# Supplementary material for: RNA Editing During Sexual Development Occurs in Distantly Related Filamentous Ascomycetes
Source: Genome Biol Evol. 2017 Apr 1;9(4):855–68. doi: 10.1093/gbe/evx052 (PMC5381528; doi:10.1093/gbe/evx052)
Supplement: Supplementary Data [file evx052_Supp.zip]

Archive with 9 entries (8 files):
- evx052_Supp/
- evx052_Supp/Supplementary_Figures.pdf
- evx052_Supp/Table_S1.pdf
- evx052_Supp/Table_S2.xlsx
- evx052_Supp/Table_S3.xlsx
- evx052_Supp/Table_S4.xlsx
- evx052_Supp/Table_S5.xlsx
- evx052_Supp/Table_S6.xlsx
- evx052_Supp/Table_S7.pdf
