# Supplementary material for: RNA Editing During Sexual Development Occurs in Distantly Related Filamentous Ascomycetes
Source: Genome Biol Evol. 2017 Apr 1;9(4):855–68. doi: 10.1093/gbe/evx052 (PMC5381528; doi:10.1093/gbe/evx052)
Supplement: Supplementary Data [file evx052_Supp.zip › evx052_Supp/Table_S2.xlsx]

## Sheet: all_potential_editing_sites
Table S2. Analysis of putative RNA editing sites in S. macrospora.
Sheet 1: Overview of all putative editing sites that were identified in at least one of the analyzed samples.
In columns C-G, "1" indicates that the site was identified as editing target in both independent replicates of the respective sample, "0" indicates that it was not identified as edited in the sample.
Columns H-AH give annotation information on the corresponding gene that contains the putative editing site.
Columns O-AH give expression information from RNA-seq experiments on the gene that contains the putative editing site.
(Columns O-V: RPKM values from the individual RNA-seq samples that were also used for the analysis of editing sites,
columns W-AH: expression ratios, log2 of ratios, and P-values of an analysis with LOX, see Teichert et al. 2012 for details).
locus_tag	position	wt vegetative mycelium	wt sexual mycelium	wt protoperithecia	pro1 protoperithecia	nox1 protoperithecia	best hit blastp vs. nr (not self), e-value<e-05	organism blastp vs. nr (not self), e-value<e-05	e-value blastp vs. nr (not self), e-value<e-05	best hit blastp vs. swissprot (not self), e-value<e-05	e-value blastp vs. swissprot	HMMER3 analysis: Pfam domain model name for all domains found in the protein (sorted by e-value)	WolfPsort predictions	RPKM wt veg sample 1	RPKM wt veg sample 2	RPKM wt sex sample 1	RPKM wt sex sample 2	RPKM wt proto sample 1	RPKM wt proto sample 2	RPKM pro1 proto sample 1	RPKM pro1 proto sample 2	LOX ratio veg/sex	LOX ratio wt_proto/sex	LOX ratio pro1_proto/sex	LOX ratio pro1_proto/wt_proto	log2 LOX ratio veg/sex	log2 rLOX atio wt_proto/sex	log2 LOX ratio pro1_proto/sex	log2 LOX ratio pro1_proto/wt_proto	P(diff_expr veg/sex) LOX	P(diff_expr wt_proto/sex) LOX	P(diff_expr pro1_proto/sex) LOX	P(diff_expr pro1_proto/wt_proto) LOX
SMAC_00008	434	1	0	0	0	0	>emb|CBI57814.1| unnamed protein product [Sordaria macrospora]	[Sordaria macrospora]	Expect = 5e-130	No hits found		Methyltransf_11,Methyltransf_12	nucl 13, mito 9, cyto_nucl 9, cyto 3	3.48	0.34	6.03	0.08	0.05	0.19	0.17	0.21	1.53	0.16	0.24	1.49	0.61	-2.64	-2.06	0.58	0.979	1	1	0.812
SMAC_00008	691	0	1	0	0	0	>emb|CBI57814.1| unnamed protein product [Sordaria macrospora]	[Sordaria macrospora]	Expect = 5e-130	No hits found		Methyltransf_11,Methyltransf_12	nucl 13, mito 9, cyto_nucl 9, cyto 3	3.48	0.34	6.03	0.08	0.05	0.19	0.17	0.21	1.53	0.16	0.24	1.49	0.61	-2.64	-2.06	0.58	0.979	1	1	0.812
SMAC_00008	1339	0	0	0	0	1	>emb|CBI57814.1| unnamed protein product [Sordaria macrospora]	[Sordaria macrospora]	Expect = 5e-130	No hits found		Methyltransf_11,Methyltransf_12	nucl 13, mito 9, cyto_nucl 9, cyto 3	3.48	0.34	6.03	0.08	0.05	0.19	0.17	0.21	1.53	0.16	0.24	1.49	0.61	-2.64	-2.06	0.58	0.979	1	1	0.812
SMAC_00008	1351	0	0	0	0	1	>emb|CBI57814.1| unnamed protein product [Sordaria macrospora]	[Sordaria macrospora]	Expect = 5e-130	No hits found		Methyltransf_11,Methyltransf_12	nucl 13, mito 9, cyto_nucl 9, cyto 3	3.48	0.34	6.03	0.08	0.05	0.19	0.17	0.21	1.53	0.16	0.24	1.49	0.61	-2.64	-2.06	0.58	0.979	1	1	0.812
SMAC_00008	1363	0	0	1	0	1	>emb|CBI57814.1| unnamed protein product [Sordaria macrospora]	[Sordaria macrospora]	Expect = 5e-130	No hits found		Methyltransf_11,Methyltransf_12	nucl 13, mito 9, cyto_nucl 9, cyto 3	3.48	0.34	6.03	0.08	0.05	0.19	0.17	0.21	1.53	0.16	0.24	1.49	0.61	-2.64	-2.06	0.58	0.979	1	1	0.812
SMAC_00008	1396	0	0	0	0	1	>emb|CBI57814.1| unnamed protein product [Sordaria macrospora]	[Sordaria macrospora]	Expect = 5e-130	No hits found		Methyltransf_11,Methyltransf_12	nucl 13, mito 9, cyto_nucl 9, cyto 3	3.48	0.34	6.03	0.08	0.05	0.19	0.17	0.21	1.53	0.16	0.24	1.49	0.61	-2.64	-2.06	0.58	0.979	1	1	0.812
SMAC_00008	1427	0	0	0	1	1	>emb|CBI57814.1| unnamed protein product [Sordaria macrospora]	[Sordaria macrospora]	Expect = 5e-130	No hits found		Methyltransf_11,Methyltransf_12	nucl 13, mito 9, cyto_nucl 9, cyto 3	3.48	0.34	6.03	0.08	0.05	0.19	0.17	0.21	1.53	0.16	0.24	1.49	0.61	-2.64	-2.06	0.58	0.979	1	1	0.812
SMAC_00008	1431	0	1	0	1	1	>emb|CBI57814.1| unnamed protein product [Sordaria macrospora]	[Sordaria macrospora]	Expect = 5e-130	No hits found		Methyltransf_11,Methyltransf_12	nucl 13, mito 9, cyto_nucl 9, cyto 3	3.48	0.34	6.03	0.08	0.05	0.19	0.17	0.21	1.53	0.16	0.24	1.49	0.61	-2.64	-2.06	0.58	0.979	1	1	0.812
SMAC_00008	1459	1	1	0	0	0	>emb|CBI57814.1| unnamed protein product [Sordaria macrospora]	[Sordaria macrospora]	Expect = 5e-130	No hits found		Methyltransf_11,Methyltransf_12	nucl 13, mito 9, cyto_nucl 9, cyto 3	3.48	0.34	6.03	0.08	0.05	0.19	0.17	0.21	1.53	0.16	0.24	1.49	0.61	-2.64	-2.06	0.58	0.979	1	1	0.812
SMAC_00017	1539	0	0	0	0	1	>ref|XP_963311.2| hypothetical protein NCU08469 [Neurospora crassa OR74A]	[Neurospora crassa OR74A]	Expect = 0.0	>sp|Q9KX40.1|ESTB_BURGA RecName: Full=Esterase estB	Expect = 2e-011	Beta-lactamase	extr 13, cyto 5, mito 3, cyto_nucl 3, E.R. 3	26.33	42.61	34.21	34.06	3.2	4.11	9.08	10.26	1.18	0.08	0.21	2.68	0.24	-3.68	-2.26	1.42	1	1	1	1
SMAC_00019	27	1	1	0	0	0	>emb|CBI60637.1| unnamed protein product [Sordaria macrospora]	[Sordaria macrospora]	Expect = 7e-102	No hits found		RnaseH	cyto 8, cyto_nucl 8, cysk 7, nucl 6, mito 3	1013.07	68.86	916.08	43.26	6.78	5.47	7.95	6.2	2.02	0.04	0.04	1.22	1.01	-4.82	-4.54	0.28	1	1	1	0.963
SMAC_00019	103	1	0	0	0	0	>emb|CBI60637.1| unnamed protein product [Sordaria macrospora]	[Sordaria macrospora]	Expect = 7e-102	No hits found		RnaseH	cyto 8, cyto_nucl 8, cysk 7, nucl 6, mito 3	1013.07	68.86	916.08	43.26	6.78	5.47	7.95	6.2	2.02	0.04	0.04	1.22	1.01	-4.82	-4.54	0.28	1	1	1	0.963
SMAC_00019	148	1	1	0	0	0	>emb|CBI60637.1| unnamed protein product [Sordaria macrospora]	[Sordaria macrospora]	Expect = 7e-102	No hits found		RnaseH	cyto 8, cyto_nucl 8, cysk 7, nucl 6, mito 3	1013.07	68.86	916.08	43.26	6.78	5.47	7.95	6.2	2.02	0.04	0.04	1.22	1.01	-4.82	-4.54	0.28	1	1	1	0.963
SMAC_00019	163	1	1	0	0	0	>emb|CBI60637.1| unnamed protein product [Sordaria macrospora]	[Sordaria macrospora]	Expect = 7e-102	No hits found		RnaseH	cyto 8, cyto_nucl 8, cysk 7, nucl 6, mito 3	1013.07	68.86	916.08	43.26	6.78	5.47	7.95	6.2	2.02	0.04	0.04	1.22	1.01	-4.82	-4.54	0.28	1	1	1	0.963
SMAC_00019	172	1	1	0	0	0	>emb|CBI60637.1| unnamed protein product [Sordaria macrospora]	[Sordaria macrospora]	Expect = 7e-102	No hits found		RnaseH	cyto 8, cyto_nucl 8, cysk 7, nucl 6, mito 3	1013.07	68.86	916.08	43.26	6.78	5.47	7.95	6.2	2.02	0.04	0.04	1.22	1.01	-4.82	-4.54	0.28	1	1	1	0.963
SMAC_00019	191	1	1	0	0	0	>emb|CBI60637.1| unnamed protein product [Sordaria macrospora]	[Sordaria macrospora]	Expect = 7e-102	No hits found		RnaseH	cyto 8, cyto_nucl 8, cysk 7, nucl 6, mito 3	1013.07	68.86	916.08	43.26	6.78	5.47	7.95	6.2	2.02	0.04	0.04	1.22	1.01	-4.82	-4.54	0.28	1	1	1	0.963
SMAC_00019	200	0	0	0	0	1	>emb|CBI60637.1| unnamed protein product [Sordaria macrospora]	[Sordaria macrospora]	Expect = 7e-102	No hits found		RnaseH	cyto 8, cyto_nucl 8, cysk 7, nucl 6, mito 3	1013.07	68.86	916.08	43.26	6.78	5.47	7.95	6.2	2.02	0.04	0.04	1.22	1.01	-4.82	-4.54	0.28	1	1	1	0.963
SMAC_00019	362	1	0	0	0	0	>emb|CBI60637.1| unnamed protein product [Sordaria macrospora]	[Sordaria macrospora]	Expect = 7e-102	No hits found		RnaseH	cyto 8, cyto_nucl 8, cysk 7, nucl 6, mito 3	1013.07	68.86	916.08	43.26	6.78	5.47	7.95	6.2	2.02	0.04	0.04	1.22	1.01	-4.82	-4.54	0.28	1	1	1	0.963
SMAC_00019	437	0	1	0	0	0	>emb|CBI60637.1| unnamed protein product [Sordaria macrospora]	[Sordaria macrospora]	Expect = 7e-102	No hits found		RnaseH	cyto 8, cyto_nucl 8, cysk 7, nucl 6, mito 3	1013.07	68.86	916.08	43.26	6.78	5.47	7.95	6.2	2.02	0.04	0.04	1.22	1.01	-4.82	-4.54	0.28	1	1	1	0.963
SMAC_00019	477	1	1	0	0	0	>emb|CBI60637.1| unnamed protein product [Sordaria macrospora]	[Sordaria macrospora]	Expect = 7e-102	No hits found		RnaseH	cyto 8, cyto_nucl 8, cysk 7, nucl 6, mito 3	1013.07	68.86	916.08	43.26	6.78	5.47	7.95	6.2	2.02	0.04	0.04	1.22	1.01	-4.82	-4.54	0.28	1	1	1	0.963
SMAC_00019	481	0	1	0	0	1	>emb|CBI60637.1| unnamed protein product [Sordaria macrospora]	[Sordaria macrospora]	Expect = 7e-102	No hits found		RnaseH	cyto 8, cyto_nucl 8, cysk 7, nucl 6, mito 3	1013.07	68.86	916.08	43.26	6.78	5.47	7.95	6.2	2.02	0.04	0.04	1.22	1.01	-4.82	-4.54	0.28	1	1	1	0.963
SMAC_00019	504	0	1	0	0	0	>emb|CBI60637.1| unnamed protein product [Sordaria macrospora]	[Sordaria macrospora]	Expect = 7e-102	No hits found		RnaseH	cyto 8, cyto_nucl 8, cysk 7, nucl 6, mito 3	1013.07	68.86	916.08	43.26	6.78	5.47	7.95	6.2	2.02	0.04	0.04	1.22	1.01	-4.82	-4.54	0.28	1	1	1	0.963
SMAC_00019	537	0	0	0	0	1	>emb|CBI60637.1| unnamed protein product [Sordaria macrospora]	[Sordaria macrospora]	Expect = 7e-102	No hits found		RnaseH	cyto 8, cyto_nucl 8, cysk 7, nucl 6, mito 3	1013.07	68.86	916.08	43.26	6.78	5.47	7.95	6.2	2.02	0.04	0.04	1.22	1.01	-4.82	-4.54	0.28	1	1	1	0.963
SMAC_00019	597	1	0	1	1	1	>emb|CBI60637.1| unnamed protein product [Sordaria macrospora]	[Sordaria macrospora]	Expect = 7e-102	No hits found		RnaseH	cyto 8, cyto_nucl 8, cysk 7, nucl 6, mito 3	1013.07	68.86	916.08	43.26	6.78	5.47	7.95	6.2	2.02	0.04	0.04	1.22	1.01	-4.82	-4.54	0.28	1	1	1	0.963
SMAC_00019	603	0	1	1	1	5	>emb|CBI60637.1| unnamed protein product [Sordaria macrospora]	[Sordaria macrospora]	Expect = 7e-102	No hits found		RnaseH	cyto 8, cyto_nucl 8, cysk 7, nucl 6, mito 3	1013.07	68.86	916.08	43.26	6.78	5.47	7.95	6.2	2.02	0.04	0.04	1.22	1.01	-4.82	-4.54	0.28	1	1	1	0.963
SMAC_00019	604	0	0	0	1	1	>emb|CBI60637.1| unnamed protein product [Sordaria macrospora]	[Sordaria macrospora]	Expect = 7e-102	No hits found		RnaseH	cyto 8, cyto_nucl 8, cysk 7, nucl 6, mito 3	1013.07	68.86	916.08	43.26	6.78	5.47	7.95	6.2	2.02	0.04	0.04	1.22	1.01	-4.82	-4.54	0.28	1	1	1	0.963
SMAC_00019	608	0	0	1	0	0	>emb|CBI60637.1| unnamed protein product [Sordaria macrospora]	[Sordaria macrospora]	Expect = 7e-102	No hits found		RnaseH	cyto 8, cyto_nucl 8, cysk 7, nucl 6, mito 3	1013.07	68.86	916.08	43.26	6.78	5.47	7.95	6.2	2.02	0.04	0.04	1.22	1.01	-4.82	-4.54	0.28	1	1	1	0.963
SMAC_00019	610	1	0	0	0	0	>emb|CBI60637.1| unnamed protein product [Sordaria macrospora]	[Sordaria macrospora]	Expect = 7e-102	No hits found		RnaseH	cyto 8, cyto_nucl 8, cysk 7, nucl 6, mito 3	1013.07	68.86	916.08	43.26	6.78	5.47	7.95	6.2	2.02	0.04	0.04	1.22	1.01	-4.82	-4.54	0.28	1	1	1	0.963
SMAC_00019	619	1	0	0	0	0	>emb|CBI60637.1| unnamed protein product [Sordaria macrospora]	[Sordaria macrospora]	Expect = 7e-102	No hits found		RnaseH	cyto 8, cyto_nucl 8, cysk 7, nucl 6, mito 3	1013.07	68.86	916.08	43.26	6.78	5.47	7.95	6.2	2.02	0.04	0.04	1.22	1.01	-4.82	-4.54	0.28	1	1	1	0.963
SMAC_00019	642	1	0	0	0	5	>emb|CBI60637.1| unnamed protein product [Sordaria macrospora]	[Sordaria macrospora]	Expect = 7e-102	No hits found		RnaseH	cyto 8, cyto_nucl 8, cysk 7, nucl 6, mito 3	1013.07	68.86	916.08	43.26	6.78	5.47	7.95	6.2	2.02	0.04	0.04	1.22	1.01	-4.82	-4.54	0.28	1	1	1	0.963
SMAC_00020	267	0	0	0	0	1	>emb|CBI60511.1| unnamed protein product [Sordaria macrospora]	[Sordaria macrospora]	Expect = 2e-031	No hits found		no hits above threshold	cyto 10.5, cyto_nucl 9.5, nucl 7.5, pero 7	4.69	1.81	10.11	2.45	20.47	17.37	5.03	4.5	0.76	4.21	1.12	0.27	-0.4	2.07	0.17	-1.91	0.931	1	0.794	1
SMAC_00020	270	0	0	1	0	1	>emb|CBI60511.1| unnamed protein product [Sordaria macrospora]	[Sordaria macrospora]	Expect = 2e-031	No hits found		no hits above threshold	cyto 10.5, cyto_nucl 9.5, nucl 7.5, pero 7	4.69	1.81	10.11	2.45	20.47	17.37	5.03	4.5	0.76	4.21	1.12	0.27	-0.4	2.07	0.17	-1.91	0.931	1	0.794	1
SMAC_00020	440	0	0	0	1	1	>emb|CBI60511.1| unnamed protein product [Sordaria macrospora]	[Sordaria macrospora]	Expect = 2e-031	No hits found		no hits above threshold	cyto 10.5, cyto_nucl 9.5, nucl 7.5, pero 7	4.69	1.81	10.11	2.45	20.47	17.37	5.03	4.5	0.76	4.21	1.12	0.27	-0.4	2.07	0.17	-1.91	0.931	1	0.794	1
SMAC_00020	502	1	0	1	1	0	>emb|CBI60511.1| unnamed protein product [Sordaria macrospora]	[Sordaria macrospora]	Expect = 2e-031	No hits found		no hits above threshold	cyto 10.5, cyto_nucl 9.5, nucl 7.5, pero 7	4.69	1.81	10.11	2.45	20.47	17.37	5.03	4.5	0.76	4.21	1.12	0.27	-0.4	2.07	0.17	-1.91	0.931	1	0.794	1
SMAC_00029	620	0	0	0	0	1	>ref|XP_963403.1| hypothetical protein NCU08433 [Neurospora crassa OR74A]	[Neurospora crassa OR74A]	Expect = 4e-141	No hits found		no hits above threshold	plas 23, E.R. 4	11.76	3.31	16.89	3.42	44.35	102.78	91.51	143.26	1.06	11.5	18.17	1.58	0.09	3.52	4.18	0.66	0.786	1	1	1
SMAC_00039	1355	0	0	0	1	0	>ref|XP_963579.1| hypothetical protein NCU08718 [Neurospora crassa OR74A]	[Neurospora crassa OR74A]	Expect = 3e-166	No hits found		no hits above threshold	plas 25	14.34	20.89	14.96	27.96	7.83	11.09	37.08	38.74	0.75	0.26	1.05	4.08	-0.42	-1.96	0.07	2.03	1	1	0.964	1
SMAC_00048	766	0	0	0	0	1	>ref|XP_001906860.1| hypothetical protein [Podospora anserina S mat+]	[Podospora anserina S mat+]	Expect = 5e-028	>sp|P53733.1|RT19_YEAST RecName: Full=37S ribosomal protein S19, mitochondrial	Expect = 1e-018	Ribosomal_S19	mito 15, cyto 7.5, cyto_nucl 6.5, nucl 4.5	13.36	44.84	45.58	24.05	26.71	22.31	97.1	101.34	1.52	0.67	2.81	4.2	0.6	-0.58	1.49	2.07	1	1	1	1
SMAC_00048	767	0	0	0	0	1	>ref|XP_001906860.1| hypothetical protein [Podospora anserina S mat+]	[Podospora anserina S mat+]	Expect = 5e-028	>sp|P53733.1|RT19_YEAST RecName: Full=37S ribosomal protein S19, mitochondrial	Expect = 1e-018	Ribosomal_S19	mito 15, cyto 7.5, cyto_nucl 6.5, nucl 4.5	13.36	44.84	45.58	24.05	26.71	22.31	97.1	101.34	1.52	0.67	2.81	4.2	0.6	-0.58	1.49	2.07	1	1	1	1
SMAC_00049	1426	0	0	1	0	0	>ref|XP_963590.1| hypothetical protein NCU08729 [Neurospora crassa OR74A]	[Neurospora crassa OR74A]	Expect = 2e-086	>sp|Q12030.1|TAF10_YEAST RecName: Full=Transcription initiation factor TFIID subunit 10;	Expect = 2e-020	TFIID_30kDa	cyto 8.5, extr 8, cyto_nucl 7.5, nucl 5.5, mito 4	5.01	15.08	14.52	13.8	43.07	43.94	77.18	106.53	0.97	2.26	4.84	2.14	-0.04	1.18	2.28	1.1	0.732	1	1	1
SMAC_00049	1515	0	0	0	0	1	>ref|XP_963590.1| hypothetical protein NCU08729 [Neurospora crassa OR74A]	[Neurospora crassa OR74A]	Expect = 2e-086	>sp|Q12030.1|TAF10_YEAST RecName: Full=Transcription initiation factor TFIID subunit 10;	Expect = 2e-020	TFIID_30kDa	cyto 8.5, extr 8, cyto_nucl 7.5, nucl 5.5, mito 4	5.01	15.08	14.52	13.8	43.07	43.94	77.18	106.53	0.97	2.26	4.84	2.14	-0.04	1.18	2.28	1.1	0.732	1	1	1
SMAC_00052	492	1	0	0	0	0	>emb|CBI60605.1| unnamed protein product [Sordaria macrospora]	[Sordaria macrospora]	Expect = 7e-113	>sp|P92519.1|M810_ARATH RecName: Full=Uncharacterized mitochondrial protein AtMg00810;	Expect = 4e-018	RVT_2,rve	mito 14, nucl 7, cyto 3, pero 3, cyto_pero 3	11.9	0.17	16.83	0.12	0.05	0.02	0.16	0.27	1.44	0.02	0.09	5.29	0.53	-5.81	-3.4	2.4	1	1	1	1
SMAC_00056	221	0	1	0	0	0	>emb|CBI53699.1| unnamed protein product [Sordaria macrospora]	[Sordaria macrospora]	Expect = 3e-120	No hits found		no hits above threshold	cyto_nucl 12.5, nucl 11.5, cyto 10.5, mito 4	224.96	3.09	202.28	0.89	0.37	0.39	0.25	0.31	2.34	0.01	0.01	0.78	1.23	-6.12	-6.49	-0.36	1	1	1	0.681
SMAC_00056	223	1	1	0	0	0	>emb|CBI53699.1| unnamed protein product [Sordaria macrospora]	[Sordaria macrospora]	Expect = 3e-120	No hits found		no hits above threshold	cyto_nucl 12.5, nucl 11.5, cyto 10.5, mito 4	224.96	3.09	202.28	0.89	0.37	0.39	0.25	0.31	2.34	0.01	0.01	0.78	1.23	-6.12	-6.49	-0.36	1	1	1	0.681
SMAC_00056	263	1	0	0	0	0	>emb|CBI53699.1| unnamed protein product [Sordaria macrospora]	[Sordaria macrospora]	Expect = 3e-120	No hits found		no hits above threshold	cyto_nucl 12.5, nucl 11.5, cyto 10.5, mito 4	224.96	3.09	202.28	0.89	0.37	0.39	0.25	0.31	2.34	0.01	0.01	0.78	1.23	-6.12	-6.49	-0.36	1	1	1	0.681
SMAC_00056	296	1	0	0	0	0	>emb|CBI53699.1| unnamed protein product [Sordaria macrospora]	[Sordaria macrospora]	Expect = 3e-120	No hits found		no hits above threshold	cyto_nucl 12.5, nucl 11.5, cyto 10.5, mito 4	224.96	3.09	202.28	0.89	0.37	0.39	0.25	0.31	2.34	0.01	0.01	0.78	1.23	-6.12	-6.49	-0.36	1	1	1	0.681
SMAC_00056	322	1	0	0	0	0	>emb|CBI53699.1| unnamed protein product [Sordaria macrospora]	[Sordaria macrospora]	Expect = 3e-120	No hits found		no hits above threshold	cyto_nucl 12.5, nucl 11.5, cyto 10.5, mito 4	224.96	3.09	202.28	0.89	0.37	0.39	0.25	0.31	2.34	0.01	0.01	0.78	1.23	-6.12	-6.49	-0.36	1	1	1	0.681
SMAC_00056	354	1	0	0	0	0	>emb|CBI53699.1| unnamed protein product [Sordaria macrospora]	[Sordaria macrospora]	Expect = 3e-120	No hits found		no hits above threshold	cyto_nucl 12.5, nucl 11.5, cyto 10.5, mito 4	224.96	3.09	202.28	0.89	0.37	0.39	0.25	0.31	2.34	0.01	0.01	0.78	1.23	-6.12	-6.49	-0.36	1	1	1	0.681
SMAC_00056	468	1	0	0	0	0	>emb|CBI53699.1| unnamed protein product [Sordaria macrospora]	[Sordaria macrospora]	Expect = 3e-120	No hits found		no hits above threshold	cyto_nucl 12.5, nucl 11.5, cyto 10.5, mito 4	224.96	3.09	202.28	0.89	0.37	0.39	0.25	0.31	2.34	0.01	0.01	0.78	1.23	-6.12	-6.49	-0.36	1	1	1	0.681
SMAC_00065	2292	0	0	1	0	0	>ref|XP_962754.1| hypothetical protein NCU08559 [Neurospora crassa OR74A]	[Neurospora crassa OR74A]	Expect = 0.0	No hits found		no hits above threshold	nucl 15.5, cyto_nucl 12.5, cyto 8.5	39.86	8.72	48.53	8.08	6.6	5.2	13.54	13.39	1.25	0.35	0.84	2.38	0.32	-1.5	-0.25	1.25	1	1	1	1
SMAC_00066	2793	0	0	1	1	0	>ref|XP_962755.1| hypothetical protein NCU08560 [Neurospora crassa OR74A]	[Neurospora crassa OR74A]	Expect = 0.0	No hits found		Acyl_transf_3	plas 22, mito 2, E.R. 2	38.89	5.13	21.52	18.42	30.91	39.2	50.79	67.75	0.63	1.35	2.31	1.71	-0.68	0.43	1.21	0.78	1	1	1	1
SMAC_00078	1115	0	0	0	1	0	>ref|XP_962865.1| hypothetical protein NCU06261 [Neurospora crassa OR74A]	[Neurospora crassa OR74A]	Expect = 9e-118	>sp|A3DIL9.1|UPP_CLOTH RecName: Full=Uracil phosphoribosyltransferase; AltName: Full=UMP	Expect = 1e-037	no hits above threshold	mito 15, cyto 10.5, cyto_nucl 6	29.77	134.36	118.28	94.36	20.32	14.18	48.21	53.2	1.21	0.13	0.39	3.05	0.27	-2.98	-1.37	1.61	1	1	1	1
SMAC_00082	2678	0	0	1	0	0	>ref|XP_962868.1| hypothetical protein NCU06264 [Neurospora crassa OR74A]	[Neurospora crassa OR74A]	Expect = 0.0	>sp|Q7SB49.1|DNLI4_NEUCR RecName: Full=DNA ligase 4; AltName: Full=DNA ligase IV; AltName:	Expect = 0.0	DNA_ligase_A_M,DNA_ligase_A_N,DNA_ligase_A_C	nucl 8.5, cyto_nucl 8, pero 7, cyto 6.5, mito 5	12.03	5.73	22.76	2.43	2.91	4.77	0.79	0.58	1.63	0.64	0.12	0.19	0.71	-0.63	-3.05	-2.42	1	1	1	1
SMAC_00082	2731	0	0	0	0	1	>ref|XP_962868.1| hypothetical protein NCU06264 [Neurospora crassa OR74A]	[Neurospora crassa OR74A]	Expect = 0.0	>sp|Q7SB49.1|DNLI4_NEUCR RecName: Full=DNA ligase 4; AltName: Full=DNA ligase IV; AltName:	Expect = 0.0	DNA_ligase_A_M,DNA_ligase_A_N,DNA_ligase_A_C	nucl 8.5, cyto_nucl 8, pero 7, cyto 6.5, mito 5	12.03	5.73	22.76	2.43	2.91	4.77	0.79	0.58	1.63	0.64	0.12	0.19	0.71	-0.63	-3.05	-2.42	1	1	1	1
SMAC_00092	2796	0	0	1	0	0	>ref|XP_962880.1| hypothetical protein NCU06276 [Neurospora crassa OR74A]	[Neurospora crassa OR74A]	Expect = 0.0	>sp|Q7SB65.1|IRS4_NEUCR RecName: Full=Increased rDNA silencing protein 4	Expect = 0.0	no hits above threshold	nucl 17.5, cyto_nucl 12, cyto 5.5, mito 3	16.55	0.67	14.58	1.26	2.95	4.24	5.08	4.78	1.49	1.04	1.46	1.41	0.58	0.05	0.55	0.5	1	0.681	1	1
SMAC_00096	1339	0	0	0	1	0	>ref|XP_956991.1| hypothetical protein NCU00004 [Neurospora crassa OR74A]	[Neurospora crassa OR74A]	Expect = 5e-146	>sp|O74782.1|YGBA_SCHPO RecName: Full=Universal stress protein A family protein C25B2.10	Expect = 3e-037	Usp	nucl 24, cyto_nucl 14	4.35	45.88	14.45	46.68	146.03	210.89	78.35	72.38	0.89	2.95	1.28	0.43	-0.17	1.56	0.36	-1.21	1	1	1	1
SMAC_00101	2271	0	0	1	0	0	>ref|XP_956994.1| hypothetical protein NCU00007 [Neurospora crassa OR74A]	[Neurospora crassa OR74A]	Expect = 0.0	>sp|Q7RY98.1|PALH_NEUCR RecName: Full=pH-response regulator protein palH/rim-21	Expect = 0.0	PalH	plas 19, nucl 3, E.R. 2, mito_nucl 2	17.6	5.75	10.55	7.51	19.59	14.09	5.84	6.28	1.05	1.54	0.58	0.37	0.07	0.62	-0.8	-1.42	0.816	1	1	1
SMAC_00103	5717	0	0	0	1	0	>ref|XP_956997.2| hypothetical protein NCU00010 [Neurospora crassa OR74A]	[Neurospora crassa OR74A]	Expect = 0.0	>sp|Q02592.3|HMT1_SCHPO RecName: Full=Heavy metal tolerance protein; Flags: Precursor	Expect = 1e-177	ABC_membrane,ABC_tran	plas 23, E.R. 2	58.63	18.16	49.36	10.76	18.41	18.22	3.79	2.19	1.82	0.91	0.16	0.17	0.87	-0.13	-2.67	-2.54	1	1	1	1
SMAC_00106	1508	0	0	0	1	0	>ref|XP_957001.2| hypothetical protein NCU00014 [Neurospora crassa OR74A]	[Neurospora crassa OR74A]	Expect = 3e-162	No hits found		no hits above threshold	nucl 13, mito 10, cyto_nucl 9.5, cyto 4	6.25	20.1	22.9	38.78	59.6	104.94	33.19	22.67	0.48	1.6	0.56	0.35	-1.07	0.68	-0.82	-1.5	1	1	1	1
SMAC_00106	1647	0	0	0	1	0	>ref|XP_957001.2| hypothetical protein NCU00014 [Neurospora crassa OR74A]	[Neurospora crassa OR74A]	Expect = 3e-162	No hits found		no hits above threshold	nucl 13, mito 10, cyto_nucl 9.5, cyto 4	6.25	20.1	22.9	38.78	59.6	104.94	33.19	22.67	0.48	1.6	0.56	0.35	-1.07	0.68	-0.82	-1.5	1	1	1	1
SMAC_00109	3367	0	0	0	1	0	>ref|XP_001907915.1| hypothetical protein [Podospora anserina S mat+]	[Podospora anserina S mat+]	Expect = 0.0	>sp|Q5AWS6.1|CDC48_EMENI RecName: Full=Cell division control protein 48	Expect = 0.0	AAA,CDC48_N,AAA_2,RuvB_N,AAA_5,TIP49,IstB,Mg_chelatase,Zeta_toxin,CDC48_2,RNA_helicase,KaiC,DUF815,ResIII,Parvo_NS1,NACHT,Arch_ATPase	nucl 16, cyto_nucl 13.5, cyto 9	90.67	140.41	84	242.1	54.45	33.35	97.39	96.23	0.59	0.14	0.32	2.31	-0.77	-2.87	-1.67	1.21	1	1	1	1
SMAC_00111	3799	0	0	1	0	0	>ref|XP_957008.2| hypothetical protein NCU00021 [Neurospora crassa OR74A]	[Neurospora crassa OR74A]	Expect = 0.0	>sp|Q7RY84.2|TIF31_NEUCR RecName: Full=Protein TIF31 homolog	Expect = 0.0	no hits above threshold	cyto 18, cyto_nucl 12.833, nucl 5.5, mito_nucl 3.666	52.3	13.47	42.16	14.83	8.02	6.53	9.33	7.21	1.22	0.3	0.36	1.2	0.28	-1.74	-1.48	0.26	1	1	1	1
SMAC_00115	1335	0	0	1	1	0	>ref|XP_957012.1| hypothetical protein NCU00025 [Neurospora crassa OR74A]	[Neurospora crassa OR74A]	Expect = 0.0	>sp|Q09875.1|YAGC_SCHPO RecName: Full=Uncharacterized protein C12G12.12	Expect = 3e-052	Nuc_sug_transp,EamA	plas 22, E.R. 4	83.58	53.57	40.24	71.86	180.2	206.72	351.4	456.28	0.87	2.02	4.28	2.12	-0.19	1.01	2.1	1.08	1	1	1	1
SMAC_00116	1050	0	0	1	0	0	>ref|XP_957013.1| hypothetical protein NCU00026 [Neurospora crassa OR74A]	[Neurospora crassa OR74A]	Expect = 0.0	No hits found		DUF2985	cyto 9.5, cyto_nucl 8, nucl 5.5, plas 5, mito 4	22.22	194.35	19.28	68.91	122.47	71.65	54.97	55.31	2.56	1.07	0.64	0.59	1.36	0.1	-0.65	-0.75	1	1	1	1
SMAC_00116	1126	0	0	1	0	0	>ref|XP_957013.1| hypothetical protein NCU00026 [Neurospora crassa OR74A]	[Neurospora crassa OR74A]	Expect = 0.0	No hits found		DUF2985	cyto 9.5, cyto_nucl 8, nucl 5.5, plas 5, mito 4	22.22	194.35	19.28	68.91	122.47	71.65	54.97	55.31	2.56	1.07	0.64	0.59	1.36	0.1	-0.65	-0.75	1	1	1	1
SMAC_00120	1684	0	0	0	0	1	>ref|XP_957016.1| hypothetical protein NCU00029 [Neurospora crassa OR74A]	[Neurospora crassa OR74A]	Expect = 0.0	>sp|P34240.2|ZRT3_YEAST RecName: Full=Zinc-regulated transporter 3; AltName: Full=Vacuolar	Expect = 7e-024	Zip	plas 20, E.R. 3, mito 2, extr 2	14.22	13.87	21.89	79.32	46.58	77.25	29.95	35.27	0.19	0.61	0.32	0.53	-2.38	-0.72	-1.62	-0.91	1	1	1	1
SMAC_00129	572	0	0	1	0	0	>ref|XP_001728485.1| DNA-directed RNA polymerases I [Neurospora crassa OR74A]	[Neurospora crassa OR74A]	Expect = 2e-085	>sp|P20435.1|RPAB2_YEAST RecName: Full=DNA-directed RNA polymerases I, II, and III subunit	Expect = 2e-036	RNA_pol_Rpb6	nucl 12.5, cyto_nucl 11.333, cyto 9, cyto_pero 6.833, pero 3.5	2.85	19.88	7.98	15.94	5.74	7.16	2.2	2.35	1.12	0.31	0.11	0.37	0.16	-1.69	-3.14	-1.45	0.957	1	1	1
SMAC_00136	3137	0	0	0	1	0	>ref|XP_956157.1| hypothetical protein NCU00046 [Neurospora crassa OR74A]	[Neurospora crassa OR74A]	Expect = 0.0	>sp|Q9UUG2.1|YFT6_SCHPO RecName: Full=Uncharacterized leucine-rich repeat-containing	Expect = 1e-080	LRR_1	nucl 20, cyto 6	72.55	46.91	46.73	81.01	186.6	182.49	106.56	98.98	0.68	1.7	0.98	0.58	-0.57	0.76	-0.03	-0.79	1	1	0.946	1
SMAC_00139	1956	0	0	0	1	0	>ref|XP_956163.1| hypothetical protein NCU00052 [Neurospora crassa OR74A]	[Neurospora crassa OR74A]	Expect = 0.0	>sp|Q68FU4.1|CG010_RAT RecName: Full=CaiB/baiF CoA-transferase family protein C7orf10	Expect = 8e-013	CoA_transf_3	mito 14.5, cyto_mito 10.5, cyto 5.5, nucl 4	24.23	2.13	19.32	4.01	4.8	4.49	2.36	1.79	1.18	0.61	0.29	0.47	0.24	-0.71	-1.8	-1.09	0.998	1	1	1
SMAC_00143	1295	0	0	1	1	0	>ref|XP_955799.1| 3-oxoacyl-[acyl-carrier-protein]-synthase [Neurospora crassa	[acyl-carrier-protein]-synthase [Neurospora crassa	Expect = 0.0	>sp|O94297.1|OXSM_SCHPO RecName: Full=Putative 3-oxoacyl-[acyl-carrier-protein] synthase,	Expect = 3e-122	ketoacyl-synt,Ketoacyl-synt_C	mito 11, extr 10, cyto 2, E.R. 2, golg 2	20.5	19.53	34.94	15.03	10.72	17.26	21	19.99	1.19	0.6	0.9	1.49	0.25	-0.73	-0.15	0.58	1	1	0.997	1
SMAC_00143	1299	0	0	0	1	0	>ref|XP_955799.1| 3-oxoacyl-[acyl-carrier-protein]-synthase [Neurospora crassa	[acyl-carrier-protein]-synthase [Neurospora crassa	Expect = 0.0	>sp|O94297.1|OXSM_SCHPO RecName: Full=Putative 3-oxoacyl-[acyl-carrier-protein] synthase,	Expect = 3e-122	ketoacyl-synt,Ketoacyl-synt_C	mito 11, extr 10, cyto 2, E.R. 2, golg 2	20.5	19.53	34.94	15.03	10.72	17.26	21	19.99	1.19	0.6	0.9	1.49	0.25	-0.73	-0.15	0.58	1	1	0.997	1
SMAC_00148	1595	0	0	0	1	0	>ref|XP_955803.1| hypothetical protein NCU00060 [Neurospora crassa OR74A]	[Neurospora crassa OR74A]	Expect = 2e-126	>sp|O14097.1|YERE_SCHPO RecName: Full=WW domain-containing protein C2F3.14c	Expect = 8e-010	no hits above threshold	nucl 15.5, cyto_nucl 10, cyto 3.5, mito 3, plas 2	10.72	10.84	12.2	8.46	23.05	25.53	21.32	19.81	1.25	1.99	1.75	0.88	0.32	0.99	0.8	-0.19	1	1	1	1
SMAC_00151	2010	0	0	1	0	0	>ref|XP_956375.2| hypothetical protein NCU00065 [Neurospora crassa OR74A]	[Neurospora crassa OR74A]	Expect = 0.0	>sp|P53759.1|DUS1_YEAST RecName: Full=tRNA-dihydrouridine synthase 1	Expect = 3e-089	Dus	mito 9, cyto 8.5, cyto_nucl 7, nucl 4.5, extr 2	1.69	2.53	4.41	1.87	7.95	4.83	4.07	3.61	1.14	2.14	1.36	0.63	0.19	1.1	0.44	-0.66	0.936	1	0.997	1
SMAC_00153	757	0	0	0	1	0	>gb|EFX00139.1| dolichol phosphate-mannose biosynthesis regulatory protein [Grosmannia	[Grosmannia	Expect = 7e-025	>sp|Q556K9.1|DPM2_DICDI RecName: Full=Dolichol phosphate-mannose biosynthesis regulatory	Expect = 2e-010	DPM2,PIG-P	plas 12, mito 10, E.R. 5, cyto_mito 5, mito_nucl 5	22.28	166.23	169.3	103.82	69.01	65.18	133.96	164.94	1.29	0.44	1	2.28	0.37	-1.19	0	1.19	1	1	0.584	1
SMAC_00160	2042	0	0	0	1	0	>ref|XP_956383.2| hypothetical protein NCU00073 [Neurospora crassa OR74A]	[Neurospora crassa OR74A]	Expect = 0.0	No hits found		no hits above threshold	nucl 18, mito 7	38.04	49.11	35.49	50.3	60.86	47.42	21.04	19.92	0.98	0.79	0.31	0.39	-0.03	-0.34	-1.68	-1.34	0.873	1	1	1
SMAC_00163	2628	0	0	1	0	0	>gb|ABQ45366.1| QDE-2-interacting protein [Neurospora crassa]	[Neurospora crassa]	Expect = 0.0	>sp|O14041.1|YEY8_SCHPO RecName: Full=Uncharacterized nucleoloar protein C2C4.08	Expect = 7e-012	no hits above threshold	nucl 13.5, cyto_nucl 12, cyto 9.5, pero 2	8.44	43.46	29.49	231.45	56.7	27.69	10.4	9.08	0.18	0.14	0.03	0.25	-2.5	-2.84	-4.86	-2.03	1	1	1	1
SMAC_00175	1113	0	0	0	1	1	>ref|XP_959157.1| hypothetical protein NCU09213 [Neurospora crassa OR74A]	[Neurospora crassa OR74A]	Expect = 5e-036	No hits found		no hits above threshold	extr 22, nucl 3	287.02	68.79	181.45	107.81	92.95	89.54	663.21	277.8	0.98	0.57	3.16	5.56	-0.03	-0.81	1.66	2.47	0.948	1	1	1
SMAC_00176	3152	0	0	1	0	0	>ref|XP_959156.1| hypothetical protein NCU09212 [Neurospora crassa OR74A]	[Neurospora crassa OR74A]	Expect = 0.0	>sp|O94547.1|SRK1_SCHPO RecName: Full=Serine/threonine-protein kinase srk1; AltName:	Expect = 7e-141	Pkinase,Pkinase_Tyr	mito 8, nucl 7.5, cyto_nucl 7, cyto 5.5, pero 5	15.4	50.05	22.34	50.64	54.11	33.52	13.71	16.37	0.92	0.65	0.23	0.35	-0.12	-0.63	-2.12	-1.5	1	1	1	1
SMAC_00180	2055	0	0	0	1	0	>gb|EFQ25917.1| GMC oxidoreductase [Glomerella graminicola M1.001]	[Glomerella graminicola M1.001]	Expect = 0.0	>sp|Q92452.1|GOX_TALFL RecName: Full=Glucose oxidase; AltName: Full=Beta-D-glucose:oxygen	Expect = 1e-060	GMC_oxred_N,GMC_oxred_C,DAO	extr 20, cyto 4.5, cyto_mito 4	7.41	1.96	13.75	10.51	16.46	61.71	8.9	9.93	0.28	2.67	0.64	0.24	-1.83	1.41	-0.64	-2.05	1	1	1	1
SMAC_00185	1957	0	0	0	0	1	>ref|XP_963819.2| zinc finger white collar 2 protein WC-2 [Neurospora crassa OR74A]	[Neurospora crassa OR74A]	Expect = 0.0	>sp|P78714.1|WC2_NEUCR RecName: Full=White collar 2 protein; Short=WC2	Expect = 0.0	GATA,PAS_3	nucl 8, mito 8, mito_nucl 8, cysk 7	8.19	13.7	16	21.16	14.85	17.13	7.89	9.81	0.62	0.56	0.31	0.56	-0.68	-0.84	-1.67	-0.83	1	1	1	1
SMAC_00187	2120	0	0	1	0	0	>ref|XP_963821.1| D-lactate dehydrogenase, mitochondrial precursor [Neurospora	[Neurospora	Expect = 0.0	>sp|Q12627.2|DLD1_KLULA RecName: Full=D-lactate dehydrogenase [cytochrome], mitochondrial;	Expect = 2e-141	FAD-oxidase_C,FAD_binding_4	mito 21, plas 3, cyto 2	111.57	25.61	54.6	26.47	16.47	4.79	7.45	9.28	1.46	0.26	0.21	0.83	0.55	-1.97	-2.25	-0.28	1	1	1	1
SMAC_00189	2358	0	0	1	0	0	>ref|XP_963823.1| hypothetical protein NCU00906 [Neurospora crassa OR74A]	[Neurospora crassa OR74A]	Expect = 0.0	No hits found		no hits above threshold	nucl 17, cyto_nucl 11.5, mito 6, cyto 4	31.25	5.25	17.65	6.9	57.41	50.4	14.36	13.91	1.31	4.88	1.33	0.27	0.39	2.29	0.41	-1.88	1	1	1	1
SMAC_00191	1655	0	0	0	1	0	>ref|XP_963720.1| hypothetical protein NCU00913 [Neurospora crassa OR74A]	[Neurospora crassa OR74A]	Expect = 0.0	>sp|Q7SCL1.1|GWT1_NEUCR RecName: Full=GPI-anchored wall transfer protein 1	Expect = 0.0	GWT1	plas 20, E.R. 6	2.13	15.92	8.56	36.92	24.25	27.81	59.28	71.86	0.39	0.55	1.4	2.56	-1.34	-0.87	0.49	1.36	1	1	1	1
SMAC_00192	4279	0	0	1	0	0	>ref|XP_964740.1| hypothetical protein NCU00914 [Neurospora crassa OR74A]	[Neurospora crassa OR74A]	Expect = 0.0	>sp|Q01919.1|KIN4_YEAST RecName: Full=Serine/threonine-protein kinase KIN4	Expect = 1e-102	Pkinase,Pkinase_Tyr	nucl 23.5, cyto_nucl 13	95.69	18.92	33.59	21.77	43.08	51.61	37.8	33.71	1.48	1.49	1.16	0.78	0.57	0.58	0.22	-0.36	1	1	1	1
SMAC_00193	1805	1	0	0	0	5	>ref|XP_964741.1| aspartyl-tRNA synthetase [Neurospora crassa OR74A]	[Neurospora crassa OR74A]	Expect = 0.0	>sp|P04802.3|SYDC_YEAST RecName: Full=Aspartyl-tRNA synthetase, cytoplasmic; AltName:	Expect = 1e-124	tRNA-synt_2,tRNA_anti	cyto 19.5, cyto_nucl 12.5, nucl 4.5	28.68	489.79	28.71	194.91	4.49	2.62	2.21	1.34	2.28	0.01	0.01	0.54	1.19	-6.16	-7.05	-0.9	1	1	1	1
SMAC_00194	2880	0	1	0	0	1	>emb|CAE81985.1| putative protein [Neurospora crassa]	[Neurospora crassa]	Expect = 0.0	>sp|Q99385.1|VCX1_YEAST RecName: Full=Vacuolar calcium ion transporter; AltName: Full=High	Expect = 3e-043	Na_Ca_ex	plas 17, E.R. 6, mito 1, cyto 1, golg 1, vacu 1, cyto_mito 1	151.82	59.31	52.62	32.95	33.22	55.4	20.63	16.83	2.24	0.93	0.4	0.44	1.17	-0.11	-1.31	-1.2	1	1	1	1
SMAC_00194	3353	0	0	1	0	0	>emb|CAE81985.1| putative protein [Neurospora crassa]	[Neurospora crassa]	Expect = 0.0	>sp|Q99385.1|VCX1_YEAST RecName: Full=Vacuolar calcium ion transporter; AltName: Full=High	Expect = 3e-043	Na_Ca_ex	plas 17, E.R. 6, mito 1, cyto 1, golg 1, vacu 1, cyto_mito 1	151.82	59.31	52.62	32.95	33.22	55.4	20.63	16.83	2.24	0.93	0.4	0.44	1.17	-0.11	-1.31	-1.2	1	1	1	1
SMAC_00195	2114	1	0	0	0	0	>ref|XP_964743.1| hypothetical protein NCU00917 [Neurospora crassa OR74A]	[Neurospora crassa OR74A]	Expect = 0.0	No hits found		no hits above threshold	nucl 12.5, cyto_nucl 10.5, cyto 7.5, mito 3, pero 2	15.69	2.4	9.1	4.4	3.8	5.89	11.02	10.56	1.03	0.73	1.66	2.28	0.05	-0.46	0.73	1.19	0.73	1	1	1
SMAC_00195	2339	0	0	0	1	0	>ref|XP_964743.1| hypothetical protein NCU00917 [Neurospora crassa OR74A]	[Neurospora crassa OR74A]	Expect = 0.0	No hits found		no hits above threshold	nucl 12.5, cyto_nucl 10.5, cyto 7.5, mito 3, pero 2	15.69	2.4	9.1	4.4	3.8	5.89	11.02	10.56	1.03	0.73	1.66	2.28	0.05	-0.46	0.73	1.19	0.73	1	1	1
SMAC_00201	1483	0	0	1	0	0	>ref|XP_964749.1| hypothetical protein NCU00923 [Neurospora crassa OR74A]	[Neurospora crassa OR74A]	Expect = 0.0	>sp|Q9UUA5.1|MTXL_SCHPO RecName: Full=Metaxin-like protein C409.19c	Expect = 2e-010	Tom37_C,Tom37	plas 12, cyto 6, nucl 3, E.R. 3, pero 2, mito_nucl 2	6.22	2.32	5.62	4.68	14.12	21.71	13.89	12.19	0.65	2.72	2.04	0.75	-0.62	1.44	1.03	-0.42	1	1	1	1
SMAC_00201	1486	0	0	0	1	0	>ref|XP_964749.1| hypothetical protein NCU00923 [Neurospora crassa OR74A]	[Neurospora crassa OR74A]	Expect = 0.0	>sp|Q9UUA5.1|MTXL_SCHPO RecName: Full=Metaxin-like protein C409.19c	Expect = 2e-010	Tom37_C,Tom37	plas 12, cyto 6, nucl 3, E.R. 3, pero 2, mito_nucl 2	6.22	2.32	5.62	4.68	14.12	21.71	13.89	12.19	0.65	2.72	2.04	0.75	-0.62	1.44	1.03	-0.42	1	1	1	1
SMAC_00205	4074	0	0	1	0	0	>emb|CAE76576.1| probable kinesin-related protein bimC [Neurospora crassa]	[Neurospora crassa]	Expect = 0.0	>sp|P17120.2|BIMC_EMENI RecName: Full=Kinesin-like protein bimC	Expect = 0.0	Kinesin	nucl 23, mito 3	65.88	3.12	18.51	5.42	11.35	8.5	6.44	9.48	2.29	1.07	0.87	0.82	1.2	0.09	-0.19	-0.29	1	0.971	1	1
SMAC_00212	1739	0	0	1	0	0	>ref|XP_964762.2| succinate semialdehyde dehydrogenase [Neurospora crassa OR74A]	[Neurospora crassa OR74A]	Expect = 0.0	>sp|Q9US47.1|SSDH1_SCHPO RecName: Full=Putative succinate-semialdehyde dehydrogenase C1002.12c	Expect = 3e-162	Aldedh	mito 27	70.63	553.8	100.9	203.6	535.12	344.73	492.04	425.26	2.43	1.61	1.76	1.1	1.28	0.68	0.82	0.13	1	1	1	1
SMAC_00212	1747	0	0	1	0	0	>ref|XP_964762.2| succinate semialdehyde dehydrogenase [Neurospora crassa OR74A]	[Neurospora crassa OR74A]	Expect = 0.0	>sp|Q9US47.1|SSDH1_SCHPO RecName: Full=Putative succinate-semialdehyde dehydrogenase C1002.12c	Expect = 3e-162	Aldedh	mito 27	70.63	553.8	100.9	203.6	535.12	344.73	492.04	425.26	2.43	1.61	1.76	1.1	1.28	0.68	0.82	0.13	1	1	1	1
SMAC_00215	2249	1	0	0	0	0	>ref|XP_964765.1| hypothetical protein NCU00939 [Neurospora crassa OR74A]	[Neurospora crassa OR74A]	Expect = 0.0	>sp|Q86CZ2.1|DHKK_DICDI RecName: Full=Hybrid signal transduction histidine kinase K;	Expect = 1e-028	HATPase_c,Response_reg,PAS_4,HisKA,PAS	cyto_nucl 10.5, cyto 10, nucl 9, pero 6	117.03	19.5	101.91	44.39	27.94	15.03	19.77	20.75	0.77	0.3	0.3	0.99	-0.37	-1.71	-1.73	-0.02	1	1	1	0.765
SMAC_00215	6882	0	0	0	0	1	>ref|XP_964765.1| hypothetical protein NCU00939 [Neurospora crassa OR74A]	[Neurospora crassa OR74A]	Expect = 0.0	>sp|Q86CZ2.1|DHKK_DICDI RecName: Full=Hybrid signal transduction histidine kinase K;	Expect = 1e-028	HATPase_c,Response_reg,PAS_4,HisKA,PAS	cyto_nucl 10.5, cyto 10, nucl 9, pero 6	117.03	19.5	101.91	44.39	27.94	15.03	19.77	20.75	0.77	0.3	0.3	0.99	-0.37	-1.71	-1.73	-0.02	1	1	1	0.765
SMAC_00223	1672	1	0	0	0	0	>ref|XP_002148755.1| hypothetical protein PMAA_092130 [Penicillium marneffei ATCC	[Penicillium marneffei ATCC	Expect = 3e-022	No hits found		no hits above threshold	cyto_mito 9.832, cyto 9.5, cyto_nucl 9.333, mito 8.5, nucl 5	63.1	144.12	58.65	29.16	158.29	63.79	90.18	96.66	4.1	2.44	2.16	0.89	2.04	1.29	1.11	-0.17	1	1	1	1
SMAC_00223	1685	1	0	0	0	0	>ref|XP_002148755.1| hypothetical protein PMAA_092130 [Penicillium marneffei ATCC	[Penicillium marneffei ATCC	Expect = 3e-022	No hits found		no hits above threshold	cyto_mito 9.832, cyto 9.5, cyto_nucl 9.333, mito 8.5, nucl 5	63.1	144.12	58.65	29.16	158.29	63.79	90.18	96.66	4.1	2.44	2.16	0.89	2.04	1.29	1.11	-0.17	1	1	1	1
SMAC_00223	1687	1	1	0	0	0	>ref|XP_002148755.1| hypothetical protein PMAA_092130 [Penicillium marneffei ATCC	[Penicillium marneffei ATCC	Expect = 3e-022	No hits found		no hits above threshold	cyto_mito 9.832, cyto 9.5, cyto_nucl 9.333, mito 8.5, nucl 5	63.1	144.12	58.65	29.16	158.29	63.79	90.18	96.66	4.1	2.44	2.16	0.89	2.04	1.29	1.11	-0.17	1	1	1	1
SMAC_00226	3038	0	0	1	0	0	>ref|XP_965142.2| hypothetical protein NCU00949 [Neurospora crassa OR74A]	[Neurospora crassa OR74A]	Expect = 0.0	No hits found		no hits above threshold	nucl 20.5, cyto_nucl 13.833, mito_nucl 11.666, cyto 5	24.37	7.63	22.04	6.05	8.05	17.12	7.97	7.2	1.45	1.22	0.75	0.61	0.54	0.29	-0.42	-0.71	1	1	1	1
SMAC_00227	2317	0	0	0	1	0	>ref|XP_965146.1| hypothetical protein NCU00953 [Neurospora crassa OR74A]	[Neurospora crassa OR74A]	Expect = 0.0	>sp|O42852.1|SEC20_SCHPO RecName: Full=Protein transport protein sec20	Expect = 4e-006	Sec20	nucl 14.5, cyto_nucl 11, cyto 6.5, pero 4	27.92	14.4	12.11	11.03	1.29	1.27	5.96	5.46	1.54	0.08	0.38	4.6	0.63	-3.6	-1.4	2.2	1	1	1	1
SMAC_00231	1212	0	0	0	0	1	>ref|XP_965147.1| hypothetical protein NCU00954 [Neurospora crassa OR74A]	[Neurospora crassa OR74A]	Expect = 0.0	>sp|Q7SGG8.1|PPME1_NEUCR RecName: Full=Protein phosphatase methylesterase 1; Short=PME-1	Expect = 0.0	no hits above threshold	mito 15, cyto 6, cyto_nucl 6, nucl 4	17.34	5.02	16.79	6.55	26.11	17.9	53.74	44.17	1	2.08	4.9	2.36	0	1.05	2.29	1.24	0.557	1	1	1
SMAC_00231	1793	0	0	0	1	0	>ref|XP_965147.1| hypothetical protein NCU00954 [Neurospora crassa OR74A]	[Neurospora crassa OR74A]	Expect = 0.0	>sp|Q7SGG8.1|PPME1_NEUCR RecName: Full=Protein phosphatase methylesterase 1; Short=PME-1	Expect = 0.0	no hits above threshold	mito 15, cyto 6, cyto_nucl 6, nucl 4	17.34	5.02	16.79	6.55	26.11	17.9	53.74	44.17	1	2.08	4.9	2.36	0	1.05	2.29	1.24	0.557	1	1	1
SMAC_00239	1665	0	0	1	0	0	>ref|XP_965156.1| methylenetetrahydrofolate dehydrogenase [Neurospora crassa OR74A]	[Neurospora crassa OR74A]	Expect = 0.0	>sp|Q9P786.1|MTD1_SCHPO RecName: Full=Methylenetetrahydrofolate dehydrogenase [NAD+]	Expect = 6e-101	THF_DHG_CYH,THF_DHG_CYH_C	mito 23.5, cyto_mito 14	65.61	153.63	69.59	185.39	10.9	7.89	13.55	18.53	0.8	0.04	0.07	1.75	-0.33	-4.71	-3.9	0.81	1	1	1	1
SMAC_00242	1023	0	0	1	0	0	>ref|XP_965159.1| hypothetical protein NCU00966 [Neurospora crassa OR74A]	[Neurospora crassa OR74A]	Expect = 5e-140	>sp|Q9P787.1|YNY3_SCHPO RecName: Full=UPF0347 membrane protein C1711.03	Expect = 2e-066	DUF106	extr 9, plas 6, mito 4, E.R. 4, nucl 1, cyto 1, cyto_nucl 1, pero 1, golg 1, cyto_pero 1	11.5	91.41	44.6	44.52	23.67	22.32	8.49	4.79	1.74	0.37	0.11	0.31	0.8	-1.43	-3.13	-1.7	1	1	1	1
SMAC_00243	629	0	0	1	0	0	>gb|EFQ28880.1| RNA polymerase III subunit Rpc25 [Glomerella graminicola M1.001]	[Glomerella graminicola M1.001]	Expect = 8e-070	>sp|Q9Y535.1|RPC8_HUMAN RecName: Full=DNA-directed RNA polymerase III subunit RPC8; Short=RNA	Expect = 6e-036	RNA_pol_Rbc25,RNA_pol_Rpb7_N	nucl 10, cyto_nucl 9.333, cyto 6.5, cyto_pero 5.166, cysk 5, mito 3	3.92	8.19	9.96	8.04	36.79	24	4.24	4.22	0.91	2.63	0.38	0.15	-0.13	1.39	-1.39	-2.78	0.851	1	1	1
SMAC_00243	896	0	0	1	0	0	>gb|EFQ28880.1| RNA polymerase III subunit Rpc25 [Glomerella graminicola M1.001]	[Glomerella graminicola M1.001]	Expect = 8e-070	>sp|Q9Y535.1|RPC8_HUMAN RecName: Full=DNA-directed RNA polymerase III subunit RPC8; Short=RNA	Expect = 6e-036	RNA_pol_Rbc25,RNA_pol_Rpb7_N	nucl 10, cyto_nucl 9.333, cyto 6.5, cyto_pero 5.166, cysk 5, mito 3	3.92	8.19	9.96	8.04	36.79	24	4.24	4.22	0.91	2.63	0.38	0.15	-0.13	1.39	-1.39	-2.78	0.851	1	1	1
SMAC_00243	970	0	0	1	0	0	>gb|EFQ28880.1| RNA polymerase III subunit Rpc25 [Glomerella graminicola M1.001]	[Glomerella graminicola M1.001]	Expect = 8e-070	>sp|Q9Y535.1|RPC8_HUMAN RecName: Full=DNA-directed RNA polymerase III subunit RPC8; Short=RNA	Expect = 6e-036	RNA_pol_Rbc25,RNA_pol_Rpb7_N	nucl 10, cyto_nucl 9.333, cyto 6.5, cyto_pero 5.166, cysk 5, mito 3	3.92	8.19	9.96	8.04	36.79	24	4.24	4.22	0.91	2.63	0.38	0.15	-0.13	1.39	-1.39	-2.78	0.851	1	1	1
SMAC_00243	1051	0	0	1	0	0	>gb|EFQ28880.1| RNA polymerase III subunit Rpc25 [Glomerella graminicola M1.001]	[Glomerella graminicola M1.001]	Expect = 8e-070	>sp|Q9Y535.1|RPC8_HUMAN RecName: Full=DNA-directed RNA polymerase III subunit RPC8; Short=RNA	Expect = 6e-036	RNA_pol_Rbc25,RNA_pol_Rpb7_N	nucl 10, cyto_nucl 9.333, cyto 6.5, cyto_pero 5.166, cysk 5, mito 3	3.92	8.19	9.96	8.04	36.79	24	4.24	4.22	0.91	2.63	0.38	0.15	-0.13	1.39	-1.39	-2.78	0.851	1	1	1
SMAC_00246	283	0	1	0	0	0	>ref|XP_965162.1| NADH:ubiquinone oxidoreductase 17.8kD subunit [Neurospora crassa	[Neurospora crassa	Expect = 1e-087	>sp|P42116.1|NURM_NEUCR RecName: Full=NADH-ubiquinone oxidoreductase 17.8 kDa subunit,	Expect = 5e-089	no hits above threshold	mito 27	54.46	398.14	171.05	311.85	62.55	45.34	35.17	39.95	1.14	0.13	0.09	0.72	0.18	-2.96	-3.44	-0.48	1	1	1	1
SMAC_00250	190	1	0	0	0	0	>ref|XP_965166.1| hypothetical protein NCU00973 [Neurospora crassa OR74A]	[Neurospora crassa OR74A]	Expect = 2e-168	>sp|P53912.1|YNN4_YEAST RecName: Full=Uncharacterized protein YNL134C	Expect = 9e-011	ADH_zinc_N	mito 14, cyto 12	42.17	277.74	64.94	115.08	1.98	1.6	4.3	4.77	2.15	0.01	0.03	2.6	1.1	-6.42	-5.04	1.38	1	1	1	1
SMAC_00251	2522	0	0	1	0	0	>ref|XP_965167.1| hypothetical protein NCU00974 [Neurospora crassa OR74A]	[Neurospora crassa OR74A]	Expect = 9e-131	>sp|P38068.1|GLRX7_YEAST RecName: Full=Monothiol glutaredoxin-7; Flags: Precursor	Expect = 1e-019	Glutaredoxin	mito 11, nucl 3, extr 3, E.R. 3, golg 3, plas 2	188.21	262.37	203.58	57.29	3.91	4.1	1.55	0.98	3.56	0.04	0.01	0.33	1.83	-4.62	-6.21	-1.59	1	1	1	1
SMAC_00257	2125	0	0	0	0	1	>ref|XP_965173.1| hypothetical protein NCU00980 [Neurospora crassa OR74A]	[Neurospora crassa OR74A]	Expect = 6e-178	No hits found		SPT2	nucl 19, cyto_nucl 14, cyto 7	226.39	30	104.32	21.52	7.8	7.58	4.6	5.11	2.33	0.19	0.12	0.65	1.22	-2.41	-3.03	-0.62	1	1	1	1
SMAC_00257	2332	0	0	1	0	0	>ref|XP_965173.1| hypothetical protein NCU00980 [Neurospora crassa OR74A]	[Neurospora crassa OR74A]	Expect = 6e-178	No hits found		SPT2	nucl 19, cyto_nucl 14, cyto 7	226.39	30	104.32	21.52	7.8	7.58	4.6	5.11	2.33	0.19	0.12	0.65	1.22	-2.41	-3.03	-0.62	1	1	1	1
SMAC_00258	1467	0	0	1	0	0	>ref|XP_965174.1| TGF beta-inducible nuclear protein 1 [Neurospora crassa OR74A]	[Neurospora crassa OR74A]	Expect = 4e-131	>sp|Q7SGE1.1|NSA2_NEUCR RecName: Full=Ribosome biogenesis protein nsa-2	Expect = 2e-132	Ribosomal_S8e	nucl 15, cyto_nucl 13.333, cyto 10.5, mito_nucl 8.833	10.29	63.48	35.08	70.39	21.36	24.96	46.5	44.62	0.81	0.25	0.5	2.03	-0.3	-2.01	-0.99	1.02	1	1	1	1
SMAC_00271	11	0	0	0	0	1	>ref|XP_963903.2| hypothetical protein NCU00993 [Neurospora crassa OR74A]	[Neurospora crassa OR74A]	Expect = 0.0	>sp|P0AD71.1|AMPH_ECO57 RecName: Full=Penicillin-binding protein AmpH	Expect = 4e-010	Beta-lactamase	extr 25	177.02	4.06	78.3	2.26	0.93	0.81	0.59	0.22	3.99	0.07	0.03	0.52	2	-3.9	-4.85	-0.95	1	1	1	1
SMAC_00275	1858	0	0	1	0	0	>ref|XP_958644.1| hypothetical protein NCU09877 [Neurospora crassa OR74A]	[Neurospora crassa OR74A]	Expect = 0.0	No hits found		no hits above threshold	mito 25	52.11	25.92	65.3	16.32	27.66	26.07	20.32	19.4	1.5	0.93	0.71	0.76	0.59	-0.11	-0.5	-0.39	1	0.995	1	1
SMAC_00281	2576	0	0	0	1	0	>ref|XP_958649.2| hypothetical protein NCU09882 [Neurospora crassa OR74A]	[Neurospora crassa OR74A]	Expect = 0.0	>sp|Q7S232.2|MCA1A_NEUCR RecName: Full=Metacaspase-1A; Flags: Precursor	Expect = 0.0	Peptidase_C14	nucl 13, cyto_nucl 12.5, cyto 10, mito 2	19.39	55.43	26.81	74.18	12.05	21.82	30.21	30.37	0.71	0.18	0.32	1.81	-0.49	-2.49	-1.64	0.86	1	1	1	1
SMAC_00284	1279	0	0	1	0	0	>ref|XP_001907062.1| hypothetical protein [Podospora anserina S mat+]	[Podospora anserina S mat+]	Expect = 0.0	>sp|P45857.3|ACDB_BACSU RecName: Full=Acyl-CoA dehydrogenase	Expect = 5e-051	Acyl-CoA_dh_1,Acyl-CoA_dh_N,Acyl-CoA_dh_2,Acyl-CoA_dh_M	mito 24.5, cyto_mito 13.5	4.16	22.2	5.52	13.73	14.08	18.25	11.29	13.69	1.47	0.9	0.7	0.79	0.56	-0.16	-0.5	-0.35	1	0.986	1	1
SMAC_00289	2705	0	0	1	0	0	>ref|XP_958327.2| hypothetical protein NCU07347 [Neurospora crassa OR74A]	[Neurospora crassa OR74A]	Expect = 0.0	>sp|Q2U492.1|BTGC_ASPOR RecName: Full=Probable glucan endo-1,3-beta-glucosidase btgC;	Expect = 2e-125	Glyco_hydro_17	plas 10, nucl 5, mito 3, extr 3, golg 3, cyto 2	4.42	15.88	9.38	33.42	53.92	71.47	73.03	72.98	0.45	1.45	1.73	1.19	-1.16	0.54	0.79	0.26	1	1	1	1
SMAC_00293	3030	0	0	0	1	0	>ref|XP_958331.1| alpha-glucuronidase precursor [Neurospora crassa OR74A]	[Neurospora crassa OR74A]	Expect = 0.0	>sp|Q0CJP9.1|AGUA_ASPTN RecName: Full=Probable alpha-glucuronidase A; AltName: Full=Alpha-glucosiduronase	Expect = 0.0	Glyco_hydro_67M,Glyco_hydro_67C,Glyco_hydro_67N	extr 26	264.46	104.99	129.63	42.25	2.41	9.16	2.64	3.63	2.72	0.08	0.05	0.54	1.45	-3.56	-4.46	-0.9	1	1	1	1
SMAC_00293	3081	0	0	0	0	1	>ref|XP_958331.1| alpha-glucuronidase precursor [Neurospora crassa OR74A]	[Neurospora crassa OR74A]	Expect = 0.0	>sp|Q0CJP9.1|AGUA_ASPTN RecName: Full=Probable alpha-glucuronidase A; AltName: Full=Alpha-glucosiduronase	Expect = 0.0	Glyco_hydro_67M,Glyco_hydro_67C,Glyco_hydro_67N	extr 26	264.46	104.99	129.63	42.25	2.41	9.16	2.64	3.63	2.72	0.08	0.05	0.54	1.45	-3.56	-4.46	-0.9	1	1	1	1
SMAC_00294	1105	0	0	1	0	0	>ref|XP_958332.1| hypothetical protein NCU07352 [Neurospora crassa OR74A]	[Neurospora crassa OR74A]	Expect = 1e-155	No hits found		no hits above threshold	mito 14, pero 6, cyto 5, cyto_nucl 4.5	121.63	915.65	81.08	247.02	23.4	13.35	4.29	10.79	3.36	0.06	0.02	0.41	1.75	-4.16	-5.43	-1.28	1	1	1	1
SMAC_00307	1553	0	0	1	0	0	>ref|XP_958134.1| hypothetical protein NCU07361 [Neurospora crassa OR74A]	[Neurospora crassa OR74A]	Expect = 0.0	>sp|Q7S0P8.1|CSN4_NEUCR RecName: Full=COP9 signalosome complex subunit 4; Short=Signalosome	Expect = 0.0	PCI	cyto 16.5, cyto_nucl 15.333, cyto_mito 9.498, nucl 8	58.18	13.51	28.7	34.27	46.34	45.94	96.2	84.57	0.66	0.98	2	2.03	-0.6	-0.03	1	1.02	1	0.8	1	1
SMAC_00308	318	0	0	1	0	0	>ref|XP_001728144.1| hypothetical protein NCU10658 [Neurospora crassa OR74A]	[Neurospora crassa OR74A]	Expect = 1e-037	No hits found		no hits above threshold	nucl 20.5, cyto_nucl 13.5, cyto 5.5	233.15	59.89	85.99	27.23	87.18	48.44	39.58	51.67	2.88	1.47	1.02	0.69	1.53	0.56	0.03	-0.53	1	1	0.667	1
SMAC_00311	1574	0	0	0	1	0	>ref|XP_957991.1| hypothetical protein NCU07363 [Neurospora crassa OR74A]	[Neurospora crassa OR74A]	Expect = 9e-145	No hits found		DUF3712	plas 13, cyto 3.5, cyto_nucl 3.5, nucl 2.5, mito 2, E.R. 2, golg 2, vacu 2	128.33	1525.24	184.22	651.22	230.46	168.24	215.8	177.55	2.11	0.23	0.24	1.04	1.08	-2.1	-2.04	0.05	1	1	1	1
SMAC_00314	2399	0	0	1	0	0	>ref|XP_957994.2| glucosamine-fructose-6-phosphate aminotransferase [Neurospora	[Neurospora	Expect = 0.0	>sp|P14742.4|GFA1_YEAST RecName: Full=Glucosamine--fructose-6-phosphate aminotransferase	Expect = 0.0	SIS,GATase_2	cyto 15, cyto_nucl 10.5, mito 5, nucl 4	294.28	49.07	173.71	111.75	600.75	1475.81	581.06	577.44	0.82	6.47	3.65	0.56	-0.28	2.69	1.87	-0.83	1	1	1	1
SMAC_00314	2999	0	1	0	0	0	>ref|XP_957994.2| glucosamine-fructose-6-phosphate aminotransferase [Neurospora	[Neurospora	Expect = 0.0	>sp|P14742.4|GFA1_YEAST RecName: Full=Glucosamine--fructose-6-phosphate aminotransferase	Expect = 0.0	SIS,GATase_2	cyto 15, cyto_nucl 10.5, mito 5, nucl 4	294.28	49.07	173.71	111.75	600.75	1475.81	581.06	577.44	0.82	6.47	3.65	0.56	-0.28	2.69	1.87	-0.83	1	1	1	1
SMAC_00315	1055	0	0	1	0	0	>ref|XP_958860.2| hypothetical protein NCU07367 [Neurospora crassa OR74A]	[Neurospora crassa OR74A]	Expect = 0.0	>sp|O74445.2|PRS10_SCHPO RecName: Full=Probable 26S protease subunit rpt4	Expect = 2e-166	AAA,AAA_5,AAA_2,RuvB_N	cyto_nucl 17.5, cyto 17, nucl 8	108.76	149	125.29	249.28	343.65	226.69	86.51	84.9	0.61	0.85	0.27	0.31	-0.72	-0.23	-1.91	-1.68	1	1	1	1
SMAC_00315	1638	0	0	0	0	1	>ref|XP_958860.2| hypothetical protein NCU07367 [Neurospora crassa OR74A]	[Neurospora crassa OR74A]	Expect = 0.0	>sp|O74445.2|PRS10_SCHPO RecName: Full=Probable 26S protease subunit rpt4	Expect = 2e-166	AAA,AAA_5,AAA_2,RuvB_N	cyto_nucl 17.5, cyto 17, nucl 8	108.76	149	125.29	249.28	343.65	226.69	86.51	84.9	0.61	0.85	0.27	0.31	-0.72	-0.23	-1.91	-1.68	1	1	1	1
SMAC_00329	2387	0	0	1	0	0	>ref|XP_958873.1| eukaryotic translation initiation factor 3 [Neurospora crassa	[Neurospora crassa	Expect = 0.0	>sp|Q7S2I2.1|EIF3D_NEUCR RecName: Full=Eukaryotic translation initiation factor 3 subunit	Expect = 0.0	eIF-3_zeta	cyto 13, cyto_nucl 10.833, cyto_mito 7.999, nucl 5.5, pero 4	61.28	39.05	34.55	74.04	28.78	24.91	51.96	58.92	0.62	0.27	0.58	2.12	-0.68	-1.87	-0.79	1.08	1	1	1	1
SMAC_00335	2098	0	0	1	0	0	>ref|XP_958880.1| hypothetical protein NCU07387 [Neurospora crassa OR74A]	[Neurospora crassa OR74A]	Expect = 0.0	>sp|Q1MTR5.1|YG66_SCHPO RecName: Full=Uncharacterized RING finger membrane protein C15C4.06c	Expect = 6e-012	zf-C3HC4	mito 12, plas 5, nucl 4, cyto 4, cyto_nucl 4	41.95	30.54	49.55	37.7	39.48	92.11	27.28	23.75	0.86	1.24	0.49	0.4	-0.23	0.31	-1.03	-1.34	1	1	1	1
SMAC_00335	2186	0	0	0	1	1	>ref|XP_958880.1| hypothetical protein NCU07387 [Neurospora crassa OR74A]	[Neurospora crassa OR74A]	Expect = 0.0	>sp|Q1MTR5.1|YG66_SCHPO RecName: Full=Uncharacterized RING finger membrane protein C15C4.06c	Expect = 6e-012	zf-C3HC4	mito 12, plas 5, nucl 4, cyto 4, cyto_nucl 4	41.95	30.54	49.55	37.7	39.48	92.11	27.28	23.75	0.86	1.24	0.49	0.4	-0.23	0.31	-1.03	-1.34	1	1	1	1
SMAC_00341	3322	0	0	1	0	0	>ref|XP_957900.2| hypothetical protein NCU07389 [Neurospora crassa OR74A]	[Neurospora crassa OR74A]	Expect = 0.0	>sp|O74653.1|POB1_SCHPO RecName: Full=Protein pob1; AltName: Full=BOI protein homolog	Expect = 8e-011	SAM_2	nucl 20.5, cyto_nucl 13.5, cyto 5.5	3.74	6.11	6.03	11.23	38.61	27.5	5.64	5.09	0.54	2.19	0.37	0.17	-0.89	1.13	-1.42	-2.55	1	1	1	1
SMAC_00342	2933	0	0	0	0	1	>ref|XP_001220201.1| hypothetical protein CHGG_00980 [Chaetomium globosum CBS 148.51]	[Chaetomium globosum CBS 148.51]	Expect = 0.0	>sp|Q6CT09.1|NOP14_KLULA RecName: Full=Probable nucleolar complex protein 14	Expect = 1e-104	Nop14	nucl 18, cyto 7	13.66	8.63	15.82	10.5	7.2	8.03	10.39	10.99	0.88	0.5	0.72	1.44	-0.18	-1.01	-0.48	0.52	1	1	1	1
SMAC_00346	1550	0	0	0	0	1	>ref|XP_958483.1| hypothetical protein NCU07399 [Neurospora crassa OR74A]	[Neurospora crassa OR74A]	Expect = 0.0	>sp|Q10078.2|PPK13_SCHPO RecName: Full=Serine/threonine-protein kinase ppk13	Expect = 6e-054	Pkinase,Pkinase_Tyr	cyto 10.5, cyto_nucl 8, cysk 8, nucl 4.5, mito 3	142.05	29.29	70.76	37.93	19.37	24.03	22.29	24.52	1.26	0.38	0.42	1.1	0.33	-1.38	-1.24	0.14	1	1	1	0.993
SMAC_00352	906	0	0	1	0	0	>ref|XP_958487.1| hypothetical protein NCU07403 [Neurospora crassa OR74A]	[Neurospora crassa OR74A]	Expect = 4e-106	>sp|Q02774.2|SHR3_YEAST RecName: Full=Secretory component protein SHR3	Expect = 6e-014	SHR3_chaperone	plas 13, mito 5, E.R. 5, extr 3	16.31	83.67	53.38	103.05	78.4	70.8	52.05	53.78	0.73	0.54	0.4	0.74	-0.45	-0.88	-1.33	-0.44	1	1	1	1
SMAC_00353	4232	0	0	1	0	0	>ref|XP_958488.1| hypothetical protein NCU07404 [Neurospora crassa OR74A]	[Neurospora crassa OR74A]	Expect = 0.0	>sp|Q9UT61.1|MAN1_SCHPO RecName: Full=Alpha-mannosidase; AltName: Full=Alpha-D-mannoside	Expect = 0.0	Glyco_hydro_38,Glyco_hydro_38C,Alpha-mann_mid	nucl 10, mito 8, cyto 7	21.17	3.4	18.29	8.3	2.96	2.18	1.78	1.49	0.74	0.2	0.13	0.67	-0.42	-2.33	-2.92	-0.58	1	1	1	1
SMAC_00356	1034	0	0	0	1	1	>ref|XP_958183.1| 60S acidic ribosomal protein P0 [Neurospora crassa OR74A]	[Neurospora crassa OR74A]	Expect = 1e-141	>sp|Q96TJ5.1|RLA0_NEUCR RecName: Full=60S acidic ribosomal protein P0	Expect = 5e-143	Ribosomal_L10,Ribosomal_60s	cyto 22, cyto_nucl 12.5, mito 2, pero 2	287.97	1813.96	847.53	2388.68	1021.27	658.7	1359.43	1350.79	0.69	0.27	0.45	1.68	-0.53	-1.91	-1.16	0.75	1	1	1	1
SMAC_00356	1037	0	0	0	1	0	>ref|XP_958183.1| 60S acidic ribosomal protein P0 [Neurospora crassa OR74A]	[Neurospora crassa OR74A]	Expect = 1e-141	>sp|Q96TJ5.1|RLA0_NEUCR RecName: Full=60S acidic ribosomal protein P0	Expect = 5e-143	Ribosomal_L10,Ribosomal_60s	cyto 22, cyto_nucl 12.5, mito 2, pero 2	287.97	1813.96	847.53	2388.68	1021.27	658.7	1359.43	1350.79	0.69	0.27	0.45	1.68	-0.53	-1.91	-1.16	0.75	1	1	1	1
SMAC_00358	1998	0	0	0	0	1	>ref|XP_958185.1| hypothetical protein NCU07410 [Neurospora crassa OR74A]	[Neurospora crassa OR74A]	Expect = 0.0	No hits found		no hits above threshold	nucl 21, mito 4	33.04	4.62	18.63	10.17	12.94	12.98	40.51	40.85	0.93	0.85	2.74	3.23	-0.11	-0.24	1.45	1.69	0.983	1	1	1
SMAC_00358	2470	0	0	1	0	0	>ref|XP_958185.1| hypothetical protein NCU07410 [Neurospora crassa OR74A]	[Neurospora crassa OR74A]	Expect = 0.0	No hits found		no hits above threshold	nucl 21, mito 4	33.04	4.62	18.63	10.17	12.94	12.98	40.51	40.85	0.93	0.85	2.74	3.23	-0.11	-0.24	1.45	1.69	0.983	1	1	1
SMAC_00362	4135	0	0	0	0	1	>ref|XP_958413.2| hypothetical protein NCU07412 [Neurospora crassa OR74A]	[Neurospora crassa OR74A]	Expect = 0.0	>sp|P53127.1|SNT2_YEAST RecName: Full=SANT domain-containing protein 2	Expect = 5e-033	PHD	mito 21.5, cyto_mito 12, nucl 3	26.1	5.83	26.79	12.04	13.15	9.76	12.19	13.78	0.73	0.61	0.71	1.17	-0.45	-0.72	-0.49	0.23	1	1	1	1
SMAC_00364	1921	0	0	0	1	0	>ref|XP_958415.1| hypothetical protein NCU07414 [Neurospora crassa OR74A]	[Neurospora crassa OR74A]	Expect = 0.0	>sp|O74752.1|MAS5_SCHPO RecName: Full=Mitochondrial protein import protein mas5; Flags:	Expect = 2e-113	DnaJ_C,DnaJ,DnaJ_CXXCXGXG	cyto 16, cyto_nucl 11.5, nucl 5, cysk 3	170.71	57.7	85.72	81.39	114.61	155.88	139.49	132.01	0.98	1.19	1.23	1.03	-0.03	0.25	0.3	0.04	0.882	1	1	0.985
SMAC_00372	2383	0	0	0	1	0	>ref|XP_958417.1| hypothetical protein NCU07416 [Neurospora crassa OR74A]	[Neurospora crassa OR74A]	Expect = 0.0	No hits found		no hits above threshold	nucl 21.5, cyto_nucl 13.5, cyto 4.5	102.88	25.15	101.71	25.83	95.32	90.58	97.52	119.31	1.23	2.02	2.41	1.19	0.3	1.01	1.27	0.26	1	1	1	1
SMAC_00380	2895	0	0	1	0	0	>ref|XP_959172.1| aminopeptidase 2 [Neurospora crassa OR74A]	[Neurospora crassa OR74A]	Expect = 0.0	>sp|P32454.3|APE2_YEAST RecName: Full=Aminopeptidase 2, mitochondrial; Short=AP-II; Short=Aminopeptidase	Expect = 0.0	Peptidase_M1	cyto 15, cyto_nucl 10.5, mito 5, nucl 4	7.16	40.74	20.25	78.51	23.74	14.18	38.9	35.25	0.48	0.18	0.38	2.05	-1.06	-2.44	-1.41	1.04	1	1	1	1
SMAC_00381	2125	0	0	0	0	1	>ref|XP_959171.1| hypothetical protein NCU09227 [Neurospora crassa OR74A]	[Neurospora crassa OR74A]	Expect = 0.0	>sp|Q08979.1|KEL3_YEAST RecName: Full=Kelch repeat-containing protein 3	Expect = 1e-080	Kelch_2,Kelch_1	nucl 15, cyto 8, pero 3	10.54	7.81	5.51	10.3	4.95	9.11	14.77	17.35	0.86	0.52	1.2	2.29	-0.21	-0.94	0.26	1.2	1	1	1	1
SMAC_00381	2418	0	0	0	1	0	>ref|XP_959171.1| hypothetical protein NCU09227 [Neurospora crassa OR74A]	[Neurospora crassa OR74A]	Expect = 0.0	>sp|Q08979.1|KEL3_YEAST RecName: Full=Kelch repeat-containing protein 3	Expect = 1e-080	Kelch_2,Kelch_1	nucl 15, cyto 8, pero 3	10.54	7.81	5.51	10.3	4.95	9.11	14.77	17.35	0.86	0.52	1.2	2.29	-0.21	-0.94	0.26	1.2	1	1	1	1
SMAC_00382	1387	0	0	0	0	1	>ref|XP_959170.1| hypothetical protein NCU09226 [Neurospora crassa OR74A]	[Neurospora crassa OR74A]	Expect = 6e-156	>sp|Q9P7B5.1|WSS1_SCHPO RecName: Full=DNA damage response protein wss1	Expect = 4e-030	WLM,DUF45	nucl 15, mito 8.5, cyto_mito 6.5, cyto 3.5	12.01	3.32	14.32	1.77	0.36	0.2	0.11	1.09	1.72	0.07	0.14	2.05	0.78	-3.85	-2.82	1.03	1	1	1	0.992
SMAC_00400	1897	0	0	1	1	0	>ref|XP_965404.1| hypothetical protein NCU03018 [Neurospora crassa OR74A]	[Neurospora crassa OR74A]	Expect = 0.0	>sp|P78750.3|UTP18_SCHPO RecName: Full=Probable U3 small nucleolar RNA-associated protein	Expect = 2e-076	WD40	nucl 20.5, cyto_nucl 13.5, cyto 5.5	9.11	6.23	7.19	18.03	13.15	10.53	18.4	16.74	0.41	0.5	0.77	1.54	-1.3	-1.01	-0.38	0.63	1	1	1	1
SMAC_00407	146	1	0	0	0	0	>ref|XP_965409.1| hypothetical protein NCU03023 [Neurospora crassa OR74A]	[Neurospora crassa OR74A]	Expect = 0.0	>sp|P15245.3|PH2M_TRICU RecName: Full=Phenol 2-monooxygenase; AltName: Full=Phenol hydroxylase	Expect = 2e-052	FAD_binding_3,Phe_hydrox_dim	cyto_nucl 10.333, cyto_pero 9.499, cyto 9, nucl 8.5, pero 8.5	26.88	43.98	21.93	32.05	6.65	9.17	13.04	16.89	1.34	0.18	0.35	1.91	0.42	-2.44	-1.5	0.94	1	1	1	1
SMAC_00412	2213	0	0	1	1	0	>ref|XP_965416.1| tyrosyl-tRNA synthetase, mitochondrial precursor [Neurospora	[Neurospora	Expect = 0.0	>sp|P12063.2|SYYM_NEUCR RecName: Full=Tyrosyl-tRNA synthetase, mitochondrial; AltName:	Expect = 0.0	tRNA-synt_1b	mito 24, cyto_mito 14	269.85	5.15	49.67	10.52	7.14	10.45	4.33	7.31	3.96	0.45	0.3	0.66	1.98	-1.15	-1.75	-0.6	1	1	1	1
SMAC_00413	1220	0	0	1	0	0	>ref|XP_965417.1| hypothetical protein NCU03031 [Neurospora crassa OR74A]	[Neurospora crassa OR74A]	Expect = 2e-079	>sp|Q7SGY6.1|DHSD_NEUCR RecName: Full=Succinate dehydrogenase [ubiquinone] cytochrome	Expect = 8e-081	CybS	extr 11, mito 10, cyto 4	64.79	396.57	127.19	233.17	171.33	211.71	343.75	324.5	1.52	0.62	1.11	1.8	0.61	-0.69	0.15	0.84	1	1	1	1
SMAC_00414	1110	0	0	1	0	0	>ref|XP_964042.1| hypothetical protein NCU03037 [Neurospora crassa OR74A]	[Neurospora crassa OR74A]	Expect = 5e-065	>sp|Q03323.1|SDC1_YEAST RecName: Full=COMPASS component SDC1; AltName: Full=Complex proteins	Expect = 3e-009	Dpy-30	nucl 22, cyto_nucl 13.5, cyto 3	52.61	12.98	48.67	16.71	18.82	15.79	32.13	38.04	1.06	0.63	1.31	2.08	0.08	-0.67	0.39	1.06	0.902	1	1	1
SMAC_00420	118	1	0	0	0	0	>ref|XP_964043.1| 40S ribosomal protein S13 [Neurospora crassa OR74A]	[Neurospora crassa OR74A]	Expect = 1e-063	>sp|P33192.2|RS13_CANMA RecName: Full=40S ribosomal protein S13; AltName: Full=S15	Expect = 1e-054	Ribosomal_S13_N,Ribosomal_S15	mito 19, cyto 6	234.85	1878.51	941.24	1637.33	356.79	314.53	896.68	828.63	1.02	0.15	0.41	2.67	0.02	-2.71	-1.29	1.42	0.994	1	1	1
SMAC_00421	2050	0	0	1	0	0	>ref|XP_964044.1| hypothetical protein NCU03039 [Neurospora crassa OR74A]	[Neurospora crassa OR74A]	Expect = 0.0	>sp|Q24562.1|U2AF2_DROME RecName: Full=Splicing factor U2AF 50 kDa subunit; AltName: Full=U2	Expect = 6e-069	RRM_1	nucl 23.5, cyto_nucl 13.5	49.64	48.3	43.61	72.48	14.24	17.53	21.21	14.38	0.71	0.16	0.19	1.17	-0.5	-2.61	-2.38	0.23	1	1	1	1
SMAC_00430	1746	0	0	0	1	0	>ref|XP_963894.1| hypothetical protein NCU03048 [Neurospora crassa OR74A]	[Neurospora crassa OR74A]	Expect = 0.0	>sp|O74823.2|YBJC_SCHPO RecName: Full=Zinc finger CCCH domain-containing protein C337.12	Expect = 1e-036	zf-CCCH	nucl 18, cyto_nucl 15, cyto 8	11.36	12.52	41.37	9.93	12.94	13.49	9.72	9.54	0.97	0.74	0.56	0.75	-0.04	-0.44	-0.85	-0.41	0.74	1	1	1
SMAC_00436	3121	0	0	1	0	0	>ref|XP_001907376.1| hypothetical protein [Podospora anserina S mat+]	[Podospora anserina S mat+]	Expect = 0.0	>sp|Q12324.2|YVC1_YEAST RecName: Full=Calcium channel YVC1; AltName: Full=TRP homolog;	Expect = 1e-010	no hits above threshold	plas 25	8.84	4.51	14.91	15.15	8.27	12.09	10.1	12.99	0.36	0.49	0.56	1.14	-1.48	-1.04	-0.85	0.19	1	1	1	1
SMAC_00438	2667	0	0	0	1	0	>ref|XP_964305.1| hypothetical protein NCU00501 [Neurospora crassa OR74A]	[Neurospora crassa OR74A]	Expect = 0.0	>sp|O94372.1|YG06_SCHPO RecName: Full=Uncharacterized protein C1604.06c	Expect = 1e-084	CBF	nucl 17.5, cyto_nucl 12, cyto 5.5, mito 3	1.28	8.99	2.24	17.02	4.47	3.69	7.14	8.11	0.49	0.19	0.36	1.92	-1.02	-2.42	-1.48	0.94	1	1	1	1
SMAC_00446	1568	0	0	1	0	0	>ref|XP_964317.1| hypothetical protein NCU00513 [Neurospora crassa OR74A]	[Neurospora crassa OR74A]	Expect = 0.0	>sp|Q6JQN1.1|ACD10_HUMAN RecName: Full=Acyl-CoA dehydrogenase family member 10; Short=ACAD-10	Expect = 6e-057	APH,DUF227	cyto 10, nucl 7, pero 6, mito 3	11.29	39.15	13.95	83.13	128.89	90.5	100.41	108.62	0.45	1.02	1.01	0.99	-1.15	0.03	0.01	-0.02	1	0.828	0.628	0.736
SMAC_00450	2861	1	0	0	0	0	>ref|XP_964321.1| hypothetical protein NCU00517 [Neurospora crassa OR74A]	[Neurospora crassa OR74A]	Expect = 0.0	>sp|Q6NXW6.2|RAD17_MOUSE RecName: Full=Cell cycle checkpoint protein RAD17	Expect = 2e-035	Rad17	nucl 16.5, cyto_nucl 11.5, cyto 5.5, mito 4	79.25	6.64	69.02	7.24	5.64	5.13	11.32	13.46	1.59	0.3	0.7	2.35	0.67	-1.74	-0.51	1.23	1	1	1	1
SMAC_00454	638	0	0	0	0	1	>ref|XP_001537046.1| predicted protein [Ajellomyces capsulatus NAm1]	[Ajellomyces capsulatus NAm1]	Expect = 1e-096	No hits found		no hits above threshold	plas 19, E.R. 7	6.19	4.72	4.45	3.86	4.87	3.25	7.53	7.76	1.3	0.74	1.44	1.95	0.37	-0.44	0.52	0.96	0.997	0.999	1	1
SMAC_00460	1108	0	0	0	1	0	>ref|XP_965383.2| hypothetical protein NCU02997 [Neurospora crassa OR74A]	[Neurospora crassa OR74A]	Expect = 2e-121	>sp|Q04729.1|YFUM2_BACST RecName: Full=Uncharacterized 30.6 kDa protein in fumA 3'region;	Expect = 8e-011	Polysacc_deac_1	mito 16, extr 4, E.R. 3, plas 2	18.75	7.61	11.28	15.53	14.9	12.82	36.74	45.35	0.65	0.65	1.99	3.05	-0.61	-0.61	0.99	1.61	1	1	1	1
SMAC_00463	6371	0	0	1	0	0	>ref|XP_965380.1| hypothetical protein NCU02994 [Neurospora crassa OR74A]	[Neurospora crassa OR74A]	Expect = 0.0	No hits found		no hits above threshold	nucl 19, cyto 5, mito 3	26.2	5.58	16.89	9.73	71.52	40.84	60.26	56.83	0.92	3.82	4.18	1.09	-0.11	1.93	2.06	0.13	1	1	1	1
SMAC_00470	3227	0	0	1	0	0	>ref|XP_965366.2| AMP deaminase [Neurospora crassa OR74A]	[Neurospora crassa OR74A]	Expect = 0.0	>sp|P50998.2|AMPD_SCHPO RecName: Full=AMP deaminase; AltName: Full=Myoadenylate deaminase	Expect = 0.0	A_deaminase	nucl 14.5, cyto_nucl 12, cyto 8.5, mito 2, pero 2	2.68	5.75	5.76	11.37	11.96	8.39	11.24	11.56	0.48	0.67	0.77	1.16	-1.04	-0.59	-0.37	0.22	1	1	1	1
SMAC_00478	1458	0	0	0	1	0	>ref|XP_965360.1| hypothetical protein NCU02973 [Neurospora crassa OR74A]	[Neurospora crassa OR74A]	Expect = 4e-166	>sp|Q96U08.1|S2538_NEUCR RecName: Full=Solute carrier family 25 member 38 homolog	Expect = 2e-167	Mito_carr	plas 17, extr 5, mito 2, E.R. 2	2.07	8.63	3.71	7.44	4.09	3.91	14.94	11.64	1.06	0.41	1.4	3.45	0.08	-1.3	0.48	1.79	0.871	1	1	1
SMAC_00482	2887	0	0	0	1	0	>ref|XP_965355.1| hypothetical protein NCU02968 [Neurospora crassa OR74A]	[Neurospora crassa OR74A]	Expect = 0.0	>sp|B9EKI3.1|TMF1_MOUSE RecName: Full=TATA element modulatory factor; Short=TMF; AltName:	Expect = 1e-011	TMF_TATA_bd,TMF_DNA_bd	nucl 11.5, mito 11, cyto_nucl 8, cyto 3.5	8.15	6.95	5.62	10.91	5.14	9.33	13.02	17.99	0.7	0.51	1.09	2.15	-0.52	-0.98	0.12	1.1	1	1	0.987	1
SMAC_00487	1017	0	0	1	0	0	>ref|XP_965350.1| hypothetical protein NCU02963 [Neurospora crassa OR74A]	[Neurospora crassa OR74A]	Expect = 3e-079	>sp|O94307.1|PFD5_SCHPO RecName: Full=Probable prefoldin subunit 5; AltName: Full=Byr1-binding	Expect = 3e-029	Prefoldin	cyto 11.5, cyto_mito 11.333, mito 10, mito_nucl 8.333, nucl 5.5	4.52	19.39	24.7	14.37	30.1	13	21.51	24.13	1.1	0.99	1.1	1.11	0.14	-0.01	0.13	0.15	0.918	0.567	0.923	0.94
SMAC_00491	1237	0	0	1	0	0	>ref|XP_965346.1| hypothetical protein NCU02959 [Neurospora crassa OR74A]	[Neurospora crassa OR74A]	Expect = 0.0	>sp|P07909.1|ROA1_DROME RecName: Full=Heterogeneous nuclear ribonucleoprotein A1; Short=hnRNP	Expect = 2e-009	RRM_1	extr 13, nucl 7.5, mito 5.5, cyto_nucl 4.833, cyto_mito 3.833	39.74	29.21	44.2	48.31	80.25	72.52	10.15	7.89	0.66	1.14	0.14	0.12	-0.59	0.19	-2.82	-3.01	1	1	1	1
SMAC_00493	2838	0	0	1	1	0	>emb|CAE76251.1| hypothetical protein [Neurospora crassa]	[Neurospora crassa]	Expect = 0.0	>sp|Q04635.1|ESC1_SCHPO RecName: Full=Protein esc1	Expect = 2e-015	HLH	nucl 21.5, cyto_nucl 12.5, cyto 2.5	25.55	17.4	25.77	23.37	35.1	31.74	36.14	34.88	0.82	1.01	1.12	1.1	-0.29	0.02	0.16	0.14	1	0.763	1	1
SMAC_00505	330	0	0	0	1	0	>ref|XP_965623.1| hypothetical protein NCU02941 [Neurospora crassa OR74A]	[Neurospora crassa OR74A]	Expect = 1e-101	>sp|P40011.1|YEK0_YEAST RecName: Full=Uncharacterized protein YER010C	Expect = 9e-032	Methyltransf_6	cyto 20.5, cyto_nucl 12, pero 3	39.66	38.06	41.21	27.55	7.88	4.38	11.89	11.73	1.35	0.15	0.3	2.02	0.44	-2.73	-1.72	1.01	1	1	1	1
SMAC_00508	902	1	0	0	0	0	>ref|XP_965626.1| hypothetical protein NCU02944 [Neurospora crassa OR74A]	[Neurospora crassa OR74A]	Expect = 1e-121	No hits found		no hits above threshold	extr 10, nucl 9, cyto_nucl 6.5, mito 3, cyto 2	19.78	1.23	5.76	1.41	984.52	7.9	4.21	2.45	2.64	185.29	1.4	0.01	1.4	7.53	0.49	-7.05	1	1	1	1
SMAC_00511	1591	0	0	0	0	1	>ref|XP_965619.1| hypothetical protein NCU02937 [Neurospora crassa OR74A]	[Neurospora crassa OR74A]	Expect = 1e-104	No hits found		no hits above threshold	mito 14, cyto 8, pero 2, nucl 1, plas 1, cysk 1	682.8	38.25	309.22	16.28	9.69	3.96	8.11	6.16	3.73	0.11	0.12	1.12	1.9	-3.18	-3.02	0.16	1	1	1	0.95
SMAC_00514	2265	0	0	0	1	0	>ref|XP_965616.1| hypothetical protein NCU02934 [Neurospora crassa OR74A]	[Neurospora crassa OR74A]	Expect = 0.0	>sp|P49413.2|UAY_EMENI RecName: Full=Positive regulator of purine utilization	Expect = 4e-018	Fungal_trans,Zn_clus	nucl 17.5, cyto_nucl 11.5, cyto 4.5, pero 4	11.32	3.94	9.18	6.06	129.72	123.95	34.51	22.81	0.85	14.32	3.41	0.24	-0.23	3.84	1.77	-2.07	1	1	1	1
SMAC_00529	1099	0	0	0	1	0	>ref|XP_965598.1| hypothetical protein NCU02916 [Neurospora crassa OR74A]	[Neurospora crassa OR74A]	Expect = 5e-110	>sp|Q2US83.1|EGLD_ASPOR RecName: Full=Probable endo-beta-1,4-glucanase D; Short=Endoglucanase	Expect = 3e-041	Glyco_hydro_61	extr 27	14.56	9.18	32.44	29.81	0.62	1.35	1.16	0.79	0.35	0.02	0.02	1.02	-1.53	-5.37	-5.34	0.03	1	1	1	0.55
SMAC_00533	297	0	0	1	0	0	>ref|XP_965562.1| hypothetical protein NCU02880 [Neurospora crassa OR74A]	[Neurospora crassa OR74A]	Expect = 3e-047	No hits found		no hits above threshold	extr 26	6.2	74.5	88.29	2416.15	2648.26	2194.18	512.69	428.03	0.03	0.79	0.16	0.2	-5.13	-0.35	-2.65	-2.3	1	1	1	1
SMAC_00533	299	0	0	1	0	0	>ref|XP_965562.1| hypothetical protein NCU02880 [Neurospora crassa OR74A]	[Neurospora crassa OR74A]	Expect = 3e-047	No hits found		no hits above threshold	extr 26	6.2	74.5	88.29	2416.15	2648.26	2194.18	512.69	428.03	0.03	0.79	0.16	0.2	-5.13	-0.35	-2.65	-2.3	1	1	1	1
SMAC_00545	903	1	1	0	0	0	>ref|XP_003042058.1| hypothetical protein NECHADRAFT_86875 [Nectria haematococca mpVI	[Nectria haematococca mpVI	Expect = 1e-030	>sp|Q9UV10.1|HET6_NEUCR RecName: Full=Heterokaryon incompatibility protein 6, OR allele;	Expect = 5e-012	HET	cyto 12.5, cyto_nucl 11, nucl 6.5, cysk 5	1876.46	400.74	923.76	67.02	1.86	2.67	1.35	1.12	4.7	0.01	0.01	0.56	2.23	-6.47	-7.3	-0.82	1	1	1	1
SMAC_00554	5746	0	0	0	1	0	>ref|XP_965580.1| hypothetical protein NCU02898 [Neurospora crassa OR74A]	[Neurospora crassa OR74A]	Expect = 0.0	No hits found		no hits above threshold	nucl 17, mito 5, cyto 5, cyto_mito 5	24.58	1.63	32.82	2.84	3.11	1.89	3.1	3.28	1.07	0.31	0.42	1.33	0.1	-1.67	-1.26	0.41	0.996	1	1	1
SMAC_00557	877	0	0	0	1	0	>ref|XP_965583.2| hypothetical protein NCU02901 [Neurospora crassa OR74A]	[Neurospora crassa OR74A]	Expect = 5e-038	No hits found		no hits above threshold	extr 23, golg 2	110.03	16.39	108.77	29.99	43.09	41.96	30.85	32.99	0.93	0.82	0.63	0.77	-0.11	-0.29	-0.67	-0.38	0.992	1	1	1
SMAC_00560	1697	0	0	0	0	1	>ref|XP_965585.1| hypothetical protein NCU02903 [Neurospora crassa OR74A]	[Neurospora crassa OR74A]	Expect = 0.0	No hits found		no hits above threshold	plas 21, E.R. 4	24.04	31.29	27.23	51.74	1.75	15.1	8.31	8.03	0.62	0.13	0.12	0.96	-0.7	-2.97	-3.03	-0.05	1	1	1	0.72
SMAC_00561	292	1	0	0	0	0	>ref|XP_965586.1| hypothetical protein NCU02904 [Neurospora crassa OR74A]	[Neurospora crassa OR74A]	Expect = 2e-153	>sp|Q9KWQ6.1|HSAD_RHOSR RecName: Full=4,5-9,10-diseco-3-hydroxy-5,9,17-trioxoandrosta-1(10),2-diene-4-oate	Expect = 1e-007	Abhydrolase_1	extr 24, mito 1, cyto 1, E.R. 1, cyto_mito 1	85.52	59.33	30.73	133.23	2.93	17.42	1.58	2.01	0.53	0.06	0.01	0.17	-0.92	-4.03	-6.55	-2.52	1	1	1	1
SMAC_00561	1303	0	0	1	0	0	>ref|XP_965586.1| hypothetical protein NCU02904 [Neurospora crassa OR74A]	[Neurospora crassa OR74A]	Expect = 2e-153	>sp|Q9KWQ6.1|HSAD_RHOSR RecName: Full=4,5-9,10-diseco-3-hydroxy-5,9,17-trioxoandrosta-1(10),2-diene-4-oate	Expect = 1e-007	Abhydrolase_1	extr 24, mito 1, cyto 1, E.R. 1, cyto_mito 1	85.52	59.33	30.73	133.23	2.93	17.42	1.58	2.01	0.53	0.06	0.01	0.17	-0.92	-4.03	-6.55	-2.52	1	1	1	1
SMAC_00563	1230	1	0	0	0	0	>ref|XP_965588.1| hypothetical protein NCU02906 [Neurospora crassa OR74A]	[Neurospora crassa OR74A]	Expect = 0.0	>sp|P36013.1|MAOM_YEAST RecName: Full=NAD-dependent malic enzyme, mitochondrial; Short=NAD-ME;	Expect = 1e-168	Malic_M,malic	cyto 17, cyto_nucl 11, nucl 3, mito 2, pero 2, E.R. 2	30.98	11.38	33.96	8.49	35.25	21.95	21.74	21.2	1.41	1.86	1.47	0.79	0.5	0.9	0.56	-0.34	1	1	1	1
SMAC_00563	2195	0	0	1	0	0	>ref|XP_965588.1| hypothetical protein NCU02906 [Neurospora crassa OR74A]	[Neurospora crassa OR74A]	Expect = 0.0	>sp|P36013.1|MAOM_YEAST RecName: Full=NAD-dependent malic enzyme, mitochondrial; Short=NAD-ME;	Expect = 1e-168	Malic_M,malic	cyto 17, cyto_nucl 11, nucl 3, mito 2, pero 2, E.R. 2	30.98	11.38	33.96	8.49	35.25	21.95	21.74	21.2	1.41	1.86	1.47	0.79	0.5	0.9	0.56	-0.34	1	1	1	1
SMAC_00563	2233	0	0	0	1	0	>ref|XP_965588.1| hypothetical protein NCU02906 [Neurospora crassa OR74A]	[Neurospora crassa OR74A]	Expect = 0.0	>sp|P36013.1|MAOM_YEAST RecName: Full=NAD-dependent malic enzyme, mitochondrial; Short=NAD-ME;	Expect = 1e-168	Malic_M,malic	cyto 17, cyto_nucl 11, nucl 3, mito 2, pero 2, E.R. 2	30.98	11.38	33.96	8.49	35.25	21.95	21.74	21.2	1.41	1.86	1.47	0.79	0.5	0.9	0.56	-0.34	1	1	1	1
SMAC_00574	763	0	1	0	0	0	>gb|AAA21781.1| pol-like protein [Neurospora crassa]	[Neurospora crassa]	Expect = 2e-098	>sp|Q9NBX4.1|RTXE_DROME RecName: Full=Probable RNA-directed DNA polymerase from transposon	Expect = 2e-021	RVT_1	mito 18.5, cyto_mito 13, cyto 6.5	44.77	0.61	17.01	0.11	0	0	0	0	5.53	0	0	#DIV/0!	2.47	#NUM!	#NUM!	#DIV/0!	1	#NUM!	#NUM!	#DIV/0!
SMAC_00601	1232	0	0	1	0	0	>pir||T49517 p63 related protein [imported] - Neurospora crassa	[imported] - Neurospora crassa	Expect = 0.0	>sp|Q9P2Y5.1|UVRAG_HUMAN RecName: Full=UV radiation resistance-associated gene protein;	Expect = 9e-021	no hits above threshold	extr 13, cyto_nucl 4, nucl 3.5, cyto 3.5, mito 3, pero 2	5.63	3.97	6.36	4.09	5.28	5.11	3.07	2.47	1.01	0.87	0.48	0.56	0.02	-0.21	-1.05	-0.84	0.593	0.998	1	1
SMAC_00605	1873	0	0	0	1	0	>ref|XP_001220660.1| conserved hypothetical protein [Chaetomium globosum CBS 148.51]	[Chaetomium globosum CBS 148.51]	Expect = 0.0	>sp|P50999.2|TCPD_SCHPO RecName: Full=T-complex protein 1 subunit delta; Short=TCP-1-delta;	Expect = 0.0	Cpn60_TCP1	mito 16, cyto 8.5, cyto_nucl 5.5	5.47	36.31	12.6	74.95	51.29	36	26.07	33.7	0.45	0.45	0.32	0.7	-1.16	-1.16	-1.66	-0.51	1	1	1	1
SMAC_00611	1067	0	0	1	0	0	>ref|XP_963786.1| phosphomannomutase [Neurospora crassa OR74A]	[Neurospora crassa OR74A]	Expect = 3e-144	>sp|Q9UTJ2.1|PMM_SCHPO RecName: Full=Phosphomannomutase; Short=PMM	Expect = 1e-102	PMM	cyto 14.5, cyto_nucl 12.5, nucl 5.5, cysk 4	43.36	306.71	170.51	218.86	63.56	59.27	41.44	44.69	1.22	0.21	0.15	0.72	0.29	-2.29	-2.75	-0.47	1	1	1	1
SMAC_00611	1167	0	0	1	1	0	>ref|XP_963786.1| phosphomannomutase [Neurospora crassa OR74A]	[Neurospora crassa OR74A]	Expect = 3e-144	>sp|Q9UTJ2.1|PMM_SCHPO RecName: Full=Phosphomannomutase; Short=PMM	Expect = 1e-102	PMM	cyto 14.5, cyto_nucl 12.5, nucl 5.5, cysk 4	43.36	306.71	170.51	218.86	63.56	59.27	41.44	44.69	1.22	0.21	0.15	0.72	0.29	-2.29	-2.75	-0.47	1	1	1	1
SMAC_00613	3106	0	0	1	0	0	>ref|XP_963785.2| hypothetical protein NCU02828 [Neurospora crassa OR74A]	[Neurospora crassa OR74A]	Expect = 0.0	>sp|Q9Y7R3.1|CND2_SCHPO RecName: Full=Condensin complex subunit 2; AltName: Full=Barren	Expect = 3e-103	Barren	nucl 14.5, cyto_nucl 10.5, mito 7, cyto 5.5	12.89	7.61	10.82	9.12	11.42	13.44	21.15	21.01	0.94	0.97	1.68	1.74	-0.09	-0.05	0.75	0.8	0.954	0.849	1	1
SMAC_00619	3357	0	0	1	0	0	>ref|XP_964456.2| hypothetical protein NCU02800 [Neurospora crassa OR74A]	[Neurospora crassa OR74A]	Expect = 0.0	>sp|O94326.1|YGK8_SCHPO RecName: Full=Zinc finger protein C725.08	Expect = 2e-029	DUF3546,ARS2	nucl 19.5, cyto_nucl 13, cyto 5.5	119.92	21.61	72.88	51.34	39.77	35.61	32.94	34.32	0.76	0.5	0.47	0.92	-0.39	-0.99	-1.1	-0.12	1	1	1	1
SMAC_00622	2320	0	0	0	1	0	>ref|XP_964459.1| hypothetical protein NCU02803 [Neurospora crassa OR74A]	[Neurospora crassa OR74A]	Expect = 0.0	>sp|Q7SEL0.1|PRP28_NEUCR RecName: Full=Pre-mRNA-splicing ATP-dependent RNA helicase prp-28	Expect = 0.0	DEAD,Helicase_C	nucl 25.5, cyto_nucl 14	26.06	16.47	11.58	12.17	7.19	8.77	6.69	8.54	1.53	0.47	0.46	0.97	0.61	-1.08	-1.12	-0.04	1	1	1	0.718
SMAC_00626	1184	0	0	1	1	0	>ref|XP_964463.2| hypothetical protein NCU02807 [Neurospora crassa OR74A]	[Neurospora crassa OR74A]	Expect = 1e-035	>sp|P09940.1|ATIF_PICJA RecName: Full=ATPase inhibitor, mitochondrial	Expect = 2e-009	IATP	mito 18, nucl 7	237.52	1415.07	973.17	606.89	297.85	155.01	255.71	268.73	1.89	0.25	0.3	1.21	0.92	-2	-1.72	0.28	1	1	1	1
SMAC_00627	1040	0	1	0	0	0	>ref|XP_964464.1| hypothetical protein NCU02808 [Neurospora crassa OR74A]	[Neurospora crassa OR74A]	Expect = 0.0	>sp|Q10168.1|NSP1_SCHPO RecName: Full=Nucleoporin nsp1; AltName: Full=Nuclear pore protein	Expect = 5e-044	Nsp1_C	extr 9, nucl 7.5, cyto_nucl 6.5, mito 6, cyto 4.5	346.79	71.97	177.01	150.92	29.78	30.54	35.86	36.64	0.82	0.14	0.17	1.24	-0.28	-2.82	-2.52	0.3	1	1	1	1
SMAC_00646	406	1	0	0	0	0	No hits found			>sp|Q7RZF5.2|SEC13_NEUCR RecName: Full=Protein transport protein sec-13	Expect = 2e-173	WD40	cyto 19, cyto_nucl 14.5, nucl 6	53.94	50.57	58.22	101.73	50.47	38.23	16.24	18.44	0.53	0.32	0.13	0.4	-0.91	-1.63	-2.93	-1.31	1	1	1	1
SMAC_00646	1144	0	0	1	0	0	No hits found			>sp|Q7RZF5.2|SEC13_NEUCR RecName: Full=Protein transport protein sec-13	Expect = 2e-173	WD40	cyto 19, cyto_nucl 14.5, nucl 6	53.94	50.57	58.22	101.73	50.47	38.23	16.24	18.44	0.53	0.32	0.13	0.4	-0.91	-1.63	-2.93	-1.31	1	1	1	1
SMAC_00649	1599	0	0	1	0	0	No hits found			No hits found		no hits above threshold	extr 23, mito 1, cyto 1, E.R. 1, golg 1, cyto_mito 1	23.39	3.56	15.85	2.7	4.33	3.76	3.42	5.55	1.88	0.74	0.82	1.11	0.91	-0.44	-0.29	0.15	1	1	0.994	0.902
SMAC_00649	1655	0	0	0	1	0	No hits found			No hits found		no hits above threshold	extr 23, mito 1, cyto 1, E.R. 1, golg 1, cyto_mito 1	23.39	3.56	15.85	2.7	4.33	3.76	3.42	5.55	1.88	0.74	0.82	1.11	0.91	-0.44	-0.29	0.15	1	1	0.994	0.902
SMAC_00653	1123	0	0	1	0	0	No hits found			No hits found		no hits above threshold	extr 27	14.15	61.03	72.45	41.94	81.65	57.9	14.83	19.02	1.19	1.11	0.28	0.25	0.25	0.15	-1.85	-2	1	1	1	1
SMAC_00654	1403	0	0	0	0	1	No hits found			>sp|P38677.3|CMLE_NEUCR RecName: Full=Carboxy-cis,cis-muconate cyclase; AltName: Full=3-carboxy-cis,cis-muconate	Expect = 0.0	Muc_lac_enz	cysk 10, cyto 9, cyto_pero 7.833, cyto_nucl 5.833, pero 5.5	75.53	10.24	45.69	10.97	6.12	3.68	5.5	3.8	1.62	0.25	0.25	1	0.69	-2.03	-2.02	0	1	1	1	0.523
SMAC_00672	1436	0	0	1	0	0	>ref|XP_956082.1| hypothetical protein NCU04086 [Neurospora crassa OR74A]	[Neurospora crassa OR74A]	Expect = 4e-171	>sp|O59829.1|YCU9_SCHPO RecName: Full=Probable nitrilase C965.09	Expect = 9e-008	CN_hydrolase	cyto 17, cyto_pero 10.333, cyto_nucl 9.333, cysk 4, mito 3	143.56	10.56	46.31	11.34	13.79	5.12	7.78	9.51	2.48	0.45	0.44	0.96	1.31	-1.14	-1.2	-0.06	1	1	1	0.803
SMAC_00680	3014	0	0	1	0	0	>ref|XP_960177.1| hypothetical protein NCU09860 [Neurospora crassa OR74A]	[Neurospora crassa OR74A]	Expect = 0.0	>sp|O14100.2|ZDS1_SCHPO RecName: Full=Protein zds1; AltName: Full=Meiotically up-regulated	Expect = 2e-018	Zds_C	nucl 21, cyto 6	7.42	10.31	8.21	20.12	6.2	8.97	19.21	21.59	0.52	0.29	0.79	2.72	-0.94	-1.79	-0.35	1.45	1	1	1	1
SMAC_00686	786	0	0	0	1	0	>ref|XP_960183.1| hypothetical protein NCU09866 [Neurospora crassa OR74A]	[Neurospora crassa OR74A]	Expect = 0.0	>sp|Q10435.2|YDE1_SCHPO RecName: Full=Probable ubiquitin fusion degradation protein C12B10.01c	Expect = 2e-137	HECT	mito 13.5, mito_nucl 13.333, nucl 12, cyto_nucl 7.333	35.78	9.99	26.67	13.29	22.05	20.77	48.74	44.4	1.04	1.06	2.38	2.26	0.06	0.08	1.25	1.18	0.985	0.999	1	1
SMAC_00693	2537	0	0	1	0	0	>ref|XP_001227444.1| hypothetical protein CHGG_09517 [Chaetomium globosum CBS 148.51]	[Chaetomium globosum CBS 148.51]	Expect = 1e-148	No hits found		no hits above threshold	cyto 12.5, cyto_nucl 10, nucl 6.5, pero 5	15.28	4.51	32	9.42	27.34	26.18	19.68	16.88	0.58	1.67	1.19	0.71	-0.79	0.74	0.25	-0.49	1	1	1	1
SMAC_00699	4402	0	0	1	1	0	>ref|XP_958070.1| hypothetical protein NCU10009 [Neurospora crassa OR74A]	[Neurospora crassa OR74A]	Expect = 0.0	>sp|Q55DR1.1|ABCGE_DICDI RecName: Full=ABC transporter G family member 14; AltName: Full=ABC	Expect = 0.0	ABC2_membrane,PDR_CDR,ABC_tran	plas 27	43.19	132.49	43.29	216.81	13.27	16.93	20.88	34.92	0.59	0.05	0.1	1.85	-0.77	-4.2	-3.32	0.89	1	1	1	1
SMAC_00702	1129	1	0	0	0	0	>ref|XP_960450.1| hypothetical protein NCU05488 [Neurospora crassa OR74A]	[Neurospora crassa OR74A]	Expect = 9e-149	>sp|P87216.1|VIPI_SCHPO RecName: Full=Protein vip1	Expect = 2e-036	RRM_1	cyto 14, cyto_nucl 12.666, cyto_mito 9.832, nucl 8, mito_nucl 6.832	201.4	2196	318.05	582.89	561.97	387.47	178.61	187.37	3.32	0.61	0.24	0.4	1.73	-0.72	-2.04	-1.32	1	1	1	1
SMAC_00706	2681	0	0	0	1	0	>ref|XP_960455.1| hypothetical protein NCU05493 [Neurospora crassa OR74A]	[Neurospora crassa OR74A]	Expect = 0.0	No hits found		no hits above threshold	nucl 15, cyto_nucl 12.5, cyto 8, mito 2, pero 2	8.74	20.37	18	34.28	143.4	149.56	152.24	168.04	0.57	3.21	3.6	1.12	-0.82	1.68	1.85	0.17	1	1	1	1
SMAC_00712	1614	0	0	1	0	0	>ref|XP_960461.1| homogentisate 1,2-dioxygenase [Neurospora crassa OR74A]	[Neurospora crassa OR74A]	Expect = 0.0	>sp|Q00667.1|HGD_EMENI RecName: Full=Homogentisate 1,2-dioxygenase; AltName: Full=Homogentisate	Expect = 0.0	HgmA	cyto 13, cyto_nucl 9.5, nucl 4, pero 4, extr 3	82.78	18.7	38.04	20.96	10.6	7.35	7.29	9.73	1.39	0.28	0.28	0.98	0.47	-1.83	-1.86	-0.04	1	1	1	0.655
SMAC_00716	2532	0	0	0	0	1	>ref|XP_960470.2| hypothetical protein NCU05508 [Neurospora crassa OR74A]	[Neurospora crassa OR74A]	Expect = 0.0	No hits found		no hits above threshold	nucl 20, cyto 6	69.76	156.74	68.83	88.55	523.06	589.44	224.74	211.33	1.65	4.61	1.87	0.4	0.72	2.21	0.9	-1.31	1	1	1	1
SMAC_00721	885	0	0	0	1	0	only self as hit			No hits found		no hits above threshold	cyto 10.5, cyto_nucl 6.5, extr 5, plas 3, mito 2, pero 2, nucl 1.5	18.73	112.5	44.05	72.96	40.86	70.87	143.05	171.51	1.37	0.58	1.64	2.84	0.46	-0.79	0.72	1.51	1	1	1	1
SMAC_00728	1610	0	0	0	1	0	>ref|XP_960483.1| hypothetical protein NCU05521 [Neurospora crassa OR74A]	[Neurospora crassa OR74A]	Expect = 6e-179	>sp|Q3ZCI8.1|REEP4_BOVIN RecName: Full=Receptor expression-enhancing protein 4	Expect = 3e-018	TB2_DP1_HVA22	extr 17, plas 9	20.24	32.81	37.19	80.58	62.4	48.96	98.43	106.54	0.4	0.52	0.99	1.91	-1.31	-0.95	-0.02	0.93	1	1	0.766	1
SMAC_00730	992	0	0	0	1	0	>ref|XP_368999.1| hypothetical protein MGG_00245 [Magnaporthe oryzae 70-15]	[Magnaporthe oryzae 70-15]	Expect = 4e-054	No hits found		Chitin_bind_3	extr 20, cyto 3.5, mito 3	25.63	30.11	47.35	21.01	2.62	4.46	71.35	84.13	1.27	0.11	2.44	22.1	0.35	-3.18	1.29	4.47	1	1	1	1
SMAC_00733	1544	0	0	1	0	0	>ref|XP_960485.2| hypothetical protein NCU05523 [Neurospora crassa OR74A]	[Neurospora crassa OR74A]	Expect = 0.0	>sp|Q6BZX4.1|TFB2_YARLI RecName: Full=RNA polymerase II transcription factor B subunit	Expect = 2e-094	Tfb2	mito 9, cyto 8, cyto_nucl 8, nucl 6, pero 3	14.9	5.05	13.12	7.27	8.33	6.54	7.51	7.84	0.9	0.68	0.73	1.07	-0.16	-0.56	-0.46	0.1	0.979	1	1	0.858
SMAC_00741	922	0	1	0	0	0	>emb|CBI59971.1| unnamed protein product [Sordaria macrospora]	[Sordaria macrospora]	Expect = 0.0	No hits found		RnaseH	mito 14, cyto 7, nucl 4	824.38	56.61	681.77	36.54	1.44	1.15	0.92	0.55	2.12	0.01	0.01	0.61	1.09	-6.7	-7.42	-0.72	1	1	1	1
SMAC_00741	946	1	1	0	0	0	>emb|CBI59971.1| unnamed protein product [Sordaria macrospora]	[Sordaria macrospora]	Expect = 0.0	No hits found		RnaseH	mito 14, cyto 7, nucl 4	824.38	56.61	681.77	36.54	1.44	1.15	0.92	0.55	2.12	0.01	0.01	0.61	1.09	-6.7	-7.42	-0.72	1	1	1	1
SMAC_00741	969	0	1	0	0	0	>emb|CBI59971.1| unnamed protein product [Sordaria macrospora]	[Sordaria macrospora]	Expect = 0.0	No hits found		RnaseH	mito 14, cyto 7, nucl 4	824.38	56.61	681.77	36.54	1.44	1.15	0.92	0.55	2.12	0.01	0.01	0.61	1.09	-6.7	-7.42	-0.72	1	1	1	1
SMAC_00741	970	1	1	0	0	0	>emb|CBI59971.1| unnamed protein product [Sordaria macrospora]	[Sordaria macrospora]	Expect = 0.0	No hits found		RnaseH	mito 14, cyto 7, nucl 4	824.38	56.61	681.77	36.54	1.44	1.15	0.92	0.55	2.12	0.01	0.01	0.61	1.09	-6.7	-7.42	-0.72	1	1	1	1
SMAC_00741	994	1	1	0	0	0	>emb|CBI59971.1| unnamed protein product [Sordaria macrospora]	[Sordaria macrospora]	Expect = 0.0	No hits found		RnaseH	mito 14, cyto 7, nucl 4	824.38	56.61	681.77	36.54	1.44	1.15	0.92	0.55	2.12	0.01	0.01	0.61	1.09	-6.7	-7.42	-0.72	1	1	1	1
SMAC_00741	1030	1	0	0	0	0	>emb|CBI59971.1| unnamed protein product [Sordaria macrospora]	[Sordaria macrospora]	Expect = 0.0	No hits found		RnaseH	mito 14, cyto 7, nucl 4	824.38	56.61	681.77	36.54	1.44	1.15	0.92	0.55	2.12	0.01	0.01	0.61	1.09	-6.7	-7.42	-0.72	1	1	1	1
SMAC_00741	1033	0	1	0	0	0	>emb|CBI59971.1| unnamed protein product [Sordaria macrospora]	[Sordaria macrospora]	Expect = 0.0	No hits found		RnaseH	mito 14, cyto 7, nucl 4	824.38	56.61	681.77	36.54	1.44	1.15	0.92	0.55	2.12	0.01	0.01	0.61	1.09	-6.7	-7.42	-0.72	1	1	1	1
SMAC_00741	1036	1	1	0	0	0	>emb|CBI59971.1| unnamed protein product [Sordaria macrospora]	[Sordaria macrospora]	Expect = 0.0	No hits found		RnaseH	mito 14, cyto 7, nucl 4	824.38	56.61	681.77	36.54	1.44	1.15	0.92	0.55	2.12	0.01	0.01	0.61	1.09	-6.7	-7.42	-0.72	1	1	1	1
SMAC_00741	1038	1	0	0	0	0	>emb|CBI59971.1| unnamed protein product [Sordaria macrospora]	[Sordaria macrospora]	Expect = 0.0	No hits found		RnaseH	mito 14, cyto 7, nucl 4	824.38	56.61	681.77	36.54	1.44	1.15	0.92	0.55	2.12	0.01	0.01	0.61	1.09	-6.7	-7.42	-0.72	1	1	1	1
SMAC_00741	1073	1	1	0	0	0	>emb|CBI59971.1| unnamed protein product [Sordaria macrospora]	[Sordaria macrospora]	Expect = 0.0	No hits found		RnaseH	mito 14, cyto 7, nucl 4	824.38	56.61	681.77	36.54	1.44	1.15	0.92	0.55	2.12	0.01	0.01	0.61	1.09	-6.7	-7.42	-0.72	1	1	1	1
SMAC_00741	1130	1	0	0	0	0	>emb|CBI59971.1| unnamed protein product [Sordaria macrospora]	[Sordaria macrospora]	Expect = 0.0	No hits found		RnaseH	mito 14, cyto 7, nucl 4	824.38	56.61	681.77	36.54	1.44	1.15	0.92	0.55	2.12	0.01	0.01	0.61	1.09	-6.7	-7.42	-0.72	1	1	1	1
SMAC_00741	1137	1	0	0	0	0	>emb|CBI59971.1| unnamed protein product [Sordaria macrospora]	[Sordaria macrospora]	Expect = 0.0	No hits found		RnaseH	mito 14, cyto 7, nucl 4	824.38	56.61	681.77	36.54	1.44	1.15	0.92	0.55	2.12	0.01	0.01	0.61	1.09	-6.7	-7.42	-0.72	1	1	1	1
SMAC_00741	1264	1	0	0	0	0	>emb|CBI59971.1| unnamed protein product [Sordaria macrospora]	[Sordaria macrospora]	Expect = 0.0	No hits found		RnaseH	mito 14, cyto 7, nucl 4	824.38	56.61	681.77	36.54	1.44	1.15	0.92	0.55	2.12	0.01	0.01	0.61	1.09	-6.7	-7.42	-0.72	1	1	1	1
SMAC_00741	1273	0	1	0	0	0	>emb|CBI59971.1| unnamed protein product [Sordaria macrospora]	[Sordaria macrospora]	Expect = 0.0	No hits found		RnaseH	mito 14, cyto 7, nucl 4	824.38	56.61	681.77	36.54	1.44	1.15	0.92	0.55	2.12	0.01	0.01	0.61	1.09	-6.7	-7.42	-0.72	1	1	1	1
SMAC_00741	1310	1	0	0	0	0	>emb|CBI59971.1| unnamed protein product [Sordaria macrospora]	[Sordaria macrospora]	Expect = 0.0	No hits found		RnaseH	mito 14, cyto 7, nucl 4	824.38	56.61	681.77	36.54	1.44	1.15	0.92	0.55	2.12	0.01	0.01	0.61	1.09	-6.7	-7.42	-0.72	1	1	1	1
SMAC_00741	1357	1	0	0	0	0	>emb|CBI59971.1| unnamed protein product [Sordaria macrospora]	[Sordaria macrospora]	Expect = 0.0	No hits found		RnaseH	mito 14, cyto 7, nucl 4	824.38	56.61	681.77	36.54	1.44	1.15	0.92	0.55	2.12	0.01	0.01	0.61	1.09	-6.7	-7.42	-0.72	1	1	1	1
SMAC_00741	1362	1	0	0	0	0	>emb|CBI59971.1| unnamed protein product [Sordaria macrospora]	[Sordaria macrospora]	Expect = 0.0	No hits found		RnaseH	mito 14, cyto 7, nucl 4	824.38	56.61	681.77	36.54	1.44	1.15	0.92	0.55	2.12	0.01	0.01	0.61	1.09	-6.7	-7.42	-0.72	1	1	1	1
SMAC_00741	1415	1	0	0	0	0	>emb|CBI59971.1| unnamed protein product [Sordaria macrospora]	[Sordaria macrospora]	Expect = 0.0	No hits found		RnaseH	mito 14, cyto 7, nucl 4	824.38	56.61	681.77	36.54	1.44	1.15	0.92	0.55	2.12	0.01	0.01	0.61	1.09	-6.7	-7.42	-0.72	1	1	1	1
SMAC_00741	1549	1	1	0	0	0	>emb|CBI59971.1| unnamed protein product [Sordaria macrospora]	[Sordaria macrospora]	Expect = 0.0	No hits found		RnaseH	mito 14, cyto 7, nucl 4	824.38	56.61	681.77	36.54	1.44	1.15	0.92	0.55	2.12	0.01	0.01	0.61	1.09	-6.7	-7.42	-0.72	1	1	1	1
SMAC_00741	1594	1	0	1	1	1	>emb|CBI59971.1| unnamed protein product [Sordaria macrospora]	[Sordaria macrospora]	Expect = 0.0	No hits found		RnaseH	mito 14, cyto 7, nucl 4	824.38	56.61	681.77	36.54	1.44	1.15	0.92	0.55	2.12	0.01	0.01	0.61	1.09	-6.7	-7.42	-0.72	1	1	1	1
SMAC_00741	1637	0	1	0	0	1	>emb|CBI59971.1| unnamed protein product [Sordaria macrospora]	[Sordaria macrospora]	Expect = 0.0	No hits found		RnaseH	mito 14, cyto 7, nucl 4	824.38	56.61	681.77	36.54	1.44	1.15	0.92	0.55	2.12	0.01	0.01	0.61	1.09	-6.7	-7.42	-0.72	1	1	1	1
SMAC_00741	1647	0	0	0	0	1	>emb|CBI59971.1| unnamed protein product [Sordaria macrospora]	[Sordaria macrospora]	Expect = 0.0	No hits found		RnaseH	mito 14, cyto 7, nucl 4	824.38	56.61	681.77	36.54	1.44	1.15	0.92	0.55	2.12	0.01	0.01	0.61	1.09	-6.7	-7.42	-0.72	1	1	1	1
SMAC_00741	1678	0	1	0	0	0	>emb|CBI59971.1| unnamed protein product [Sordaria macrospora]	[Sordaria macrospora]	Expect = 0.0	No hits found		RnaseH	mito 14, cyto 7, nucl 4	824.38	56.61	681.77	36.54	1.44	1.15	0.92	0.55	2.12	0.01	0.01	0.61	1.09	-6.7	-7.42	-0.72	1	1	1	1
SMAC_00741	1680	1	1	0	0	0	>emb|CBI59971.1| unnamed protein product [Sordaria macrospora]	[Sordaria macrospora]	Expect = 0.0	No hits found		RnaseH	mito 14, cyto 7, nucl 4	824.38	56.61	681.77	36.54	1.44	1.15	0.92	0.55	2.12	0.01	0.01	0.61	1.09	-6.7	-7.42	-0.72	1	1	1	1
SMAC_00741	2030	1	1	0	0	0	>emb|CBI59971.1| unnamed protein product [Sordaria macrospora]	[Sordaria macrospora]	Expect = 0.0	No hits found		RnaseH	mito 14, cyto 7, nucl 4	824.38	56.61	681.77	36.54	1.44	1.15	0.92	0.55	2.12	0.01	0.01	0.61	1.09	-6.7	-7.42	-0.72	1	1	1	1
SMAC_00741	2047	0	0	0	0	1	>emb|CBI59971.1| unnamed protein product [Sordaria macrospora]	[Sordaria macrospora]	Expect = 0.0	No hits found		RnaseH	mito 14, cyto 7, nucl 4	824.38	56.61	681.77	36.54	1.44	1.15	0.92	0.55	2.12	0.01	0.01	0.61	1.09	-6.7	-7.42	-0.72	1	1	1	1
SMAC_00741	2049	0	1	0	0	0	>emb|CBI59971.1| unnamed protein product [Sordaria macrospora]	[Sordaria macrospora]	Expect = 0.0	No hits found		RnaseH	mito 14, cyto 7, nucl 4	824.38	56.61	681.77	36.54	1.44	1.15	0.92	0.55	2.12	0.01	0.01	0.61	1.09	-6.7	-7.42	-0.72	1	1	1	1
SMAC_00741	2055	0	1	0	0	0	>emb|CBI59971.1| unnamed protein product [Sordaria macrospora]	[Sordaria macrospora]	Expect = 0.0	No hits found		RnaseH	mito 14, cyto 7, nucl 4	824.38	56.61	681.77	36.54	1.44	1.15	0.92	0.55	2.12	0.01	0.01	0.61	1.09	-6.7	-7.42	-0.72	1	1	1	1
SMAC_00741	2056	1	1	0	0	0	>emb|CBI59971.1| unnamed protein product [Sordaria macrospora]	[Sordaria macrospora]	Expect = 0.0	No hits found		RnaseH	mito 14, cyto 7, nucl 4	824.38	56.61	681.77	36.54	1.44	1.15	0.92	0.55	2.12	0.01	0.01	0.61	1.09	-6.7	-7.42	-0.72	1	1	1	1
SMAC_00741	2068	0	0	0	0	1	>emb|CBI59971.1| unnamed protein product [Sordaria macrospora]	[Sordaria macrospora]	Expect = 0.0	No hits found		RnaseH	mito 14, cyto 7, nucl 4	824.38	56.61	681.77	36.54	1.44	1.15	0.92	0.55	2.12	0.01	0.01	0.61	1.09	-6.7	-7.42	-0.72	1	1	1	1
SMAC_00741	2080	1	1	0	0	0	>emb|CBI59971.1| unnamed protein product [Sordaria macrospora]	[Sordaria macrospora]	Expect = 0.0	No hits found		RnaseH	mito 14, cyto 7, nucl 4	824.38	56.61	681.77	36.54	1.44	1.15	0.92	0.55	2.12	0.01	0.01	0.61	1.09	-6.7	-7.42	-0.72	1	1	1	1
SMAC_00741	2135	1	0	0	0	0	>emb|CBI59971.1| unnamed protein product [Sordaria macrospora]	[Sordaria macrospora]	Expect = 0.0	No hits found		RnaseH	mito 14, cyto 7, nucl 4	824.38	56.61	681.77	36.54	1.44	1.15	0.92	0.55	2.12	0.01	0.01	0.61	1.09	-6.7	-7.42	-0.72	1	1	1	1
SMAC_00741	2141	1	0	0	0	0	>emb|CBI59971.1| unnamed protein product [Sordaria macrospora]	[Sordaria macrospora]	Expect = 0.0	No hits found		RnaseH	mito 14, cyto 7, nucl 4	824.38	56.61	681.77	36.54	1.44	1.15	0.92	0.55	2.12	0.01	0.01	0.61	1.09	-6.7	-7.42	-0.72	1	1	1	1
SMAC_00741	2155	1	1	0	0	0	>emb|CBI59971.1| unnamed protein product [Sordaria macrospora]	[Sordaria macrospora]	Expect = 0.0	No hits found		RnaseH	mito 14, cyto 7, nucl 4	824.38	56.61	681.77	36.54	1.44	1.15	0.92	0.55	2.12	0.01	0.01	0.61	1.09	-6.7	-7.42	-0.72	1	1	1	1
SMAC_00741	2157	0	0	0	0	1	>emb|CBI59971.1| unnamed protein product [Sordaria macrospora]	[Sordaria macrospora]	Expect = 0.0	No hits found		RnaseH	mito 14, cyto 7, nucl 4	824.38	56.61	681.77	36.54	1.44	1.15	0.92	0.55	2.12	0.01	0.01	0.61	1.09	-6.7	-7.42	-0.72	1	1	1	1
SMAC_00741	2160	0	0	0	0	1	>emb|CBI59971.1| unnamed protein product [Sordaria macrospora]	[Sordaria macrospora]	Expect = 0.0	No hits found		RnaseH	mito 14, cyto 7, nucl 4	824.38	56.61	681.77	36.54	1.44	1.15	0.92	0.55	2.12	0.01	0.01	0.61	1.09	-6.7	-7.42	-0.72	1	1	1	1
SMAC_00741	2168	1	1	0	0	0	>emb|CBI59971.1| unnamed protein product [Sordaria macrospora]	[Sordaria macrospora]	Expect = 0.0	No hits found		RnaseH	mito 14, cyto 7, nucl 4	824.38	56.61	681.77	36.54	1.44	1.15	0.92	0.55	2.12	0.01	0.01	0.61	1.09	-6.7	-7.42	-0.72	1	1	1	1
SMAC_00741	2173	0	0	0	0	1	>emb|CBI59971.1| unnamed protein product [Sordaria macrospora]	[Sordaria macrospora]	Expect = 0.0	No hits found		RnaseH	mito 14, cyto 7, nucl 4	824.38	56.61	681.77	36.54	1.44	1.15	0.92	0.55	2.12	0.01	0.01	0.61	1.09	-6.7	-7.42	-0.72	1	1	1	1
SMAC_00741	2187	0	0	0	0	1	>emb|CBI59971.1| unnamed protein product [Sordaria macrospora]	[Sordaria macrospora]	Expect = 0.0	No hits found		RnaseH	mito 14, cyto 7, nucl 4	824.38	56.61	681.77	36.54	1.44	1.15	0.92	0.55	2.12	0.01	0.01	0.61	1.09	-6.7	-7.42	-0.72	1	1	1	1
SMAC_00741	2189	1	1	1	1	1	>emb|CBI59971.1| unnamed protein product [Sordaria macrospora]	[Sordaria macrospora]	Expect = 0.0	No hits found		RnaseH	mito 14, cyto 7, nucl 4	824.38	56.61	681.77	36.54	1.44	1.15	0.92	0.55	2.12	0.01	0.01	0.61	1.09	-6.7	-7.42	-0.72	1	1	1	1
SMAC_00741	2192	0	0	0	0	1	>emb|CBI59971.1| unnamed protein product [Sordaria macrospora]	[Sordaria macrospora]	Expect = 0.0	No hits found		RnaseH	mito 14, cyto 7, nucl 4	824.38	56.61	681.77	36.54	1.44	1.15	0.92	0.55	2.12	0.01	0.01	0.61	1.09	-6.7	-7.42	-0.72	1	1	1	1
SMAC_00741	2194	1	0	0	0	0	>emb|CBI59971.1| unnamed protein product [Sordaria macrospora]	[Sordaria macrospora]	Expect = 0.0	No hits found		RnaseH	mito 14, cyto 7, nucl 4	824.38	56.61	681.77	36.54	1.44	1.15	0.92	0.55	2.12	0.01	0.01	0.61	1.09	-6.7	-7.42	-0.72	1	1	1	1
SMAC_00741	2206	1	1	1	0	1	>emb|CBI59971.1| unnamed protein product [Sordaria macrospora]	[Sordaria macrospora]	Expect = 0.0	No hits found		RnaseH	mito 14, cyto 7, nucl 4	824.38	56.61	681.77	36.54	1.44	1.15	0.92	0.55	2.12	0.01	0.01	0.61	1.09	-6.7	-7.42	-0.72	1	1	1	1
SMAC_00741	2212	0	1	0	0	0	>emb|CBI59971.1| unnamed protein product [Sordaria macrospora]	[Sordaria macrospora]	Expect = 0.0	No hits found		RnaseH	mito 14, cyto 7, nucl 4	824.38	56.61	681.77	36.54	1.44	1.15	0.92	0.55	2.12	0.01	0.01	0.61	1.09	-6.7	-7.42	-0.72	1	1	1	1
SMAC_00741	2224	1	1	1	0	0	>emb|CBI59971.1| unnamed protein product [Sordaria macrospora]	[Sordaria macrospora]	Expect = 0.0	No hits found		RnaseH	mito 14, cyto 7, nucl 4	824.38	56.61	681.77	36.54	1.44	1.15	0.92	0.55	2.12	0.01	0.01	0.61	1.09	-6.7	-7.42	-0.72	1	1	1	1
SMAC_00741	2235	0	0	0	0	1	>emb|CBI59971.1| unnamed protein product [Sordaria macrospora]	[Sordaria macrospora]	Expect = 0.0	No hits found		RnaseH	mito 14, cyto 7, nucl 4	824.38	56.61	681.77	36.54	1.44	1.15	0.92	0.55	2.12	0.01	0.01	0.61	1.09	-6.7	-7.42	-0.72	1	1	1	1
SMAC_00741	2260	0	0	0	0	1	>emb|CBI59971.1| unnamed protein product [Sordaria macrospora]	[Sordaria macrospora]	Expect = 0.0	No hits found		RnaseH	mito 14, cyto 7, nucl 4	824.38	56.61	681.77	36.54	1.44	1.15	0.92	0.55	2.12	0.01	0.01	0.61	1.09	-6.7	-7.42	-0.72	1	1	1	1
SMAC_00743	2759	0	0	1	0	0	>ref|XP_962632.1| hypothetical protein NCU06992 [Neurospora crassa OR74A]	[Neurospora crassa OR74A]	Expect = 4e-157	>sp|Q3T0X7.2|NSE1_BOVIN RecName: Full=Non-structural maintenance of chromosomes element	Expect = 1e-011	SMC_Nse1,zf-RING-like	nucl 15, mito 6, cyto 3, pero 2	43.01	13.5	43.01	22.42	10.15	9.63	11.99	9.39	0.8	0.29	0.33	1.13	-0.33	-1.78	-1.6	0.17	1	1	1	0.998
SMAC_00747	1003	1	0	0	0	0	>ref|XP_962629.1| hypothetical protein NCU06989 [Neurospora crassa OR74A]	[Neurospora crassa OR74A]	Expect = 0.0	>sp|Q8R1X6.1|SPG20_MOUSE RecName: Full=Spartin	Expect = 7e-010	Senescence	mito 11.5, cyto_mito 9.333, cyto_nucl 6.833, nucl 6.5, cyto 6	307.19	491	327.73	433.12	144.16	143.8	64.9	57.31	1.1	0.24	0.11	0.44	0.13	-2.03	-3.22	-1.19	1	1	1	1
SMAC_00755	4699	0	0	0	0	1	>ref|XP_962620.1| hypothetical protein NCU06980 [Neurospora crassa OR74A]	[Neurospora crassa OR74A]	Expect = 0.0	>sp|Q68CJ6.3|SLIP_HUMAN RecName: Full=GTPase SLIP-GC; AltName: Full=Speckled-like pattern	Expect = 5e-006	Dynamin_N	nucl 16.5, cyto_nucl 13.5, cyto 7.5	73.95	3.39	71.67	2.49	7.5	8.46	12.48	14.29	1.9	0.64	1.1	1.71	0.92	-0.64	0.14	0.78	1	1	1	1
SMAC_00755	4703	0	0	0	0	1	>ref|XP_962620.1| hypothetical protein NCU06980 [Neurospora crassa OR74A]	[Neurospora crassa OR74A]	Expect = 0.0	>sp|Q68CJ6.3|SLIP_HUMAN RecName: Full=GTPase SLIP-GC; AltName: Full=Speckled-like pattern	Expect = 5e-006	Dynamin_N	nucl 16.5, cyto_nucl 13.5, cyto 7.5	73.95	3.39	71.67	2.49	7.5	8.46	12.48	14.29	1.9	0.64	1.1	1.71	0.92	-0.64	0.14	0.78	1	1	1	1
SMAC_00755	4704	0	0	1	0	0	>ref|XP_962620.1| hypothetical protein NCU06980 [Neurospora crassa OR74A]	[Neurospora crassa OR74A]	Expect = 0.0	>sp|Q68CJ6.3|SLIP_HUMAN RecName: Full=GTPase SLIP-GC; AltName: Full=Speckled-like pattern	Expect = 5e-006	Dynamin_N	nucl 16.5, cyto_nucl 13.5, cyto 7.5	73.95	3.39	71.67	2.49	7.5	8.46	12.48	14.29	1.9	0.64	1.1	1.71	0.92	-0.64	0.14	0.78	1	1	1	1
SMAC_00755	4745	0	0	1	1	0	>ref|XP_962620.1| hypothetical protein NCU06980 [Neurospora crassa OR74A]	[Neurospora crassa OR74A]	Expect = 0.0	>sp|Q68CJ6.3|SLIP_HUMAN RecName: Full=GTPase SLIP-GC; AltName: Full=Speckled-like pattern	Expect = 5e-006	Dynamin_N	nucl 16.5, cyto_nucl 13.5, cyto 7.5	73.95	3.39	71.67	2.49	7.5	8.46	12.48	14.29	1.9	0.64	1.1	1.71	0.92	-0.64	0.14	0.78	1	1	1	1
SMAC_00755	4755	1	1	1	0	0	>ref|XP_962620.1| hypothetical protein NCU06980 [Neurospora crassa OR74A]	[Neurospora crassa OR74A]	Expect = 0.0	>sp|Q68CJ6.3|SLIP_HUMAN RecName: Full=GTPase SLIP-GC; AltName: Full=Speckled-like pattern	Expect = 5e-006	Dynamin_N	nucl 16.5, cyto_nucl 13.5, cyto 7.5	73.95	3.39	71.67	2.49	7.5	8.46	12.48	14.29	1.9	0.64	1.1	1.71	0.92	-0.64	0.14	0.78	1	1	1	1
SMAC_00755	4766	0	0	0	0	1	>ref|XP_962620.1| hypothetical protein NCU06980 [Neurospora crassa OR74A]	[Neurospora crassa OR74A]	Expect = 0.0	>sp|Q68CJ6.3|SLIP_HUMAN RecName: Full=GTPase SLIP-GC; AltName: Full=Speckled-like pattern	Expect = 5e-006	Dynamin_N	nucl 16.5, cyto_nucl 13.5, cyto 7.5	73.95	3.39	71.67	2.49	7.5	8.46	12.48	14.29	1.9	0.64	1.1	1.71	0.92	-0.64	0.14	0.78	1	1	1	1
SMAC_00755	4797	0	0	1	0	0	>ref|XP_962620.1| hypothetical protein NCU06980 [Neurospora crassa OR74A]	[Neurospora crassa OR74A]	Expect = 0.0	>sp|Q68CJ6.3|SLIP_HUMAN RecName: Full=GTPase SLIP-GC; AltName: Full=Speckled-like pattern	Expect = 5e-006	Dynamin_N	nucl 16.5, cyto_nucl 13.5, cyto 7.5	73.95	3.39	71.67	2.49	7.5	8.46	12.48	14.29	1.9	0.64	1.1	1.71	0.92	-0.64	0.14	0.78	1	1	1	1
SMAC_00755	4806	1	1	1	0	0	>ref|XP_962620.1| hypothetical protein NCU06980 [Neurospora crassa OR74A]	[Neurospora crassa OR74A]	Expect = 0.0	>sp|Q68CJ6.3|SLIP_HUMAN RecName: Full=GTPase SLIP-GC; AltName: Full=Speckled-like pattern	Expect = 5e-006	Dynamin_N	nucl 16.5, cyto_nucl 13.5, cyto 7.5	73.95	3.39	71.67	2.49	7.5	8.46	12.48	14.29	1.9	0.64	1.1	1.71	0.92	-0.64	0.14	0.78	1	1	1	1
SMAC_00755	4876	0	0	1	1	0	>ref|XP_962620.1| hypothetical protein NCU06980 [Neurospora crassa OR74A]	[Neurospora crassa OR74A]	Expect = 0.0	>sp|Q68CJ6.3|SLIP_HUMAN RecName: Full=GTPase SLIP-GC; AltName: Full=Speckled-like pattern	Expect = 5e-006	Dynamin_N	nucl 16.5, cyto_nucl 13.5, cyto 7.5	73.95	3.39	71.67	2.49	7.5	8.46	12.48	14.29	1.9	0.64	1.1	1.71	0.92	-0.64	0.14	0.78	1	1	1	1
SMAC_00759	468	0	0	1	0	0	>ref|XP_962617.1| hypothetical protein NCU06977 [Neurospora crassa OR74A]	[Neurospora crassa OR74A]	Expect = 2e-159	No hits found		DUF1774	plas 16, mito 4, E.R. 4, golg 3	113.56	581.18	407.36	530.46	3354.68	3358.42	325.03	327.2	0.97	4.63	0.46	0.1	-0.05	2.21	-1.11	-3.32	1	1	1	1
SMAC_00770	3321	0	0	1	1	0	>ref|XP_962611.1| transcriptional activator xlnR [Neurospora crassa OR74A]	[Neurospora crassa OR74A]	Expect = 0.0	>sp|B8N6M6.1|XLNR_ASPFN RecName: Full=Xylanolytic transcriptional activator xlnR; AltName:	Expect = 0.0	Fungal_trans,Zn_clus	nucl 15, mito 5, cyto 4, plas 2	20.58	5.41	16.61	10.68	13.04	12.99	26.81	29.79	0.75	0.83	1.86	2.24	-0.42	-0.27	0.89	1.16	1	1	1	1
SMAC_00773	2272	0	0	0	1	0	>ref|XP_962609.1| hypothetical protein NCU06969 [Neurospora crassa OR74A]	[Neurospora crassa OR74A]	Expect = 0.0	>sp|Q8T9S7.1|PTEN_DICDI RecName: Full=Phosphatidylinositol-3,4,5-trisphosphate 3-phosphatase	Expect = 2e-015	DSPc	cyto 15, cyto_nucl 11.333, cyto_mito 10.333, nucl 6.5, mito 4.5	9.16	22	9.56	9	17.4	10.42	16.31	16.85	2.2	1.09	1.35	1.25	1.13	0.12	0.44	0.32	1	0.981	1	1
SMAC_00778	1632	0	0	0	1	0	>ref|XP_962604.2| hypothetical protein NCU06964 [Neurospora crassa OR74A]	[Neurospora crassa OR74A]	Expect = 0.0	No hits found		TauD	cyto 8.5, cyto_nucl 8.5, nucl 7.5, mito 7, pero 4	9.09	2.15	19.98	144.48	0.03	1.08	19.71	22.05	0.03	0	0.12	35.71	-5.23	-8.27	-3.11	5.16	1	1	1	1
SMAC_00783	1335	0	0	1	0	0	>ref|XP_962600.1| hypothetical protein NCU06960 [Neurospora crassa OR74A]	[Neurospora crassa OR74A]	Expect = 7e-165	>sp|Q8BH95.1|ECHM_MOUSE RecName: Full=Enoyl-CoA hydratase, mitochondrial; AltName: Full=Enoyl-CoA	Expect = 5e-027	ECH	mito 16, cyto 6, pero 3	49.01	8.27	17.24	18.72	3	5.9	16.31	18.4	0.87	0.17	0.69	3.94	-0.2	-2.52	-0.54	1.98	1	1	1	1
SMAC_00785	876	0	0	0	1	0	>ref|XP_962598.1| hypothetical protein NCU06958 [Neurospora crassa OR74A]	[Neurospora crassa OR74A]	Expect = 7e-082	No hits found		Ribosomal_S21	nucl 12, mito 11, cyto 3	11.62	134.2	39.82	112.41	17.26	21.81	34.26	31.53	1.07	0.13	0.23	1.74	0.1	-2.91	-2.11	0.8	1	1	1	1
SMAC_00787	1432	0	0	1	0	0	>ref|XP_962106.1| hypothetical protein NCU07252 [Neurospora crassa OR74A]	[Neurospora crassa OR74A]	Expect = 3e-012	No hits found		no hits above threshold	plas 11, mito 10, E.R. 3, pero 1, golg 1, vacu 1	76.95	6.17	69.44	7.69	19.31	23.52	8.59	9.56	1.48	1.15	0.5	0.43	0.56	0.2	-1	-1.2	1	1	1	1
SMAC_00789	1259	0	0	1	0	0	>ref|XP_962108.2| hypothetical protein NCU07254 [Neurospora crassa OR74A]	[Neurospora crassa OR74A]	Expect = 1e-072	No hits found		no hits above threshold	plas 22, mito 3	4.76	1.51	8.27	2.27	67.49	21.65	7.92	8.54	0.76	10.97	2.14	0.2	-0.39	3.45	1.1	-2.36	0.996	1	1	1
SMAC_00791	1482	0	0	0	1	0	>ref|XP_001728148.1| hypothetical protein NCU11347 [Neurospora crassa OR74A]	[Neurospora crassa OR74A]	Expect = 4e-156	No hits found		no hits above threshold	plas 22, mito 2, E.R. 1, golg 1, vacu 1, cyto_mito 1, mito_nucl 1	1.65	0.18	7.19	0.99	26.16	68.48	6.62	4.48	0.31	22.03	2.68	0.12	-1.71	4.46	1.42	-3.04	1	1	1	1
SMAC_00792	2759	0	0	0	1	0	>ref|XP_962111.2| hypothetical protein NCU07257 [Neurospora crassa OR74A]	[Neurospora crassa OR74A]	Expect = 0.0	No hits found		no hits above threshold	cysk 11, cyto_nucl 6.833, nucl 6.5, cyto 6, cyto_mito 4.833	63.45	66	38.75	16.73	18.01	17.51	7.15	8.73	3.56	0.68	0.31	0.46	1.83	-0.56	-1.69	-1.13	1	1	1	1
SMAC_00794	1486	0	0	0	1	0	>ref|XP_962113.1| GPI-anchor transamidase precursor [Neurospora crassa OR74A]	[Neurospora crassa OR74A]	Expect = 0.0	>sp|P49018.1|GPI8_YEAST RecName: Full=GPI-anchor transamidase; Short=GPI transamidase;	Expect = 8e-120	Peptidase_C13	extr 8, cyto 6, nucl 5, mito 3, pero 2, E.R. 1, golg 1, vacu 1	21.85	255.19	52.47	185.01	58.07	95.35	15.59	10.12	1.24	0.32	0.06	0.17	0.32	-1.63	-4.15	-2.52	1	1	1	1
SMAC_00803	1363	0	0	0	0	1	>ref|XP_962122.2| hypothetical protein NCU07268 [Neurospora crassa OR74A]	[Neurospora crassa OR74A]	Expect = 0.0	>sp|Q2RBR1.2|PHT1B_ORYSJ RecName: Full=Phototropin-1B	Expect = 1e-022	no hits above threshold	mito 9, nucl 4, cyto 4, extr 4, cyto_nucl 4	1.17	0.38	4.31	0.78	26.25	36.39	28.34	28.16	0.49	20.42	18.88	0.92	-1.04	4.35	4.24	-0.11	1	1	1	1
SMAC_00811	611	0	0	0	1	0	>ref|XP_962129.1| hypothetical protein NCU07275 [Neurospora crassa OR74A]	[Neurospora crassa OR74A]	Expect = 7e-053	No hits found		no hits above threshold	nucl 16, mito 9	16.92	5.38	32.65	10.79	31.32	33.96	34.8	36.99	0.6	1.83	2.08	1.14	-0.73	0.87	1.06	0.18	1	1	1	0.991
SMAC_00811	632	0	0	0	0	1	>ref|XP_962129.1| hypothetical protein NCU07275 [Neurospora crassa OR74A]	[Neurospora crassa OR74A]	Expect = 7e-053	No hits found		no hits above threshold	nucl 16, mito 9	16.92	5.38	32.65	10.79	31.32	33.96	34.8	36.99	0.6	1.83	2.08	1.14	-0.73	0.87	1.06	0.18	1	1	1	0.991
SMAC_00825	1041	1	0	0	0	0	>ref|XP_962143.1| hypothetical protein NCU07289 [Neurospora crassa OR74A]	[Neurospora crassa OR74A]	Expect = 0.0	>sp|O13749.1|TF2B_SCHPO RecName: Full=Transcription initiation factor IIB; AltName: Full=General	Expect = 2e-081	TFIIB,TF_Zn_Ribbon	nucl 16.5, cyto_nucl 14.5, cyto 7.5	29.97	33.94	32.97	31.1	127.26	116.32	58.58	61.36	1.08	2.79	1.42	0.51	0.11	1.48	0.5	-0.97	1	1	1	1
SMAC_00826	1763	0	0	0	1	0	>ref|XP_962144.1| hypothetical protein NCU07290 [Neurospora crassa OR74A]	[Neurospora crassa OR74A]	Expect = 0.0	>sp|O94522.1|RSC7_SCHPO RecName: Full=Chromatin structure-remodeling complex subunit	Expect = 3e-075	CRC_subunit	nucl 15.5, mito 9.5, cyto_nucl 9.333, cyto_mito 6.333	18.27	13.51	17.81	42.98	9.95	12.83	15.87	13.09	0.36	0.2	0.27	1.32	-1.47	-2.3	-1.91	0.4	1	1	1	1
SMAC_00829	1832	0	0	0	1	0	>ref|XP_962149.2| mitochondrial import inner membrane translocase subunit tim-54	not specified	Expect = 0.0	>sp|Q9C0Q7.2|TIM54_NEUCR RecName: Full=Mitochondrial import inner membrane translocase	Expect = 0.0	Tim54	mito 9.5, cyto_mito 9.5, cyto 8.5, nucl 7	75.24	12.52	28.58	24.57	14.49	17.87	35.13	48.63	0.99	0.47	1.22	2.62	-0.01	-1.1	0.29	1.39	0.603	1	1	1
SMAC_00831	1775	0	0	0	0	1	>ref|XP_962151.1| hypothetical protein NCU07297 [Neurospora crassa OR74A]	[Neurospora crassa OR74A]	Expect = 2e-179	>sp|P87233.1|PHF1_SCHPO RecName: Full=SWM histone demethylase complex subunit phf1; AltName:	Expect = 2e-018	PHD	nucl 19, cyto_nucl 12.5, cyto 4, mito 3	8.73	6.51	10.81	10.44	6	4.83	6.65	8.15	0.68	0.37	0.52	1.41	-0.57	-1.44	-0.95	0.49	1	1	1	1
SMAC_00841	2091	1	0	0	0	0	>ref|XP_962466.1| fatty acid synthase alpha subunit reductase [Neurospora crassa	[Neurospora crassa	Expect = 0.0	>sp|P15368.1|FAS2_PENPA RecName: Full=Fatty acid synthase subunit alpha; Includes: RecName:	Expect = 0.0	ketoacyl-synt,ACPS,Ketoacyl-synt_C,adh_short	cyto 13, cyto_nucl 8.5, mito 6, pero 4, nucl 2	171.16	27.16	53.2	29.52	7.07	4.76	2.31	2.3	1.74	0.13	0.05	0.41	0.8	-2.91	-4.21	-1.3	1	1	1	1
SMAC_00841	5391	0	0	1	0	0	>ref|XP_962466.1| fatty acid synthase alpha subunit reductase [Neurospora crassa	[Neurospora crassa	Expect = 0.0	>sp|P15368.1|FAS2_PENPA RecName: Full=Fatty acid synthase subunit alpha; Includes: RecName:	Expect = 0.0	ketoacyl-synt,ACPS,Ketoacyl-synt_C,adh_short	cyto 13, cyto_nucl 8.5, mito 6, pero 4, nucl 2	171.16	27.16	53.2	29.52	7.07	4.76	2.31	2.3	1.74	0.13	0.05	0.41	0.8	-2.91	-4.21	-1.3	1	1	1	1
SMAC_00841	5710	0	0	1	0	0	>ref|XP_962466.1| fatty acid synthase alpha subunit reductase [Neurospora crassa	[Neurospora crassa	Expect = 0.0	>sp|P15368.1|FAS2_PENPA RecName: Full=Fatty acid synthase subunit alpha; Includes: RecName:	Expect = 0.0	ketoacyl-synt,ACPS,Ketoacyl-synt_C,adh_short	cyto 13, cyto_nucl 8.5, mito 6, pero 4, nucl 2	171.16	27.16	53.2	29.52	7.07	4.76	2.31	2.3	1.74	0.13	0.05	0.41	0.8	-2.91	-4.21	-1.3	1	1	1	1
SMAC_00843	6522	0	0	0	0	1	>sp|Q7S9J6.1|IML1_NEUCR RecName: Full=Vacuolar membrane-associated protein iml-1	not specified	Expect = 0.0	>sp|Q7S9J6.1|IML1_NEUCR RecName: Full=Vacuolar membrane-associated protein iml-1	Expect = 0.0	DUF3608,DEP	nucl 13, mito 6, cyto 5, pero 2	69.78	5.9	30.51	10.13	2.69	1.67	5.98	8.15	1.52	0.13	0.43	3.33	0.6	-2.96	-1.23	1.74	1	1	1	1
SMAC_00845	1626	1	0	0	0	0	>ref|XP_962293.1| hypothetical protein NCU07707 [Neurospora crassa OR74A]	[Neurospora crassa OR74A]	Expect = 0.0	No hits found		no hits above threshold	nucl 17, cyto 7, mito 1, plas 1, pero 1	129.38	14.22	76.4	27.4	0.26	0.55	0.22	0.22	1.14	0.01	0.01	0.55	0.19	-6.74	-7.59	-0.86	1	1	1	0.999
SMAC_00851	2508	0	0	0	0	1	>ref|XP_962287.1| hypothetical protein NCU07701 [Neurospora crassa OR74A]	[Neurospora crassa OR74A]	Expect = 0.0	>sp|Q09906.1|TM184_SCHPO RecName: Full=Transmembrane protein 184 homolog C30D11.06c	Expect = 4e-087	DUF300	plas 18, pero 2, E.R. 2, golg 2, nucl 1, cyto 1, extr 1, cyto_nucl 1	14.45	16.18	17.27	16.14	14.01	13.17	7.26	5.62	0.99	0.6	0.3	0.5	-0.02	-0.74	-1.75	-1.01	0.612	1	1	1
SMAC_00863	3015	1	0	0	0	0	>ref|XP_962330.2| hypothetical protein NCU07688 [Neurospora crassa OR74A]	[Neurospora crassa OR74A]	Expect = 0.0	>sp|O74360.2|RGA4_SCHPO RecName: Full=Probable Rho-type GTPase-activating protein 4	Expect = 2e-035	RhoGAP,LIM	nucl 25, cyto_nucl 14.5	59.35	11.83	35.44	19.45	48.03	50.44	42.5	40.47	1.01	1.69	1.47	0.87	0.01	0.76	0.56	-0.2	0.671	1	1	1
SMAC_00865	311	0	0	0	1	0	>ref|XP_962329.1| hypothetical protein NCU07687 [Neurospora crassa OR74A]	[Neurospora crassa OR74A]	Expect = 9e-091	No hits found		no hits above threshold	nucl 21.5, cyto_nucl 13, cyto 3.5	19.12	8.21	30.56	8.66	10.97	9.61	27.4	56.55	0.97	0.68	2.79	4.08	-0.04	-0.55	1.48	2.03	0.708	1	1	1
SMAC_00873	2541	0	0	1	0	0	>ref|XP_962322.1| hypothetical protein NCU07680 [Neurospora crassa OR74A]	[Neurospora crassa OR74A]	Expect = 0.0	No hits found		no hits above threshold	nucl 16.5, cyto_nucl 13, cyto 6.5, mito 3	55.29	5.11	32.65	7.68	9.83	9.02	9.99	11.83	1.48	0.68	0.8	1.18	0.57	-0.56	-0.32	0.24	1	1	1	1
SMAC_00873	2839	0	0	1	0	0	>ref|XP_962322.1| hypothetical protein NCU07680 [Neurospora crassa OR74A]	[Neurospora crassa OR74A]	Expect = 0.0	No hits found		no hits above threshold	nucl 16.5, cyto_nucl 13, cyto 6.5, mito 3	55.29	5.11	32.65	7.68	9.83	9.02	9.99	11.83	1.48	0.68	0.8	1.18	0.57	-0.56	-0.32	0.24	1	1	1	1
SMAC_00877	2219	0	0	0	1	0	>emb|CBN80575.1| MOB3 protein [Sordaria macrospora]	[Sordaria macrospora]	Expect = 0.0	No hits found		Mob1_phocein	nucl 17, cyto_nucl 13, cyto 5, mito 3	20.87	179.19	40.73	323.22	6.37	8.47	14.56	18.82	0.51	0.02	0.04	2.29	-0.97	-5.8	-4.6	1.19	1	1	1	1
SMAC_00889	1214	0	0	1	0	0	>ref|XP_962303.1| hypothetical protein NCU07661 [Neurospora crassa OR74A]	[Neurospora crassa OR74A]	Expect = 1e-140	No hits found		no hits above threshold	cyto 9.5, cyto_mito 7.5, nucl 7, mito 4.5, golg 3	8.18	15.24	16.67	7.14	62.71	13.7	11.08	15.27	1.76	3.3	1.2	0.36	0.82	1.72	0.26	-1.46	1	1	0.996	1
SMAC_00889	1271	0	0	1	0	0	>ref|XP_962303.1| hypothetical protein NCU07661 [Neurospora crassa OR74A]	[Neurospora crassa OR74A]	Expect = 1e-140	No hits found		no hits above threshold	cyto 9.5, cyto_mito 7.5, nucl 7, mito 4.5, golg 3	8.18	15.24	16.67	7.14	62.71	13.7	11.08	15.27	1.76	3.3	1.2	0.36	0.82	1.72	0.26	-1.46	1	1	0.996	1
SMAC_00891	3404	0	0	1	0	0	>ref|XP_962544.2| hypothetical protein NCU08331 [Neurospora crassa OR74A]	[Neurospora crassa OR74A]	Expect = 0.0	>sp|Q09778.1|TSC1_SCHPO RecName: Full=Tuberous sclerosis 1 protein homolog	Expect = 5e-027	Hamartin	nucl 16, cyto_nucl 12, cyto 6, mito 4	5.53	17.93	9.18	8.36	7.76	5.48	9.28	11.12	1.89	0.56	0.89	1.59	0.91	-0.84	-0.17	0.67	1	1	0.999	1
SMAC_00895	1992	0	0	0	1	0	>ref|XP_962539.2| mitochondrial carrier protein LEU5 [Neurospora crassa OR74A]	[Neurospora crassa OR74A]	Expect = 0.0	>sp|P38702.1|LEU5_YEAST RecName: Full=Mitochondrial carrier protein LEU5	Expect = 1e-092	Mito_carr	mito 17, cyto 4, nucl 2, plas 2, pero 2	10.1	29.45	10.65	33.78	19.83	20.06	19.27	23.81	0.83	0.45	0.5	1.1	-0.27	-1.14	-1	0.14	1	1	1	0.996
SMAC_00895	2076	0	0	0	0	1	>ref|XP_962539.2| mitochondrial carrier protein LEU5 [Neurospora crassa OR74A]	[Neurospora crassa OR74A]	Expect = 0.0	>sp|P38702.1|LEU5_YEAST RecName: Full=Mitochondrial carrier protein LEU5	Expect = 1e-092	Mito_carr	mito 17, cyto 4, nucl 2, plas 2, pero 2	10.1	29.45	10.65	33.78	19.83	20.06	19.27	23.81	0.83	0.45	0.5	1.1	-0.27	-1.14	-1	0.14	1	1	1	0.996
SMAC_00900	1636	0	0	0	0	1	>ref|XP_962535.2| hypothetical protein NCU08322 [Neurospora crassa OR74A]	[Neurospora crassa OR74A]	Expect = 0.0	>sp|Q9UUE7.1|CDC73_SCHPO RecName: Full=Cell division control protein 73	Expect = 1e-045	CDC73	cyto 12, cyto_nucl 8.833, cyto_mito 8.833, pero 5, nucl 4.5, mito 4.5	5.41	7.45	8.92	7.01	3.18	0.34	1.36	1.28	1	0.17	0.14	0.81	0	-2.57	-2.87	-0.3	0.503	1	1	0.927
SMAC_00909	782	0	0	0	1	0	>ref|XP_962523.1| hypothetical protein NCU08310 [Neurospora crassa OR74A]	[Neurospora crassa OR74A]	Expect = 3e-049	No hits found		no hits above threshold	plas 18, cyto 4, E.R. 2, cyto_pero 2	16.13	1.34	16.21	1.14	4.86	3.03	9.02	7.86	1.67	1.1	2.48	2.25	0.74	0.14	1.31	1.17	1	0.725	1	1
SMAC_00910	2817	0	0	0	0	1	>gb|ACL68184.1| MutL-like protein [Sordaria macrospora]	[Sordaria macrospora]	Expect = 0.0	>sp|P38920.2|MLH1_YEAST RecName: Full=DNA mismatch repair protein MLH1; AltName: Full=MutL	Expect = 2e-173	DNA_mis_repair,HATPase_c	cyto 11, cyto_nucl 11, nucl 9, mito 5	55.32	2.57	69.74	3.22	7.98	4.5	2.8	3.28	1.35	0.47	0.24	0.51	0.43	-1.1	-2.08	-0.98	1	1	1	1
SMAC_00914	1284	1	0	0	0	0	>ref|XP_962515.1| hypothetical protein NCU08302 [Neurospora crassa OR74A]	[Neurospora crassa OR74A]	Expect = 3e-054	No hits found		no hits above threshold	extr 19, mito 3, E.R. 2, golg 2	90.29	56.97	66.4	48.26	1.55	1.44	2.55	1.14	1.29	0.02	0.03	1.32	0.37	-5.52	-5.12	0.4	1	1	1	0.96
SMAC_00916	1139	0	0	0	0	1	>ref|XP_962513.1| hypothetical protein NCU08300 [Neurospora crassa OR74A]	[Neurospora crassa OR74A]	Expect = 3e-044	No hits found		no hits above threshold	mito 20, pero 2, nucl 1, cyto 1, plas 1, extr 1, cyto_nucl 1, E.R. 1	39.92	89.78	151.8	54.67	131.92	106.89	193.6	188.46	1.28	1.33	2.22	1.66	0.36	0.42	1.15	0.73	1	1	1	1
SMAC_00917	1738	0	0	0	0	1	>ref|XP_962512.1| hypothetical protein NCU08299 [Neurospora crassa OR74A]	[Neurospora crassa OR74A]	Expect = 0.0	>sp|P36516.2|RM03_YEAST RecName: Full=54S ribosomal protein L3, mitochondrial; AltName:	Expect = 2e-029	Ribonuclease_3	mito 24, cyto 2	7.86	17.58	12.56	21.9	17.13	13.68	16.48	19.47	0.76	0.52	0.63	1.2	-0.39	-0.94	-0.67	0.26	1	1	1	1
SMAC_00919	2843	0	0	0	1	0	>ref|XP_962510.2| cell division control protein 3 [Neurospora crassa OR74A]	[Neurospora crassa OR74A]	Expect = 0.0	>sp|P39826.1|CDC3_CANAL RecName: Full=Cell division control protein 3	Expect = 2e-142	Septin	nucl 15.5, cyto_nucl 9.5, mito 9	77.98	75.05	79.98	153.46	47.56	59.22	42.19	45	0.52	0.26	0.22	0.84	-0.93	-1.93	-2.19	-0.26	1	1	1	1
SMAC_00920	2140	0	1	0	0	0	>ref|XP_962509.1| hypothetical protein NCU08296 [Neurospora crassa OR74A]	[Neurospora crassa OR74A]	Expect = 0.0	>sp|P27929.2|NAM9_YEAST RecName: Full=37S ribosomal protein NAM9, mitochondrial; AltName:	Expect = 4e-047	S4	mito 15.5, cyto_mito 10.5, nucl 7, cyto 4.5	116.4	35.82	102.37	69.53	19.3	16.73	14.76	16.47	0.72	0.18	0.16	0.89	-0.48	-2.49	-2.66	-0.16	1	1	1	0.999
SMAC_00928	4307	0	0	0	0	1	>ref|XP_962502.1| hypothetical protein NCU08289 [Neurospora crassa OR74A]	[Neurospora crassa OR74A]	Expect = 0.0	No hits found		Zn_clus	nucl 24, cyto_nucl 14.5	33.15	7.08	21.73	8.38	2.06	2.91	6.48	7.11	1.27	0.19	0.52	2.82	0.34	-2.43	-0.93	1.49	1	1	1	1
SMAC_00930	3577	0	1	0	0	0	>ref|XP_961813.1| protein pyrABCN [Neurospora crassa OR74A]	[Neurospora crassa OR74A]	Expect = 0.0	>sp|O93937.2|PYR1_EMENI RecName: Full=Protein pyrABCN; Includes: RecName: Full=Glutamine-dependent	Expect = 0.0	CPSase_L_D2,OTCace_N,GATase,CPSase_sm_chain,CPSase_L_chain,CPSase_L_D3,OTCace,MGS,ATP-grasp,Dala_Dala_lig_C,ATP-grasp_3,Peptidase_C26	cyto 10.5, cysk 9, cyto_nucl 7.833, cyto_mito 7.166, nucl 3, mito 2.5	145.43	9.09	79.45	21.13	33.48	27.32	14.59	10.33	1.33	0.82	0.35	0.43	0.41	-0.29	-1.5	-1.21	1	1	1	1
SMAC_00930	5873	0	0	1	0	0	>ref|XP_961813.1| protein pyrABCN [Neurospora crassa OR74A]	[Neurospora crassa OR74A]	Expect = 0.0	>sp|O93937.2|PYR1_EMENI RecName: Full=Protein pyrABCN; Includes: RecName: Full=Glutamine-dependent	Expect = 0.0	CPSase_L_D2,OTCace_N,GATase,CPSase_sm_chain,CPSase_L_chain,CPSase_L_D3,OTCace,MGS,ATP-grasp,Dala_Dala_lig_C,ATP-grasp_3,Peptidase_C26	cyto 10.5, cysk 9, cyto_nucl 7.833, cyto_mito 7.166, nucl 3, mito 2.5	145.43	9.09	79.45	21.13	33.48	27.32	14.59	10.33	1.33	0.82	0.35	0.43	0.41	-0.29	-1.5	-1.21	1	1	1	1
SMAC_00932	82	0	0	0	0	1	>ref|XP_961808.1| hypothetical protein NCU08282 [Neurospora crassa OR74A]	[Neurospora crassa OR74A]	Expect = 7e-020	No hits found		no hits above threshold	mito 13.5, extr 11, cyto_mito 8	64.97	71.96	72.84	19.84	0.71	0.43	3.36	2.43	2.91	0.02	0.09	5.3	1.54	-5.9	-3.49	2.41	1	1	1	1
SMAC_00933	3188	0	0	1	0	0	>ref|XP_961807.2| hypothetical protein NCU08281 [Neurospora crassa OR74A]	[Neurospora crassa OR74A]	Expect = 0.0	No hits found		no hits above threshold	cyto 12, cyto_nucl 11, nucl 8, pero 5	16.02	6.36	22.09	22.74	23.84	13.69	35.97	36.75	0.37	0.59	1.18	2.02	-1.45	-0.77	0.24	1.02	1	1	1	1
SMAC_00938	1362	0	0	1	0	0	>ref|XP_961905.1| eukaryotic translation initiation factor 2 alpha subunit [Neurospora	[Neurospora	Expect = 6e-180	>sp|P56286.1|IF2A_SCHPO RecName: Full=Eukaryotic translation initiation factor 2 subunit	Expect = 3e-115	EIF_2_alpha,S1	cyto_nucl 12, cyto 11.5, nucl 9.5, mito 4	15.24	443.67	38.43	257.13	51.5	21.1	20.91	22.71	1.56	0.11	0.07	0.63	0.64	-3.22	-3.88	-0.66	1	1	1	1
SMAC_00938	1516	0	0	1	0	0	>ref|XP_961905.1| eukaryotic translation initiation factor 2 alpha subunit [Neurospora	[Neurospora	Expect = 6e-180	>sp|P56286.1|IF2A_SCHPO RecName: Full=Eukaryotic translation initiation factor 2 subunit	Expect = 3e-115	EIF_2_alpha,S1	cyto_nucl 12, cyto 11.5, nucl 9.5, mito 4	15.24	443.67	38.43	257.13	51.5	21.1	20.91	22.71	1.56	0.11	0.07	0.63	0.64	-3.22	-3.88	-0.66	1	1	1	1
SMAC_00955	1489	0	0	0	0	1	>ref|XP_962237.2| hypothetical protein NCU06399 [Neurospora crassa OR74A]	[Neurospora crassa OR74A]	Expect = 2e-097	>sp|Q2UNX4.2|KAPC_ASPOR RecName: Full=Putative transcription factor kapC	Expect = 8e-021	bZIP_1	nucl 23, mito 2	23.21	9	46.06	16.3	98.16	42.23	25.8	27.49	0.62	2.59	1.03	0.4	-0.68	1.37	0.05	-1.33	1	1	0.805	1
SMAC_00955	1735	0	0	0	1	0	>ref|XP_962237.2| hypothetical protein NCU06399 [Neurospora crassa OR74A]	[Neurospora crassa OR74A]	Expect = 2e-097	>sp|Q2UNX4.2|KAPC_ASPOR RecName: Full=Putative transcription factor kapC	Expect = 8e-021	bZIP_1	nucl 23, mito 2	23.21	9	46.06	16.3	98.16	42.23	25.8	27.49	0.62	2.59	1.03	0.4	-0.68	1.37	0.05	-1.33	1	1	0.805	1
SMAC_00958	1347	0	0	0	0	1	>ref|XP_962235.1| profilin [Neurospora crassa OR74A]	[Neurospora crassa OR74A]	Expect = 2e-061	>sp|P39825.1|PROF_SCHPO RecName: Full=Profilin	Expect = 5e-031	Profilin	cyto 21.5, cyto_nucl 13.5, mito 3	69.7	546.66	178.79	259.36	2.79	1.39	1.84	1.58	1.84	0.01	0.01	0.87	0.88	-7.41	-7.61	-0.2	1	1	1	0.807
SMAC_00965	3098	0	0	0	1	0	>ref|XP_962228.1| hypothetical protein NCU06390 [Neurospora crassa OR74A]	[Neurospora crassa OR74A]	Expect = 0.0	No hits found		PAS_3,PAS	cysk 16, cyto_nucl 6, nucl 5.5, cyto 5.5	16.52	5.37	16.98	10.69	38.47	19.4	8.22	8.28	0.67	1.8	0.54	0.3	-0.57	0.85	-0.89	-1.74	1	1	1	1
SMAC_00966	3452	0	0	1	0	0	>ref|XP_001728203.1| hypothetical protein NCU11315 [Neurospora crassa OR74A]	[Neurospora crassa OR74A]	Expect = 0.0	>sp|Q9Y7J8.3|YGL1_SCHPO RecName: Full=Uncharacterized protein C216.01c	Expect = 4e-094	SMK-1	nucl 17.5, cyto_nucl 11, cyto 3.5, pero 3	134.26	37.75	75.58	44.67	17.12	16.12	13.02	13.74	1.2	0.25	0.21	0.83	0.26	-2	-2.27	-0.27	1	1	1	1
SMAC_00974	1535	0	0	0	1	0	>ref|XP_962409.1| hypothetical protein NCU06375 [Neurospora crassa OR74A]	[Neurospora crassa OR74A]	Expect = 0.0	>sp|Q5B5P1.1|RGLC_EMENI RecName: Full=Probable rhamnogalacturonate lyase C; Flags: Precursor	Expect = 1e-028	Metallophos	plas 14, mito 7, E.R. 2, vacu 2	16.09	4.51	17.46	3.34	99.36	228.41	403.92	373.93	1.46	25.65	61.82	2.41	0.55	4.68	5.95	1.27	1	1	1	1
SMAC_00977	998	0	0	0	1	0	>ref|XP_962406.1| hypothetical protein NCU06372 [Neurospora crassa OR74A]	[Neurospora crassa OR74A]	Expect = 4e-132	>sp|P15374.1|UCHL3_HUMAN RecName: Full=Ubiquitin carboxyl-terminal hydrolase isozyme L3;	Expect = 2e-039	Peptidase_C12	cyto 11.5, mito 7, cyto_nucl 6.5, extr 3, pero 2, E.R. 2	12.43	36.67	30.42	40.74	93.18	59.91	92.2	93.04	0.82	1.36	1.72	1.26	-0.28	0.45	0.78	0.34	1	1	1	1
SMAC_00983	1953	0	0	0	1	0	>ref|XP_962400.2| hypothetical protein NCU06366 [Neurospora crassa OR74A]	[Neurospora crassa OR74A]	Expect = 0.0	>sp|Q99385.1|VCX1_YEAST RecName: Full=Vacuolar calcium ion transporter; AltName: Full=High	Expect = 7e-050	Na_Ca_ex	plas 25	60.27	16.36	30.87	74.53	59.95	29.53	14	8.35	0.36	0.45	0.12	0.27	-1.49	-1.16	-3.06	-1.9	1	1	1	1
SMAC_00989	969	0	0	1	0	0	>ref|XP_962395.2| hypothetical protein NCU06361 [Neurospora crassa OR74A]	[Neurospora crassa OR74A]	Expect = 4e-166	>sp|P53694.1|RTN1_SCHPO RecName: Full=Reticulon-like protein 1; AltName: Full=Cell lysis	Expect = 2e-011	Reticulon	plas 19, nucl 3, E.R. 2, cyto 1, golg 1, vacu 1	83.33	146.34	96.53	103.41	323.05	320.07	95.7	85.69	1.33	2.24	0.66	0.29	0.41	1.17	-0.61	-1.77	1	1	1	1
SMAC_00991	59	1	0	0	0	0	>emb|CBI60414.1| unnamed protein product [Sordaria macrospora]	[Sordaria macrospora]	Expect = 4e-073	No hits found		no hits above threshold	cyto 23, cyto_nucl 13.5	13.59	9.24	17.22	4.81	0.35	0.27	1.03	1.33	1.71	0.04	0.15	3.72	0.78	-4.67	-2.77	1.9	1	1	1	1
SMAC_00993	2451	1	0	0	0	0	>ref|XP_962389.1| hypothetical protein NCU06355 [Neurospora crassa OR74A]	[Neurospora crassa OR74A]	Expect = 0.0	>sp|Q9USZ2.2|YNR7_SCHPO RecName: Full=Uncharacterized protein C11G11.07	Expect = 7e-175	Xpo1,IBN_N	cyto 14, cyto_nucl 11.5, nucl 7, pero 3, cysk 3	55.64	15.61	36.71	14.2	18.62	18.7	47.01	44.87	1.45	0.82	2.09	2.54	0.53	-0.28	1.06	1.34	1	1	1	1
SMAC_00993	2452	1	0	0	0	0	>ref|XP_962389.1| hypothetical protein NCU06355 [Neurospora crassa OR74A]	[Neurospora crassa OR74A]	Expect = 0.0	>sp|Q9USZ2.2|YNR7_SCHPO RecName: Full=Uncharacterized protein C11G11.07	Expect = 7e-175	Xpo1,IBN_N	cyto 14, cyto_nucl 11.5, nucl 7, pero 3, cysk 3	55.64	15.61	36.71	14.2	18.62	18.7	47.01	44.87	1.45	0.82	2.09	2.54	0.53	-0.28	1.06	1.34	1	1	1	1
SMAC_00993	3878	0	0	1	0	0	>ref|XP_962389.1| hypothetical protein NCU06355 [Neurospora crassa OR74A]	[Neurospora crassa OR74A]	Expect = 0.0	>sp|Q9USZ2.2|YNR7_SCHPO RecName: Full=Uncharacterized protein C11G11.07	Expect = 7e-175	Xpo1,IBN_N	cyto 14, cyto_nucl 11.5, nucl 7, pero 3, cysk 3	55.64	15.61	36.71	14.2	18.62	18.7	47.01	44.87	1.45	0.82	2.09	2.54	0.53	-0.28	1.06	1.34	1	1	1	1
SMAC_00993	4191	0	0	1	0	0	>ref|XP_962389.1| hypothetical protein NCU06355 [Neurospora crassa OR74A]	[Neurospora crassa OR74A]	Expect = 0.0	>sp|Q9USZ2.2|YNR7_SCHPO RecName: Full=Uncharacterized protein C11G11.07	Expect = 7e-175	Xpo1,IBN_N	cyto 14, cyto_nucl 11.5, nucl 7, pero 3, cysk 3	55.64	15.61	36.71	14.2	18.62	18.7	47.01	44.87	1.45	0.82	2.09	2.54	0.53	-0.28	1.06	1.34	1	1	1	1
SMAC_00996	2820	0	0	0	1	0	>ref|XP_962386.1| hypothetical protein NCU06352 [Neurospora crassa OR74A]	[Neurospora crassa OR74A]	Expect = 0.0	>sp|O14031.1|OPT_SCHPO RecName: Full=Uncharacterized oligopeptide transporter C29B12.10c	Expect = 5e-157	OPT	plas 25	73.27	7.65	32.6	5.79	8.67	13.38	20.73	26.63	2.46	0.96	2.09	2.17	1.3	-0.06	1.06	1.12	1	0.794	1	1
SMAC_00999	1257	0	0	1	0	0	>ref|XP_962382.1| hypothetical protein NCU06348 [Neurospora crassa OR74A]	[Neurospora crassa OR74A]	Expect = 5e-170	>sp|Q05533.1|INM2_YEAST RecName: Full=Inositol monophosphatase 2; Short=IMP 2; Short=IMPase	Expect = 1e-069	Inositol_P	cysk 17, cyto 7, nucl 1, extr 1, pero 1	23.13	8.31	23.75	16.71	38.91	54.55	53.47	79.84	0.65	1.95	2.78	1.43	-0.62	0.96	1.47	0.51	1	1	1	1
SMAC_01000	701	0	1	0	0	0	>ref|XP_962381.2| Eps15-like protein pan1p [Neurospora crassa OR74A]	[Neurospora crassa OR74A]	Expect = 0.0	>sp|Q7S9V9.2|END3_NEUCR RecName: Full=Actin cytoskeleton-regulatory complex protein end-3;	Expect = 0.0	efhand	cyto_nucl 9, nucl 8.5, cyto 8.5, pero 5, mito 2	119.2	30.71	69.88	60.44	20.63	14.68	11.29	10.56	0.79	0.2	0.13	0.65	-0.35	-2.29	-2.91	-0.62	1	1	1	1
SMAC_01002	2261	0	0	0	1	0	>ref|XP_962379.2| hypothetical protein NCU06345 [Neurospora crassa OR74A]	[Neurospora crassa OR74A]	Expect = 0.0	>sp|Q9USG9.1|TYDP1_SCHPO RecName: Full=Probable tyrosyl-DNA phosphodiesterase; Short=Tyr-DNA	Expect = 1e-064	Tyr-DNA_phospho	mito 22, nucl 2, cyto 2, cyto_nucl 2	22.66	3.02	49.74	7.77	17.44	9.18	6.91	8.07	0.59	0.8	0.47	0.59	-0.77	-0.32	-1.09	-0.77	1	1	1	1
SMAC_01003	2557	0	0	1	0	0	>ref|XP_962378.2| hypothetical protein NCU06344 [Neurospora crassa OR74A]	[Neurospora crassa OR74A]	Expect = 0.0	>sp|P87178.1|YB1D_SCHPO RecName: Full=Uncharacterized protein C3D6.13c	Expect = 4e-074	Thioredoxin	cyto 8, mito 5, extr 5, E.R. 4, golg 3	70.59	68.96	67.97	282.43	23.19	24.3	16.12	20.07	0.27	0.07	0.05	0.78	-1.9	-3.94	-4.31	-0.36	1	1	1	1
SMAC_01005	3544	0	0	1	0	0	>ref|XP_962376.2| hypothetical protein NCU06342 [Neurospora crassa OR74A]	[Neurospora crassa OR74A]	Expect = 0.0	>sp|P36126.3|SPO14_YEAST RecName: Full=Phospholipase D1; Short=PLD 1; AltName: Full=Choline	Expect = 1e-078	PLDc	cyto 10, nucl 4, golg 3, mito_nucl 3, mito 2, extr 2, pero 2, E.R. 2, vacu 2	4.51	8.76	7.22	25.4	23.99	25.01	27.05	32.81	0.34	0.74	0.93	1.25	-1.55	-0.43	-0.11	0.32	1	1	1	1
SMAC_01014	2111	0	0	1	0	0	>ref|XP_962596.2| hypothetical protein NCU06334 [Neurospora crassa OR74A]	[Neurospora crassa OR74A]	Expect = 0.0	No hits found		no hits above threshold	nucl 18, mito 5, cyto 3	294.94	21.11	133.61	16.3	35.6	16.87	5.72	3.25	2.72	0.68	0.13	0.18	1.44	-0.56	-3	-2.44	1	1	1	1
SMAC_01015	1364	0	0	1	0	0	>ref|XP_962595.1| hypothetical protein NCU06333 [Neurospora crassa OR74A]	[Neurospora crassa OR74A]	Expect = 1e-164	>sp|Q99161.2|SEC62_YARLI RecName: Full=Translocation protein SEC62	Expect = 2e-048	Sec62	plas 23, E.R. 3	10.33	22.93	30.32	74.25	55.8	42.62	55.3	62.73	0.3	0.5	0.62	1.24	-1.75	-1	-0.69	0.31	1	1	1	1
SMAC_01015	1774	0	0	0	1	0	>ref|XP_962595.1| hypothetical protein NCU06333 [Neurospora crassa OR74A]	[Neurospora crassa OR74A]	Expect = 1e-164	>sp|Q99161.2|SEC62_YARLI RecName: Full=Translocation protein SEC62	Expect = 2e-048	Sec62	plas 23, E.R. 3	10.33	22.93	30.32	74.25	55.8	42.62	55.3	62.73	0.3	0.5	0.62	1.24	-1.75	-1	-0.69	0.31	1	1	1	1
SMAC_01018	1600	0	0	0	0	1	>ref|XP_962592.1| hypothetical protein NCU06330 [Neurospora crassa OR74A]	[Neurospora crassa OR74A]	Expect = 2e-117	>sp|Q60969.2|STYX_MOUSE RecName: Full=Serine/threonine/tyrosine-interacting protein;	Expect = 1e-009	DSPc	nucl 8.5, plas 8, cyto_nucl 6.5, mito 4, cyto 3.5	19.3	4.83	18.67	8.25	5.42	6.88	13.63	17.28	0.83	0.48	1.23	2.55	-0.27	-1.06	0.29	1.35	1	1	1	1
SMAC_01025	2533	0	0	0	0	1	>ref|XP_962586.1| hypothetical protein NCU11318 [Neurospora crassa OR74A]	[Neurospora crassa OR74A]	Expect = 0.0	No hits found		no hits above threshold	nucl 16.5, cyto_nucl 11, mito 5, cyto 4.5	10.5	3.13	9.82	14.04	3.11	3.63	1.9	1.43	0.34	0.18	0.09	0.52	-1.56	-2.49	-3.43	-0.93	1	1	1	1
SMAC_01032	3477	0	0	1	0	0	>ref|XP_962580.1| ATP-dependent RNA helicase DHX8 [Neurospora crassa OR74A]	[Neurospora crassa OR74A]	Expect = 0.0	>sp|O42643.1|PRP22_SCHPO RecName: Full=Pre-mRNA-splicing factor ATP-dependent RNA helicase	Expect = 0.0	HA2,DUF1605,S1,Helicase_C,DEAD	nucl 13, cyto 7, cysk 6	31.9	11.51	28.28	13.16	8.87	6.78	13.54	17.12	1.07	0.38	0.77	2.01	0.1	-1.38	-0.38	1.01	0.993	1	1	1
SMAC_01034	1882	0	0	0	0	1	>ref|XP_962578.1| hypothetical protein NCU06316 [Neurospora crassa OR74A]	[Neurospora crassa OR74A]	Expect = 0.0	>sp|Q9P7B8.1|ARB1_SCHPO RecName: Full=Argonaute-binding protein 1	Expect = 3e-018	Arb1	cyto 19.5, cyto_nucl 15.5, nucl 6.5	1.63	1.53	5.45	2.16	3.14	1.26	1.19	0.81	0.63	0.62	0.31	0.49	-0.66	-0.68	-1.7	-1.02	1	1	1	1
SMAC_01047	1607	0	0	1	0	0	>ref|XP_962564.1| hypothetical protein NCU06302 [Neurospora crassa OR74A]	[Neurospora crassa OR74A]	Expect = 6e-166	No hits found		no hits above threshold	nucl 17, mito 6, cyto 3	31.86	3.46	42.99	1.67	29.12	18.15	1.87	0.68	1.63	3.03	0.18	0.06	0.7	1.6	-2.48	-4.08	1	1	1	1
SMAC_01056	378	0	0	0	0	1	>ref|XP_962555.1| hypothetical protein NCU06293 [Neurospora crassa OR74A]	[Neurospora crassa OR74A]	Expect = 5e-055	No hits found		no hits above threshold	mito 15.5, cyto_mito 11.5, cyto 6.5, nucl 4	20.02	0.27	32.94	0.3	0.73	0.73	0.43	0.07	1.21	0.16	0.06	0.4	0.27	-2.65	-3.97	-1.31	0.947	1	1	0.987
SMAC_01056	451	1	0	0	0	0	>ref|XP_962555.1| hypothetical protein NCU06293 [Neurospora crassa OR74A]	[Neurospora crassa OR74A]	Expect = 5e-055	No hits found		no hits above threshold	mito 15.5, cyto_mito 11.5, cyto 6.5, nucl 4	20.02	0.27	32.94	0.3	0.73	0.73	0.43	0.07	1.21	0.16	0.06	0.4	0.27	-2.65	-3.97	-1.31	0.947	1	1	0.987
SMAC_01056	475	1	0	0	0	0	>ref|XP_962555.1| hypothetical protein NCU06293 [Neurospora crassa OR74A]	[Neurospora crassa OR74A]	Expect = 5e-055	No hits found		no hits above threshold	mito 15.5, cyto_mito 11.5, cyto 6.5, nucl 4	20.02	0.27	32.94	0.3	0.73	0.73	0.43	0.07	1.21	0.16	0.06	0.4	0.27	-2.65	-3.97	-1.31	0.947	1	1	0.987
SMAC_01059	326	0	0	0	0	1	>ref|XP_962555.1| hypothetical protein NCU06293 [Neurospora crassa OR74A]	[Neurospora crassa OR74A]	Expect = 5e-013	No hits found		no hits above threshold	mito 21, cyto 2.5, cyto_nucl 2.5, nucl 1.5	121.69	2.6	186.74	0.87	2.74	2.95	1.93	1.62	1.4	0.11	0.07	0.65	0.48	-3.12	-3.75	-0.62	1	1	1	0.982
SMAC_01059	399	1	0	0	0	0	>ref|XP_962555.1| hypothetical protein NCU06293 [Neurospora crassa OR74A]	[Neurospora crassa OR74A]	Expect = 5e-013	No hits found		no hits above threshold	mito 21, cyto 2.5, cyto_nucl 2.5, nucl 1.5	121.69	2.6	186.74	0.87	2.74	2.95	1.93	1.62	1.4	0.11	0.07	0.65	0.48	-3.12	-3.75	-0.62	1	1	1	0.982
SMAC_01059	423	1	0	0	0	0	>ref|XP_962555.1| hypothetical protein NCU06293 [Neurospora crassa OR74A]	[Neurospora crassa OR74A]	Expect = 5e-013	No hits found		no hits above threshold	mito 21, cyto 2.5, cyto_nucl 2.5, nucl 1.5	121.69	2.6	186.74	0.87	2.74	2.95	1.93	1.62	1.4	0.11	0.07	0.65	0.48	-3.12	-3.75	-0.62	1	1	1	0.982
SMAC_01061	3478	0	0	0	0	1	>emb|CBI61174.1| unnamed protein product [Sordaria macrospora]	[Sordaria macrospora]	Expect = 0.0	>sp|Q05654.1|RTF21_SCHPO RecName: Full=Retrotransposable element Tf2 155 kDa protein type	Expect = 3e-145	RVT_1,rve,Chromo	nucl 17, cyto 9, mito_nucl 9	43.96	6.54	92.23	1.93	140.49	97.34	60.77	56.5	1.34	8.17	4.21	0.52	0.42	3.03	2.07	-0.96	1	1	1	1
SMAC_01061	3512	0	0	1	0	1	>emb|CBI61174.1| unnamed protein product [Sordaria macrospora]	[Sordaria macrospora]	Expect = 0.0	>sp|Q05654.1|RTF21_SCHPO RecName: Full=Retrotransposable element Tf2 155 kDa protein type	Expect = 3e-145	RVT_1,rve,Chromo	nucl 17, cyto 9, mito_nucl 9	43.96	6.54	92.23	1.93	140.49	97.34	60.77	56.5	1.34	8.17	4.21	0.52	0.42	3.03	2.07	-0.96	1	1	1	1
SMAC_01061	3532	0	0	1	0	1	>emb|CBI61174.1| unnamed protein product [Sordaria macrospora]	[Sordaria macrospora]	Expect = 0.0	>sp|Q05654.1|RTF21_SCHPO RecName: Full=Retrotransposable element Tf2 155 kDa protein type	Expect = 3e-145	RVT_1,rve,Chromo	nucl 17, cyto 9, mito_nucl 9	43.96	6.54	92.23	1.93	140.49	97.34	60.77	56.5	1.34	8.17	4.21	0.52	0.42	3.03	2.07	-0.96	1	1	1	1
SMAC_01061	3533	1	0	1	0	1	>emb|CBI61174.1| unnamed protein product [Sordaria macrospora]	[Sordaria macrospora]	Expect = 0.0	>sp|Q05654.1|RTF21_SCHPO RecName: Full=Retrotransposable element Tf2 155 kDa protein type	Expect = 3e-145	RVT_1,rve,Chromo	nucl 17, cyto 9, mito_nucl 9	43.96	6.54	92.23	1.93	140.49	97.34	60.77	56.5	1.34	8.17	4.21	0.52	0.42	3.03	2.07	-0.96	1	1	1	1
SMAC_01061	3627	1	1	1	0	1	>emb|CBI61174.1| unnamed protein product [Sordaria macrospora]	[Sordaria macrospora]	Expect = 0.0	>sp|Q05654.1|RTF21_SCHPO RecName: Full=Retrotransposable element Tf2 155 kDa protein type	Expect = 3e-145	RVT_1,rve,Chromo	nucl 17, cyto 9, mito_nucl 9	43.96	6.54	92.23	1.93	140.49	97.34	60.77	56.5	1.34	8.17	4.21	0.52	0.42	3.03	2.07	-0.96	1	1	1	1
SMAC_01061	3642	0	0	1	0	0	>emb|CBI61174.1| unnamed protein product [Sordaria macrospora]	[Sordaria macrospora]	Expect = 0.0	>sp|Q05654.1|RTF21_SCHPO RecName: Full=Retrotransposable element Tf2 155 kDa protein type	Expect = 3e-145	RVT_1,rve,Chromo	nucl 17, cyto 9, mito_nucl 9	43.96	6.54	92.23	1.93	140.49	97.34	60.77	56.5	1.34	8.17	4.21	0.52	0.42	3.03	2.07	-0.96	1	1	1	1
SMAC_01061	3650	0	0	0	0	1	>emb|CBI61174.1| unnamed protein product [Sordaria macrospora]	[Sordaria macrospora]	Expect = 0.0	>sp|Q05654.1|RTF21_SCHPO RecName: Full=Retrotransposable element Tf2 155 kDa protein type	Expect = 3e-145	RVT_1,rve,Chromo	nucl 17, cyto 9, mito_nucl 9	43.96	6.54	92.23	1.93	140.49	97.34	60.77	56.5	1.34	8.17	4.21	0.52	0.42	3.03	2.07	-0.96	1	1	1	1
SMAC_01061	3762	0	0	0	1	0	>emb|CBI61174.1| unnamed protein product [Sordaria macrospora]	[Sordaria macrospora]	Expect = 0.0	>sp|Q05654.1|RTF21_SCHPO RecName: Full=Retrotransposable element Tf2 155 kDa protein type	Expect = 3e-145	RVT_1,rve,Chromo	nucl 17, cyto 9, mito_nucl 9	43.96	6.54	92.23	1.93	140.49	97.34	60.77	56.5	1.34	8.17	4.21	0.52	0.42	3.03	2.07	-0.96	1	1	1	1
SMAC_01068	1175	0	0	1	0	0	>ref|XP_961734.2| hypothetical protein NCU06281 [Neurospora crassa OR74A]	[Neurospora crassa OR74A]	Expect = 0.0	>sp|Q12674.1|ATC8_YEAST RecName: Full=Probable phospholipid-transporting ATPase DNF3	Expect = 0.0	E1-E2_ATPase,Hydrolase	plas 22, nucl 1, cyto 1, cyto_nucl 1, E.R. 1, golg 1, vacu 1	18.25	2.34	13.27	3.41	4.74	5.03	2.98	2.39	1.25	0.81	0.46	0.57	0.33	-0.3	-1.11	-0.81	1	1	1	1
SMAC_01071	2359	0	0	0	0	1	>ref|XP_956934.1| hypothetical protein NCU04523 [Neurospora crassa OR74A]	[Neurospora crassa OR74A]	Expect = 0.0	>sp|P29056.1|TF3B_YEAST RecName: Full=Transcription factor IIIB 70 kDa subunit; Short=TFIIIB;	Expect = 2e-047	TFIIB,BRF1	nucl 24.5, cyto_nucl 13.5	22.69	2.81	39.03	7.1	24.93	37.66	18.17	23.61	0.66	2.25	1.52	0.67	-0.59	1.17	0.6	-0.57	1	1	1	1
SMAC_01080	3605	0	0	1	0	0	>ref|XP_956925.1| hypothetical protein NCU04514 [Neurospora crassa OR74A]	[Neurospora crassa OR74A]	Expect = 0.0	>sp|P87234.1|GYP3_SCHPO RecName: Full=GTPase-activating protein gyp3	Expect = 6e-088	TBC	nucl 20.5, cyto_nucl 13.5, cyto 5.5	45.75	11.13	35.37	18.6	3.71	2.34	1.24	2.23	0.89	0.11	0.06	0.58	-0.17	-3.23	-4.01	-0.78	1	1	1	1
SMAC_01080	3678	0	0	0	0	1	>ref|XP_956925.1| hypothetical protein NCU04514 [Neurospora crassa OR74A]	[Neurospora crassa OR74A]	Expect = 0.0	>sp|P87234.1|GYP3_SCHPO RecName: Full=GTPase-activating protein gyp3	Expect = 6e-088	TBC	nucl 20.5, cyto_nucl 13.5, cyto 5.5	45.75	11.13	35.37	18.6	3.71	2.34	1.24	2.23	0.89	0.11	0.06	0.58	-0.17	-3.23	-4.01	-0.78	1	1	1	1
SMAC_01081	1608	0	0	1	0	0	>ref|XP_956924.1| hypothetical protein NCU04513 [Neurospora crassa OR74A]	[Neurospora crassa OR74A]	Expect = 1e-095	>sp|Q9UTN8.1|UBC14_SCHPO RecName: Full=Ubiquitin-conjugating enzyme E2 14; AltName: Full=Ubiquitin	Expect = 2e-036	UQ_con	cyto 11.5, cyto_nucl 10.333, cyto_mito 10.166, mito 7.5, nucl 7	32.77	23.62	30.76	32.7	136.07	83.53	154.78	170.48	0.79	2.39	3.69	1.54	-0.33	1.26	1.88	0.63	1	1	1	1
SMAC_01084	6157	0	0	0	1	0	>ref|XP_001906111.1| hypothetical protein [Podospora anserina S mat+]	[Podospora anserina S mat+]	Expect = 0.0	>sp|O35600.1|ABCA4_MOUSE RecName: Full=Retinal-specific ATP-binding cassette transporter;	Expect = 1e-056	ABC_tran,SMC_N	plas 16, E.R. 6, mito 2, vacu 2	46.21	12.62	18.69	13.02	54.71	62.53	228.11	297.08	1.42	3.11	14.16	4.55	0.51	1.64	3.82	2.19	1	1	1	1
SMAC_01089	2532	0	0	0	1	0	>ref|XP_956922.1| hypothetical protein NCU04511 [Neurospora crassa OR74A]	[Neurospora crassa OR74A]	Expect = 0.0	>sp|P87317.1|YB2G_SCHPO RecName: Full=Uncharacterized protein C31F10.16	Expect = 3e-123	ChAPs	cysk 16, cyto_nucl 5, nucl 4.5, cyto 4.5	27.81	28.52	37.19	51.66	54.05	41.55	20.83	21.23	0.57	0.68	0.31	0.46	-0.8	-0.56	-1.69	-1.13	1	1	1	1
SMAC_01093	1394	0	0	1	0	0	>ref|XP_956918.1| hypothetical protein NCU04507 [Neurospora crassa OR74A]	[Neurospora crassa OR74A]	Expect = 0.0	>sp|O42906.1|NPA3_SCHPO RecName: Full=GTPase npa3	Expect = 1e-115	ATP_bind_1	cyto 14.5, cyto_nucl 10, nucl 4.5, cysk 3, extr 2	20.85	14.57	31.4	13.72	11.22	13.32	19.61	21.12	1.04	0.57	0.98	1.7	0.05	-0.8	-0.03	0.77	0.869	1	0.714	1
SMAC_01095	2451	0	0	0	0	1	>ref|XP_956916.1| hypothetical protein NCU04505 [Neurospora crassa OR74A]	[Neurospora crassa OR74A]	Expect = 0.0	>sp|Q09909.1|CWF19_SCHPO RecName: Full=Pre-mRNA-splicing factor cwf19; AltName: Full=Complexed	Expect = 5e-106	CwfJ_C_2,CwfJ_C_1	nucl 15, cyto_nucl 11.5, cyto 6, pero 6	73.06	10.63	33.3	12.82	15.46	16.51	43.15	49.96	1.55	0.78	2.33	2.98	0.63	-0.36	1.22	1.58	1	1	1	1
SMAC_01097	1473	0	0	0	0	1	>ref|XP_956914.1| hypothetical protein NCU04503 [Neurospora crassa OR74A]	[Neurospora crassa OR74A]	Expect = 0.0	>sp|O14206.2|YDD3_SCHPO RecName: Full=Brix domain-containing protein C1B9.03c	Expect = 3e-086	Brix	mito_nucl 14, nucl 13.5, mito 13.5	4.31	22.32	14.8	44.71	33.06	33.29	15.38	18.49	0.46	0.57	0.3	0.52	-1.12	-0.81	-1.76	-0.94	1	1	1	1
SMAC_01102	94	0	1	0	0	0	>ref|XP_957067.1| hypothetical protein NCU04498 [Neurospora crassa OR74A]	[Neurospora crassa OR74A]	Expect = 0.0	>sp|Q8K2L8.1|TTC15_MOUSE RecName: Full=Tetratricopeptide repeat protein 15; Short=TPR	Expect = 6e-015	no hits above threshold	mito 6, nucl 5.5, cyto_nucl 5.5, cyto 4.5, plas 4, pero 4	112.84	26.53	52.9	15.08	3.7	4.38	4.08	2.21	2.34	0.16	0.13	0.83	1.22	-2.67	-2.95	-0.28	1	1	1	0.998
SMAC_01114	178	0	0	0	0	1	>ref|XP_001212744.1| predicted protein [Aspergillus terreus NIH2624]	[Aspergillus terreus NIH2624]	Expect = 5e-007	No hits found		no hits above threshold	mito 21.5, cyto_mito 13.5, cyto 4.5	6.84	1.2	13.05	9.44	1.97	9.93	2.19	3.65	0.24	0.45	0.22	0.48	-2.09	-1.15	-2.19	-1.05	1	1	1	1
SMAC_01119	2360	0	0	1	0	0	>ref|XP_957054.1| hypothetical protein NCU04485 [Neurospora crassa OR74A]	[Neurospora crassa OR74A]	Expect = 0.0	>sp|O74828.1|ESF1_SCHPO RecName: Full=Pre-rRNA-processing protein esf1	Expect = 4e-114	NUC153	nucl 18.5, cyto_nucl 13, cyto 6.5	3.28	6.55	7.23	14.42	12.47	10.6	7.07	8.61	0.44	0.6	0.42	0.7	-1.19	-0.74	-1.26	-0.52	1	1	1	1
SMAC_01130	2211	0	0	1	0	0	>ref|XP_957045.1| hypothetical protein NCU04476 [Neurospora crassa OR74A]	[Neurospora crassa OR74A]	Expect = 2e-140	No hits found		no hits above threshold	nucl 17, cyto_nucl 12.5, cyto 6, vacu 2	5.69	4.41	21.45	0.23	64.13	26.78	2.51	2.67	2.14	14.4	0.87	0.06	1.1	3.85	-0.2	-4.05	1	1	0.94	1
SMAC_01130	2329	0	0	1	0	0	>ref|XP_957045.1| hypothetical protein NCU04476 [Neurospora crassa OR74A]	[Neurospora crassa OR74A]	Expect = 2e-140	No hits found		no hits above threshold	nucl 17, cyto_nucl 12.5, cyto 6, vacu 2	5.69	4.41	21.45	0.23	64.13	26.78	2.51	2.67	2.14	14.4	0.87	0.06	1.1	3.85	-0.2	-4.05	1	1	0.94	1
SMAC_01132	1554	0	0	1	0	0	>ref|XP_957043.1| hypothetical protein NCU04474 [Neurospora crassa OR74A]	[Neurospora crassa OR74A]	Expect = 0.0	>sp|Q9S850.1|SUOX_ARATH RecName: Full=Sulfite oxidase; AltName: Full=Moco-containing	Expect = 1e-047	Oxidored_molyb,Mo-co_dimer	cyto 11, nucl 8, pero 6	3.58	0.96	5	5.68	17.12	23.9	10.78	13.65	0.26	2.64	1.59	0.6	-1.92	1.4	0.67	-0.73	1	1	1	1
SMAC_01134	5382	0	0	1	0	0	>ref|XP_003008882.1| DEAD/DEAH box helicase [Verticillium albo-atrum VaMs.102]	[Verticillium albo-atrum VaMs.102]	Expect = 0.0	>sp|Q9P7T8.1|YIW2_SCHPO RecName: Full=Uncharacterized helicase C694.02	Expect = 0.0	DEAD,ResIII,Helicase_C	cyto 9.5, cyto_nucl 8.5, nucl 6.5, mito 6, plas 2	25.44	2.04	35.37	8.59	39.8	20.75	15.01	18.4	0.59	1.93	1.1	0.57	-0.75	0.95	0.14	-0.8	1	1	1	1
SMAC_01136	1307	0	0	1	0	0	>ref|XP_957039.1| hypothetical protein NCU04470 [Neurospora crassa OR74A]	[Neurospora crassa OR74A]	Expect = 7e-142	>sp|P87242.1|YC0H_SCHPO RecName: Full=HD domain-containing protein C4G3.17	Expect = 4e-043	no hits above threshold	cysk 21, nucl 3.5, cyto_nucl 3.5	3.42	12.44	16.11	15.45	29.1	16.8	15.3	17.5	0.71	1.05	0.78	0.74	-0.5	0.07	-0.36	-0.43	1	0.877	1	1
SMAC_01138	1925	0	0	0	1	0	>gb|EFQ25199.1| amino acid permease [Glomerella graminicola M1.001]	[Glomerella graminicola M1.001]	Expect = 0.0	>sp|P53388.1|DIP5_YEAST RecName: Full=Dicarboxylic amino acid permease	Expect = 3e-097	AA_permease	plas 27	31.92	6.63	23.14	15.28	7.35	15.46	24.58	16.44	0.72	0.52	0.96	1.86	-0.47	-0.95	-0.05	0.89	1	1	0.839	1
SMAC_01143	1346	0	0	0	0	1	>ref|XP_002477815.1| aldo/keto reductase, putative [Talaromyces stipitatus ATCC 10500]	[Talaromyces stipitatus ATCC 10500]	Expect = 4e-077	>sp|O95154.2|ARK73_HUMAN RecName: Full=Aflatoxin B1 aldehyde reductase member 3; AltName:	Expect = 3e-034	Aldo_ket_red	pero 10, mito 9.5, cyto_mito 7.5, cyto 4.5	15.64	188.71	49.12	120.17	204.95	218.53	66.96	59.23	1.4	1.34	0.41	0.31	0.48	0.42	-1.27	-1.69	1	1	1	1
SMAC_01148	55	0	0	1	0	0	>ref|XP_957029.1| galactose-1-phosphate uridylyltransferase [Neurospora crassa	[Neurospora crassa	Expect = 0.0	>sp|Q7RYE7.1|GAL7_NEUCR RecName: Full=Galactose-1-phosphate uridylyltransferase; Short=Gal-1-P	Expect = 0.0	GalP_UDP_transf,GalP_UDP_tr_C,HIT	nucl 10.5, cyto_nucl 9, cyto 6.5, mito 5, pero 2	11.04	14.62	16.32	27.12	44.91	25.32	14.47	17.67	0.54	0.95	0.45	0.47	-0.88	-0.07	-1.15	-1.08	1	0.921	1	1
SMAC_01148	184	0	0	0	0	1	>ref|XP_957029.1| galactose-1-phosphate uridylyltransferase [Neurospora crassa	[Neurospora crassa	Expect = 0.0	>sp|Q7RYE7.1|GAL7_NEUCR RecName: Full=Galactose-1-phosphate uridylyltransferase; Short=Gal-1-P	Expect = 0.0	GalP_UDP_transf,GalP_UDP_tr_C,HIT	nucl 10.5, cyto_nucl 9, cyto 6.5, mito 5, pero 2	11.04	14.62	16.32	27.12	44.91	25.32	14.47	17.67	0.54	0.95	0.45	0.47	-0.88	-0.07	-1.15	-1.08	1	0.921	1	1
SMAC_01154	2114	0	0	0	1	0	>ref|XP_955912.1| hypothetical protein NCU04454 [Neurospora crassa OR74A]	[Neurospora crassa OR74A]	Expect = 0.0	>sp|Q9P7Q9.1|YFV5_SCHPO RecName: Full=Putative glycosyltransferase C1834.05; Flags: Precursor	Expect = 2e-102	Glyco_transf_22	plas 25	10.79	72.47	30.22	45.13	17.88	21.21	15.23	30.22	1.41	0.32	0.37	1.16	0.5	-1.64	-1.43	0.21	1	1	1	1
SMAC_01156	191	1	0	0	0	0	>emb|CBI60203.1| unnamed protein product [Sordaria macrospora]	[Sordaria macrospora]	Expect = 2e-107	No hits found		no hits above threshold	mito 21.5, cyto_mito 12.5, nucl 3	57.34	6.79	100.37	0.25	0.03	0	0.1	0.03	1.73	0	0.01	3.3	0.79	-9.12	-7.39	1.72	1	1	1	0.925
SMAC_01156	211	1	0	0	0	0	>emb|CBI60203.1| unnamed protein product [Sordaria macrospora]	[Sordaria macrospora]	Expect = 2e-107	No hits found		no hits above threshold	mito 21.5, cyto_mito 12.5, nucl 3	57.34	6.79	100.37	0.25	0.03	0	0.1	0.03	1.73	0	0.01	3.3	0.79	-9.12	-7.39	1.72	1	1	1	0.925
SMAC_01163	4669	0	0	0	1	0	>emb|CAF06003.1| conserved hypothetical protein [Neurospora crassa]	[Neurospora crassa]	Expect = 0.0	>sp|Q4UMH6.1|Y381_RICFE RecName: Full=Putative ankyrin repeat protein RF_0381	Expect = 1e-009	Ank	cyto 15, cyto_nucl 13.333, nucl 9.5, mito_nucl 6.166	46.98	8.11	46.97	6.85	18.74	18.13	59.56	70.04	1.48	1.25	4.49	3.6	0.57	0.32	2.17	1.85	1	1	1	1
SMAC_01169	1518	1	0	0	0	0	>ref|XP_957514.1| hypothetical protein NCU04437 [Neurospora crassa OR74A]	[Neurospora crassa OR74A]	Expect = 2e-107	No hits found		no hits above threshold	nucl 18.5, cyto_nucl 12.5, cyto 5.5	134.01	6.64	35.5	1.03	0.91	1.44	0.39	0.15	7.31	0.2	0.05	0.25	2.87	-2.31	-4.29	-1.98	1	1	1	1
SMAC_01171	946	0	0	0	0	1	>emb|CAF06010.1| hypothetical protein [Neurospora crassa]	[Neurospora crassa]	Expect = 6e-070	No hits found		no hits above threshold	cysk 14, nucl 7, cyto 2, pero 2, cyto_pero 2	10.37	53.47	45.32	49.69	7.72	6.27	6.03	8.05	0.94	0.1	0.1	1.03	-0.09	-3.3	-3.26	0.04	1	1	1	0.678
SMAC_01180	1579	0	0	0	1	0	>ref|XP_957507.1| hypothetical protein NCU04430 [Neurospora crassa OR74A]	[Neurospora crassa OR74A]	Expect = 0.0	>sp|Q4WFX9.2|LAP2_ASPFU RecName: Full=Probable leucine aminopeptidase 2; AltName: Full=Leucyl	Expect = 1e-137	Peptidase_M28,PA,Peptidase_M20	extr 24, vacu 2	63.13	72.88	62.81	146.1	2.74	1.35	11.58	9.54	0.52	0.01	0.06	5.45	-0.94	-6.57	-4.13	2.45	1	1	1	1
SMAC_01182	2549	0	0	0	0	1	>emb|CAF06018.1| related to spindle assembly checkpoint protein [Neurospora crassa]	[Neurospora crassa]	Expect = 0.0	>sp|Q6C452.1|MAD1_YARLI RecName: Full=Spindle assembly checkpoint component MAD1; AltName:	Expect = 1e-051	MAD	nucl 10.5, mito 10, cyto_nucl 8.5, cyto 5.5	7.62	2.59	7.69	4.41	0.51	0.26	0.45	0.25	0.76	0.06	0.06	0.98	-0.4	-4.09	-4.13	-0.04	1	1	1	0.509
SMAC_01184	2501	0	0	0	1	0	>ref|XP_962453.1| hypothetical protein NCU07937 [Neurospora crassa OR74A]	[Neurospora crassa OR74A]	Expect = 0.0	>sp|Q12246.1|LCB4_YEAST RecName: Full=Sphingoid long chain base kinase 4; Short=LCB kinase	Expect = 1e-060	DAGK_cat	cyto 15, cyto_nucl 11.5, nucl 6, pero 3	20.91	6.07	19.26	7.76	9.83	13.82	51.3	87.24	1.02	0.97	5.64	5.82	0.03	-0.04	2.5	2.54	0.701	0.76	1	1
SMAC_01191	1203	0	0	0	1	0	>ref|XP_001258624.1| short chain dehydrogenase (AtsC), putative [Neosartorya fischeri	[Neosartorya fischeri	Expect = 5e-122	>sp|Q7Z9I4.1|YCP6_SCHPO RecName: Full=Uncharacterized oxidoreductase C663.06c	Expect = 8e-020	adh_short,Epimerase	cyto 27	56.55	396.46	226.95	361.4	27.74	11.66	75.86	90.93	0.97	0.04	0.18	4.41	-0.05	-4.65	-2.51	2.14	1	1	1	1
SMAC_01210	1377	1	0	0	0	0	>ref|XP_965396.1| L-aminoadipate-semialdehyde dehydrogenase large subunit [Neurospora	[Neurospora	Expect = 0.0	>sp|O74298.1|LYS2_PENCH RecName: Full=L-aminoadipate-semialdehyde dehydrogenase large	Expect = 0.0	AMP-binding,NAD_binding_4,Epimerase,PP-binding,3Beta_HSD	cyto 14.5, cyto_nucl 9.5, nucl 3.5, extr 3, cysk 2, mito 1, plas 1, pero 1, E.R. 1	126.79	17.09	87.63	33.76	9.58	8.89	27.27	36.23	0.99	0.17	0.6	3.5	-0.01	-2.55	-0.74	1.81	0.703	1	1	1
SMAC_01213	1127	0	0	0	1	0	>ref|XP_965393.2| pre-mRNA splicing factor slt11 [Neurospora crassa OR74A]	[Neurospora crassa OR74A]	Expect = 0.0	>sp|Q7RUX3.2|SLT11_NEUCR RecName: Full=Pre-mRNA-splicing factor slt-11	Expect = 0.0	RRM_1	cyto 14, pero 5, nucl 4, mito 4, mito_nucl 4	27.81	15.9	29.61	28.51	40.08	47.15	99.39	119.13	0.65	1.1	2.8	2.55	-0.63	0.13	1.48	1.35	1	0.995	1	1
SMAC_01213	1384	0	0	0	1	0	>ref|XP_965393.2| pre-mRNA splicing factor slt11 [Neurospora crassa OR74A]	[Neurospora crassa OR74A]	Expect = 0.0	>sp|Q7RUX3.2|SLT11_NEUCR RecName: Full=Pre-mRNA-splicing factor slt-11	Expect = 0.0	RRM_1	cyto 14, pero 5, nucl 4, mito 4, mito_nucl 4	27.81	15.9	29.61	28.51	40.08	47.15	99.39	119.13	0.65	1.1	2.8	2.55	-0.63	0.13	1.48	1.35	1	0.995	1	1
SMAC_01217	3523	0	0	0	1	0	>ref|XP_965386.2| hypothetical protein NCU03000 [Neurospora crassa OR74A]	[Neurospora crassa OR74A]	Expect = 3e-134	>sp|Q00023.1|CEL1_AGABI RecName: Full=Cellulose-growth-specific protein; Flags: Precursor	Expect = 1e-035	Glyco_hydro_61	mito 21, cyto_mito 12.5, cyto 2, extr 2	500.09	13.68	139.66	2.9	2.21	4.79	3.23	4.85	6.83	0.16	0.19	1.14	2.77	-2.61	-2.41	0.19	1	1	1	0.978
SMAC_01223	838	0	0	0	0	1	>ref|XP_964079.2| hypothetical protein NCU00527 [Neurospora crassa OR74A]	[Neurospora crassa OR74A]	Expect = 4e-054	>sp|Q02889.1|MGR2_YEAST RecName: Full=Protein MGR2; AltName: Full=Mitochondrial genome-required	Expect = 7e-018	Romo1	plas 10, mito 6, vacu 6, extr 2, nucl 1, pero 1, E.R. 1	31.22	160.95	123.59	72.12	35.15	21.47	22.78	20.51	1.8	0.26	0.21	0.8	0.85	-1.93	-2.25	-0.32	1	1	1	1
SMAC_01232	4813	0	0	0	0	1	>ref|XP_001222246.1| hypothetical protein CHGG_06151 [Chaetomium globosum CBS 148.51]	[Chaetomium globosum CBS 148.51]	Expect = 0.0	>sp|Q9UT49.1|CID13_SCHPO RecName: Full=Poly(A) RNA polymerase cid13; Short=PAP; AltName:	Expect = 1e-042	PAP_assoc	nucl 25	14.11	6.45	17.03	4.78	8.95	6.07	29.27	24.99	1.35	0.9	3.42	3.8	0.44	-0.15	1.77	1.93	1	0.999	1	1
SMAC_01234	1775	0	0	0	0	1	>ref|XP_963685.1| hypothetical protein NCU00542 [Neurospora crassa OR74A]	[Neurospora crassa OR74A]	Expect = 0.0	>sp|O59785.1|YCN8_SCHPO RecName: Full=Uncharacterized solute carrier family 35 member	Expect = 2e-086	DUF914	plas 27	10.96	10.07	11.93	11.09	5.88	10.59	4.91	5.57	0.93	0.54	0.34	0.64	-0.1	-0.9	-1.54	-0.64	0.959	1	1	1
SMAC_01253	1996	0	0	0	0	1	>ref|XP_964723.1| hypothetical protein NCU00562 [Neurospora crassa OR74A]	[Neurospora crassa OR74A]	Expect = 0.0	No hits found		no hits above threshold	mito 19, nucl 2, pero 2, cyto 1, plas 1, extr 1, cysk 1	206.44	24.04	131.91	26.76	7.18	7.14	10.12	14.16	1.62	0.14	0.24	1.72	0.7	-2.83	-2.05	0.78	1	1	1	1
SMAC_01254	1734	0	0	1	1	1	>ref|XP_964724.1| hypothetical protein NCU00563 [Neurospora crassa OR74A]	[Neurospora crassa OR74A]	Expect = 0.0	No hits found		Arb2	mito 10.5, cyto_mito 8.166, cyto_nucl 5.333, cyto 4.5, nucl 4, plas 2, pero 2, E.R. 2	4.06	0.86	8.49	1.45	8.98	1.76	7.13	6.3	0.71	1.77	2.37	1.34	-0.5	0.83	1.25	0.42	1	1	1	1
SMAC_01254	1804	0	0	1	0	0	>ref|XP_964724.1| hypothetical protein NCU00563 [Neurospora crassa OR74A]	[Neurospora crassa OR74A]	Expect = 0.0	No hits found		Arb2	mito 10.5, cyto_mito 8.166, cyto_nucl 5.333, cyto 4.5, nucl 4, plas 2, pero 2, E.R. 2	4.06	0.86	8.49	1.45	8.98	1.76	7.13	6.3	0.71	1.77	2.37	1.34	-0.5	0.83	1.25	0.42	1	1	1	1
SMAC_01254	1850	0	0	0	0	1	>ref|XP_964724.1| hypothetical protein NCU00563 [Neurospora crassa OR74A]	[Neurospora crassa OR74A]	Expect = 0.0	No hits found		Arb2	mito 10.5, cyto_mito 8.166, cyto_nucl 5.333, cyto 4.5, nucl 4, plas 2, pero 2, E.R. 2	4.06	0.86	8.49	1.45	8.98	1.76	7.13	6.3	0.71	1.77	2.37	1.34	-0.5	0.83	1.25	0.42	1	1	1	1
SMAC_01264	1648	0	0	1	1	0	>ref|XP_964737.1| hypothetical protein NCU00576 [Neurospora crassa OR74A]	[Neurospora crassa OR74A]	Expect = 8e-133	>sp|Q6PGB6.1|NAA50_MOUSE RecName: Full=N-alpha-acetyltransferase 50, NatE catalytic subunit;	Expect = 4e-013	no hits above threshold	nucl 17.5, cyto_nucl 11, mito 6	28.96	26.7	19.1	25.31	13.68	8.04	14.56	14.45	1.11	0.31	0.43	1.39	0.16	-1.68	-1.2	0.48	1	1	1	1
SMAC_01267	1895	0	0	0	0	1	>ref|XP_964734.2| hypothetical protein NCU00573 [Neurospora crassa OR74A]	[Neurospora crassa OR74A]	Expect = 0.0	>sp|O43301.2|HS12A_HUMAN RecName: Full=Heat shock 70 kDa protein 12A	Expect = 5e-025	HSP70	mito 21, cyto 3, pero 3, cyto_pero 3	28.8	231.24	67.48	354.03	20.08	26.41	10.14	11.79	0.6	0.05	0.02	0.48	-0.74	-4.28	-5.34	-1.06	1	1	1	1
SMAC_01267	2075	0	0	0	1	0	>ref|XP_964734.2| hypothetical protein NCU00573 [Neurospora crassa OR74A]	[Neurospora crassa OR74A]	Expect = 0.0	>sp|O43301.2|HS12A_HUMAN RecName: Full=Heat shock 70 kDa protein 12A	Expect = 5e-025	HSP70	mito 21, cyto 3, pero 3, cyto_pero 3	28.8	231.24	67.48	354.03	20.08	26.41	10.14	11.79	0.6	0.05	0.02	0.48	-0.74	-4.28	-5.34	-1.06	1	1	1	1
SMAC_01267	2172	0	0	0	1	0	>ref|XP_964734.2| hypothetical protein NCU00573 [Neurospora crassa OR74A]	[Neurospora crassa OR74A]	Expect = 0.0	>sp|O43301.2|HS12A_HUMAN RecName: Full=Heat shock 70 kDa protein 12A	Expect = 5e-025	HSP70	mito 21, cyto 3, pero 3, cyto_pero 3	28.8	231.24	67.48	354.03	20.08	26.41	10.14	11.79	0.6	0.05	0.02	0.48	-0.74	-4.28	-5.34	-1.06	1	1	1	1
SMAC_01274	2627	0	0	1	0	0	>sp|Q7SI68.1|CRYD_NEUCR RecName: Full=Putative cryptochrome DASH, mitochondrial; Flags:	not specified	Expect = 0.0	>sp|Q7SI68.1|CRYD_NEUCR RecName: Full=Putative cryptochrome DASH, mitochondrial; Flags:	Expect = 0.0	FAD_binding_7	nucl 20, cyto_nucl 13, cyto 4	86.82	96.8	77.63	78.87	42.34	38.55	84.4	85.86	1.22	0.37	0.8	2.18	0.29	-1.45	-0.33	1.12	1	1	1	1
SMAC_01278	1183	0	0	1	0	0	>ref|XP_965726.1| hypothetical protein NCU00586 [Neurospora crassa OR74A]	[Neurospora crassa OR74A]	Expect = 3e-131	>sp|Q07651.1|FMP45_YEAST RecName: Full=SUR7 family protein FMP45	Expect = 1e-014	SUR7	plas 21, mito 3, extr 1, E.R. 1, vacu 1	12.48	27.55	19.51	12.31	43.53	42.34	26.25	26.09	1.94	2.37	1.49	0.63	0.95	1.25	0.58	-0.67	1	1	1	1
SMAC_01295	363	0	0	0	1	0	>ref|XP_965747.1| hypothetical protein NCU00607 [Neurospora crassa OR74A]	[Neurospora crassa OR74A]	Expect = 9e-034	No hits found		no hits above threshold	extr 24, mito 1, cyto 1, golg 1, cyto_mito 1	565.72	1068.36	7414.87	402.86	1838.62	908.37	328.59	338.43	0.94	0.92	0.23	0.25	-0.09	-0.12	-2.1	-1.97	1	1	1	1
SMAC_01298	2885	0	0	1	1	0	>ref|XP_965751.2| hypothetical protein NCU00611 [Neurospora crassa OR74A]	[Neurospora crassa OR74A]	Expect = 0.0	>sp|P40456.1|YI151_YEAST RecName: Full=Uncharacterized protein YIL151C	Expect = 8e-008	no hits above threshold	nucl 13, mito 9, cyto 4	7.12	130.84	32.72	64.05	234.64	111.55	19.74	19.84	1.79	1.99	0.24	0.12	0.84	1	-2.06	-3.06	1	1	1	1
SMAC_01298	3090	0	0	0	0	1	>ref|XP_965751.2| hypothetical protein NCU00611 [Neurospora crassa OR74A]	[Neurospora crassa OR74A]	Expect = 0.0	>sp|P40456.1|YI151_YEAST RecName: Full=Uncharacterized protein YIL151C	Expect = 8e-008	no hits above threshold	nucl 13, mito 9, cyto 4	7.12	130.84	32.72	64.05	234.64	111.55	19.74	19.84	1.79	1.99	0.24	0.12	0.84	1	-2.06	-3.06	1	1	1	1
SMAC_01299	2179	0	0	0	1	0	>ref|XP_965754.1| hypothetical protein NCU00614 [Neurospora crassa OR74A]	[Neurospora crassa OR74A]	Expect = 0.0	>sp|Q5ZL00.1|K0090_CHICK RecName: Full=Uncharacterized protein KIAA0090 homolog; Flags:	Expect = 7e-044	DUF1620	plas 19, nucl 4, E.R. 3	37.5	10.08	32.3	16.18	16.33	12.13	13.41	14.94	0.88	0.57	0.59	1.03	-0.19	-0.8	-0.76	0.04	1	1	1	0.87
SMAC_01300	217	0	1	0	0	0	>ref|XP_001728456.1| hypothetical protein NCU11065 [Neurospora crassa OR74A]	[Neurospora crassa OR74A]	Expect = 2e-074	No hits found		no hits above threshold	nucl 11.5, cyto_nucl 10, mito 9, cyto 5.5	44.48	3.25	56.65	10.4	2.26	3.8	1.15	0.67	0.76	0.15	0.05	0.32	-0.39	-2.74	-4.39	-1.66	1	1	1	1
SMAC_01300	1423	0	0	0	0	1	>ref|XP_001728456.1| hypothetical protein NCU11065 [Neurospora crassa OR74A]	[Neurospora crassa OR74A]	Expect = 2e-074	No hits found		no hits above threshold	nucl 11.5, cyto_nucl 10, mito 9, cyto 5.5	44.48	3.25	56.65	10.4	2.26	3.8	1.15	0.67	0.76	0.15	0.05	0.32	-0.39	-2.74	-4.39	-1.66	1	1	1	1
SMAC_01305	5445	0	0	1	0	0	>ref|XP_965761.1| hypothetical protein NCU00621 [Neurospora crassa OR74A]	[Neurospora crassa OR74A]	Expect = 0.0	>sp|P87141.1|MIP1_SCHPO RecName: Full=WD repeat-containing protein mip1	Expect = 0.0	WD40	nucl 11, mito 8, cyto 4, pero 2	55.22	8.6	39.82	12.87	11.64	13.62	13.07	13.1	1.15	0.59	0.63	1.07	0.2	-0.76	-0.67	0.1	1	1	1	0.994
SMAC_01305	6198	0	0	0	1	0	>ref|XP_965761.1| hypothetical protein NCU00621 [Neurospora crassa OR74A]	[Neurospora crassa OR74A]	Expect = 0.0	>sp|P87141.1|MIP1_SCHPO RecName: Full=WD repeat-containing protein mip1	Expect = 0.0	WD40	nucl 11, mito 8, cyto 4, pero 2	55.22	8.6	39.82	12.87	11.64	13.62	13.07	13.1	1.15	0.59	0.63	1.07	0.2	-0.76	-0.67	0.1	1	1	1	0.994
SMAC_01308	1533	0	0	1	0	0	>ref|XP_965764.1| hypothetical protein NCU00624 [Neurospora crassa OR74A]	[Neurospora crassa OR74A]	Expect = 2e-175	>sp|P87148.1|YIF1_SCHPO RecName: Full=Protein transport protein yif1; AltName: Full=Heavy	Expect = 6e-063	YIF1	plas 20, E.R. 4, nucl 1, pero 1, vacu 1	37.32	100.08	45.62	114.51	29.25	29.95	21.31	20.27	0.83	0.2	0.14	0.73	-0.27	-2.35	-2.81	-0.46	1	1	1	1
SMAC_01309	2265	1	0	1	1	1	>ref|XP_001728457.1| hypothetical protein NCU11187 [Neurospora crassa OR74A]	[Neurospora crassa OR74A]	Expect = 0.0	>sp|P32916.2|SRPR_YEAST RecName: Full=Signal recognition particle receptor subunit alpha	Expect = 2e-094	SRP-alpha_N,SRP54,SRP54_N	cyto 11.5, extr 7, cyto_nucl 7, mito 4, pero 2	19.97	64.58	33.27	94.83	35.73	23.25	9.53	13.31	0.64	0.24	0.09	0.4	-0.64	-2.09	-3.42	-1.33	1	1	1	1
SMAC_01309	2463	0	0	0	0	1	>ref|XP_001728457.1| hypothetical protein NCU11187 [Neurospora crassa OR74A]	[Neurospora crassa OR74A]	Expect = 0.0	>sp|P32916.2|SRPR_YEAST RecName: Full=Signal recognition particle receptor subunit alpha	Expect = 2e-094	SRP-alpha_N,SRP54,SRP54_N	cyto 11.5, extr 7, cyto_nucl 7, mito 4, pero 2	19.97	64.58	33.27	94.83	35.73	23.25	9.53	13.31	0.64	0.24	0.09	0.4	-0.64	-2.09	-3.42	-1.33	1	1	1	1
SMAC_01314	2944	0	0	1	0	0	>ref|XP_965769.2| 6-phosphofructokinase [Neurospora crassa OR74A]	[Neurospora crassa OR74A]	Expect = 0.0	>sp|Q4W9B8.1|K6PF_ASPFU RecName: Full=6-phosphofructokinase; Short=Phosphofructokinase;	Expect = 0.0	PFK	mito 14.5, cyto_mito 13, cyto 10.5	30.56	10.67	17.44	22.26	15.54	8.02	8.49	6.19	0.67	0.38	0.25	0.66	-0.57	-1.39	-1.98	-0.59	1	1	1	1
SMAC_01317	2830	0	0	0	0	1	>ref|XP_965772.1| hypothetical protein NCU00632 [Neurospora crassa OR74A]	[Neurospora crassa OR74A]	Expect = 0.0	>sp|O94323.1|YGK5_SCHPO RecName: Full=Uncharacterized pyrophosphatase/phosphodiesterase	Expect = 1e-101	Phosphodiest	mito 10, nucl 4, plas 4, golg 3, cyto 2, extr 1, pero 1, E.R. 1, vacu 1	35.77	11.56	49.34	41.78	9.63	5.94	7.6	7.02	0.39	0.13	0.13	0.99	-1.37	-2.95	-2.96	-0.02	1	1	1	0.618
SMAC_01319	275	0	0	0	1	0	>ref|XP_965774.1| hypothetical protein NCU00634 [Neurospora crassa OR74A]	[Neurospora crassa OR74A]	Expect = 2e-070	>sp|P38754.1|RL14B_YEAST RecName: Full=60S ribosomal protein L14-B	Expect = 5e-031	Ribosomal_L14e	nucl 10.5, mito_nucl 9.333, cyto_mito 7.833, cyto 7.5, mito 7	267.71	1326.47	773.87	783.99	830	607.39	3937.62	4360.09	1.46	0.65	3.9	5.98	0.55	-0.62	1.96	2.58	1	1	1	1
SMAC_01319	276	0	0	1	1	0	>ref|XP_965774.1| hypothetical protein NCU00634 [Neurospora crassa OR74A]	[Neurospora crassa OR74A]	Expect = 2e-070	>sp|P38754.1|RL14B_YEAST RecName: Full=60S ribosomal protein L14-B	Expect = 5e-031	Ribosomal_L14e	nucl 10.5, mito_nucl 9.333, cyto_mito 7.833, cyto 7.5, mito 7	267.71	1326.47	773.87	783.99	830	607.39	3937.62	4360.09	1.46	0.65	3.9	5.98	0.55	-0.62	1.96	2.58	1	1	1	1
SMAC_01324	1488	0	0	1	1	0	>ref|XP_965778.2| hypothetical protein NCU00638 [Neurospora crassa OR74A]	[Neurospora crassa OR74A]	Expect = 5e-076	No hits found		no hits above threshold	mito 15, nucl 9.5, cyto_nucl 6.5	18.01	19.89	14.47	13.25	68.4	69.83	75.85	110.95	1.49	3.71	5.08	1.37	0.57	1.89	2.34	0.45	1	1	1	1
SMAC_01326	1156	0	0	0	0	1	>ref|XP_965783.1| hypothetical protein NCU00643 [Neurospora crassa OR74A]	[Neurospora crassa OR74A]	Expect = 0.0	>sp|P27867.4|DHSO_RAT RecName: Full=Sorbitol dehydrogenase; AltName: Full=L-iditol	Expect = 6e-075	ADH_N,ADH_zinc_N	cyto 15.5, cyto_nucl 9, mito 5, plas 2, pero 2	150.57	40.82	108.83	62.89	38.46	27.78	8.04	6.62	0.93	0.35	0.08	0.23	-0.11	-1.51	-3.61	-2.1	0.999	1	1	1
SMAC_01338	1603	0	0	1	0	0	>ref|XP_965797.1| hypothetical protein NCU00657 [Neurospora crassa OR74A]	[Neurospora crassa OR74A]	Expect = 0.0	>sp|P43124.1|NSE4_YEAST RecName: Full=Non-structural maintenance of chromosome element	Expect = 2e-017	Nse4	nucl 22.5, cyto_nucl 13, cyto 2.5	118.46	5.34	79.78	12.43	6.2	6.28	12.83	10.84	1.45	0.24	0.47	1.97	0.53	-2.06	-1.08	0.98	1	1	1	1
SMAC_01340	1629	0	0	1	0	0	>ref|XP_965799.1| hypothetical protein NCU00659 [Neurospora crassa OR74A]	[Neurospora crassa OR74A]	Expect = 2e-139	No hits found		no hits above threshold	mito 11, plas 9, E.R. 4, cyto 2	14.35	44.96	24.82	23.31	31.36	24.14	61.14	68.51	1.7	0.84	2.04	2.42	0.77	-0.24	1.03	1.27	1	1	1	1
SMAC_01341	1663	0	0	0	0	1	>ref|XP_965800.1| hypothetical protein NCU00660 [Neurospora crassa OR74A]	[Neurospora crassa OR74A]	Expect = 0.0	>sp|Q03557.1|GATH_YEAST RecName: Full=Glutamyl-tRNA(Gln) amidotransferase subunit A,	Expect = 9e-081	Amidase	mito 26	3.25	10	5.06	21.18	5.46	8.81	20.67	23.21	0.45	0.26	0.82	3.1	-1.15	-1.92	-0.29	1.63	1	1	1	1
SMAC_01349	393	0	0	1	0	0	>sp|P42117.3|NDUA3_NEUCR RecName: Full=NADH-ubiquinone oxidoreductase 9.5 kDa subunit;	not specified	Expect = 3e-035	>sp|P42117.3|NDUA3_NEUCR RecName: Full=NADH-ubiquinone oxidoreductase 9.5 kDa subunit;	Expect = 2e-036	no hits above threshold	plas 11, mito 7, extr 3, E.R. 2, cyto 1, pero 1, golg 1, vacu 1, cyto_pero 1	41.49	165.99	151.3	117.55	26.16	36.56	78.38	70.7	1.2	0.19	0.46	2.45	0.26	-2.41	-1.12	1.29	1	1	1	1
SMAC_01349	399	0	0	1	0	0	>sp|P42117.3|NDUA3_NEUCR RecName: Full=NADH-ubiquinone oxidoreductase 9.5 kDa subunit;	not specified	Expect = 3e-035	>sp|P42117.3|NDUA3_NEUCR RecName: Full=NADH-ubiquinone oxidoreductase 9.5 kDa subunit;	Expect = 2e-036	no hits above threshold	plas 11, mito 7, extr 3, E.R. 2, cyto 1, pero 1, golg 1, vacu 1, cyto_pero 1	41.49	165.99	151.3	117.55	26.16	36.56	78.38	70.7	1.2	0.19	0.46	2.45	0.26	-2.41	-1.12	1.29	1	1	1	1
SMAC_01352	2303	1	0	0	0	0	>ref|XP_965814.2| hypothetical protein NCU00674 [Neurospora crassa OR74A]	[Neurospora crassa OR74A]	Expect = 0.0	No hits found		no hits above threshold	nucl 16, cyto_nucl 10.5, mito 8	298.61	14.51	179.51	8.15	0.67	0.35	0.19	0.05	2.87	0.02	0	0.27	1.52	-6.03	-7.89	-1.86	1	1	1	1
SMAC_01367	1855	0	0	0	1	0	>ref|XP_965835.1| hypothetical protein NCU00695 [Neurospora crassa OR74A]	[Neurospora crassa OR74A]	Expect = 0.0	No hits found		Fasciclin	extr 8, E.R. 8, vacu 5, golg 4	22.03	70.04	56.7	101.88	28.2	58.22	91.42	125.81	0.63	0.32	0.81	2.51	-0.66	-1.63	-0.31	1.33	1	1	1	1
SMAC_01372	584	0	1	0	0	0	>ref|XP_965830.1| hypothetical protein NCU00690 [Neurospora crassa OR74A]	[Neurospora crassa OR74A]	Expect = 0.0	>sp|P41812.1|POP1_YEAST RecName: Full=Ribonucleases P/MRP protein subunit POP1; AltName:	Expect = 1e-059	POP1,POPLD	nucl 10, mito 9, cyto 6	170.25	8.92	91.99	7.13	1.89	1.66	3.81	6.62	2.66	0.08	0.25	2.95	1.41	-3.56	-2	1.56	1	1	1	1
SMAC_01375	1672	0	0	1	0	0	>ref|XP_965837.1| hypothetical protein NCU00697 [Neurospora crassa OR74A]	[Neurospora crassa OR74A]	Expect = 4e-099	No hits found		no hits above threshold	nucl 24, cyto_nucl 14	11.4	0.4	9.69	1.15	7.63	3.21	5.75	5.33	1.3	1.96	2.11	1.08	0.37	0.97	1.08	0.11	0.997	1	1	0.85
SMAC_01376	762	0	0	0	0	1	>ref|XP_963913.1| hypothetical protein NCU07462 [Neurospora crassa OR74A]	[Neurospora crassa OR74A]	Expect = 2e-028	No hits found		no hits above threshold	extr 25	9.84	0.13	17.91	4.91	73.29	37.77	784.12	768.69	0.33	6.38	93.99	14.73	-1.6	2.67	6.55	3.88	1	1	1	1
SMAC_01379	1414	0	0	1	0	0	>ref|XP_964533.1| hypothetical protein NCU00699 [Neurospora crassa OR74A]	[Neurospora crassa OR74A]	Expect = 8e-150	No hits found		no hits above threshold	plas 9, mito 7, nucl 4.5, cyto_nucl 4, cyto 2.5, pero 2	15.33	7.8	17.17	7.18	11.5	8.61	3.17	1.87	1.16	0.88	0.24	0.27	0.21	-0.19	-2.08	-1.89	0.993	0.986	1	1
SMAC_01397	492	0	0	0	1	0	>ref|XP_964550.1| hypothetical protein NCU00716 [Neurospora crassa OR74A]	[Neurospora crassa OR74A]	Expect = 2e-063	No hits found		no hits above threshold	extr 26	3178.55	5392.11	26034.1	4098.01	1662.27	1018.38	2204.07	2664.45	0.82	0.16	0.29	1.88	-0.28	-2.69	-1.78	0.91	1	1	1	1
SMAC_01399	997	0	1	0	0	0	>ref|XP_964385.1| hypothetical protein NCU00732 [Neurospora crassa OR74A]	[Neurospora crassa OR74A]	Expect = 4e-155	>sp|O13317.1|TRI11_FUSSP RecName: Full=Isotrichodermin C-15 hydroxylase; AltName: Full=Cytochrome	Expect = 1e-070	p450	plas 11, extr 5, mito 4, cyto 3, E.R. 3	9.33	48.85	272.72	117.67	24.78	25.98	62.71	91.6	0.32	0.14	0.42	3.09	-1.65	-2.86	-1.24	1.63	1	1	1	1
SMAC_01400	1970	0	1	0	0	0	>ref|XP_964383.1| hypothetical protein NCU00730 [Neurospora crassa OR74A]	[Neurospora crassa OR74A]	Expect = 0.0	No hits found		Fungal_trans	nucl 11, mito 5, cyto 4, plas 4, pero 2	123.3	3.64	52.87	7.28	2.74	2.25	9.52	11.51	2.31	0.15	0.67	4.32	1.21	-2.69	-0.58	2.11	1	1	1	1
SMAC_01401	104	0	0	0	0	1	>ref|XP_964382.1| hypothetical protein NCU00729 [Neurospora crassa OR74A]	[Neurospora crassa OR74A]	Expect = 2e-108	>sp|O13854.3|ADG2_SCHPO RecName: Full=Serine/threonine-rich protein adg2; AltName: Full=Meiotically	Expect = 4e-006	Drmip_Hesp	extr 27	129.77	312.92	620.94	513.12	113.64	265.04	945	1315.45	0.54	0.27	1.57	5.94	-0.89	-1.92	0.65	2.57	1	1	1	1
SMAC_01427	1437	0	0	1	0	0	>ref|XP_964395.2| glycerol-3-phosphate dehydrogenase [Neurospora crassa OR74A]	[Neurospora crassa OR74A]	Expect = 0.0	>sp|Q6UGN0.1|GPD_TRIAT RecName: Full=Glycerol-3-phosphate dehydrogenase [NAD+]	Expect = 3e-137	NAD_Gly3P_dh_N,NAD_Gly3P_dh_C	cyto 8.5, cyto_mito 8.166, cyto_nucl 7.333, mito 6.5, nucl 4, plas 4	8.88	25.87	14.35	43.05	282.97	220.5	157.07	192.21	0.57	4.43	3.16	0.71	-0.81	2.15	1.66	-0.49	1	1	1	1
SMAC_01430	707	0	0	0	1	0	>ref|XP_964398.1| hypothetical protein NCU00745 [Neurospora crassa OR74A]	[Neurospora crassa OR74A]	Expect = 6e-009	No hits found		no hits above threshold	nucl 17, cyto_nucl 12, mito 3, cyto 3, extr 3	2.06	1.37	15.56	0.54	1493.49	2628.63	129.39	158.89	0.79	774.39	54.75	0.07	-0.34	9.6	5.77	-3.82	0.979	1	1	1
SMAC_01430	1590	0	0	1	0	0	>ref|XP_964398.1| hypothetical protein NCU00745 [Neurospora crassa OR74A]	[Neurospora crassa OR74A]	Expect = 6e-009	No hits found		no hits above threshold	nucl 17, cyto_nucl 12, mito 3, cyto 3, extr 3	2.06	1.37	15.56	0.54	1493.49	2628.63	129.39	158.89	0.79	774.39	54.75	0.07	-0.34	9.6	5.77	-3.82	0.979	1	1	1
SMAC_01436	1502	0	0	0	0	1	>ref|XP_360959.1| hypothetical protein MGG_03502 [Magnaporthe oryzae 70-15]	[Magnaporthe oryzae 70-15]	Expect = 8e-112	>sp|Q0CVS2.1|FAEB1_ASPTN RecName: Full=Probable feruloyl esterase B-1; AltName: Full=Ferulic	Expect = 4e-056	Tannase	extr 23, pero 2	19.35	5.87	18.72	19.61	33.95	20.42	53.16	50.82	0.44	0.99	1.97	2	-1.19	-0.02	0.98	1	1	0.694	1	1
SMAC_01436	1878	0	0	0	1	0	>ref|XP_360959.1| hypothetical protein MGG_03502 [Magnaporthe oryzae 70-15]	[Magnaporthe oryzae 70-15]	Expect = 8e-112	>sp|Q0CVS2.1|FAEB1_ASPTN RecName: Full=Probable feruloyl esterase B-1; AltName: Full=Ferulic	Expect = 4e-056	Tannase	extr 23, pero 2	19.35	5.87	18.72	19.61	33.95	20.42	53.16	50.82	0.44	0.99	1.97	2	-1.19	-0.02	0.98	1	1	0.694	1	1
SMAC_01436	2015	0	0	0	0	1	>ref|XP_360959.1| hypothetical protein MGG_03502 [Magnaporthe oryzae 70-15]	[Magnaporthe oryzae 70-15]	Expect = 8e-112	>sp|Q0CVS2.1|FAEB1_ASPTN RecName: Full=Probable feruloyl esterase B-1; AltName: Full=Ferulic	Expect = 4e-056	Tannase	extr 23, pero 2	19.35	5.87	18.72	19.61	33.95	20.42	53.16	50.82	0.44	0.99	1.97	2	-1.19	-0.02	0.98	1	1	0.694	1	1
SMAC_01444	1908	0	0	0	1	0	>ref|XP_964158.2| hypothetical protein NCU00761 [Neurospora crassa OR74A]	[Neurospora crassa OR74A]	Expect = 0.0	>sp|P06276.1|CHLE_HUMAN RecName: Full=Cholinesterase; AltName: Full=Acylcholine acylhydrolase;	Expect = 1e-045	COesterase	extr 27	3.43	0.21	10.66	0.7	33.42	16.17	45.15	53.12	0.51	10.69	22.1	2.07	-0.96	3.42	4.47	1.05	1	1	1	1
SMAC_01448	453	0	1	0	0	0	only self as hit			No hits found		no hits above threshold	cyto 20.5, cyto_mito 13, mito 4.5	4.31	0.46	6.65	0	0	0	0	0	1.92	0	0	#DIV/0!	0.94	#NUM!	#NUM!	#DIV/0!	0.805	#NUM!	#NUM!	#DIV/0!
SMAC_01448	501	0	0	0	0	1	only self as hit			No hits found		no hits above threshold	cyto 20.5, cyto_mito 13, mito 4.5	4.31	0.46	6.65	0	0	0	0	0	1.92	0	0	#DIV/0!	0.94	#NUM!	#NUM!	#DIV/0!	0.805	#NUM!	#NUM!	#DIV/0!
SMAC_01448	558	1	0	0	0	5	only self as hit			No hits found		no hits above threshold	cyto 20.5, cyto_mito 13, mito 4.5	4.31	0.46	6.65	0	0	0	0	0	1.92	0	0	#DIV/0!	0.94	#NUM!	#NUM!	#DIV/0!	0.805	#NUM!	#NUM!	#DIV/0!
SMAC_01448	571	0	0	0	0	1	only self as hit			No hits found		no hits above threshold	cyto 20.5, cyto_mito 13, mito 4.5	4.31	0.46	6.65	0	0	0	0	0	1.92	0	0	#DIV/0!	0.94	#NUM!	#NUM!	#DIV/0!	0.805	#NUM!	#NUM!	#DIV/0!
SMAC_01448	583	0	0	0	0	1	only self as hit			No hits found		no hits above threshold	cyto 20.5, cyto_mito 13, mito 4.5	4.31	0.46	6.65	0	0	0	0	0	1.92	0	0	#DIV/0!	0.94	#NUM!	#NUM!	#DIV/0!	0.805	#NUM!	#NUM!	#DIV/0!
SMAC_01448	586	0	0	0	0	1	only self as hit			No hits found		no hits above threshold	cyto 20.5, cyto_mito 13, mito 4.5	4.31	0.46	6.65	0	0	0	0	0	1.92	0	0	#DIV/0!	0.94	#NUM!	#NUM!	#DIV/0!	0.805	#NUM!	#NUM!	#DIV/0!
SMAC_01448	620	1	1	0	1	1	only self as hit			No hits found		no hits above threshold	cyto 20.5, cyto_mito 13, mito 4.5	4.31	0.46	6.65	0	0	0	0	0	1.92	0	0	#DIV/0!	0.94	#NUM!	#NUM!	#DIV/0!	0.805	#NUM!	#NUM!	#DIV/0!
SMAC_01448	640	0	0	0	0	1	only self as hit			No hits found		no hits above threshold	cyto 20.5, cyto_mito 13, mito 4.5	4.31	0.46	6.65	0	0	0	0	0	1.92	0	0	#DIV/0!	0.94	#NUM!	#NUM!	#DIV/0!	0.805	#NUM!	#NUM!	#DIV/0!
SMAC_01448	651	0	0	1	0	0	only self as hit			No hits found		no hits above threshold	cyto 20.5, cyto_mito 13, mito 4.5	4.31	0.46	6.65	0	0	0	0	0	1.92	0	0	#DIV/0!	0.94	#NUM!	#NUM!	#DIV/0!	0.805	#NUM!	#NUM!	#DIV/0!
SMAC_01448	714	0	0	0	0	1	only self as hit			No hits found		no hits above threshold	cyto 20.5, cyto_mito 13, mito 4.5	4.31	0.46	6.65	0	0	0	0	0	1.92	0	0	#DIV/0!	0.94	#NUM!	#NUM!	#DIV/0!	0.805	#NUM!	#NUM!	#DIV/0!
SMAC_01448	722	0	0	0	0	1	only self as hit			No hits found		no hits above threshold	cyto 20.5, cyto_mito 13, mito 4.5	4.31	0.46	6.65	0	0	0	0	0	1.92	0	0	#DIV/0!	0.94	#NUM!	#NUM!	#DIV/0!	0.805	#NUM!	#NUM!	#DIV/0!
SMAC_01448	736	0	0	0	0	1	only self as hit			No hits found		no hits above threshold	cyto 20.5, cyto_mito 13, mito 4.5	4.31	0.46	6.65	0	0	0	0	0	1.92	0	0	#DIV/0!	0.94	#NUM!	#NUM!	#DIV/0!	0.805	#NUM!	#NUM!	#DIV/0!
SMAC_01448	757	0	0	0	0	1	only self as hit			No hits found		no hits above threshold	cyto 20.5, cyto_mito 13, mito 4.5	4.31	0.46	6.65	0	0	0	0	0	1.92	0	0	#DIV/0!	0.94	#NUM!	#NUM!	#DIV/0!	0.805	#NUM!	#NUM!	#DIV/0!
SMAC_01448	772	1	0	0	0	5	only self as hit			No hits found		no hits above threshold	cyto 20.5, cyto_mito 13, mito 4.5	4.31	0.46	6.65	0	0	0	0	0	1.92	0	0	#DIV/0!	0.94	#NUM!	#NUM!	#DIV/0!	0.805	#NUM!	#NUM!	#DIV/0!
SMAC_01448	783	1	0	0	0	0	only self as hit			No hits found		no hits above threshold	cyto 20.5, cyto_mito 13, mito 4.5	4.31	0.46	6.65	0	0	0	0	0	1.92	0	0	#DIV/0!	0.94	#NUM!	#NUM!	#DIV/0!	0.805	#NUM!	#NUM!	#DIV/0!
SMAC_01448	885	1	0	0	1	0	only self as hit			No hits found		no hits above threshold	cyto 20.5, cyto_mito 13, mito 4.5	4.31	0.46	6.65	0	0	0	0	0	1.92	0	0	#DIV/0!	0.94	#NUM!	#NUM!	#DIV/0!	0.805	#NUM!	#NUM!	#DIV/0!
SMAC_01448	893	0	0	0	1	0	only self as hit			No hits found		no hits above threshold	cyto 20.5, cyto_mito 13, mito 4.5	4.31	0.46	6.65	0	0	0	0	0	1.92	0	0	#DIV/0!	0.94	#NUM!	#NUM!	#DIV/0!	0.805	#NUM!	#NUM!	#DIV/0!
SMAC_01448	951	0	0	0	0	1	only self as hit			No hits found		no hits above threshold	cyto 20.5, cyto_mito 13, mito 4.5	4.31	0.46	6.65	0	0	0	0	0	1.92	0	0	#DIV/0!	0.94	#NUM!	#NUM!	#DIV/0!	0.805	#NUM!	#NUM!	#DIV/0!
SMAC_01449	1587	0	0	1	0	0	>sp|O59942.2|AAP2_NEUCR RecName: Full=Amino-acid permease 2	not specified	Expect = 0.0	>sp|O59942.2|AAP2_NEUCR RecName: Full=Amino-acid permease 2	Expect = 0.0	AA_permease	plas 27	43.24	2.25	18.87	0.29	13.14	3.99	0.08	0.06	5.02	2.94	0.03	0.01	2.33	1.56	-5.1	-6.66	1	1	1	1
SMAC_01454	5831	0	0	1	0	0	>ref|XP_964926.1| hypothetical protein NCU00770 [Neurospora crassa OR74A]	[Neurospora crassa OR74A]	Expect = 0.0	>sp|Q5VYK3.2|ECM29_HUMAN RecName: Full=Proteasome-associated protein ECM29 homolog; Short=Ecm29	Expect = 1e-117	no hits above threshold	cyto 16.5, cyto_mito 10, nucl 6, mito 2.5	45.56	6.11	42.81	4.18	10.8	7.3	12.54	16.13	1.77	0.83	1.35	1.63	0.83	-0.27	0.43	0.7	1	1	1	1
SMAC_01454	6081	0	0	1	0	0	>ref|XP_964926.1| hypothetical protein NCU00770 [Neurospora crassa OR74A]	[Neurospora crassa OR74A]	Expect = 0.0	>sp|Q5VYK3.2|ECM29_HUMAN RecName: Full=Proteasome-associated protein ECM29 homolog; Short=Ecm29	Expect = 1e-117	no hits above threshold	cyto 16.5, cyto_mito 10, nucl 6, mito 2.5	45.56	6.11	42.81	4.18	10.8	7.3	12.54	16.13	1.77	0.83	1.35	1.63	0.83	-0.27	0.43	0.7	1	1	1	1
SMAC_01454	6151	0	0	1	1	0	>ref|XP_964926.1| hypothetical protein NCU00770 [Neurospora crassa OR74A]	[Neurospora crassa OR74A]	Expect = 0.0	>sp|Q5VYK3.2|ECM29_HUMAN RecName: Full=Proteasome-associated protein ECM29 homolog; Short=Ecm29	Expect = 1e-117	no hits above threshold	cyto 16.5, cyto_mito 10, nucl 6, mito 2.5	45.56	6.11	42.81	4.18	10.8	7.3	12.54	16.13	1.77	0.83	1.35	1.63	0.83	-0.27	0.43	0.7	1	1	1	1
SMAC_01461	918	0	0	0	1	0	>ref|XP_964934.1| hypothetical protein NCU00778 [Neurospora crassa OR74A]	[Neurospora crassa OR74A]	Expect = 3e-112	>sp|P38869.1|SVP26_YEAST RecName: Full=Protein SVP26; AltName: Full=Sed5 compartment vesicle	Expect = 3e-046	Erv26	plas 22, mito 2, golg 2	1.7	15.55	8.73	11.72	12.68	8.5	10.3	13.12	1.15	0.65	0.75	1.14	0.2	-0.61	-0.42	0.19	0.994	1	1	0.955
SMAC_01471	4271	0	0	1	1	0	>gb|ACL68185.1| MutS-like protein [Sordaria macrospora]	[Sordaria macrospora]	Expect = 0.0	>sp|O15457.2|MSH4_HUMAN RecName: Full=MutS protein homolog 4; Short=hMSH4	Expect = 8e-081	MutS_V,MutS_III	nucl 23.5, cyto_nucl 13.5	66.41	25.12	35.35	7.98	4.95	3.63	6.67	6.4	3.17	0.29	0.46	1.59	1.67	-1.79	-1.12	0.67	1	1	1	1
SMAC_01481	1828	0	0	1	0	0	>ref|XP_955987.1| hypothetical protein NCU04547 [Neurospora crassa OR74A]	[Neurospora crassa OR74A]	Expect = 2e-007	No hits found		no hits above threshold	mito 19, cyto 4, pero 2	0.62	0.23	2.02	0.19	32.67	30.02	5.81	10.93	0.85	60.83	16.31	0.27	-0.24	5.93	4.03	-1.9	0.664	1	1	1
SMAC_01507	1484	0	0	0	1	0	>ref|XP_964370.1| hypothetical protein NCU00827 [Neurospora crassa OR74A]	[Neurospora crassa OR74A]	Expect = 6e-133	No hits found		no hits above threshold	plas 8, mito 6, golg 4, cyto_mito 4, mito_nucl 4	5.49	38.22	17.88	46.95	322.21	156.63	64.16	83.47	0.74	3.81	1.22	0.32	-0.44	1.93	0.28	-1.65	1	1	1	1
SMAC_01507	1965	0	0	0	1	0	>ref|XP_964370.1| hypothetical protein NCU00827 [Neurospora crassa OR74A]	[Neurospora crassa OR74A]	Expect = 6e-133	No hits found		no hits above threshold	plas 8, mito 6, golg 4, cyto_mito 4, mito_nucl 4	5.49	38.22	17.88	46.95	322.21	156.63	64.16	83.47	0.74	3.81	1.22	0.32	-0.44	1.93	0.28	-1.65	1	1	1	1
SMAC_01510	949	0	0	1	0	0	>ref|XP_964373.2| hypothetical protein NCU00830 [Neurospora crassa OR74A]	[Neurospora crassa OR74A]	Expect = 4e-088	>sp|Q06686.1|CTR3_YEAST RecName: Full=Copper transport protein CTR3; Short=Copper transporter	Expect = 7e-024	Ctr	plas 16, mito 3, nucl 2, golg 2, cyto_mito 2	49.44	65.09	534.4	177.47	14.47	12.52	27.5	28.1	0.3	0.05	0.1	2.14	-1.74	-4.45	-3.36	1.1	1	1	1	1
SMAC_01512	574	0	0	1	0	0	>ref|XP_964375.1| hypothetical protein NCU00832 [Neurospora crassa OR74A]	[Neurospora crassa OR74A]	Expect = 0.0	No hits found		no hits above threshold	plas 21, E.R. 4	4.8	7.47	10.47	26.91	41.78	68.92	6.66	7.82	0.28	1.59	0.21	0.13	-1.84	0.67	-2.25	-2.92	1	1	1	1
SMAC_01512	598	0	0	1	0	0	>ref|XP_964375.1| hypothetical protein NCU00832 [Neurospora crassa OR74A]	[Neurospora crassa OR74A]	Expect = 0.0	No hits found		no hits above threshold	plas 21, E.R. 4	4.8	7.47	10.47	26.91	41.78	68.92	6.66	7.82	0.28	1.59	0.21	0.13	-1.84	0.67	-2.25	-2.92	1	1	1	1
SMAC_01513	54	0	0	1	0	0	>ref|XP_958187.1| hypothetical protein NCU07736 [Neurospora crassa OR74A]	[Neurospora crassa OR74A]	Expect = 6e-174	>sp|O42922.1|YBIH_SCHPO RecName: Full=Uncharacterized MFS-type transporter C16A3.17c	Expect = 3e-011	MFS_1,TRI12	plas 26	94.98	6.38	46.71	1.42	134.74	231.04	57.78	50.98	4.17	23.54	7.18	0.31	2.06	4.56	2.84	-1.71	1	1	1	1
SMAC_01514	1142	0	0	1	0	0	>ref|XP_963701.1| hypothetical protein NCU00835 [Neurospora crassa OR74A]	[Neurospora crassa OR74A]	Expect = 1e-142	No hits found		no hits above threshold	extr 20, mito 2, cyto 1, plas 1, pero 1, golg 1, vacu 1, mito_nucl 1, cyto_pero 1	10.61	22.08	28.93	52.26	44.9	53.41	30.69	38.53	0.41	0.71	0.51	0.72	-1.3	-0.5	-0.98	-0.48	1	1	1	1
SMAC_01517	1329	0	0	0	1	0	>ref|XP_963958.1| hypothetical protein NCU00838 [Neurospora crassa OR74A]	[Neurospora crassa OR74A]	Expect = 8e-170	>sp|P07046.1|3SHD_NEUCR RecName: Full=3-dehydroshikimate dehydratase; Short=DHS dehydratase;	Expect = 1e-025	AP_endonuc_2	cyto 14.5, cyto_nucl 9.5, cysk 4, nucl 3.5, extr 2, pero 2	17.09	20.62	14.88	18.6	74.49	99.89	62.42	49.54	1.11	3.45	2.29	0.67	0.15	1.79	1.2	-0.59	0.995	1	1	1
SMAC_01519	906	1	1	1	0	1	>ref|XP_963959.1| hypothetical protein NCU00839 [Neurospora crassa OR74A]	[Neurospora crassa OR74A]	Expect = 4e-048	No hits found		no hits above threshold	nucl 17, cyto 7, mito 1, pero 1, vacu 1	43.96	1.83	24.11	7.3	1.43	0.66	0.96	0.68	1.12	0.08	0.07	0.84	0.16	-3.57	-3.82	-0.25	0.986	1	1	0.836
SMAC_01544	1102	0	0	1	0	0	>ref|XP_001221221.1| hypothetical protein CHGG_02000 [Chaetomium globosum CBS 148.51]	[Chaetomium globosum CBS 148.51]	Expect = 4e-079	No hits found		DLH	mito 8, cyto 7.5, cysk 6, cyto_pero 6, pero 3.5	67.45	16.56	50.36	65.76	52.27	50.08	60.08	63.21	0.41	0.57	0.71	1.24	-1.28	-0.81	-0.5	0.31	1	1	1	1
SMAC_01545	870	0	0	0	0	1	>ref|XP_964771.1| hypothetical protein NCU00855 [Neurospora crassa OR74A]	[Neurospora crassa OR74A]	Expect = 3e-056	No hits found		no hits above threshold	extr 27	11.39	9.81	328.71	40.76	3.63	11.24	9.86	11.47	0.15	0.08	0.12	1.43	-2.72	-3.62	-3.11	0.51	1	1	1	1
SMAC_01546	1440	0	0	1	1	0	>ref|XP_964772.1| hypothetical protein NCU00856 [Neurospora crassa OR74A]	[Neurospora crassa OR74A]	Expect = 2e-159	No hits found		SnoaL	nucl 20.5, cyto_nucl 12.5, cyto 3.5	4.85	26.05	16.64	27.45	25.46	13.63	22.07	15.17	0.85	0.52	0.53	1.02	-0.24	-0.94	-0.91	0.03	1	1	1	0.655
SMAC_01550	1569	0	0	0	1	0	>ref|XP_964776.1| hypothetical protein NCU00860 [Neurospora crassa OR74A]	[Neurospora crassa OR74A]	Expect = 0.0	>sp|Q12436.1|ZRT2_YEAST RecName: Full=Zinc-regulated transporter 2; AltName: Full=Low-affinity	Expect = 1e-046	Zip	plas 17, E.R. 7, mito 1, golg 1, vacu 1	96.57	6.47	24.36	11.38	4.33	3.84	3.24	3.79	1.89	0.23	0.21	0.88	0.92	-2.1	-2.28	-0.18	1	1	1	0.912
SMAC_01554	895	0	0	1	0	0	>ref|XP_964778.1| hypothetical protein NCU00862 [Neurospora crassa OR74A]	[Neurospora crassa OR74A]	Expect = 4e-155	No hits found		no hits above threshold	nucl 11, cyto 4, mito 3, plas 3, extr 2, golg 2	13.5	5.19	11.16	12.27	28.74	36.74	12.68	24.08	0.57	1.95	1.08	0.56	-0.82	0.96	0.12	-0.84	1	1	0.981	1
SMAC_01555	1315	0	1	0	0	1	>ref|XP_964781.1| oxalate decarboxylase oxdC [Neurospora crassa OR74A]	[Neurospora crassa OR74A]	Expect = 0.0	>sp|O34714.1|OXDC_BACSU RecName: Full=Oxalate decarboxylase oxdC	Expect = 6e-123	Cupin_1,Cupin_2,Cupin_3,AraC_binding	extr 16, E.R. 5, golg 3, vacu 2	5.79	7.61	32.15	8.22	7.37	19.47	21.08	18.94	0.71	0.94	1.43	1.51	-0.5	-0.08	0.51	0.6	1	0.887	1	1
SMAC_01562	481	0	0	1	0	0	>ref|XP_964788.1| hypothetical protein NCU00872 [Neurospora crassa OR74A]	[Neurospora crassa OR74A]	Expect = 6e-168	No hits found		SUR7,Fig1	plas 11, extr 11, E.R. 4	20.5	19.61	21.52	12.95	37.91	43.6	33.68	25.47	1.46	2.13	1.61	0.76	0.55	1.09	0.69	-0.4	1	1	1	1
SMAC_01562	584	0	0	1	0	0	>ref|XP_964788.1| hypothetical protein NCU00872 [Neurospora crassa OR74A]	[Neurospora crassa OR74A]	Expect = 6e-168	No hits found		SUR7,Fig1	plas 11, extr 11, E.R. 4	20.5	19.61	21.52	12.95	37.91	43.6	33.68	25.47	1.46	2.13	1.61	0.76	0.55	1.09	0.69	-0.4	1	1	1	1
SMAC_01564	1825	0	0	0	0	1	>ref|XP_964792.1| hypothetical protein NCU00876 [Neurospora crassa OR74A]	[Neurospora crassa OR74A]	Expect = 0.0	>sp|Q04800.1|FRP1_SCHPO RecName: Full=Ferric reductase transmembrane component 1; AltName:	Expect = 3e-017	Ferric_reduct,FAD_binding_8	plas 16, E.R. 4, mito 3, cyto 2	11.21	3.82	12.03	7.26	50	121.58	86.97	86.44	0.69	8.18	8.36	1.02	-0.53	3.03	3.06	0.03	1	1	1	0.936
SMAC_01566	2082	0	0	1	0	0	>ref|XP_964795.2| hypothetical protein NCU00879 [Neurospora crassa OR74A]	[Neurospora crassa OR74A]	Expect = 8e-170	>sp|Q5ZL33.2|STRAP_CHICK RecName: Full=Serine-threonine kinase receptor-associated protein	Expect = 6e-051	WD40	cyto_nucl 9, nucl 8.5, mito 8, cyto 6.5, pero 3	10.6	60.65	15.63	53.87	26.33	26.15	36.51	38.53	1.03	0.37	0.55	1.47	0.05	-1.42	-0.86	0.56	0.958	1	1	1
SMAC_01569	3502	0	0	0	1	0	>ref|XP_964798.1| hypothetical protein NCU00882 [Neurospora crassa OR74A]	[Neurospora crassa OR74A]	Expect = 3e-091	No hits found		no hits above threshold	plas 9, nucl 8, mito 3, golg 3, cyto 2	48.28	11.78	39.18	12.07	16.42	19.45	22.24	22.1	1.3	0.88	1.13	1.27	0.38	-0.18	0.17	0.35	1	1	1	1
SMAC_01570	489	1	1	0	0	0	>ref|XP_964800.1| hypothetical protein NCU00884 [Neurospora crassa OR74A]	[Neurospora crassa OR74A]	Expect = 0.0	>sp|O74913.1|YJ72_SCHPO RecName: Full=Uncharacterized protein C757.02c	Expect = 8e-092	no hits above threshold	extr 12, cyto_nucl 6.333, cyto 5.5, nucl 5, cyto_mito 4.166, pero 2	24.5	3.64	25.47	1.75	6.74	10.24	34.09	31.47	1.95	1.56	6.12	3.93	0.96	0.64	2.61	1.97	1	1	1	1
SMAC_01573	1343	0	0	0	1	1	>ref|XP_001728477.1| hypothetical protein NCU11195 [Neurospora crassa OR74A]	[Neurospora crassa OR74A]	Expect = 0.0	>sp|Q58424.1|SERA_METJA RecName: Full=D-3-phosphoglycerate dehydrogenase; Short=PGDH	Expect = 3e-031	2-Hacid_dh_C,2-Hacid_dh	mito 17, extr 3, cyto_nucl 3, nucl 2.5, cyto 2.5	68.21	11.71	44	16.7	14.64	10.49	8.2	10.36	1.18	0.47	0.35	0.76	0.24	-1.1	-1.5	-0.4	1	1	1	1
SMAC_01575	1330	0	0	0	0	1	>ref|XP_964805.2| hypothetical protein NCU00889 [Neurospora crassa OR74A]	[Neurospora crassa OR74A]	Expect = 6e-174	>sp|O13876.1|YPT4_SCHPO RecName: Full=GTP-binding protein ypt4	Expect = 3e-042	Ras,Miro,Arf	nucl 15, cyto_nucl 10.5, mito 6, cyto 4	55.7	33.32	31.31	22.07	11.01	14.27	19.51	22.85	1.66	0.4	0.68	1.7	0.73	-1.33	-0.56	0.77	1	1	1	1
SMAC_01575	1477	0	0	0	1	0	>ref|XP_964805.2| hypothetical protein NCU00889 [Neurospora crassa OR74A]	[Neurospora crassa OR74A]	Expect = 6e-174	>sp|O13876.1|YPT4_SCHPO RecName: Full=GTP-binding protein ypt4	Expect = 3e-042	Ras,Miro,Arf	nucl 15, cyto_nucl 10.5, mito 6, cyto 4	55.7	33.32	31.31	22.07	11.01	14.27	19.51	22.85	1.66	0.4	0.68	1.7	0.73	-1.33	-0.56	0.77	1	1	1	1
SMAC_01587	1634	0	0	1	0	0	>ref|XP_959148.1| hypothetical protein NCU09204 [Neurospora crassa OR74A]	[Neurospora crassa OR74A]	Expect = 0.0	>sp|P53062.1|BRR6_YEAST RecName: Full=Nucleus export protein BRR6; AltName: Full=Bad	Expect = 9e-014	Brr6_like_C_C	plas 18, nucl 4, E.R. 2, mito_nucl 2	89.71	49.86	84.51	35.98	7.63	5.88	2.87	3.94	1.44	0.12	0.06	0.52	0.53	-3.07	-4.02	-0.95	1	1	1	1
SMAC_01591	1524	0	0	0	0	1	>ref|XP_959144.1| hypothetical protein NCU09200 [Neurospora crassa OR74A]	[Neurospora crassa OR74A]	Expect = 3e-146	No hits found		no hits above threshold	nucl 13, mito 6, cyto 6, cyto_mito 6	10.97	1.97	21.97	3.6	27.53	45.42	6.1	12.7	0.7	4.96	1.26	0.25	-0.51	2.31	0.33	-1.98	1	1	1	1
SMAC_01614	262	1	1	0	0	0	>ref|XP_001221001.1| conserved hypothetical protein [Chaetomium globosum CBS 148.51]	[Chaetomium globosum CBS 148.51]	Expect = 6e-083	>sp|O00103.1|UBC11_SCHPO RecName: Full=Ubiquitin-conjugating enzyme E2-20 kDa; AltName:	Expect = 1e-056	UQ_con	cyto_nucl 10, nucl 8.5, cyto 8.5, mito 5, extr 3	197.11	36.3	76.49	35.57	24.67	16.73	10.38	9.18	1.72	0.37	0.19	0.5	0.78	-1.42	-2.43	-1.01	1	1	1	1
SMAC_01615	1220	1	0	0	0	0	>dbj|BAI77795.1| MUS-58 protein [Neurospora crassa]	[Neurospora crassa]	Expect = 0.0	>sp|P34208.2|CHK1_SCHPO RecName: Full=Serine/threonine-protein kinase chk1; AltName:	Expect = 1e-066	Pkinase,Pkinase_Tyr	mito 9, plas 7, cyto_mito 7, cyto 5	208.25	67.57	72.83	37.16	7.13	8.11	12.79	10.44	2.36	0.14	0.22	1.59	1.24	-2.88	-2.21	0.66	1	1	1	1
SMAC_01615	1966	0	0	1	1	0	>dbj|BAI77795.1| MUS-58 protein [Neurospora crassa]	[Neurospora crassa]	Expect = 0.0	>sp|P34208.2|CHK1_SCHPO RecName: Full=Serine/threonine-protein kinase chk1; AltName:	Expect = 1e-066	Pkinase,Pkinase_Tyr	mito 9, plas 7, cyto_mito 7, cyto 5	208.25	67.57	72.83	37.16	7.13	8.11	12.79	10.44	2.36	0.14	0.22	1.59	1.24	-2.88	-2.21	0.66	1	1	1	1
SMAC_01626	474	1	0	0	0	0	>ref|XP_965257.1| hypothetical protein NCU08354 [Neurospora crassa OR74A]	[Neurospora crassa OR74A]	Expect = 0.0	>sp|Q9URV8.1|YBL3_SCHPO RecName: Full=UPF0744 protein C106.03	Expect = 8e-008	DUF1776	cyto 16, nucl 10	166.39	19.05	40.88	38.59	13.9	14.44	26	26.36	1.23	0.26	0.5	1.91	0.29	-1.93	-1	0.93	1	1	1	1
SMAC_01627	975	0	0	0	0	1	>ref|XP_965258.1| hypothetical protein NCU08355 [Neurospora crassa OR74A]	[Neurospora crassa OR74A]	Expect = 6e-140	>sp|O74529.1|YJ48_SCHPO RecName: Full=Uncharacterized methyltransferase C70.08c	Expect = 7e-035	Methyltransf_12,Methyltransf_11,MTS,UPF0020	cyto 13, cyto_nucl 8.833, cyto_mito 8.333, cysk 6, nucl 3.5, mito 2.5	37.86	123.23	75.45	146.95	7	6.71	13.6	18.76	0.78	0.03	0.08	2.4	-0.36	-4.84	-3.57	1.27	1	1	1	1
SMAC_01629	1193	1	0	0	0	0	>ref|XP_965260.2| hypothetical protein NCU08357 [Neurospora crassa OR74A]	[Neurospora crassa OR74A]	Expect = 0.0	>sp|O13985.2|YEG3_SCHPO RecName: Full=Uncharacterized WD repeat-containing protein C26H5.03	Expect = 1e-083	WD40	nucl 19.5, cyto_nucl 14, cyto 7.5	359.33	33.31	154.25	32.37	79.92	135.21	56.68	59.57	2.2	1.79	0.98	0.55	1.14	0.84	-0.03	-0.87	1	1	0.853	1
SMAC_01629	2845	0	0	1	1	0	>ref|XP_965260.2| hypothetical protein NCU08357 [Neurospora crassa OR74A]	[Neurospora crassa OR74A]	Expect = 0.0	>sp|O13985.2|YEG3_SCHPO RecName: Full=Uncharacterized WD repeat-containing protein C26H5.03	Expect = 1e-083	WD40	nucl 19.5, cyto_nucl 14, cyto 7.5	359.33	33.31	154.25	32.37	79.92	135.21	56.68	59.57	2.2	1.79	0.98	0.55	1.14	0.84	-0.03	-0.87	1	1	0.853	1
SMAC_01638	7653	0	0	1	0	0	>emb|CAP09208.1| putative adenylate cyclase [Sordaria macrospora]	[Sordaria macrospora]	Expect = 0.0	>sp|Q01631.2|CYAA_NEUCR RecName: Full=Adenylate cyclase; AltName: Full=ATP pyrophosphate-lyase;	Expect = 0.0	PP2C,Guanylate_cyc,Ad_cyc_g-alpha,LRR_1,RA	nucl 20, cyto 3, mito 2, plas 2	12.18	5.9	13.88	9.25	7.19	5.85	4.44	3.73	0.74	0.48	0.32	0.66	-0.43	-1.06	-1.67	-0.61	1	1	1	1
SMAC_01640	1422	0	1	0	0	0	>ref|XP_001912502.1| hypothetical protein [Podospora anserina S mat+]	[Podospora anserina S mat+]	Expect = 1e-159	>sp|Q66J30.1|DCT2A_XENLA RecName: Full=Dynactin subunit 2-A	Expect = 1e-013	Dynamitin	nucl 17, cyto_nucl 13, cyto 7	22.4	55.43	39.68	52.24	14.63	13.56	17.58	16	0.98	0.2	0.24	1.24	-0.03	-2.34	-2.03	0.31	0.798	1	1	1
SMAC_01646	1906	0	0	0	0	1	>ref|XP_965273.1| hypothetical protein NCU08370 [Neurospora crassa OR74A]	[Neurospora crassa OR74A]	Expect = 0.0	>sp|P43620.1|RMD8_YEAST RecName: Full=Sporulation protein RMD8; AltName: Full=Required	Expect = 1e-071	DUF155	mito 10.5, cyto_mito 9.5, cyto 7.5, nucl 4, E.R. 2, golg 2	15.85	21.93	16.24	22.09	34.49	31.28	26.25	33.13	0.98	1.09	1.01	0.92	-0.03	0.12	0.01	-0.11	0.743	1	0.629	0.997
SMAC_01650	1635	0	0	1	0	0	>ref|XP_381670.1| hypothetical protein FG01494.1 [Gibberella zeae PH-1]	[Gibberella zeae PH-1]	Expect = 2e-028	No hits found		no hits above threshold	nucl 15, mito 6, cyto 3, pero 3, cyto_pero 3	40.9	16.32	39.28	16.21	32.65	22.09	26.03	27.31	1.16	1.06	1.07	1.01	0.21	0.08	0.1	0.02	1	0.967	0.987	0.667
SMAC_01654	1043	0	0	1	0	0	>ref|XP_957933.1| hypothetical protein NCU09939 [Neurospora crassa OR74A]	[Neurospora crassa OR74A]	Expect = 2e-080	No hits found		no hits above threshold	nucl 13, cyto 6, pero 4, mito 3	88.96	8.2	23.57	2.82	39.92	8.58	64.16	50.8	5.03	3.56	9.08	2.55	2.33	1.83	3.18	1.35	1	1	1	1
SMAC_01654	1133	0	0	0	1	0	>ref|XP_957933.1| hypothetical protein NCU09939 [Neurospora crassa OR74A]	[Neurospora crassa OR74A]	Expect = 2e-080	No hits found		no hits above threshold	nucl 13, cyto 6, pero 4, mito 3	88.96	8.2	23.57	2.82	39.92	8.58	64.16	50.8	5.03	3.56	9.08	2.55	2.33	1.83	3.18	1.35	1	1	1	1
SMAC_01657	1289	0	0	1	0	0	>ref|XP_957929.1| hypothetical protein NCU09935 [Neurospora crassa OR74A]	[Neurospora crassa OR74A]	Expect = 7e-108	No hits found		no hits above threshold	mito 8, plas 6, extr 6, E.R. 5	17.54	1.9	18.83	4.21	137.74	290.95	88.27	104.38	0.88	28.01	12.64	0.45	-0.18	4.81	3.66	-1.15	0.96	1	1	1
SMAC_01666	3450	0	0	1	0	0	>ref|XP_958201.2| hypothetical protein NCU09915 [Neurospora crassa OR74A]	[Neurospora crassa OR74A]	Expect = 0.0	>sp|P38830.4|NDT80_YEAST RecName: Full=Meiosis-specific transcription factor NDT80	Expect = 3e-011	NDT80_PhoG	nucl 23, cyto_nucl 14	6.91	5.46	11.03	17.47	56.5	67.63	12.07	9.88	0.35	2.65	0.49	0.18	-1.53	1.4	-1.04	-2.45	1	1	1	1
SMAC_01675	2542	0	0	0	1	0	>ref|XP_961928.1| hypothetical protein NCU05315 [Neurospora crassa OR74A]	[Neurospora crassa OR74A]	Expect = 0.0	No hits found		no hits above threshold	extr 14, E.R. 4, cyto 3, nucl 2, pero 2, cyto_mito 2	24.24	21.34	15.84	22.68	36.07	34.22	157.02	207.63	1.01	1.14	6.04	5.29	0.01	0.19	2.59	2.4	0.635	1	1	1
SMAC_01676	1284	0	1	0	0	0	>ref|XP_961927.1| hypothetical protein NCU05314 [Neurospora crassa OR74A]	[Neurospora crassa OR74A]	Expect = 0.0	>sp|Q9C1X4.1|YKW3_SCHPO RecName: Full=Uncharacterized RING finger protein P32A8.03c	Expect = 1e-017	zf-C3HC4	nucl 22, cyto 4	119.24	8.89	90.06	12.69	62.53	77.5	66.67	85.83	1.52	2.54	2.8	1.1	0.6	1.34	1.49	0.14	1	1	1	1
SMAC_01676	3261	0	0	0	1	0	>ref|XP_961927.1| hypothetical protein NCU05314 [Neurospora crassa OR74A]	[Neurospora crassa OR74A]	Expect = 0.0	>sp|Q9C1X4.1|YKW3_SCHPO RecName: Full=Uncharacterized RING finger protein P32A8.03c	Expect = 1e-017	zf-C3HC4	nucl 22, cyto 4	119.24	8.89	90.06	12.69	62.53	77.5	66.67	85.83	1.52	2.54	2.8	1.1	0.6	1.34	1.49	0.14	1	1	1	1
SMAC_01685	2315	0	0	1	1	0	>ref|XP_962075.1| hypothetical protein NCU05304 [Neurospora crassa OR74A]	[Neurospora crassa OR74A]	Expect = 0.0	>sp|Q9P3W6.1|YLI2_SCHPO RecName: Full=Uncharacterized protein C458.02c	Expect = 1e-049	no hits above threshold	nucl 21.5, cyto_nucl 14.333, mito_nucl 11.666	129.68	56.28	130.2	154.65	56.5	50.71	53.33	59.18	0.47	0.25	0.27	1.08	-1.1	-1.99	-1.88	0.11	1	1	1	0.999
SMAC_01685	2369	0	0	1	0	0	>ref|XP_962075.1| hypothetical protein NCU05304 [Neurospora crassa OR74A]	[Neurospora crassa OR74A]	Expect = 0.0	>sp|Q9P3W6.1|YLI2_SCHPO RecName: Full=Uncharacterized protein C458.02c	Expect = 1e-049	no hits above threshold	nucl 21.5, cyto_nucl 14.333, mito_nucl 11.666	129.68	56.28	130.2	154.65	56.5	50.71	53.33	59.18	0.47	0.25	0.27	1.08	-1.1	-1.99	-1.88	0.11	1	1	1	0.999
SMAC_01686	1333	0	0	0	1	0	>ref|XP_962074.1| hypothetical protein NCU05303 [Neurospora crassa OR74A]	[Neurospora crassa OR74A]	Expect = 2e-125	No hits found		no hits above threshold	nucl 19, mito 5, cyto 2	35.05	156.43	96.92	138.07	17.19	18.85	13.71	11.02	1.01	0.1	0.07	0.71	0.02	-3.37	-3.86	-0.49	0.763	1	1	1
SMAC_01697	1293	0	0	0	1	0	>ref|XP_962064.1| hypothetical protein NCU05293 [Neurospora crassa OR74A]	[Neurospora crassa OR74A]	Expect = 8e-180	>sp|P38961.2|RRP8_YEAST RecName: Full=Ribosomal RNA-processing protein 8	Expect = 3e-045	Methyltransf_8,Methyltransf_11	cyto 14.5, cyto_nucl 9.5, mito 6, nucl 3.5	0.65	4.7	3.15	10.53	45.38	61.47	24.8	27.15	0.4	3.92	1.94	0.5	-1.3	1.97	0.96	-1.01	1	1	1	1
SMAC_01710	1023	1	0	0	0	0	>ref|XP_961915.1| cytochrome P450 61 [Neurospora crassa OR74A]	[Neurospora crassa OR74A]	Expect = 0.0	>sp|P54781.1|ERG5_YEAST RecName: Full=Cytochrome P450 61; AltName: Full=C-22 sterol desaturase	Expect = 3e-173	p450	mito 11, cyto 10.5, cyto_nucl 6.5, extr 2, pero 2	61.5	30.38	77.11	53.61	7.53	5.68	6.76	6.49	0.66	0.08	0.09	1.05	-0.6	-3.56	-3.5	0.07	1	1	1	0.752
SMAC_01718	2088	1	0	0	0	0	>ref|XP_961727.1| hypothetical protein NCU05270 [Neurospora crassa OR74A]	[Neurospora crassa OR74A]	Expect = 0.0	>sp|Q10251.1|IF2P_SCHPO RecName: Full=Eukaryotic translation initiation factor 5B; Short=eIF-5B;	Expect = 0.0	GTP_EFTU,IF-2,GTP_EFTU_D2	nucl 13, cyto_nucl 11.833, cyto 9.5, mito_nucl 7.333	26.1	10.9	26	19.55	22.5	24.05	32.83	32.65	0.69	0.83	1.2	1.45	-0.53	-0.27	0.27	0.54	1	1	1	1
SMAC_01720	3513	0	0	0	0	1	>ref|XP_958200.1| hypothetical protein NCU09760 [Neurospora crassa OR74A]	[Neurospora crassa OR74A]	Expect = 1e-108	>sp|Q9H9B1.4|EHMT1_HUMAN RecName: Full=Histone-lysine N-methyltransferase EHMT1; AltName:	Expect = 3e-018	Ank,NACHT	mito 14, nucl 6.5, cyto_nucl 5, pero 3, cyto 2.5	12.75	7.05	20.47	14.54	6.77	9.23	3.19	3.05	0.55	0.38	0.15	0.4	-0.87	-1.38	-2.7	-1.31	1	1	1	1
SMAC_01720	3535	0	0	0	0	1	>ref|XP_958200.1| hypothetical protein NCU09760 [Neurospora crassa OR74A]	[Neurospora crassa OR74A]	Expect = 1e-108	>sp|Q9H9B1.4|EHMT1_HUMAN RecName: Full=Histone-lysine N-methyltransferase EHMT1; AltName:	Expect = 3e-018	Ank,NACHT	mito 14, nucl 6.5, cyto_nucl 5, pero 3, cyto 2.5	12.75	7.05	20.47	14.54	6.77	9.23	3.19	3.05	0.55	0.38	0.15	0.4	-0.87	-1.38	-2.7	-1.31	1	1	1	1
SMAC_01720	3581	1	0	0	0	5	>ref|XP_958200.1| hypothetical protein NCU09760 [Neurospora crassa OR74A]	[Neurospora crassa OR74A]	Expect = 1e-108	>sp|Q9H9B1.4|EHMT1_HUMAN RecName: Full=Histone-lysine N-methyltransferase EHMT1; AltName:	Expect = 3e-018	Ank,NACHT	mito 14, nucl 6.5, cyto_nucl 5, pero 3, cyto 2.5	12.75	7.05	20.47	14.54	6.77	9.23	3.19	3.05	0.55	0.38	0.15	0.4	-0.87	-1.38	-2.7	-1.31	1	1	1	1
SMAC_01720	3584	0	0	1	0	0	>ref|XP_958200.1| hypothetical protein NCU09760 [Neurospora crassa OR74A]	[Neurospora crassa OR74A]	Expect = 1e-108	>sp|Q9H9B1.4|EHMT1_HUMAN RecName: Full=Histone-lysine N-methyltransferase EHMT1; AltName:	Expect = 3e-018	Ank,NACHT	mito 14, nucl 6.5, cyto_nucl 5, pero 3, cyto 2.5	12.75	7.05	20.47	14.54	6.77	9.23	3.19	3.05	0.55	0.38	0.15	0.4	-0.87	-1.38	-2.7	-1.31	1	1	1	1
SMAC_01720	3602	0	0	0	0	1	>ref|XP_958200.1| hypothetical protein NCU09760 [Neurospora crassa OR74A]	[Neurospora crassa OR74A]	Expect = 1e-108	>sp|Q9H9B1.4|EHMT1_HUMAN RecName: Full=Histone-lysine N-methyltransferase EHMT1; AltName:	Expect = 3e-018	Ank,NACHT	mito 14, nucl 6.5, cyto_nucl 5, pero 3, cyto 2.5	12.75	7.05	20.47	14.54	6.77	9.23	3.19	3.05	0.55	0.38	0.15	0.4	-0.87	-1.38	-2.7	-1.31	1	1	1	1
SMAC_01720	3606	0	0	1	0	0	>ref|XP_958200.1| hypothetical protein NCU09760 [Neurospora crassa OR74A]	[Neurospora crassa OR74A]	Expect = 1e-108	>sp|Q9H9B1.4|EHMT1_HUMAN RecName: Full=Histone-lysine N-methyltransferase EHMT1; AltName:	Expect = 3e-018	Ank,NACHT	mito 14, nucl 6.5, cyto_nucl 5, pero 3, cyto 2.5	12.75	7.05	20.47	14.54	6.77	9.23	3.19	3.05	0.55	0.38	0.15	0.4	-0.87	-1.38	-2.7	-1.31	1	1	1	1
SMAC_01720	3608	0	1	0	0	0	>ref|XP_958200.1| hypothetical protein NCU09760 [Neurospora crassa OR74A]	[Neurospora crassa OR74A]	Expect = 1e-108	>sp|Q9H9B1.4|EHMT1_HUMAN RecName: Full=Histone-lysine N-methyltransferase EHMT1; AltName:	Expect = 3e-018	Ank,NACHT	mito 14, nucl 6.5, cyto_nucl 5, pero 3, cyto 2.5	12.75	7.05	20.47	14.54	6.77	9.23	3.19	3.05	0.55	0.38	0.15	0.4	-0.87	-1.38	-2.7	-1.31	1	1	1	1
SMAC_01720	3620	0	0	1	0	0	>ref|XP_958200.1| hypothetical protein NCU09760 [Neurospora crassa OR74A]	[Neurospora crassa OR74A]	Expect = 1e-108	>sp|Q9H9B1.4|EHMT1_HUMAN RecName: Full=Histone-lysine N-methyltransferase EHMT1; AltName:	Expect = 3e-018	Ank,NACHT	mito 14, nucl 6.5, cyto_nucl 5, pero 3, cyto 2.5	12.75	7.05	20.47	14.54	6.77	9.23	3.19	3.05	0.55	0.38	0.15	0.4	-0.87	-1.38	-2.7	-1.31	1	1	1	1
SMAC_01720	3622	0	0	1	1	0	>ref|XP_958200.1| hypothetical protein NCU09760 [Neurospora crassa OR74A]	[Neurospora crassa OR74A]	Expect = 1e-108	>sp|Q9H9B1.4|EHMT1_HUMAN RecName: Full=Histone-lysine N-methyltransferase EHMT1; AltName:	Expect = 3e-018	Ank,NACHT	mito 14, nucl 6.5, cyto_nucl 5, pero 3, cyto 2.5	12.75	7.05	20.47	14.54	6.77	9.23	3.19	3.05	0.55	0.38	0.15	0.4	-0.87	-1.38	-2.7	-1.31	1	1	1	1
SMAC_01720	3625	0	0	0	0	1	>ref|XP_958200.1| hypothetical protein NCU09760 [Neurospora crassa OR74A]	[Neurospora crassa OR74A]	Expect = 1e-108	>sp|Q9H9B1.4|EHMT1_HUMAN RecName: Full=Histone-lysine N-methyltransferase EHMT1; AltName:	Expect = 3e-018	Ank,NACHT	mito 14, nucl 6.5, cyto_nucl 5, pero 3, cyto 2.5	12.75	7.05	20.47	14.54	6.77	9.23	3.19	3.05	0.55	0.38	0.15	0.4	-0.87	-1.38	-2.7	-1.31	1	1	1	1
SMAC_01720	3627	0	0	0	0	1	>ref|XP_958200.1| hypothetical protein NCU09760 [Neurospora crassa OR74A]	[Neurospora crassa OR74A]	Expect = 1e-108	>sp|Q9H9B1.4|EHMT1_HUMAN RecName: Full=Histone-lysine N-methyltransferase EHMT1; AltName:	Expect = 3e-018	Ank,NACHT	mito 14, nucl 6.5, cyto_nucl 5, pero 3, cyto 2.5	12.75	7.05	20.47	14.54	6.77	9.23	3.19	3.05	0.55	0.38	0.15	0.4	-0.87	-1.38	-2.7	-1.31	1	1	1	1
SMAC_01721	2997	0	0	1	0	0	>sp|O74225.1|HSP88_NEUCR RecName: Full=Heat shock protein Hsp88	not specified	Expect = 0.0	>sp|O74225.1|HSP88_NEUCR RecName: Full=Heat shock protein Hsp88	Expect = 0.0	HSP70,MreB_Mbl	cyto 18, cyto_nucl 13.666, cyto_mito 10.166, nucl 8	8.61	41.03	18.28	80.63	11.48	7.76	9.11	10.1	0.47	0.09	0.09	1.03	-1.07	-3.46	-3.41	0.05	1	1	1	0.768
SMAC_01730	3788	0	0	1	0	1	>ref|XP_961826.1| ATP-dependent protease La [Neurospora crassa OR74A]	[Neurospora crassa OR74A]	Expect = 0.0	>sp|Q7S8C4.1|LONM_NEUCR RecName: Full=Lon protease homolog, mitochondrial; Flags: Precursor	Expect = 0.0	Lon_C,LON,AAA,AAA_5	mito 23.5, cyto_mito 13.833, mito_nucl 12.666	5.16	9.19	7.42	7.18	3.28	3.5	3.31	2.3	1.19	0.34	0.29	0.87	0.25	-1.56	-1.77	-0.2	1	1	1	0.985
SMAC_01736	699	0	0	0	1	0	>ref|XP_961789.1| hypothetical protein NCU05252 [Neurospora crassa OR74A]	[Neurospora crassa OR74A]	Expect = 2e-081	>sp|Q7S891.1|DOHH_NEUCR RecName: Full=Deoxyhypusine hydroxylase; Short=DOHH; AltName:	Expect = 5e-083	HEAT_PBS,HEAT	cyto 15.5, cyto_nucl 15.5, nucl 10.5	20.03	17.88	34.65	27.53	120.19	61.07	161.57	187.56	0.66	2.26	4.53	2	-0.6	1.18	2.18	1	1	1	1	1
SMAC_01738	1519	0	0	0	0	1	>ref|XP_961790.1| hypothetical protein NCU05253 [Neurospora crassa OR74A]	[Neurospora crassa OR74A]	Expect = 0.0	No hits found		no hits above threshold	mito 15, nucl 10	34.43	9.47	27.88	11.99	2.94	5.88	4.74	3.86	1.07	0.24	0.24	1	0.1	-2.06	-2.06	0	0.969	1	1	0.497
SMAC_01742	1293	1	0	0	0	0	>ref|XP_961793.1| hypothetical protein NCU05256 [Neurospora crassa OR74A]	[Neurospora crassa OR74A]	Expect = 2e-114	No hits found		no hits above threshold	mito 6, plas 5, extr 5, nucl 3, cyto 3, cyto_nucl 3	91.86	20.19	54.77	34.71	182.4	214.12	53.51	49.86	0.94	3.9	1.05	0.27	-0.09	1.96	0.07	-1.9	0.992	1	0.972	1
SMAC_01742	1513	0	0	1	1	0	>ref|XP_961793.1| hypothetical protein NCU05256 [Neurospora crassa OR74A]	[Neurospora crassa OR74A]	Expect = 2e-114	No hits found		no hits above threshold	mito 6, plas 5, extr 5, nucl 3, cyto 3, cyto_nucl 3	91.86	20.19	54.77	34.71	182.4	214.12	53.51	49.86	0.94	3.9	1.05	0.27	-0.09	1.96	0.07	-1.9	0.992	1	0.972	1
SMAC_01744	731	0	0	1	0	0	>ref|XP_962012.1| hypothetical protein NCU05248 [Neurospora crassa OR74A]	[Neurospora crassa OR74A]	Expect = 2e-101	>sp|B2WMX8.1|AIM41_PYRTR RecName: Full=Altered inheritance of mitochondria protein 41,	Expect = 6e-022	YqeY	mito 27	3.26	21.95	8	23.51	32.17	37.21	31.37	27.52	0.85	1.13	1	0.88	-0.23	0.18	0	-0.19	1	1	0.554	0.999
SMAC_01745	4304	0	0	1	0	0	>ref|XP_962010.1| hypothetical protein NCU05246 [Neurospora crassa OR74A]	[Neurospora crassa OR74A]	Expect = 0.0	>sp|Q9FF61.1|SM3L1_ARATH RecName: Full=Putative SWI/SNF-related matrix-associated actin-dependent	Expect = 5e-091	SNF2_N,Helicase_C,HIRAN,DEAD	nucl 13.5, cyto_nucl 12.5, cyto 10.5	184.05	14.59	43.01	6.29	28.46	14.74	16.15	19.39	4.87	1.57	1.34	0.85	2.28	0.65	0.42	-0.23	1	1	1	1
SMAC_01749	5134	0	0	0	0	1	>ref|XP_962006.1| hypothetical protein NCU05242 [Neurospora crassa OR74A]	[Neurospora crassa OR74A]	Expect = 0.0	>sp|Q9US36.1|YFZ5_SCHPO RecName: Full=Zinc finger protein C1039.05c	Expect = 8e-052	Fungal_trans,zf-C2H2	nucl 17, mito 4, cyto 4, cyto_mito 4	22.75	15.4	26.7	19.54	55.89	40.9	37.57	39.59	0.85	1.7	1.41	0.83	-0.24	0.77	0.5	-0.27	1	1	1	1
SMAC_01752	2345	0	0	1	0	0	>ref|XP_001909162.1| hypothetical protein [Podospora anserina S mat+]	[Podospora anserina S mat+]	Expect = 3e-178	>sp|Q03045.1|AMYG_HORRE RecName: Full=Glucoamylase P; AltName: Full=1,4-alpha-D-glucan	Expect = 3e-115	Glyco_hydro_15,CBM_20	extr 26	29.29	4.51	20.2	7.12	16.63	15.03	30.88	29.27	1.12	1.36	2.68	1.97	0.17	0.44	1.42	0.98	0.998	1	1	1
SMAC_01759	508	1	0	0	0	0	>ref|XP_957461.1| hypothetical protein NCU04384 [Neurospora crassa OR74A]	[Neurospora crassa OR74A]	Expect = 0.0	No hits found		no hits above threshold	plas 15, nucl 4, mito 3, E.R. 2, cyto_mito 2	82.46	6.85	41.64	2.73	18.71	9.63	7.63	9.26	3.38	1.57	0.97	0.62	1.76	0.66	-0.04	-0.69	1	1	0.715	1
SMAC_01775	520	0	0	1	0	0	>ref|XP_956142.1| hypothetical protein NCU04369 [Neurospora crassa OR74A]	[Neurospora crassa OR74A]	Expect = 4e-151	No hits found		no hits above threshold	nucl 19.5, cyto_nucl 13, cyto 5.5	388.56	21.43	288.98	40.88	105.48	153.03	149	169.05	1.44	1.46	1.83	1.25	0.53	0.55	0.87	0.32	1	1	1	1
SMAC_01775	546	0	0	1	0	1	>ref|XP_956142.1| hypothetical protein NCU04369 [Neurospora crassa OR74A]	[Neurospora crassa OR74A]	Expect = 4e-151	No hits found		no hits above threshold	nucl 19.5, cyto_nucl 13, cyto 5.5	388.56	21.43	288.98	40.88	105.48	153.03	149	169.05	1.44	1.46	1.83	1.25	0.53	0.55	0.87	0.32	1	1	1	1
SMAC_01775	653	0	0	0	0	1	>ref|XP_956142.1| hypothetical protein NCU04369 [Neurospora crassa OR74A]	[Neurospora crassa OR74A]	Expect = 4e-151	No hits found		no hits above threshold	nucl 19.5, cyto_nucl 13, cyto 5.5	388.56	21.43	288.98	40.88	105.48	153.03	149	169.05	1.44	1.46	1.83	1.25	0.53	0.55	0.87	0.32	1	1	1	1
SMAC_01775	831	0	0	1	1	0	>ref|XP_956142.1| hypothetical protein NCU04369 [Neurospora crassa OR74A]	[Neurospora crassa OR74A]	Expect = 4e-151	No hits found		no hits above threshold	nucl 19.5, cyto_nucl 13, cyto 5.5	388.56	21.43	288.98	40.88	105.48	153.03	149	169.05	1.44	1.46	1.83	1.25	0.53	0.55	0.87	0.32	1	1	1	1
SMAC_01775	2562	0	0	0	0	1	>ref|XP_956142.1| hypothetical protein NCU04369 [Neurospora crassa OR74A]	[Neurospora crassa OR74A]	Expect = 4e-151	No hits found		no hits above threshold	nucl 19.5, cyto_nucl 13, cyto 5.5	388.56	21.43	288.98	40.88	105.48	153.03	149	169.05	1.44	1.46	1.83	1.25	0.53	0.55	0.87	0.32	1	1	1	1
SMAC_01786	952	1	0	0	0	0	>ref|XP_955829.1| hypothetical protein NCU04357 [Neurospora crassa OR74A]	[Neurospora crassa OR74A]	Expect = 7e-030	No hits found		no hits above threshold	cysk 13, nucl 4, cyto 4, cyto_nucl 4	147.95	7.51	104.59	0.48	1.73	0.73	2.97	0.68	3.4	0.09	0.14	1.65	1.77	-3.54	-2.81	0.73	1	1	1	1
SMAC_01790	1968	0	0	1	0	0	>ref|XP_955826.2| hypothetical protein NCU04354 [Neurospora crassa OR74A]	[Neurospora crassa OR74A]	Expect = 0.0	>sp|Q1MTR1.2|IRC3_SCHPO RecName: Full=Putative mitochondrial ATP-dependent helicase irc3	Expect = 4e-107	ResIII,DEAD,Helicase_C	mito 14.5, cyto_mito 12.833, cyto 10, cyto_nucl 6.333	11.08	4.04	10.73	8.04	22.32	17.54	9.44	7.71	0.66	1.72	0.78	0.45	-0.61	0.78	-0.37	-1.14	1	1	1	1
SMAC_01790	2042	0	0	1	0	0	>ref|XP_955826.2| hypothetical protein NCU04354 [Neurospora crassa OR74A]	[Neurospora crassa OR74A]	Expect = 0.0	>sp|Q1MTR1.2|IRC3_SCHPO RecName: Full=Putative mitochondrial ATP-dependent helicase irc3	Expect = 4e-107	ResIII,DEAD,Helicase_C	mito 14.5, cyto_mito 12.833, cyto 10, cyto_nucl 6.333	11.08	4.04	10.73	8.04	22.32	17.54	9.44	7.71	0.66	1.72	0.78	0.45	-0.61	0.78	-0.37	-1.14	1	1	1	1
SMAC_01794	3913	0	0	0	0	1	>ref|XP_001728545.1| hypothetical protein NCU11050 [Neurospora crassa OR74A]	[Neurospora crassa OR74A]	Expect = 0.0	>sp|Q54J73.1|PAP_DICDI RecName: Full=Poly(A) polymerase; Short=PAP; AltName: Full=Polynucleotide	Expect = 6e-020	PAP_central,Exo_endo_phos,DUF504,PAP_RNA-bind	nucl 13.5, cyto_nucl 10.5, cyto 6.5, pero 4	28.29	15.27	26.61	5.51	1.44	1.5	6.73	10.59	2.41	0.14	0.84	5.92	1.27	-2.82	-0.26	2.57	1	1	1	1
SMAC_01802	182	0	0	1	0	0	>ref|XP_956330.1| hypothetical protein NCU04349 [Neurospora crassa OR74A]	[Neurospora crassa OR74A]	Expect = 0.0	>sp|Q2KJG8.1|BCKD_BOVIN RecName: Full=[3-methyl-2-oxobutanoate dehydrogenase [lipoamide]]	Expect = 2e-052	BCDHK_Adom3,HATPase_c,Inhibitor_I9	cysk 20, cyto_nucl 4.5, cyto 4	35.35	189.4	185.15	248.87	31.58	16.29	1.79	1.02	0.67	0.07	0	0.06	-0.57	-3.84	-7.81	-3.96	1	1	1	1
SMAC_01808	3301	0	0	0	1	0	>ref|XP_962644.1| hypothetical protein NCU07974 [Neurospora crassa OR74A]	[Neurospora crassa OR74A]	Expect = 0.0	>sp|Q4WBU0.1|EGLD_ASPFU RecName: Full=Probable endo-beta-1,4-glucanase D; Short=Endoglucanase	Expect = 4e-031	Glyco_hydro_61	extr 25	75.53	33.11	68.76	20.32	227.69	460.63	129.9	107.97	1.68	10.09	3.57	0.35	0.75	3.33	1.84	-1.5	1	1	1	1
SMAC_01811	744	0	0	1	0	0	>ref|XP_956317.1| hypothetical protein NCU04336 [Neurospora crassa OR74A]	[Neurospora crassa OR74A]	Expect = 4e-082	>sp|P53875.1|RM19_YEAST RecName: Full=54S ribosomal protein L19, mitochondrial; AltName:	Expect = 1e-038	Ribosomal_L11_N,Ribosomal_L11	cyto 17.5, cyto_nucl 9.5, mito 9	32.94	103.95	52.81	76.72	19.49	12.13	24.2	27.07	1.24	0.15	0.25	1.69	0.31	-2.73	-1.97	0.76	1	1	1	1
SMAC_01814	2838	0	0	1	0	1	>ref|XP_962652.2| acetolactate synthase, mitochondrial precursor [Neurospora crassa	[Neurospora crassa	Expect = 0.0	>sp|P07342.1|ILVB_YEAST RecName: Full=Acetolactate synthase catalytic subunit, mitochondrial;	Expect = 0.0	TPP_enzyme_N,TPP_enzyme_C,TPP_enzyme_M	mito 22.5, cyto_mito 13.5, cyto 3.5	10.29	40.24	21.05	46.5	67.43	31.23	108.54	140.1	0.8	0.79	2.06	2.61	-0.33	-0.35	1.04	1.39	1	1	1	1
SMAC_01824	1367	0	0	1	0	0	>ref|XP_962657.1| cystathionine beta-lyase [Neurospora crassa OR74A]	[Neurospora crassa OR74A]	Expect = 0.0	>sp|O94350.4|CBL_SCHPO RecName: Full=Cystathionine beta-lyase; Short=CBL; AltName: Full=Beta-cystathionase;	Expect = 2e-112	Cys_Met_Meta_PP,DegT_DnrJ_EryC1,Aminotran_5,Aminotran_1_2,Alum_res	cyto 15, cyto_nucl 11.833, cyto_pero 8.999, nucl 5.5, mito 5	94.29	54.84	77.76	56.53	40.35	29.6	58.82	78.14	1.08	0.43	0.85	2.01	0.11	-1.23	-0.23	1.01	1	1	1	1
SMAC_01824	1540	0	0	1	0	0	>ref|XP_962657.1| cystathionine beta-lyase [Neurospora crassa OR74A]	[Neurospora crassa OR74A]	Expect = 0.0	>sp|O94350.4|CBL_SCHPO RecName: Full=Cystathionine beta-lyase; Short=CBL; AltName: Full=Beta-cystathionase;	Expect = 2e-112	Cys_Met_Meta_PP,DegT_DnrJ_EryC1,Aminotran_5,Aminotran_1_2,Alum_res	cyto 15, cyto_nucl 11.833, cyto_pero 8.999, nucl 5.5, mito 5	94.29	54.84	77.76	56.53	40.35	29.6	58.82	78.14	1.08	0.43	0.85	2.01	0.11	-1.23	-0.23	1.01	1	1	1	1
SMAC_01832	61	0	0	0	0	1	>ref|XP_962665.1| hypothetical protein NCU07995 [Neurospora crassa OR74A]	[Neurospora crassa OR74A]	Expect = 3e-024	No hits found		no hits above threshold	mito 19, nucl 2, cyto 2, plas 2, cyto_nucl 2	148.33	5.89	148.57	1.15	7.71	9.84	40.01	17.4	2.24	0.43	1.49	3.49	1.16	-1.23	0.57	1.8	1	1	1	1
SMAC_01832	63	0	0	0	0	1	>ref|XP_962665.1| hypothetical protein NCU07995 [Neurospora crassa OR74A]	[Neurospora crassa OR74A]	Expect = 3e-024	No hits found		no hits above threshold	mito 19, nucl 2, cyto 2, plas 2, cyto_nucl 2	148.33	5.89	148.57	1.15	7.71	9.84	40.01	17.4	2.24	0.43	1.49	3.49	1.16	-1.23	0.57	1.8	1	1	1	1
SMAC_01834	777	0	0	0	0	1	>ref|XP_003301505.1| hypothetical protein PTT_13025 [Pyrenophora teres f. teres 0-1]	[Pyrenophora teres f. teres 0-1]	Expect = 1e-013	No hits found		no hits above threshold	nucl 20.5, cyto_nucl 11.5, mito 5	51.3	4.34	55.51	1.89	7.33	11.26	10.37	7.97	1.96	0.98	1.01	1.03	0.97	-0.03	0.01	0.04	1	0.65	0.512	0.652
SMAC_01835	3742	0	0	0	1	0	>ref|XP_962671.1| vacuolar protein-sorting protein BRO1 [Neurospora crassa OR74A]	[Neurospora crassa OR74A]	Expect = 0.0	>sp|Q7SAN9.1|BRO1_NEUCR RecName: Full=Vacuolar protein-sorting protein bro-1; AltName:	Expect = 0.0	BRO1	cyto 13, cyto_nucl 12, nucl 9, mito 2, plas 2	52.21	8.99	32.03	16.35	9.81	8.48	15.11	23.95	0.98	0.37	0.79	2.16	-0.03	-1.45	-0.33	1.11	0.839	1	1	1
SMAC_01836	2792	0	0	0	0	1	>ref|XP_962670.1| cutinase transcription factor 1 alpha [Neurospora crassa OR74A]	[Neurospora crassa OR74A]	Expect = 0.0	>sp|P52958.1|CTF1A_FUSSO RecName: Full=Cutinase transcription factor 1 alpha	Expect = 0.0	Fungal_trans	nucl 22.5, cyto_nucl 13, cyto 2.5	73.38	13.1	53.22	31.89	28.71	31.68	74.65	66.76	0.73	0.64	1.55	2.42	-0.45	-0.64	0.64	1.28	1	1	1	1
SMAC_01836	3620	0	0	1	0	0	>ref|XP_962670.1| cutinase transcription factor 1 alpha [Neurospora crassa OR74A]	[Neurospora crassa OR74A]	Expect = 0.0	>sp|P52958.1|CTF1A_FUSSO RecName: Full=Cutinase transcription factor 1 alpha	Expect = 0.0	Fungal_trans	nucl 22.5, cyto_nucl 13, cyto 2.5	73.38	13.1	53.22	31.89	28.71	31.68	74.65	66.76	0.73	0.64	1.55	2.42	-0.45	-0.64	0.64	1.28	1	1	1	1
SMAC_01837	3334	0	0	0	1	0	>ref|XP_962669.1| hypothetical protein NCU07999 [Neurospora crassa OR74A]	[Neurospora crassa OR74A]	Expect = 0.0	>sp|Q7SAP1.1|MCD4_NEUCR RecName: Full=GPI ethanolamine phosphate transferase 1	Expect = 0.0	PigN,Sulfatase,Phosphodiest	plas 21, E.R. 4	43.98	12.82	41.18	36.24	20.21	19.77	21.23	25.58	0.52	0.39	0.47	1.2	-0.95	-1.35	-1.1	0.26	1	1	1	1
SMAC_01841	2236	0	0	0	1	0	>ref|XP_962676.1| hypothetical protein NCU08006 [Neurospora crassa OR74A]	[Neurospora crassa OR74A]	Expect = 0.0	No hits found		no hits above threshold	plas 16, nucl 6, cyto 3, mito_nucl 3	9.45	6.56	10.84	16.91	34.96	105.91	86.5	101.25	0.44	3.16	4.22	1.33	-1.18	1.66	2.08	0.41	1	1	1	1
SMAC_01841	2292	0	0	1	0	0	>ref|XP_962676.1| hypothetical protein NCU08006 [Neurospora crassa OR74A]	[Neurospora crassa OR74A]	Expect = 0.0	No hits found		no hits above threshold	plas 16, nucl 6, cyto 3, mito_nucl 3	9.45	6.56	10.84	16.91	34.96	105.91	86.5	101.25	0.44	3.16	4.22	1.33	-1.18	1.66	2.08	0.41	1	1	1	1
SMAC_01841	2517	0	0	0	1	0	>ref|XP_962676.1| hypothetical protein NCU08006 [Neurospora crassa OR74A]	[Neurospora crassa OR74A]	Expect = 0.0	No hits found		no hits above threshold	plas 16, nucl 6, cyto 3, mito_nucl 3	9.45	6.56	10.84	16.91	34.96	105.91	86.5	101.25	0.44	3.16	4.22	1.33	-1.18	1.66	2.08	0.41	1	1	1	1
SMAC_01844	2323	0	0	1	0	1	>ref|XP_962673.1| hypothetical protein NCU08003 [Neurospora crassa OR74A]	[Neurospora crassa OR74A]	Expect = 0.0	>sp|O14470.3|SSR2_SCHPO RecName: Full=SWI/SNF and RSC complexes subunit ssr2	Expect = 6e-093	SWIRM,Myb_DNA-binding	cyto 14, cyto_nucl 13, nucl 8, pero 3	20.02	16.5	27.62	47.58	47.76	41.11	27.14	24.57	0.38	0.69	0.42	0.61	-1.39	-0.53	-1.25	-0.72	1	1	1	1
SMAC_01844	2491	0	0	1	0	0	>ref|XP_962673.1| hypothetical protein NCU08003 [Neurospora crassa OR74A]	[Neurospora crassa OR74A]	Expect = 0.0	>sp|O14470.3|SSR2_SCHPO RecName: Full=SWI/SNF and RSC complexes subunit ssr2	Expect = 6e-093	SWIRM,Myb_DNA-binding	cyto 14, cyto_nucl 13, nucl 8, pero 3	20.02	16.5	27.62	47.58	47.76	41.11	27.14	24.57	0.38	0.69	0.42	0.61	-1.39	-0.53	-1.25	-0.72	1	1	1	1
SMAC_01844	2898	0	0	0	1	0	>ref|XP_962673.1| hypothetical protein NCU08003 [Neurospora crassa OR74A]	[Neurospora crassa OR74A]	Expect = 0.0	>sp|O14470.3|SSR2_SCHPO RecName: Full=SWI/SNF and RSC complexes subunit ssr2	Expect = 6e-093	SWIRM,Myb_DNA-binding	cyto 14, cyto_nucl 13, nucl 8, pero 3	20.02	16.5	27.62	47.58	47.76	41.11	27.14	24.57	0.38	0.69	0.42	0.61	-1.39	-0.53	-1.25	-0.72	1	1	1	1
SMAC_01845	1916	0	0	1	1	0	>ref|XP_962672.1| hypothetical protein NCU08002 [Neurospora crassa OR74A]	[Neurospora crassa OR74A]	Expect = 0.0	>sp|Q00614.1|CACP_CANTR RecName: Full=Carnitine O-acetyltransferase, mitochondrial; Short=Carnitine	Expect = 6e-153	Carn_acyltransf	nucl 14, pero 7, mito 3, cyto 3, cyto_mito 3	116.16	31.49	54.49	42.42	19.9	10.77	12.1	17.46	1.11	0.25	0.25	0.99	0.15	-2	-2.02	-0.02	1	1	1	0.596
SMAC_01845	2088	0	0	0	0	1	>ref|XP_962672.1| hypothetical protein NCU08002 [Neurospora crassa OR74A]	[Neurospora crassa OR74A]	Expect = 0.0	>sp|Q00614.1|CACP_CANTR RecName: Full=Carnitine O-acetyltransferase, mitochondrial; Short=Carnitine	Expect = 6e-153	Carn_acyltransf	nucl 14, pero 7, mito 3, cyto 3, cyto_mito 3	116.16	31.49	54.49	42.42	19.9	10.77	12.1	17.46	1.11	0.25	0.25	0.99	0.15	-2	-2.02	-0.02	1	1	1	0.596
SMAC_01858	2691	0	0	0	1	0	>emb|CAE85513.1| related to DNA mismatch repair protein PMS1 [Neurospora crassa]	[Neurospora crassa]	Expect = 0.0	>sp|P54278.2|PMS2_HUMAN RecName: Full=Mismatch repair endonuclease PMS2; AltName: Full=DNA	Expect = 4e-087	DNA_mis_repair,HATPase_c	nucl 23, cyto_nucl 14.5	85.94	36.24	72.95	60.4	20.37	21.46	72.2	50.09	0.75	0.24	0.75	3.07	-0.41	-2.03	-0.42	1.62	1	1	1	1
SMAC_01858	4179	0	0	0	0	1	>emb|CAE85513.1| related to DNA mismatch repair protein PMS1 [Neurospora crassa]	[Neurospora crassa]	Expect = 0.0	>sp|P54278.2|PMS2_HUMAN RecName: Full=Mismatch repair endonuclease PMS2; AltName: Full=DNA	Expect = 4e-087	DNA_mis_repair,HATPase_c	nucl 23, cyto_nucl 14.5	85.94	36.24	72.95	60.4	20.37	21.46	72.2	50.09	0.75	0.24	0.75	3.07	-0.41	-2.03	-0.42	1.62	1	1	1	1
SMAC_01858	4506	0	0	1	0	0	>emb|CAE85513.1| related to DNA mismatch repair protein PMS1 [Neurospora crassa]	[Neurospora crassa]	Expect = 0.0	>sp|P54278.2|PMS2_HUMAN RecName: Full=Mismatch repair endonuclease PMS2; AltName: Full=DNA	Expect = 4e-087	DNA_mis_repair,HATPase_c	nucl 23, cyto_nucl 14.5	85.94	36.24	72.95	60.4	20.37	21.46	72.2	50.09	0.75	0.24	0.75	3.07	-0.41	-2.03	-0.42	1.62	1	1	1	1
SMAC_01862	5220	0	0	0	0	1	>emb|CAB51808.1| Spo76 protein [Sordaria macrospora]	[Sordaria macrospora]	Expect = 0.0	>sp|Q9HFF5.1|PDS5_SCHPO RecName: Full=Sister chromatid cohesion protein pds5; AltName:	Expect = 5e-128	HEAT	nucl 20.5, cyto_nucl 13, cyto 4.5	28.42	5.16	34.82	12.68	6.02	5.13	5.3	6.6	0.66	0.27	0.3	1.1	-0.6	-1.89	-1.75	0.13	1	1	1	0.982
SMAC_01862	5541	0	0	0	1	0	>emb|CAB51808.1| Spo76 protein [Sordaria macrospora]	[Sordaria macrospora]	Expect = 0.0	>sp|Q9HFF5.1|PDS5_SCHPO RecName: Full=Sister chromatid cohesion protein pds5; AltName:	Expect = 5e-128	HEAT	nucl 20.5, cyto_nucl 13, cyto 4.5	28.42	5.16	34.82	12.68	6.02	5.13	5.3	6.6	0.66	0.27	0.3	1.1	-0.6	-1.89	-1.75	0.13	1	1	1	0.982
SMAC_01863	958	0	0	0	1	0	>ref|XP_956689.1| hypothetical protein NCU00425 [Neurospora crassa OR74A]	[Neurospora crassa OR74A]	Expect = 4e-060	No hits found		no hits above threshold	extr 20, mito 2, plas 2, vacu 2	12.06	3.03	14.75	2.53	310	12.03	112.43	88.09	1.31	29.89	20.43	0.68	0.39	4.9	4.35	-0.55	0.999	1	1	1
SMAC_01871	5997	0	0	0	1	0	>emb|CAF05974.1| putative protein [Neurospora crassa]	[Neurospora crassa]	Expect = 0.0	No hits found		no hits above threshold	nucl 22.5, cyto_nucl 13, cyto 2.5	5.95	5.25	8.3	9.08	2.49	3.66	5.45	3.97	0.61	0.25	0.39	1.59	-0.72	-2.01	-1.34	0.67	1	1	1	1
SMAC_01873	317	1	0	0	0	0	>ref|XP_956700.1| hypothetical protein NCU00436 [Neurospora crassa OR74A]	[Neurospora crassa OR74A]	Expect = 0.0	>sp|Q9USY7.1|FZO1_SCHPO RecName: Full=Transmembrane GTPase fzo1	Expect = 1e-115	Dynamin_N,GTP_EFTU,MMR_HSR1	nucl 10, cyto_nucl 10, cyto 8, mito 3, plas 2, pero 2	82.54	130.08	43.38	147	51.92	43.37	44.48	42.25	0.9	0.25	0.23	0.95	-0.16	-2.01	-2.09	-0.08	1	1	1	0.997
SMAC_01873	3242	0	0	1	0	0	>ref|XP_956700.1| hypothetical protein NCU00436 [Neurospora crassa OR74A]	[Neurospora crassa OR74A]	Expect = 0.0	>sp|Q9USY7.1|FZO1_SCHPO RecName: Full=Transmembrane GTPase fzo1	Expect = 1e-115	Dynamin_N,GTP_EFTU,MMR_HSR1	nucl 10, cyto_nucl 10, cyto 8, mito 3, plas 2, pero 2	82.54	130.08	43.38	147	51.92	43.37	44.48	42.25	0.9	0.25	0.23	0.95	-0.16	-2.01	-2.09	-0.08	1	1	1	0.997
SMAC_01876	2309	0	0	1	0	0	>ref|XP_956704.2| guanine nucleotide-binding protein beta subunit [Neurospora crassa	[Neurospora crassa	Expect = 0.0	>sp|O14435.1|GBB_CRYPA RecName: Full=Guanine nucleotide-binding protein subunit beta	Expect = 0.0	WD40	nucl 14, cyto_nucl 12.333, cyto 8.5, cyto_pero 6.666	6.61	42.13	14.7	68.05	52.57	67.15	53.51	58.39	0.57	0.68	0.65	0.95	-0.81	-0.55	-0.61	-0.07	1	1	1	0.99
SMAC_01876	2445	0	0	1	0	0	>ref|XP_956704.2| guanine nucleotide-binding protein beta subunit [Neurospora crassa	[Neurospora crassa	Expect = 0.0	>sp|O14435.1|GBB_CRYPA RecName: Full=Guanine nucleotide-binding protein subunit beta	Expect = 0.0	WD40	nucl 14, cyto_nucl 12.333, cyto 8.5, cyto_pero 6.666	6.61	42.13	14.7	68.05	52.57	67.15	53.51	58.39	0.57	0.68	0.65	0.95	-0.81	-0.55	-0.61	-0.07	1	1	1	0.99
SMAC_01880	1928	0	0	1	0	0	>ref|XP_956708.2| hypothetical protein NCU00444 [Neurospora crassa OR74A]	[Neurospora crassa OR74A]	Expect = 3e-138	>sp|P35189.1|TAF14_YEAST RecName: Full=Transcription initiation factor TFIID subunit 14;	Expect = 7e-047	YEATS	nucl 19.5, cyto_nucl 13.333, cyto 6, cyto_pero 3.833	4.52	57.12	28.62	58.27	19.75	9.98	6	7.11	0.87	0.19	0.09	0.46	-0.21	-2.4	-3.53	-1.13	1	1	1	1
SMAC_01897	1298	0	0	0	0	1	>ref|XP_956782.2| hypothetical protein NCU00463 [Neurospora crassa OR74A]	[Neurospora crassa OR74A]	Expect = 0.0	>sp|Q7RXY2.2|KYNU1_NEUCR RecName: Full=Kynureninase 1; AltName: Full=Biosynthesis of nicotinic	Expect = 0.0	Aminotran_5	cyto_nucl 11, cyto 10, nucl 8, pero 7	30.43	28.25	43.75	42.86	11.81	7.86	4.13	2.23	0.68	0.16	0.06	0.35	-0.56	-2.62	-4.15	-1.52	1	1	1	1
SMAC_01898	548	0	0	1	1	0	>sp|Q7RXY1.1|RL32_NEUCR RecName: Full=60S ribosomal protein L32	not specified	Expect = 2e-067	>sp|Q7RXY1.1|RL32_NEUCR RecName: Full=60S ribosomal protein L32	Expect = 6e-069	Ribosomal_L32e	mito 19, cyto 5.5, cyto_nucl 4.5	358.08	2295.09	1167.03	1914.94	1439.67	1031.7	3272.85	3816.34	1.06	0.48	1.41	2.96	0.09	-1.07	0.5	1.57	1	1	1	1
SMAC_01898	575	0	0	0	1	0	>sp|Q7RXY1.1|RL32_NEUCR RecName: Full=60S ribosomal protein L32	not specified	Expect = 2e-067	>sp|Q7RXY1.1|RL32_NEUCR RecName: Full=60S ribosomal protein L32	Expect = 6e-069	Ribosomal_L32e	mito 19, cyto 5.5, cyto_nucl 4.5	358.08	2295.09	1167.03	1914.94	1439.67	1031.7	3272.85	3816.34	1.06	0.48	1.41	2.96	0.09	-1.07	0.5	1.57	1	1	1	1
SMAC_01899	1958	0	0	1	0	0	>ref|XP_956784.1| hypothetical protein NCU00465 [Neurospora crassa OR74A]	[Neurospora crassa OR74A]	Expect = 0.0	>sp|O94657.1|XDJ1_SCHPO RecName: Full=DnaJ protein homolog xdj1; Flags: Precursor	Expect = 5e-082	DnaJ_C,DnaJ,DnaJ_CXXCXGXG	cyto 15, nucl 6, cysk 4	37.17	18.86	33.07	43.36	16.12	12.41	12.93	10.78	0.54	0.24	0.21	0.87	-0.9	-2.06	-2.27	-0.21	1	1	1	0.999
SMAC_01901	1219	0	0	1	0	0	>ref|XP_956786.1| COP9 signalosome complex subunit 5 [Neurospora crassa OR74A]	[Neurospora crassa OR74A]	Expect = 0.0	>sp|Q7RXX8.1|CSN5_NEUCR RecName: Full=COP9 signalosome complex subunit 5	Expect = 0.0	Mov34	cyto_nucl 8.333, cyto 8, nucl 7.5, cyto_pero 6.833, cysk 5, pero 4.5	7.67	17.11	22.3	32.26	133.74	81.84	37.24	37.23	0.5	2.43	0.88	0.36	-1.01	1.28	-0.18	-1.47	1	1	1	1
SMAC_01902	2200	0	0	0	1	0	>ref|XP_956787.1| prephenate dehydrogenase [Neurospora crassa OR74A]	[Neurospora crassa OR74A]	Expect = 0.0	>sp|O60078.1|TYR1_SCHPO RecName: Full=Probable prephenate dehydrogenase [NADP+]; Short=PRDH	Expect = 1e-152	PDH,NAD_binding_2,F420_oxidored,2-Hacid_dh_C	cysk 16, cyto 7.5, cyto_nucl 4.5	133.76	12.02	72.41	19.58	13.22	14.54	30.24	32.78	1.45	0.41	0.95	2.33	0.54	-1.3	-0.08	1.22	1	1	0.963	1
SMAC_01911	1100	0	1	0	0	0	>ref|XP_956796.1| carboxypeptidase Y precursor [Neurospora crassa OR74A]	[Neurospora crassa OR74A]	Expect = 0.0	>sp|P30574.2|CBPY_CANAL RecName: Full=Carboxypeptidase Y; AltName: Full=Carboxypeptidase	Expect = 7e-175	Peptidase_S10,Carbpep_Y_N	extr 21, vacu 3, mito 1, cyto 1, golg 1, cyto_mito 1	47.59	264.02	94.68	380.94	216.37	392.7	213.23	281.24	0.64	0.63	0.51	0.81	-0.64	-0.68	-0.97	-0.3	1	1	1	1
SMAC_01917	2843	0	0	1	1	0	>ref|XP_956171.1| hypothetical protein NCU00486 [Neurospora crassa OR74A]	[Neurospora crassa OR74A]	Expect = 0.0	No hits found		no hits above threshold	nucl 18.5, cyto_nucl 15, cyto 8.5	77.14	38.69	63.71	149.12	22.6	17.57	20.1	21.24	0.33	0.1	0.11	1.06	-1.6	-3.3	-3.21	0.09	1	1	1	0.979
SMAC_01921	1131	0	0	1	0	0	>ref|XP_956174.2| cytoplasmic ribosomal protein subunit S3 [Neurospora crassa OR74A]	[Neurospora crassa OR74A]	Expect = 6e-149	>sp|O60128.1|RS3_SCHPO RecName: Full=40S ribosomal protein S3	Expect = 4e-102	Ribosomal_S3_C,KH_2	mito 17, cyto 6.5, cyto_nucl 5.5, nucl 3.5	49.89	353.53	163.68	365.3	361.42	228.83	725.6	710.66	0.87	0.6	1.54	2.54	-0.2	-0.73	0.62	1.35	1	1	1	1
SMAC_01921	1221	0	0	1	0	0	>ref|XP_956174.2| cytoplasmic ribosomal protein subunit S3 [Neurospora crassa OR74A]	[Neurospora crassa OR74A]	Expect = 6e-149	>sp|O60128.1|RS3_SCHPO RecName: Full=40S ribosomal protein S3	Expect = 4e-102	Ribosomal_S3_C,KH_2	mito 17, cyto 6.5, cyto_nucl 5.5, nucl 3.5	49.89	353.53	163.68	365.3	361.42	228.83	725.6	710.66	0.87	0.6	1.54	2.54	-0.2	-0.73	0.62	1.35	1	1	1	1
SMAC_01929	2776	0	0	0	1	0	>ref|XP_955789.1| molybdenum cofactor biosynthesis protein 1 B [Neurospora crassa	[Neurospora crassa	Expect = 0.0	>sp|Q9NZB8.3|MOCS1_HUMAN RecName: Full=Molybdenum cofactor biosynthesis protein 1; AltName:	Expect = 4e-138	MoaC,Mob_synth_C,Radical_SAM	mito 24.5, cyto_mito 13	10.94	11.5	10.59	9.44	3.12	6.87	11.23	9.69	1.21	0.38	0.82	2.14	0.27	-1.39	-0.29	1.1	1	1	1	1
SMAC_01931	1862	0	0	1	0	0	>ref|XP_959002.2| hypothetical protein NCU08974 [Neurospora crassa OR74A]	[Neurospora crassa OR74A]	Expect = 2e-133	>sp|Q9Y7M3.1|YNT3_SCHPO RecName: Full=FYVE-type zinc finger-containing protein C9B6.03	Expect = 1e-020	FYVE	nucl 21.5, cyto_nucl 13, cyto 3.5	48.85	39.09	33.35	45.75	77.56	198.86	54.52	52.25	0.93	2.27	0.89	0.39	-0.1	1.18	-0.17	-1.36	0.999	1	1	1
SMAC_01931	1891	0	0	0	1	0	>ref|XP_959002.2| hypothetical protein NCU08974 [Neurospora crassa OR74A]	[Neurospora crassa OR74A]	Expect = 2e-133	>sp|Q9Y7M3.1|YNT3_SCHPO RecName: Full=FYVE-type zinc finger-containing protein C9B6.03	Expect = 1e-020	FYVE	nucl 21.5, cyto_nucl 13, cyto 3.5	48.85	39.09	33.35	45.75	77.56	198.86	54.52	52.25	0.93	2.27	0.89	0.39	-0.1	1.18	-0.17	-1.36	0.999	1	1	1
SMAC_01931	2481	0	0	1	0	0	>ref|XP_959002.2| hypothetical protein NCU08974 [Neurospora crassa OR74A]	[Neurospora crassa OR74A]	Expect = 2e-133	>sp|Q9Y7M3.1|YNT3_SCHPO RecName: Full=FYVE-type zinc finger-containing protein C9B6.03	Expect = 1e-020	FYVE	nucl 21.5, cyto_nucl 13, cyto 3.5	48.85	39.09	33.35	45.75	77.56	198.86	54.52	52.25	0.93	2.27	0.89	0.39	-0.1	1.18	-0.17	-1.36	0.999	1	1	1
SMAC_01932	1492	0	0	1	0	0	>ref|XP_959004.1| hypothetical protein NCU08976 [Neurospora crassa OR74A]	[Neurospora crassa OR74A]	Expect = 0.0	>sp|Q54TC9.1|SRE1_DICDI RecName: Full=Elongation of fatty acids protein sre1; AltName:	Expect = 5e-012	ELO	mito 11.5, cyto_mito 10, cyto 7.5, extr 7	22.52	37.33	33.05	69.1	24.16	10.16	3.36	4.15	0.53	0.18	0.04	0.23	-0.9	-2.45	-4.57	-2.12	1	1	1	1
SMAC_01933	1131	1	0	0	0	0	>ref|XP_959005.1| hypothetical protein NCU08977 [Neurospora crassa OR74A]	[Neurospora crassa OR74A]	Expect = 0.0	>sp|B5WWZ9.1|FAO2_LOTJA RecName: Full=Long-chain-alcohol oxidase FAO2; AltName: Full=Long-chain	Expect = 4e-079	GMC_oxred_N,GMC_oxred_C,FAD_binding_2,Pyr_redox_2,DAO	cyto 15.5, cyto_nucl 9.5, mito 7, nucl 2.5	65.77	6	42.6	7.14	0.23	0.19	1.36	1.84	1.68	0.01	0.11	7.6	0.75	-6.08	-3.16	2.93	1	1	1	1
SMAC_01935	418	1	1	0	0	0	>ref|XP_959008.1| hypothetical protein NCU11397 [Neurospora crassa OR74A]	[Neurospora crassa OR74A]	Expect = 0.0	>sp|O14121.1|NDH1_SCHPO RecName: Full=Probable NADH-ubiquinone oxidoreductase C3A11.07,	Expect = 6e-142	Pyr_redox_2,Pyr_redox	mito 20.5, cyto_mito 12.833, cyto 4, cyto_nucl 3.333	46.32	31.46	49.78	38.62	70.32	98.58	69.9	73.22	0.88	1.54	1.33	0.86	-0.19	0.62	0.41	-0.21	1	1	1	1
SMAC_01943	1430	0	0	0	0	1	>ref|XP_959017.1| ADP-ribosylation factor 1 [Neurospora crassa OR74A]	[Neurospora crassa OR74A]	Expect = 1e-100	>sp|P38116.4|ARL1_YEAST RecName: Full=ADP-ribosylation factor-like protein 1; AltName:	Expect = 2e-069	Arf,SRPRB,Ras,G-alpha,Gtr1_RagA,Miro,GTP_EFTU	cyto_mito 10.666, cyto 10.5, mito 9.5, cyto_pero 8.666, cyto_nucl 6.666, pero 5.5	32.82	53.38	34.04	70.84	41.36	43.36	17.69	11.65	0.75	0.45	0.16	0.37	-0.42	-1.15	-2.6	-1.45	1	1	1	1
SMAC_01944	799	0	0	0	0	1	>ref|XP_959019.1| hypothetical protein NCU08991 [Neurospora crassa OR74A]	[Neurospora crassa OR74A]	Expect = 5e-093	>sp|Q8NK13.1|SKP1_NEUCR RecName: Full=E3 ubiquitin ligase complex SCF subunit scon-3;	Expect = 2e-094	Skp1,Skp1_POZ	nucl 23, cyto_nucl 13.5	71.79	762.29	431.11	419.92	1179.4	656.33	647.5	693.04	1.53	1.54	1.17	0.76	0.61	0.62	0.23	-0.39	1	1	1	1
SMAC_01946	647	0	0	0	1	0	>ref|XP_001590191.1| hypothetical protein SS1G_08955 [Sclerotinia sclerotiorum 1980]	[Sclerotinia sclerotiorum 1980]	Expect = 6e-028	>sp|P38958.1|PT100_YEAST RecName: Full=Protein PET100, mitochondrial; Flags: Precursor	Expect = 6e-011	no hits above threshold	nucl 15, cyto_nucl 11, cyto 5, mito 4	9.83	24.94	38.49	27.33	20.68	17.54	18.54	14.49	0.79	0.48	0.43	0.9	-0.34	-1.06	-1.21	-0.15	1	1	1	0.93
SMAC_01950	2313	0	0	1	0	0	>ref|XP_959023.1| hypothetical protein NCU08995 [Neurospora crassa OR74A]	[Neurospora crassa OR74A]	Expect = 0.0	>sp|P87056.2|YDJ8_SCHPO RecName: Full=Abhydrolase domain-containing protein C57A10.08c	Expect = 5e-014	Abhydrolase_1,Thioesterase	nucl 8.5, cyto_nucl 8, cyto 6.5, plas 6, mito 3	24.43	13.26	22.44	14.75	14.69	15.49	2.11	2.79	1.01	0.7	0.12	0.17	0.01	-0.51	-3.11	-2.6	0.67	1	1	1
SMAC_01950	2396	0	0	1	0	0	>ref|XP_959023.1| hypothetical protein NCU08995 [Neurospora crassa OR74A]	[Neurospora crassa OR74A]	Expect = 0.0	>sp|P87056.2|YDJ8_SCHPO RecName: Full=Abhydrolase domain-containing protein C57A10.08c	Expect = 5e-014	Abhydrolase_1,Thioesterase	nucl 8.5, cyto_nucl 8, cyto 6.5, plas 6, mito 3	24.43	13.26	22.44	14.75	14.69	15.49	2.11	2.79	1.01	0.7	0.12	0.17	0.01	-0.51	-3.11	-2.6	0.67	1	1	1
SMAC_01953	1848	0	0	1	0	0	>ref|XP_959026.2| 4-aminobutyrate aminotransferase [Neurospora crassa OR74A]	[Neurospora crassa OR74A]	Expect = 0.0	>sp|P14010.1|GATA_EMENI RecName: Full=4-aminobutyrate aminotransferase; AltName: Full=GABA	Expect = 0.0	Aminotran_3	mito 24.5, cyto_mito 13	26.35	168.07	53.6	120.03	84.92	42.88	56.43	73.52	1.26	0.4	0.42	1.05	0.34	-1.34	-1.26	0.07	1	1	1	0.991
SMAC_01958	3508	0	0	0	0	1	>ref|XP_959031.1| hypothetical protein NCU09003 [Neurospora crassa OR74A]	[Neurospora crassa OR74A]	Expect = 0.0	No hits found		no hits above threshold	nucl 16.5, cyto_nucl 11, mito 6, cyto 4.5	31.79	3.1	30.59	7.84	6.78	4.45	12.69	12.45	0.87	0.4	0.93	2.33	-0.2	-1.32	-0.1	1.22	1	1	0.984	1
SMAC_01958	3633	0	0	0	1	0	>ref|XP_959031.1| hypothetical protein NCU09003 [Neurospora crassa OR74A]	[Neurospora crassa OR74A]	Expect = 0.0	No hits found		no hits above threshold	nucl 16.5, cyto_nucl 11, mito 6, cyto 4.5	31.79	3.1	30.59	7.84	6.78	4.45	12.69	12.45	0.87	0.4	0.93	2.33	-0.2	-1.32	-0.1	1.22	1	1	0.984	1
SMAC_01963	1339	0	0	0	0	1	>ref|XP_958006.1| hypothetical protein NCU09008 [Neurospora crassa OR74A]	[Neurospora crassa OR74A]	Expect = 6e-145	>sp|O94480.1|YC6D_SCHPO RecName: Full=UPF0617 protein C1919.13c	Expect = 2e-030	DUF2431	mito 14, nucl 10, cyto_mito 9.5	25.88	6.29	36.79	6.97	11.22	8.61	8.21	9.75	1.04	0.72	0.68	0.93	0.06	-0.46	-0.56	-0.1	0.812	1	1	0.902
SMAC_01970	2153	0	0	1	0	0	>ref|XP_958151.1| hypothetical protein NCU09017 [Neurospora crassa OR74A]	[Neurospora crassa OR74A]	Expect = 0.0	No hits found		no hits above threshold	nucl 23, mito 2, cyto 2, cyto_mito 2	127.49	19.68	100.56	19.81	13.71	8.04	34.61	14.56	1.49	0.28	0.69	2.46	0.58	-1.83	-0.53	1.3	1	1	1	1
SMAC_01971	4005	1	0	0	0	0	>ref|XP_958152.1| hypothetical protein NCU09018 [Neurospora crassa OR74A]	[Neurospora crassa OR74A]	Expect = 0.0	>sp|Q9HGY5.1|PHO85_CANAL RecName: Full=Negative regulator of the PHO system; AltName:	Expect = 1e-130	Pkinase,Peptidase_M28,Pkinase_Tyr	extr 14, plas 7, E.R. 3, golg 2	37.89	18.2	38.44	22.57	12.67	5.03	2.57	2.02	0.93	0.26	0.07	0.28	-0.11	-1.95	-3.8	-1.85	1	1	1	1
SMAC_01973	1487	0	0	0	1	0	>ref|XP_958273.1| hypothetical protein NCU07579 [Neurospora crassa OR74A]	[Neurospora crassa OR74A]	Expect = 6e-074	No hits found		no hits above threshold	nucl 19.5, cyto_nucl 15, cyto 7.5	33.24	11.45	29.25	6.37	137.67	179.64	130.76	121.91	1.86	13.46	11.03	0.82	0.9	3.75	3.46	-0.29	1	1	1	1
SMAC_01975	1550	0	0	1	0	1	>ref|XP_958271.1| hypothetical protein NCU07577 [Neurospora crassa OR74A]	[Neurospora crassa OR74A]	Expect = 1e-173	>sp|Q55DU4.1|NOSIP_DICDI RecName: Full=Nitric oxide synthase-interacting protein homolog	Expect = 3e-022	zf-C3HC4	nucl 16, mito 9, cyto_nucl 9	19.77	14.13	33.17	9.58	9.6	15.56	17.87	18.21	1.31	0.78	1.13	1.46	0.39	-0.37	0.18	0.55	1	1	0.998	1
SMAC_01980	300	1	0	0	0	0	>ref|XP_958266.1| hypothetical protein NCU07572 [Neurospora crassa OR74A]	[Neurospora crassa OR74A]	Expect = 0.0	>sp|P38835.2|YHT1_YEAST RecName: Full=PH domain-containing protein YHR131C	Expect = 2e-006	no hits above threshold	nucl 15.5, cyto_nucl 10.5, cyto 4.5, pero 4	198.63	46.2	103.15	33.44	54.65	57.63	42.51	29.96	1.91	1.01	0.68	0.68	0.93	0.01	-0.55	-0.56	1	0.698	1	1
SMAC_01980	2587	0	0	0	1	0	>ref|XP_958266.1| hypothetical protein NCU07572 [Neurospora crassa OR74A]	[Neurospora crassa OR74A]	Expect = 0.0	>sp|P38835.2|YHT1_YEAST RecName: Full=PH domain-containing protein YHR131C	Expect = 2e-006	no hits above threshold	nucl 15.5, cyto_nucl 10.5, cyto 4.5, pero 4	198.63	46.2	103.15	33.44	54.65	57.63	42.51	29.96	1.91	1.01	0.68	0.68	0.93	0.01	-0.55	-0.56	1	0.698	1	1
SMAC_01983	893	0	0	0	0	1	>ref|XP_001908072.1| hypothetical protein [Podospora anserina S mat+]	[Podospora anserina S mat+]	Expect = 2e-049	No hits found		no hits above threshold	mito 10, cyto_nucl 6, nucl 5.5, cyto 5.5, plas 3, extr 3	24.5	6.6	18.24	3.53	9.52	12.74	9.48	12.74	2.07	1.65	1.65	1	1.05	0.72	0.73	0	1	1	1	0.507
SMAC_01988	2025	1	0	1	1	0	>ref|XP_958612.1| T-complex protein 1 subunit theta [Neurospora crassa OR74A]	[Neurospora crassa OR74A]	Expect = 0.0	>sp|P78921.3|TCPQ_SCHPO RecName: Full=Probable T-complex protein 1 subunit theta; Short=TCP-1-theta;	Expect = 0.0	Cpn60_TCP1	cyto 21.5, cyto_nucl 15, nucl 3.5	41.1	178.53	57.91	460.25	24.66	22.17	20.05	11.89	0.37	0.04	0.03	0.72	-1.45	-4.65	-5.12	-0.47	1	1	1	1
SMAC_01989	4212	0	0	0	1	0	>ref|XP_958610.1| hypothetical protein NCU07565 [Neurospora crassa OR74A]	[Neurospora crassa OR74A]	Expect = 0.0	No hits found		VWA	mito 10, nucl 5, plas 4, cyto_nucl 4, cyto 3	4.55	3.2	5.45	6.23	13.56	13.82	15.19	22.19	0.57	1.59	2.19	1.38	-0.81	0.67	1.13	0.46	1	1	1	1
SMAC_01992	215	0	0	0	0	1	>ref|XP_958607.2| 60S ribosomal protein L43 [Neurospora crassa OR74A]	[Neurospora crassa OR74A]	Expect = 6e-044	>sp|Q6FRG6.1|RL43_CANGA RecName: Full=60S ribosomal protein L43	Expect = 8e-033	Ribosomal_L37ae	mito 14.5, mito_nucl 12, nucl 8.5, cyto 4	622.35	2446.13	1516.57	1242.19	1828.49	1020	5407.93	5368.41	1.69	0.79	3.15	3.96	0.75	-0.33	1.65	1.99	1	1	1	1
SMAC_01992	216	0	0	0	0	1	>ref|XP_958607.2| 60S ribosomal protein L43 [Neurospora crassa OR74A]	[Neurospora crassa OR74A]	Expect = 6e-044	>sp|Q6FRG6.1|RL43_CANGA RecName: Full=60S ribosomal protein L43	Expect = 8e-033	Ribosomal_L37ae	mito 14.5, mito_nucl 12, nucl 8.5, cyto 4	622.35	2446.13	1516.57	1242.19	1828.49	1020	5407.93	5368.41	1.69	0.79	3.15	3.96	0.75	-0.33	1.65	1.99	1	1	1	1
SMAC_02000	6478	0	0	0	1	0	>ref|XP_958601.1| hypothetical protein NCU07556 [Neurospora crassa OR74A]	[Neurospora crassa OR74A]	Expect = 0.0	>sp|O43065.4|MOT1_SCHPO RecName: Full=Probable helicase mot1; AltName: Full=Modifier	Expect = 0.0	DUF3535,SNF2_N,HEAT,Helicase_C	cyto 15.5, cyto_nucl 13, nucl 7.5, mito 3	43	5.77	31.07	10.7	9.28	6.85	8.31	9.94	1.03	0.46	0.53	1.17	0.05	-1.13	-0.91	0.22	0.929	1	1	1
SMAC_02001	1569	1	1	0	0	0	>ref|XP_957846.2| hypothetical protein NCU07553 [Neurospora crassa OR74A]	[Neurospora crassa OR74A]	Expect = 1e-143	No hits found		Velvet	nucl 20, cyto 5	1017.44	63.96	225.25	7.44	4.41	4.48	5.66	7.15	8.95	0.11	0.17	1.47	3.16	-3.12	-2.57	0.55	1	1	1	1
SMAC_02004	1283	0	0	0	1	0	>ref|XP_959063.1| triosephosphate isomerase [Neurospora crassa OR74A]	[Neurospora crassa OR74A]	Expect = 1e-129	>sp|Q7S2Z9.1|TPIS_NEUCR RecName: Full=Triosephosphate isomerase; Short=TIM; AltName:	Expect = 4e-131	TIM	cyto 14, mito 8, cyto_nucl 8, cyto_pero 8	37.19	225.28	170.09	201.15	98.71	53.15	16.48	15.62	0.98	0.27	0.06	0.22	-0.04	-1.89	-4.06	-2.17	0.968	1	1	1
SMAC_02008	60	0	1	0	0	0	>ref|XP_959060.1| hypothetical protein NCU07547 [Neurospora crassa OR74A]	[Neurospora crassa OR74A]	Expect = 1e-135	>sp|Q7S302.1|MRT4_NEUCR RecName: Full=mRNA turnover protein 4 homolog	Expect = 6e-137	Ribosomal_L10	nucl 17, cyto 7, mito 3	129.27	9.52	73.55	24.08	56.01	37.87	56.35	72.64	1.14	1.16	1.65	1.41	0.19	0.22	0.72	0.5	1	1	1	1
SMAC_02009	4128	0	0	0	0	1	>ref|XP_959059.2| hypothetical protein NCU07546 [Neurospora crassa OR74A]	[Neurospora crassa OR74A]	Expect = 0.0	>sp|P36619.2|PMD1_SCHPO RecName: Full=Leptomycin B resistance protein pmd1	Expect = 0.0	ABC_membrane,ABC_tran,SMC_N,ABC_ATPase,DUF258	plas 25	28.18	15.76	18.39	17.34	11.44	12.38	42.18	44.59	1.05	0.49	1.84	3.75	0.08	-1.03	0.88	1.91	0.993	1	1	1
SMAC_02013	788	1	0	0	0	0	>ref|XP_959055.2| hypothetical protein NCU07542 [Neurospora crassa OR74A]	[Neurospora crassa OR74A]	Expect = 3e-093	>sp|O74803.1|RHP23_SCHPO RecName: Full=UV excision repair protein rhp23; AltName: Full=RAD23	Expect = 1e-046	XPC-binding,ubiquitin,UBA,Rad60-SLD	cyto 12.5, cyto_nucl 9.5, nucl 5.5, mito 5, pero 3	58.11	224.86	70.25	184.56	223.44	185.74	195.97	226.92	1.13	0.84	0.89	1.06	0.18	-0.25	-0.16	0.09	1	1	1	1
SMAC_02036	506	1	0	0	0	0	>ref|XP_962793.1| hypothetical protein NCU05679 [Neurospora crassa OR74A]	[Neurospora crassa OR74A]	Expect = 5e-020	No hits found		no hits above threshold	nucl 21, cyto 2.5, mito 2, cyto_pero 2	12.97	2.74	10.38	0.59	0	0	0	0	3.11	0	0	#DIV/0!	1.64	#NUM!	#NUM!	#DIV/0!	1	#NUM!	#NUM!	#DIV/0!
SMAC_02037	2246	0	0	1	0	0	>ref|XP_962794.1| hypothetical protein NCU05680 [Neurospora crassa OR74A]	[Neurospora crassa OR74A]	Expect = 0.0	>sp|O94565.1|YGD8_SCHPO RecName: Full=Uncharacterized mannosyltransferase C1773.08c	Expect = 3e-110	Glyco_transf_15	cyto 7, cyto_nucl 6, mito 5, E.R. 5, nucl 3, plas 3, pero 2, golg 2	255.59	87.57	121.96	143.91	34.97	45.34	59.05	64.61	0.85	0.2	0.32	1.57	-0.23	-2.29	-1.64	0.65	1	1	1	1
SMAC_02041	1418	0	0	0	0	1	>ref|XP_963048.1| hypothetical protein NCU05686 [Neurospora crassa OR74A]	[Neurospora crassa OR74A]	Expect = 1e-179	>sp|Q4WI46.1|CRF2_ASPFU RecName: Full=Probable glycosidase crf2; AltName: Full=Crh-like	Expect = 6e-094	Glyco_hydro_16	extr 25	38.03	261.25	64.53	320.73	1.23	1.11	19.42	19.45	0.75	0	0.05	17.04	-0.41	-8.46	-4.36	4.09	1	1	1	1
SMAC_02041	1595	0	0	0	1	0	>ref|XP_963048.1| hypothetical protein NCU05686 [Neurospora crassa OR74A]	[Neurospora crassa OR74A]	Expect = 1e-179	>sp|Q4WI46.1|CRF2_ASPFU RecName: Full=Probable glycosidase crf2; AltName: Full=Crh-like	Expect = 6e-094	Glyco_hydro_16	extr 25	38.03	261.25	64.53	320.73	1.23	1.11	19.42	19.45	0.75	0	0.05	17.04	-0.41	-8.46	-4.36	4.09	1	1	1	1
SMAC_02050	2303	0	0	0	0	1	>ref|XP_963055.2| hypothetical protein NCU05693 [Neurospora crassa OR74A]	[Neurospora crassa OR74A]	Expect = 0.0	>sp|Q28379.1|MX1_HORSE RecName: Full=Interferon-induced GTP-binding protein Mx1; AltName:	Expect = 6e-036	Dynamin_N,Dynamin_M	nucl 14.5, cyto_nucl 9.5, mito 8, cyto 3.5	4.29	7.13	10.53	15.98	7.17	10.17	15.18	20.08	0.43	0.41	0.83	2.05	-1.2	-1.3	-0.27	1.03	1	1	1	1
SMAC_02059	2560	0	0	0	1	0	>ref|XP_963059.1| hypothetical protein NCU05697 [Neurospora crassa OR74A]	[Neurospora crassa OR74A]	Expect = 1e-160	No hits found		no hits above threshold	nucl 18.5, cyto_nucl 13, cyto 6.5	31.78	10.61	16.22	14.14	54.12	65.67	73.88	54.38	1.04	3.01	3.37	1.12	0.05	1.59	1.75	0.16	0.893	1	1	1
SMAC_02060	1309	0	0	0	0	1	>ref|XP_001589422.1| hypothetical protein SS1G_09143 [Sclerotinia sclerotiorum 1980]	[Sclerotinia sclerotiorum 1980]	Expect = 4e-087	No hits found		Amidohydro_2	extr 19, mito 7	54.01	4.21	32.69	4.12	45.16	86.77	15.9	12.92	2.04	7.09	1.59	0.22	1.03	2.83	0.67	-2.16	1	1	1	1
SMAC_02067	1080	0	0	1	0	0	>ref|XP_962896.1| hypothetical protein NCU05710 [Neurospora crassa OR74A]	[Neurospora crassa OR74A]	Expect = 6e-016	No hits found		DnaJ	nucl 18, cyto 7	6.39	1.71	6.68	0.39	47.69	27.1	1.06	1.19	2.67	26.71	0.86	0.03	1.41	4.74	-0.22	-4.96	1	1	0.777	1
SMAC_02068	2034	0	0	0	0	1	>ref|XP_001728134.1| hypothetical protein NCU10387 [Neurospora crassa OR74A]	[Neurospora crassa OR74A]	Expect = 0.0	>sp|P31512.3|FMO4_HUMAN RecName: Full=Dimethylaniline monooxygenase [N-oxide-forming]	Expect = 5e-017	FMO-like,Pyr_redox_2	mito 6, cyto 6, E.R. 6, cyto_mito 6, plas 5	12.92	0.94	5.64	1.73	0.11	0.42	0.8	0.76	1.54	0.1	0.28	2.85	0.63	-3.35	-1.84	1.51	1	1	1	1
SMAC_02074	836	0	0	1	0	0	>emb|CBI54007.1| unnamed protein product [Sordaria macrospora]	[Sordaria macrospora]	Expect = 2e-081	>sp|P07921.1|LACP_KLULA RecName: Full=Lactose permease	Expect = 1e-012	Sugar_tr,MFS_1	plas 9, mito 6, nucl 3, cyto 3, cyto_nucl 3, extr 2, golg 2, cyto_pero 2	0.8	0	1.1	0.02	49.39	14.12	0.13	0	1.28	189.6	0.5	0	0.35	7.57	-1.01	-8.58	0.695	1	0.894	1
SMAC_02074	951	0	0	1	0	0	>emb|CBI54007.1| unnamed protein product [Sordaria macrospora]	[Sordaria macrospora]	Expect = 2e-081	>sp|P07921.1|LACP_KLULA RecName: Full=Lactose permease	Expect = 1e-012	Sugar_tr,MFS_1	plas 9, mito 6, nucl 3, cyto 3, cyto_nucl 3, extr 2, golg 2, cyto_pero 2	0.8	0	1.1	0.02	49.39	14.12	0.13	0	1.28	189.6	0.5	0	0.35	7.57	-1.01	-8.58	0.695	1	0.894	1
SMAC_02074	1023	0	0	1	0	0	>emb|CBI54007.1| unnamed protein product [Sordaria macrospora]	[Sordaria macrospora]	Expect = 2e-081	>sp|P07921.1|LACP_KLULA RecName: Full=Lactose permease	Expect = 1e-012	Sugar_tr,MFS_1	plas 9, mito 6, nucl 3, cyto 3, cyto_nucl 3, extr 2, golg 2, cyto_pero 2	0.8	0	1.1	0.02	49.39	14.12	0.13	0	1.28	189.6	0.5	0	0.35	7.57	-1.01	-8.58	0.695	1	0.894	1
SMAC_02074	1158	0	0	1	0	0	>emb|CBI54007.1| unnamed protein product [Sordaria macrospora]	[Sordaria macrospora]	Expect = 2e-081	>sp|P07921.1|LACP_KLULA RecName: Full=Lactose permease	Expect = 1e-012	Sugar_tr,MFS_1	plas 9, mito 6, nucl 3, cyto 3, cyto_nucl 3, extr 2, golg 2, cyto_pero 2	0.8	0	1.1	0.02	49.39	14.12	0.13	0	1.28	189.6	0.5	0	0.35	7.57	-1.01	-8.58	0.695	1	0.894	1
SMAC_02077	1131	0	0	0	0	1	>ref|XP_962902.2| hypothetical protein NCU05716 [Neurospora crassa OR74A]	[Neurospora crassa OR74A]	Expect = 4e-124	>sp|Q52DM9.1|DCN1_MAGO7 RecName: Full=Defective in cullin neddylation protein 1	Expect = 2e-043	DUF298	cyto 13, cyto_nucl 9.5, pero 6, nucl 4, mito 2, extr 2	4.28	19.85	10.09	32.22	55.82	36.17	39.56	49.39	0.57	1.08	1.08	1	-0.81	0.11	0.11	-0.01	1	0.993	0.991	0.567
SMAC_02078	997	0	0	1	0	0	>ref|XP_962903.1| hypothetical protein NCU05717 [Neurospora crassa OR74A]	[Neurospora crassa OR74A]	Expect = 3e-060	>sp|P28778.1|RT06_YEAST RecName: Full=37S ribosomal protein MRP17, mitochondrial; AltName:	Expect = 1e-017	Ribosomal_S6	cysk 20, cyto 5	24.24	168.96	71.34	105.97	65.58	57.07	131.33	129.94	1.4	0.43	0.94	2.21	0.49	-1.23	-0.08	1.15	1	1	1	1
SMAC_02078	1167	0	0	0	1	0	>ref|XP_962903.1| hypothetical protein NCU05717 [Neurospora crassa OR74A]	[Neurospora crassa OR74A]	Expect = 3e-060	>sp|P28778.1|RT06_YEAST RecName: Full=37S ribosomal protein MRP17, mitochondrial; AltName:	Expect = 1e-017	Ribosomal_S6	cysk 20, cyto 5	24.24	168.96	71.34	105.97	65.58	57.07	131.33	129.94	1.4	0.43	0.94	2.21	0.49	-1.23	-0.08	1.15	1	1	1	1
SMAC_02078	1274	0	0	1	0	0	>ref|XP_962903.1| hypothetical protein NCU05717 [Neurospora crassa OR74A]	[Neurospora crassa OR74A]	Expect = 3e-060	>sp|P28778.1|RT06_YEAST RecName: Full=37S ribosomal protein MRP17, mitochondrial; AltName:	Expect = 1e-017	Ribosomal_S6	cysk 20, cyto 5	24.24	168.96	71.34	105.97	65.58	57.07	131.33	129.94	1.4	0.43	0.94	2.21	0.49	-1.23	-0.08	1.15	1	1	1	1
SMAC_02082	1545	0	0	1	1	0	>ref|XP_962908.1| hypothetical protein NCU05722 [Neurospora crassa OR74A]	[Neurospora crassa OR74A]	Expect = 0.0	No hits found		Pkinase	cyto 12.5, cyto_nucl 10, mito 7, nucl 6.5	47.99	2.86	9.83	2.97	3.85	2.92	3.82	3.9	3.21	0.67	0.79	1.18	1.68	-0.58	-0.33	0.24	1	1	0.992	0.962
SMAC_02084	2873	0	0	0	1	0	>ref|XP_962912.1| hypothetical protein NCU05726 [Neurospora crassa OR74A]	[Neurospora crassa OR74A]	Expect = 0.0	>sp|O14336.1|MUG80_SCHPO RecName: Full=Meiotically up-regulated gene 80 protein	Expect = 1e-009	Cyclin	nucl 21, cyto_nucl 13, mito 3, cyto 3	15.25	9.54	23.77	52.31	48.74	42.86	21.67	19.2	0.22	0.66	0.31	0.47	-2.2	-0.6	-1.71	-1.1	1	1	1	1
SMAC_02085	1166	0	0	1	0	0	>emb|CBI55197.1| unnamed protein product [Sordaria macrospora]	[Sordaria macrospora]	Expect = 1e-074	No hits found		Methyltransf_12,Methyltransf_11	cyto_nucl 13, cyto 12.5, nucl 8.5, extr 3	9.08	13.36	8.75	6.2	14.24	18.42	29.76	47.92	1.98	1.83	4.35	2.37	0.98	0.88	2.12	1.24	1	1	1	1
SMAC_02092	1407	0	1	1	0	0	>ref|XP_962936.1| hypothetical protein NCU07815 [Neurospora crassa OR74A]	[Neurospora crassa OR74A]	Expect = 5e-155	No hits found		Methyltransf_11,Methyltransf_12	mito 15, nucl 6, cyto_nucl 5.5, cyto 3, pero 3	16.72	150.22	59.73	154.65	12.51	12.05	13.37	14.73	0.87	0.06	0.07	1.18	-0.2	-4.05	-3.81	0.23	1	1	1	1
SMAC_02094	248	0	0	0	1	0	>ref|XP_962938.2| hypothetical protein NCU07817 [Neurospora crassa OR74A]	[Neurospora crassa OR74A]	Expect = 2e-129	No hits found		Carb_bind	extr 27	212.16	834.92	761.1	908.22	1300.93	1392.49	293.83	254.72	0.82	1.08	0.23	0.21	-0.29	0.11	-2.13	-2.24	1	1	1	1
SMAC_02094	1008	0	0	1	0	0	>ref|XP_962938.2| hypothetical protein NCU07817 [Neurospora crassa OR74A]	[Neurospora crassa OR74A]	Expect = 2e-129	No hits found		Carb_bind	extr 27	212.16	834.92	761.1	908.22	1300.93	1392.49	293.83	254.72	0.82	1.08	0.23	0.21	-0.29	0.11	-2.13	-2.24	1	1	1	1
SMAC_02097	1147	1	0	0	0	0	>ref|XP_962941.1| hypothetical protein NCU07820 [Neurospora crassa OR74A]	[Neurospora crassa OR74A]	Expect = 0.0	>sp|O43000.2|LIZ1_SCHPO RecName: Full=Pantothenate transporter liz1	Expect = 1e-084	MFS_1	plas 26	198.55	12.3	100.93	3.12	28.65	72.96	47.9	43.96	3.93	3.04	2.79	0.92	1.98	1.6	1.48	-0.12	1	1	1	1
SMAC_02097	2850	0	0	0	0	1	>ref|XP_962941.1| hypothetical protein NCU07820 [Neurospora crassa OR74A]	[Neurospora crassa OR74A]	Expect = 0.0	>sp|O43000.2|LIZ1_SCHPO RecName: Full=Pantothenate transporter liz1	Expect = 1e-084	MFS_1	plas 26	198.55	12.3	100.93	3.12	28.65	72.96	47.9	43.96	3.93	3.04	2.79	0.92	1.98	1.6	1.48	-0.12	1	1	1	1
SMAC_02108	1198	0	0	0	1	0	>ref|XP_962950.2| 60S ribosomal protein L7 [Neurospora crassa OR74A]	[Neurospora crassa OR74A]	Expect = 7e-124	>sp|Q7SBD5.2|RL7_NEUCR RecName: Full=60S ribosomal protein L7	Expect = 4e-125	Ribosomal_L30_N,Ribosomal_L30	nucl 15, mito 9, cyto_nucl 9	127.47	1341.62	451.56	865.5	376.08	268.77	478.08	432.03	1.37	0.28	0.41	1.48	0.45	-1.85	-1.29	0.56	1	1	1	1
SMAC_02110	2723	0	0	0	0	1	>ref|XP_962952.1| eukaryotic translation initiation factor 3 [Neurospora crassa	[Neurospora crassa	Expect = 0.0	>sp|Q7SBD4.1|EIF3C_NEUCR RecName: Full=Eukaryotic translation initiation factor 3 subunit	Expect = 0.0	eIF-3c_N,PCI	nucl 19.5, cyto_nucl 13.5, cyto 6.5	88.55	86.79	80.33	140.55	207.99	143.39	356.26	341.76	0.66	0.92	1.92	2.07	-0.61	-0.11	0.94	1.05	1	1	1	1
SMAC_02114	3785	0	0	1	0	0	>ref|XP_962958.1| hypothetical protein NCU07837 [Neurospora crassa OR74A]	[Neurospora crassa OR74A]	Expect = 0.0	>sp|Q9UR24.1|RHP26_SCHPO RecName: Full=DNA repair protein rhp26; AltName: Full=RAD26 homolog	Expect = 0.0	SNF2_N,Helicase_C,HDA2-3	cyto_nucl 11.5, nucl 11, cyto 10, pero 6	6.56	2.76	3.77	1.98	17.62	18.16	11.4	13.69	1.64	5.95	4.26	0.72	0.72	2.57	2.09	-0.48	1	1	1	1
SMAC_02117	2973	0	0	1	0	0	>ref|XP_963107.1| hypothetical protein NCU07846 [Neurospora crassa OR74A]	[Neurospora crassa OR74A]	Expect = 7e-168	No hits found		no hits above threshold	nucl 26.5, cyto_nucl 14	52.68	8.94	47.42	9.51	25.48	22.98	28.93	36.35	1.34	1.33	1.83	1.38	0.42	0.41	0.87	0.46	1	1	1	1
SMAC_02117	3189	0	0	1	1	0	>ref|XP_963107.1| hypothetical protein NCU07846 [Neurospora crassa OR74A]	[Neurospora crassa OR74A]	Expect = 7e-168	No hits found		no hits above threshold	nucl 26.5, cyto_nucl 14	52.68	8.94	47.42	9.51	25.48	22.98	28.93	36.35	1.34	1.33	1.83	1.38	0.42	0.41	0.87	0.46	1	1	1	1
SMAC_02118	976	0	0	0	0	1	>ref|XP_963105.1| hypothetical protein NCU07844 [Neurospora crassa OR74A]	[Neurospora crassa OR74A]	Expect = 0.0	No hits found		AAR2	nucl 14.5, cyto_nucl 12.5, cyto 7.5, pero 3	4.05	6.59	9.62	15.42	10.6	17.48	41.99	58.73	0.42	0.68	2.47	3.6	-1.26	-0.55	1.3	1.85	1	1	1	1
SMAC_02126	895	0	0	0	0	1	>ref|XP_963113.1| hypothetical protein NCU07852 [Neurospora crassa OR74A]	[Neurospora crassa OR74A]	Expect = 5e-100	>sp|Q12487.1|RM23_YEAST RecName: Full=54S ribosomal protein L23, mitochondrial; AltName:	Expect = 7e-039	Ribosomal_L13	mito 21.5, cyto_mito 13, cyto 3.5	7.54	54.27	25.47	71.24	34.5	34.5	73.02	67.15	0.69	0.37	0.78	2.11	-0.53	-1.44	-0.36	1.08	1	1	1	1
SMAC_02127	1420	0	0	1	0	0	>ref|XP_963114.1| uricase [Neurospora crassa OR74A]	[Neurospora crassa OR74A]	Expect = 2e-170	>sp|Q00511.3|URIC_ASPFL RecName: Full=Uricase; AltName: Full=Urate oxidase	Expect = 2e-124	Uricase	mito 14.5, cyto_mito 10, pero 5, cyto 4.5	30.36	199.64	90.14	229.93	32.82	34.48	14.73	13.19	0.79	0.11	0.05	0.43	-0.34	-3.17	-4.38	-1.21	1	1	1	1
SMAC_02129	2209	0	0	0	0	1	>ref|XP_963116.2| hypothetical protein NCU07855 [Neurospora crassa OR74A]	[Neurospora crassa OR74A]	Expect = 0.0	No hits found		HSBP1	nucl 23.5, cyto_nucl 13	22.88	7.62	15.4	14.92	0.37	0.18	0.23	0.08	0.71	0.01	0.01	0.61	-0.49	-6.19	-6.9	-0.71	1	1	1	0.953
SMAC_02133	1950	0	0	1	0	0	>ref|XP_963120.1| hypothetical protein NCU07859 [Neurospora crassa OR74A]	[Neurospora crassa OR74A]	Expect = 0.0	>sp|P31049.1|FAMT_PSEPU RecName: Full=Probable fatty acid methyltransferase; AltName:	Expect = 1e-032	CMAS,Methyltransf_11	cyto 9, mito 7, cyto_nucl 6.5, E.R. 5, nucl 2, plas 2, pero 2	90.14	201.69	123.75	295.11	31.72	45.31	39.93	33.59	0.66	0.1	0.1	0.98	-0.6	-3.32	-3.35	-0.02	1	1	1	0.712
SMAC_02133	2031	0	0	1	0	0	>ref|XP_963120.1| hypothetical protein NCU07859 [Neurospora crassa OR74A]	[Neurospora crassa OR74A]	Expect = 0.0	>sp|P31049.1|FAMT_PSEPU RecName: Full=Probable fatty acid methyltransferase; AltName:	Expect = 1e-032	CMAS,Methyltransf_11	cyto 9, mito 7, cyto_nucl 6.5, E.R. 5, nucl 2, plas 2, pero 2	90.14	201.69	123.75	295.11	31.72	45.31	39.93	33.59	0.66	0.1	0.1	0.98	-0.6	-3.32	-3.35	-0.02	1	1	1	0.712
SMAC_02135	1592	0	0	1	0	0	>ref|XP_963122.1| hypothetical protein NCU07861 [Neurospora crassa OR74A]	[Neurospora crassa OR74A]	Expect = 0.0	>sp|P53048.1|MAL11_YEAST RecName: Full=General alpha-glucoside permease; AltName: Full=Maltose	Expect = 8e-076	Sugar_tr,MFS_1	plas 23, mito 2, E.R. 2	3.58	0.55	7.59	0.58	39.69	16.62	0.72	0.76	0.92	16.06	0.45	0.03	-0.11	4.01	-1.16	-5.17	0.71	1	1	1
SMAC_02135	1610	0	0	1	0	0	>ref|XP_963122.1| hypothetical protein NCU07861 [Neurospora crassa OR74A]	[Neurospora crassa OR74A]	Expect = 0.0	>sp|P53048.1|MAL11_YEAST RecName: Full=General alpha-glucoside permease; AltName: Full=Maltose	Expect = 8e-076	Sugar_tr,MFS_1	plas 23, mito 2, E.R. 2	3.58	0.55	7.59	0.58	39.69	16.62	0.72	0.76	0.92	16.06	0.45	0.03	-0.11	4.01	-1.16	-5.17	0.71	1	1	1
SMAC_02135	1646	0	0	1	0	0	>ref|XP_963122.1| hypothetical protein NCU07861 [Neurospora crassa OR74A]	[Neurospora crassa OR74A]	Expect = 0.0	>sp|P53048.1|MAL11_YEAST RecName: Full=General alpha-glucoside permease; AltName: Full=Maltose	Expect = 8e-076	Sugar_tr,MFS_1	plas 23, mito 2, E.R. 2	3.58	0.55	7.59	0.58	39.69	16.62	0.72	0.76	0.92	16.06	0.45	0.03	-0.11	4.01	-1.16	-5.17	0.71	1	1	1
SMAC_02137	6304	0	0	0	0	1	>ref|XP_963124.1| hypothetical protein NCU07863 [Neurospora crassa OR74A]	[Neurospora crassa OR74A]	Expect = 0.0	>sp|Q7SBU6.1|EAF1_NEUCR RecName: Full=Chromatin modification-related protein eaf-1; AltName:	Expect = 0.0	no hits above threshold	nucl 25.5, cyto_nucl 13.5	7.81	6.03	7.79	7.28	1.03	1	0.9	0.94	0.89	0.1	0.09	0.94	-0.18	-3.33	-3.42	-0.09	1	1	1	0.765
SMAC_02140	3021	0	0	1	0	0	>ref|XP_963126.1| hypothetical protein NCU07865 [Neurospora crassa OR74A]	[Neurospora crassa OR74A]	Expect = 0.0	>sp|Q96FV9.1|THOC1_HUMAN RecName: Full=THO complex subunit 1; Short=Tho1; AltName: Full=Nuclear	Expect = 8e-037	efThoc1,Guanylate_kin	cyto 9.5, cyto_nucl 7.5, nucl 4.5, mito 4, extr 2, E.R. 2, golg 2	8.51	8.06	11.66	11.21	7.33	6.51	6.49	5.88	0.74	0.44	0.41	0.93	-0.44	-1.18	-1.29	-0.1	1	1	1	0.917
SMAC_02141	4452	0	0	0	1	0	>ref|XP_963127.1| hypothetical protein NCU07866 [Neurospora crassa OR74A]	[Neurospora crassa OR74A]	Expect = 0.0	>sp|O60306.4|AQR_HUMAN RecName: Full=Intron-binding protein aquarius; AltName: Full=Intron-binding	Expect = 0.0	no hits above threshold	nucl 12.5, cyto_nucl 10.5, cyto 7.5, mito 5	27.03	7.55	24.21	14.87	7.18	5.45	21.66	29.37	0.73	0.29	1.18	4.13	-0.46	-1.81	0.24	2.05	1	1	1	1
SMAC_02146	3987	0	0	0	0	1	>ref|XP_963133.1| hypothetical protein NCU07872 [Neurospora crassa OR74A]	[Neurospora crassa OR74A]	Expect = 0.0	>sp|Q9P6P3.1|PPK15_SCHPO RecName: Full=Serine/threonine-protein kinase ppk15	Expect = 8e-161	Pkinase,Pkinase_Tyr	nucl 20.5, cyto_nucl 12.5, cyto 3.5	88.94	12.15	60.53	17.58	2.9	4.82	7.06	7.64	1.26	0.13	0.25	1.94	0.33	-2.95	-1.99	0.95	1	1	1	1
SMAC_02148	1774	0	0	1	1	0	>ref|XP_962724.1| hypothetical protein NCU07875 [Neurospora crassa OR74A]	[Neurospora crassa OR74A]	Expect = 1e-165	No hits found		no hits above threshold	nucl 14, cyto_nucl 11.833, cyto_mito 6.332, mito 5.5, cyto 5.5	25.63	3.65	20.78	6.89	11.55	16.57	19.47	21.84	0.96	1.24	1.86	1.5	-0.05	0.31	0.89	0.58	0.76	1	1	1
SMAC_02148	1775	0	0	0	1	0	>ref|XP_962724.1| hypothetical protein NCU07875 [Neurospora crassa OR74A]	[Neurospora crassa OR74A]	Expect = 1e-165	No hits found		no hits above threshold	nucl 14, cyto_nucl 11.833, cyto_mito 6.332, mito 5.5, cyto 5.5	25.63	3.65	20.78	6.89	11.55	16.57	19.47	21.84	0.96	1.24	1.86	1.5	-0.05	0.31	0.89	0.58	0.76	1	1	1
SMAC_02149	1472	0	0	1	0	0	>ref|XP_962809.1| hypothetical protein NCU07876 [Neurospora crassa OR74A]	[Neurospora crassa OR74A]	Expect = 9e-174	>sp|Q96WV2.1|YJO2_SCHPO RecName: Full=Uncharacterized PH domain-containing protein PB16A4.02c	Expect = 6e-008	PH	nucl 12, mito 8, cyto 5	1.79	6.36	10.14	9.05	213.44	228.45	30.66	30.98	0.61	17.29	2.48	0.14	-0.71	4.11	1.31	-2.8	1	1	1	1
SMAC_02149	1697	0	0	1	1	0	>ref|XP_962809.1| hypothetical protein NCU07876 [Neurospora crassa OR74A]	[Neurospora crassa OR74A]	Expect = 9e-174	>sp|Q96WV2.1|YJO2_SCHPO RecName: Full=Uncharacterized PH domain-containing protein PB16A4.02c	Expect = 6e-008	PH	nucl 12, mito 8, cyto 5	1.79	6.36	10.14	9.05	213.44	228.45	30.66	30.98	0.61	17.29	2.48	0.14	-0.71	4.11	1.31	-2.8	1	1	1	1
SMAC_02159	2186	0	0	1	0	0	>ref|XP_962818.1| hypothetical protein NCU07885 [Neurospora crassa OR74A]	[Neurospora crassa OR74A]	Expect = 0.0	>sp|P36104.1|SWD2_YEAST RecName: Full=COMPASS component SWD2; AltName: Full=Complex proteins	Expect = 2e-048	WD40	mito 6, cyto 6, cyto_mito 6, nucl 5, E.R. 3	17.1	3.73	14.4	6.49	5.77	6.07	4.38	6.01	0.88	0.59	0.52	0.89	-0.18	-0.76	-0.93	-0.17	0.995	1	1	0.963
SMAC_02160	1347	0	0	1	0	0	>ref|XP_962819.1| hypothetical protein NCU07886 [Neurospora crassa OR74A]	[Neurospora crassa OR74A]	Expect = 1e-057	No hits found		SRP9-21	nucl 14, mito 6, cyto 5	7.91	106.33	22.27	84.09	28.92	30.66	32.76	44.19	1.14	0.27	0.36	1.31	0.19	-1.87	-1.48	0.39	1	1	1	1
SMAC_02167	747	1	0	0	0	0	>ref|XP_955776.1| hypothetical protein NCU06406 [Neurospora crassa OR74A]	[Neurospora crassa OR74A]	Expect = 0.0	No hits found		no hits above threshold	nucl 18, cyto_nucl 12.5, cyto 5, mito 3	302.36	27.97	129.55	21.76	8.48	12.02	52.58	58.96	2.55	0.23	1.29	5.53	1.35	-2.1	0.37	2.47	1	1	1	1
SMAC_02167	2053	0	0	0	1	0	>ref|XP_955776.1| hypothetical protein NCU06406 [Neurospora crassa OR74A]	[Neurospora crassa OR74A]	Expect = 0.0	No hits found		no hits above threshold	nucl 18, cyto_nucl 12.5, cyto 5, mito 3	302.36	27.97	129.55	21.76	8.48	12.02	52.58	58.96	2.55	0.23	1.29	5.53	1.35	-2.1	0.37	2.47	1	1	1	1
SMAC_02167	3191	0	0	0	1	0	>ref|XP_955776.1| hypothetical protein NCU06406 [Neurospora crassa OR74A]	[Neurospora crassa OR74A]	Expect = 0.0	No hits found		no hits above threshold	nucl 18, cyto_nucl 12.5, cyto 5, mito 3	302.36	27.97	129.55	21.76	8.48	12.02	52.58	58.96	2.55	0.23	1.29	5.53	1.35	-2.1	0.37	2.47	1	1	1	1
SMAC_02172	1146	0	0	0	1	0	>ref|XP_955952.1| Rab5-like protein ypt51 [Neurospora crassa OR74A]	[Neurospora crassa OR74A]	Expect = 4e-131	>sp|P36017.1|VPS21_YEAST RecName: Full=Vacuolar protein sorting-associated protein 21;	Expect = 2e-068	Ras,Miro,Arf,GTP_EFTU,Gtr1_RagA	cyto 17.5, cyto_mito 12, mito 5.5, pero 2	43.02	111.49	31.2	64.31	75.34	100.21	138.24	119.27	1.64	1.04	1.57	1.51	0.71	0.05	0.65	0.6	1	0.955	1	1
SMAC_02178	2958	0	0	1	0	0	>ref|XP_955956.1| hypothetical protein NCU06414 [Neurospora crassa OR74A]	[Neurospora crassa OR74A]	Expect = 0.0	>sp|Q8WYJ6.2|SEPT1_HUMAN RecName: Full=Septin-1; AltName: Full=LARP; AltName: Full=Peanut-like	Expect = 3e-011	Septin	nucl 8, cyto 7, mito 5, plas 4, pero 2	7.87	5.11	23.9	6.99	8.23	12.2	17.61	22.85	0.67	0.87	1.73	2	-0.58	-0.21	0.79	1	1	1	1	1
SMAC_02194	1060	0	0	0	0	1	>ref|XP_957323.2| 40S ribosomal protein S12 [Neurospora crassa OR74A]	[Neurospora crassa OR74A]	Expect = 5e-078	>sp|O59936.1|RS12_ERYGR RecName: Full=40S ribosomal protein S12	Expect = 5e-067	Ribosomal_L7Ae	cyto 12.5, cyto_nucl 12, nucl 8.5, pero 3	226.33	3168.86	659.05	1566.24	839.94	492.15	978.89	831.66	1.79	0.32	0.46	1.43	0.84	-1.65	-1.13	0.52	1	1	1	1
SMAC_02201	2823	0	0	0	1	0	>ref|XP_957334.2| hypothetical protein NCU06443 [Neurospora crassa OR74A]	[Neurospora crassa OR74A]	Expect = 5e-134	No hits found		Zn_clus	nucl 26	172.57	13.37	112.74	8.24	3.33	5.72	10.45	18.94	2.45	0.18	0.59	3.22	1.29	-2.45	-0.76	1.69	1	1	1	1
SMAC_02203	1264	0	0	1	0	0	>ref|XP_957331.1| proteasome component PRE6 [Neurospora crassa OR74A]	[Neurospora crassa OR74A]	Expect = 3e-132	>sp|P40303.1|PSA7_YEAST RecName: Full=Proteasome component PRE6; AltName: Full=Macropain	Expect = 1e-082	Proteasome	cyto 18.5, cyto_nucl 13, nucl 4.5, mito 4	117	222.2	159.94	211.58	134.35	113.13	83.01	92.14	1	0.43	0.31	0.73	-0.01	-1.23	-1.68	-0.46	0.595	1	1	1
SMAC_02203	1289	0	0	0	1	0	>ref|XP_957331.1| proteasome component PRE6 [Neurospora crassa OR74A]	[Neurospora crassa OR74A]	Expect = 3e-132	>sp|P40303.1|PSA7_YEAST RecName: Full=Proteasome component PRE6; AltName: Full=Macropain	Expect = 1e-082	Proteasome	cyto 18.5, cyto_nucl 13, nucl 4.5, mito 4	117	222.2	159.94	211.58	134.35	113.13	83.01	92.14	1	0.43	0.31	0.73	-0.01	-1.23	-1.68	-0.46	0.595	1	1	1
SMAC_02203	1331	0	0	1	0	0	>ref|XP_957331.1| proteasome component PRE6 [Neurospora crassa OR74A]	[Neurospora crassa OR74A]	Expect = 3e-132	>sp|P40303.1|PSA7_YEAST RecName: Full=Proteasome component PRE6; AltName: Full=Macropain	Expect = 1e-082	Proteasome	cyto 18.5, cyto_nucl 13, nucl 4.5, mito 4	117	222.2	159.94	211.58	134.35	113.13	83.01	92.14	1	0.43	0.31	0.73	-0.01	-1.23	-1.68	-0.46	0.595	1	1	1
SMAC_02214	1170	0	0	1	1	1	>ref|XP_957343.1| cysteine synthase [Neurospora crassa OR74A]	[Neurospora crassa OR74A]	Expect = 0.0	>sp|P50867.2|CYSK_EMENI RecName: Full=Cysteine synthase; Short=CSase; AltName: Full=O-acetylserine	Expect = 0.0	PALP	mito 26	36.65	61.58	42.81	26.83	35.36	29.7	22.32	21.72	2.04	0.82	0.57	0.7	1.03	-0.29	-0.8	-0.51	1	1	1	1
SMAC_02215	3492	0	0	0	0	1	>ref|XP_957344.1| hypothetical protein NCU06453 [Neurospora crassa OR74A]	[Neurospora crassa OR74A]	Expect = 0.0	No hits found		YL1,YL1_C	nucl 19.5, cyto_nucl 12.5, cyto 4.5	23.52	5.72	14.97	4.62	1.81	2.37	7.49	6.25	1.65	0.27	0.92	3.4	0.72	-1.88	-0.12	1.76	1	1	0.979	1
SMAC_02215	3634	0	0	0	1	0	>ref|XP_957344.1| hypothetical protein NCU06453 [Neurospora crassa OR74A]	[Neurospora crassa OR74A]	Expect = 0.0	No hits found		YL1,YL1_C	nucl 19.5, cyto_nucl 12.5, cyto 4.5	23.52	5.72	14.97	4.62	1.81	2.37	7.49	6.25	1.65	0.27	0.92	3.4	0.72	-1.88	-0.12	1.76	1	1	0.979	1
SMAC_02216	1753	0	0	0	0	1	>ref|XP_957345.2| cell division control protein 42 [Neurospora crassa OR74A]	[Neurospora crassa OR74A]	Expect = 1e-110	>sp|Q01112.1|CDC42_SCHPO RecName: Full=Cell division control protein 42 homolog; AltName:	Expect = 2e-085	Ras,Miro,Arf	cyto 14.5, cyto_nucl 10.833, nucl 6, mito_nucl 4.333, vacu 2, mito 1.5	23.41	40.47	34.56	52.63	33.56	21.11	29.18	33.29	0.74	0.38	0.45	1.19	-0.43	-1.4	-1.15	0.25	1	1	1	1
SMAC_02221	1003	0	0	0	1	0	>ref|XP_956603.2| hypothetical protein NCU00218 [Neurospora crassa OR74A]	[Neurospora crassa OR74A]	Expect = 7e-078	>sp|Q2TA37.1|ARL2_BOVIN RecName: Full=ADP-ribosylation factor-like protein 2	Expect = 3e-051	Arf,Ras,G-alpha,Gtr1_RagA	cyto_nucl 8.5, cyto 8, nucl 7, cysk 7, pero 4	6.38	9.41	14.53	10.57	57.22	51.71	33.55	44.01	0.82	3.57	2.6	0.73	-0.29	1.83	1.38	-0.46	0.999	1	1	1
SMAC_02222	6688	0	0	1	1	0	>ref|XP_956604.1| hypothetical protein NCU00219 [Neurospora crassa OR74A]	[Neurospora crassa OR74A]	Expect = 0.0	No hits found		Gelsolin	nucl 21, cyto 6	21.62	6.38	15.4	13.75	4.64	3.54	16.9	21.03	0.68	0.21	1	4.76	-0.56	-2.25	0	2.25	1	1	0.521	1
SMAC_02226	87	0	0	0	0	1	>ref|XP_001221750.1| hypothetical protein CHGG_05655 [Chaetomium globosum CBS 148.51]	[Chaetomium globosum CBS 148.51]	Expect = 6e-146	>sp|Q89EA6.2|NPD2_BRAJA RecName: Full=NAD-dependent deacetylase 2; AltName: Full=Regulatory	Expect = 5e-041	SIR2	mito 21, cyto 6	10.17	32.01	23.62	33.06	19.24	14.62	17.06	15.33	0.88	0.37	0.37	1	-0.18	-1.42	-1.42	0	1	1	1	0.477
SMAC_02234	1620	0	0	1	0	0	>ref|XP_956417.1| ornithine aminotransferase [Neurospora crassa OR74A]	[Neurospora crassa OR74A]	Expect = 0.0	>sp|Q92413.2|OAT_EMENI RecName: Full=Ornithine aminotransferase; AltName: Full=Ornithine--oxo-acid	Expect = 1e-160	Aminotran_3	cyto 27	18.39	43.25	41.11	120.17	107.23	84.56	44.12	32.29	0.35	0.61	0.25	0.42	-1.53	-0.72	-1.97	-1.25	1	1	1	1
SMAC_02235	1380	0	0	0	1	0	>ref|XP_956416.1| hypothetical protein NCU00193 [Neurospora crassa OR74A]	[Neurospora crassa OR74A]	Expect = 0.0	>sp|Q4IB63.1|GPI10_GIBZE RecName: Full=GPI mannosyltransferase 3; AltName: Full=GPI mannosyltransferase	Expect = 3e-162	Glyco_transf_22	plas 25	20.36	5.29	11.15	24.65	0.99	2.4	12.26	14.78	0.35	0.05	0.43	8.06	-1.5	-4.24	-1.23	3.01	1	1	1	1
SMAC_02243	1805	0	0	0	0	1	>ref|XP_956406.1| hypothetical protein NCU00183 [Neurospora crassa OR74A]	[Neurospora crassa OR74A]	Expect = 0.0	>sp|Q54S83.1|MIDA_DICDI RecName: Full=Protein midA, mitochondrial; AltName: Full=Mitochondrial	Expect = 3e-046	DUF185	mito 22, nucl 2.5, cyto_nucl 2.5	8.72	4.91	7.49	4.75	0.68	2.91	1.03	1.56	1.15	0.26	0.19	0.72	0.2	-1.92	-2.39	-0.47	0.98	1	1	0.989
SMAC_02246	1883	0	0	0	1	0	>ref|XP_956403.1| hypothetical protein NCU00180 [Neurospora crassa OR74A]	[Neurospora crassa OR74A]	Expect = 0.0	No hits found		no hits above threshold	nucl 8, cyto 7, mito_nucl 7, mito 6	37	28.23	52.97	37.95	67.88	72.03	242.12	210.42	0.77	1.28	4.28	3.35	-0.37	0.35	2.1	1.74	1	1	1	1
SMAC_02247	1268	1	0	0	0	0	No hits found			>sp|Q9P7V4.1|KTI12_SCHPO RecName: Full=Protein kti12	Expect = 2e-021	KTI12	mito 9.5, cyto_mito 8.166, cyto_nucl 7.333, nucl 7, cyto 5.5, extr 3	148.66	17.39	66.02	19.11	1.25	0.94	4.15	4.96	1.83	0.03	0.14	4.26	0.87	-4.9	-2.8	2.09	1	1	1	1
SMAC_02247	1586	0	0	0	0	1	No hits found			>sp|Q9P7V4.1|KTI12_SCHPO RecName: Full=Protein kti12	Expect = 2e-021	KTI12	mito 9.5, cyto_mito 8.166, cyto_nucl 7.333, nucl 7, cyto 5.5, extr 3	148.66	17.39	66.02	19.11	1.25	0.94	4.15	4.96	1.83	0.03	0.14	4.26	0.87	-4.9	-2.8	2.09	1	1	1	1
SMAC_02248	494	0	1	0	0	0	No hits found			>sp|Q99148.1|PUR2_YARLI RecName: Full=Bifunctional purine biosynthetic protein ADE1;	Expect = 0.0	GARS_A,GARS_N,AIRS_C,GARS_C,AIRS,ATP-grasp,CPSase_L_D2	cyto 18, mito 8	374.92	62.85	140.83	61.43	22.26	24.84	36.87	41.02	1.8	0.25	0.42	1.69	0.85	-2.02	-1.26	0.76	1	1	1	1
SMAC_02254	2962	0	0	0	1	0	No hits found			>sp|Q9HGM9.1|DNJC7_SCHPO RecName: Full=DnaJ homolog subfamily C member 7 homolog	Expect = 2e-089	TPR_1,TPR_2,DnaJ	nucl 17.5, cyto_nucl 12.5, cyto 6.5	49.18	14.01	45.77	25.6	17.98	21.6	24.92	23.06	0.77	0.52	0.65	1.25	-0.39	-0.94	-0.62	0.32	1	1	1	1
SMAC_02263	4168	0	0	0	0	1	No hits found			>sp|P53125.1|ITC1_YEAST RecName: Full=Imitation switch two complex protein 1	Expect = 1e-037	WAC_Acf1_DNA_bd,DDT	mito_nucl 9.666, nucl 9.5, mito 9.5, cyto_nucl 8.333, cyto_mito 8.333	37.2	4.79	22.9	9.41	1.15	1.02	3.33	2.73	1.04	0.07	0.21	2.93	0.06	-3.77	-2.22	1.55	0.928	1	1	1
SMAC_02272	5105	0	0	0	1	0	>ref|XP_956665.2| hypothetical protein NCU00152 [Neurospora crassa OR74A]	[Neurospora crassa OR74A]	Expect = 0.0	>sp|P53705.2|BUD4_CANAL RecName: Full=Bud site selection protein BUD4; AltName: Full=Alpha-INT1;	Expect = 2e-054	DUF1709,PH	nucl 21, cyto_nucl 14, cyto 5	10.57	10.43	19.56	34.49	93.81	113.17	108.33	98.82	0.32	2.25	2.32	1.03	-1.64	1.17	1.22	0.05	1	1	1	0.998
SMAC_02272	5223	0	0	0	1	0	>ref|XP_956665.2| hypothetical protein NCU00152 [Neurospora crassa OR74A]	[Neurospora crassa OR74A]	Expect = 0.0	>sp|P53705.2|BUD4_CANAL RecName: Full=Bud site selection protein BUD4; AltName: Full=Alpha-INT1;	Expect = 2e-054	DUF1709,PH	nucl 21, cyto_nucl 14, cyto 5	10.57	10.43	19.56	34.49	93.81	113.17	108.33	98.82	0.32	2.25	2.32	1.03	-1.64	1.17	1.22	0.05	1	1	1	0.998
SMAC_02273	1263	0	0	0	1	0	>ref|XP_956663.1| hypothetical protein NCU00150 [Neurospora crassa OR74A]	[Neurospora crassa OR74A]	Expect = 2e-145	>sp|Q7RXQ8.1|HIS4_NEUCR RecName: Full=1-(5-phosphoribosyl)-5-[(5-phosphoribosylamino)methylideneamino]	Expect = 1e-146	His_biosynth	cyto 15.5, cyto_nucl 10.5, mito 4, pero 3, nucl 2.5	5.99	26.01	7.32	17.59	20.4	16.89	40.58	57.22	1.36	0.8	2.14	2.68	0.44	-0.33	1.09	1.42	1	1	1	1
SMAC_02277	1012	0	0	1	0	0	>ref|XP_956660.1| hypothetical protein NCU00147 [Neurospora crassa OR74A]	[Neurospora crassa OR74A]	Expect = 1e-074	>sp|O94286.1|MTND_SCHPO RecName: Full=1,2-dihydroxy-3-keto-5-methylthiopentene dioxygenase;	Expect = 5e-035	ARD,Cupin_2,AraC_binding	nucl 12, cyto_nucl 12, cyto 10, pero 3	60.25	226.57	79.54	86.6	36.19	27.81	7.39	8.89	2.31	0.27	0.07	0.26	1.21	-1.91	-3.83	-1.92	1	1	1	1
SMAC_02286	1761	0	0	0	1	0	>ref|XP_956188.2| hypothetical protein NCU00135 [Neurospora crassa OR74A]	[Neurospora crassa OR74A]	Expect = 4e-109	>sp|O13899.1|YF38_SCHPO RecName: Full=Uncharacterized CDP-alcohol phosphatidyltransferase	Expect = 2e-041	CDP-OH_P_transf	mito 18, extr 5, cyto 2	20.47	20.5	39.83	37.53	77.54	39.96	105.82	98.33	0.55	1.1	2.01	1.83	-0.85	0.14	1.01	0.87	1	1	1	1
SMAC_02287	1227	0	0	0	1	0	only self as hit			No hits found		no hits above threshold	cyto_nucl 11.5, nucl 10, cyto 9, pero 4, mito 3	2.56	1.38	4.04	1.53	4.84	10.1	16.49	17.28	0.92	3.04	7.04	2.32	-0.11	1.6	2.82	1.21	0.715	1	1	1
SMAC_02294	1211	0	0	1	0	0	>ref|XP_956185.1| hypothetical protein NCU00132 [Neurospora crassa OR74A]	[Neurospora crassa OR74A]	Expect = 1e-110	No hits found		no hits above threshold	mito 13, nucl 9.5, cyto_nucl 7.5, cyto 4.5	39.75	6.59	25.12	4.39	46.41	26.2	48.31	49.6	2.06	4.05	5.72	1.41	1.04	2.02	2.52	0.5	1	1	1	1
SMAC_02295	1781	0	0	1	0	0	>ref|XP_956186.1| hypothetical protein NCU11168 [Neurospora crassa OR74A]	[Neurospora crassa OR74A]	Expect = 0.0	>sp|Q7RWW0.1|POB3_NEUCR RecName: Full=FACT complex subunit pob-3; AltName: Full=Facilitates	Expect = 0.0	SSrecog,Rtt106	cyto 19, cyto_nucl 14.5, nucl 6	12.24	49.37	13.26	90.06	63.92	60.32	56.68	73.76	0.52	0.54	0.57	1.07	-0.95	-0.9	-0.8	0.1	1	1	1	0.999
SMAC_02302	4059	0	0	0	1	0	>emb|CAD21228.1| conserved hypothetical protein [Neurospora crassa]	[Neurospora crassa]	Expect = 0.0	No hits found		HbrB	extr 10, mito 9, nucl 3, cyto 2, plas 1, pero 1, vacu 1	29.52	7.1	21.26	12.06	0.57	0.25	2.33	2.19	0.89	0.02	0.13	5.75	-0.17	-5.47	-2.95	2.52	1	1	1	1
SMAC_02302	4199	0	0	1	0	0	>emb|CAD21228.1| conserved hypothetical protein [Neurospora crassa]	[Neurospora crassa]	Expect = 0.0	No hits found		HbrB	extr 10, mito 9, nucl 3, cyto 2, plas 1, pero 1, vacu 1	29.52	7.1	21.26	12.06	0.57	0.25	2.33	2.19	0.89	0.02	0.13	5.75	-0.17	-5.47	-2.95	2.52	1	1	1	1
SMAC_02302	4208	0	0	0	1	0	>emb|CAD21228.1| conserved hypothetical protein [Neurospora crassa]	[Neurospora crassa]	Expect = 0.0	No hits found		HbrB	extr 10, mito 9, nucl 3, cyto 2, plas 1, pero 1, vacu 1	29.52	7.1	21.26	12.06	0.57	0.25	2.33	2.19	0.89	0.02	0.13	5.75	-0.17	-5.47	-2.95	2.52	1	1	1	1
SMAC_02309	4051	0	0	0	1	0	>ref|XP_956252.1| hypothetical protein NCU01549 [Neurospora crassa OR74A]	[Neurospora crassa OR74A]	Expect = 0.0	>sp|O42184.1|CLIP1_CHICK RecName: Full=CAP-Gly domain-containing linker protein 1; AltName:	Expect = 1e-011	HOOK	mito 10, nucl 9, cyto_nucl 9, cyto 7	16.09	16.78	42.57	16.93	4.05	3.45	4.56	7.19	0.88	0.14	0.22	1.59	-0.19	-2.85	-2.18	0.67	1	1	1	1
SMAC_02309	4065	0	0	0	1	0	>ref|XP_956252.1| hypothetical protein NCU01549 [Neurospora crassa OR74A]	[Neurospora crassa OR74A]	Expect = 0.0	>sp|O42184.1|CLIP1_CHICK RecName: Full=CAP-Gly domain-containing linker protein 1; AltName:	Expect = 1e-011	HOOK	mito 10, nucl 9, cyto_nucl 9, cyto 7	16.09	16.78	42.57	16.93	4.05	3.45	4.56	7.19	0.88	0.14	0.22	1.59	-0.19	-2.85	-2.18	0.67	1	1	1	1
SMAC_02310	1727	0	0	0	1	0	>sp|Q9HE76.2|KAD1_NEUCR RecName: Full=Adenylate kinase 1; Short=AK 1; AltName: Full=ATP-AMP	not specified	Expect = 2e-152	>sp|Q9HE76.2|KAD1_NEUCR RecName: Full=Adenylate kinase 1; Short=AK 1; AltName: Full=ATP-AMP	Expect = 8e-154	ADK,ADK_lid	cyto 15, cyto_nucl 11.5, cysk 5, nucl 4	124.27	65.88	129.45	83.77	42.31	48.3	80.33	83.37	0.89	0.37	0.69	1.86	-0.17	-1.43	-0.54	0.89	1	1	1	1
SMAC_02311	987	0	0	1	0	0	>ref|XP_956254.2| hypothetical protein NCU01551 [Neurospora crassa OR74A]	[Neurospora crassa OR74A]	Expect = 2e-122	No hits found		no hits above threshold	mito 19, nucl 6.5, cyto_nucl 4.5	25.77	14.46	33.4	19.18	20.85	16.93	19.12	16.18	0.82	0.66	0.64	0.98	-0.28	-0.61	-0.64	-0.03	1	1	1	0.647
SMAC_02324	4140	0	0	1	1	0	>emb|CAD01130.1| conserved hypothetical protein [Neurospora crassa]	[Neurospora crassa]	Expect = 0.0	>sp|Q09731.1|YA4E_SCHPO RecName: Full=Uncharacterized WD repeat-containing protein C31A2.14	Expect = 3e-090	DUF3337,WD40	mito 12.5, cyto_mito 10.5, cyto 7.5, nucl 6	31.42	5.15	29.91	7.19	38.18	24.48	34.62	30.91	1.11	2.38	2.62	1.1	0.14	1.25	1.39	0.14	1	1	1	1
SMAC_02324	4143	0	0	1	0	0	>emb|CAD01130.1| conserved hypothetical protein [Neurospora crassa]	[Neurospora crassa]	Expect = 0.0	>sp|Q09731.1|YA4E_SCHPO RecName: Full=Uncharacterized WD repeat-containing protein C31A2.14	Expect = 3e-090	DUF3337,WD40	mito 12.5, cyto_mito 10.5, cyto 7.5, nucl 6	31.42	5.15	29.91	7.19	38.18	24.48	34.62	30.91	1.11	2.38	2.62	1.1	0.14	1.25	1.39	0.14	1	1	1	1
SMAC_02325	2443	0	0	0	1	0	>ref|XP_956207.2| hypothetical protein NCU01570 [Neurospora crassa OR74A]	[Neurospora crassa OR74A]	Expect = 0.0	>sp|Q10441.1|TILS_SCHPO RecName: Full=Probable tRNA(Ile)-lysidine synthase; AltName:	Expect = 1e-015	ATP_bind_3	mito 12, nucl 7, cyto 4, pero 3	92.5	3.59	47.84	3.59	0.37	0.54	2.86	3.81	2.68	0.04	0.31	7.36	1.42	-4.55	-1.67	2.88	1	1	1	1
SMAC_02327	2843	0	0	1	0	0	>emb|CAD01127.1| related to fzr protein [Neurospora crassa]	[Neurospora crassa]	Expect = 0.0	>sp|P50082.2|AMA1_YEAST RecName: Full=Meiosis-specific APC/C activator protein AMA1;	Expect = 8e-046	WD40	nucl 17, mito 5, cyto 3	8.49	1.71	21.71	3.1	33.8	10.54	6.12	5.62	0.63	3.19	0.9	0.28	-0.67	1.67	-0.16	-1.83	1	1	0.967	1
SMAC_02327	2900	0	0	1	0	0	>emb|CAD01127.1| related to fzr protein [Neurospora crassa]	[Neurospora crassa]	Expect = 0.0	>sp|P50082.2|AMA1_YEAST RecName: Full=Meiosis-specific APC/C activator protein AMA1;	Expect = 8e-046	WD40	nucl 17, mito 5, cyto 3	8.49	1.71	21.71	3.1	33.8	10.54	6.12	5.62	0.63	3.19	0.9	0.28	-0.67	1.67	-0.16	-1.83	1	1	0.967	1
SMAC_02331	811	0	0	0	0	1	>ref|XP_956216.1| hypothetical protein NCU01579 [Neurospora crassa OR74A]	[Neurospora crassa OR74A]	Expect = 6e-025	No hits found		no hits above threshold	nucl 10.5, cyto_nucl 8.5, extr 8, mito 5	37.34	22.14	35.89	18.03	11.43	9.83	36.34	51.02	1.29	0.39	1.61	4.17	0.37	-1.37	0.69	2.06	1	1	1	1
SMAC_02341	2616	0	0	1	0	0	>ref|XP_956508.1| hypothetical protein NCU01597 [Neurospora crassa OR74A]	[Neurospora crassa OR74A]	Expect = 0.0	No hits found		no hits above threshold	nucl 21.5, cyto_nucl 13.5, cyto 4.5	47.85	4	38.38	4.28	0.52	0.92	1.2	0.79	1.68	0.07	0.1	1.44	0.75	-3.84	-3.31	0.53	1	1	1	1
SMAC_02342	1123	0	0	1	0	0	>ref|XP_956509.2| hypothetical protein NCU01598 [Neurospora crassa OR74A]	[Neurospora crassa OR74A]	Expect = 5e-147	No hits found		no hits above threshold	cyto 11, cyto_nucl 10.833, cyto_mito 8.999, nucl 7.5, mito 5.5	48.78	101.72	195.95	194.17	8.07	6.35	54.57	81.36	0.48	0.03	0.25	9.56	-1.06	-5.24	-1.98	3.26	1	1	1	1
SMAC_02344	818	0	0	0	0	1	>ref|XP_001228139.1| hypothetical protein CHGG_10212 [Chaetomium globosum CBS 148.51]	[Chaetomium globosum CBS 148.51]	Expect = 9e-041	>sp|P87173.1|LSM1_SCHPO RecName: Full=U6 snRNA-associated Sm-like protein LSm1	Expect = 3e-009	no hits above threshold	cyto_nucl 15.5, cyto 12.5, nucl 11.5	35.3	46.28	74.51	59.03	14.36	8.56	33.68	31.44	0.74	0.13	0.4	2.99	-0.43	-2.9	-1.32	1.58	1	1	1	1
SMAC_02346	1023	0	0	0	0	1	>ref|XP_956516.2| maintenance of ploidy protein mob1 [Neurospora crassa OR74A]	[Neurospora crassa OR74A]	Expect = 9e-129	>sp|Q9P601.2|MOB1_NEUCR RecName: Full=Probable maintenance of ploidy protein mob1	Expect = 5e-130	Mob1_phocein	mito 13, nucl 7, cyto 5	24.03	42	19.75	24.94	148.39	101.81	93.08	113.47	1.61	3.64	3.1	0.85	0.68	1.86	1.63	-0.23	1	1	1	1
SMAC_02346	1069	0	0	0	0	1	>ref|XP_956516.2| maintenance of ploidy protein mob1 [Neurospora crassa OR74A]	[Neurospora crassa OR74A]	Expect = 9e-129	>sp|Q9P601.2|MOB1_NEUCR RecName: Full=Probable maintenance of ploidy protein mob1	Expect = 5e-130	Mob1_phocein	mito 13, nucl 7, cyto 5	24.03	42	19.75	24.94	148.39	101.81	93.08	113.47	1.61	3.64	3.1	0.85	0.68	1.86	1.63	-0.23	1	1	1	1
SMAC_02351	678	1	0	0	0	0	>ref|XP_956518.1| hypothetical protein NCU01607 [Neurospora crassa OR74A]	[Neurospora crassa OR74A]	Expect = 3e-041	No hits found		no hits above threshold	nucl 6, mito 6, mito_nucl 6, plas 5, cyto_nucl 5, cyto_mito 5	282.67	19.39	185.01	13.16	0.3	0.24	3.18	0.79	2.41	0.01	0.05	7.77	1.27	-7.18	-4.22	2.96	1	1	1	1
SMAC_02353	2443	0	0	0	0	1	>ref|XP_956524.2| hypothetical protein NCU01613 [Neurospora crassa OR74A]	[Neurospora crassa OR74A]	Expect = 0.0	>sp|P78963.2|SKB1_SCHPO RecName: Full=Protein arginine N-methyltransferase skb1; AltName:	Expect = 3e-111	PRMT5	cyto_nucl 12.5, nucl 12, cyto 9, pero 4	23.64	10.55	23.81	23.13	12.48	10	7.81	7.51	0.57	0.34	0.25	0.71	-0.81	-1.54	-2.03	-0.49	1	1	1	1
SMAC_02353	2649	0	0	0	0	1	>ref|XP_956524.2| hypothetical protein NCU01613 [Neurospora crassa OR74A]	[Neurospora crassa OR74A]	Expect = 0.0	>sp|P78963.2|SKB1_SCHPO RecName: Full=Protein arginine N-methyltransferase skb1; AltName:	Expect = 3e-111	PRMT5	cyto_nucl 12.5, nucl 12, cyto 9, pero 4	23.64	10.55	23.81	23.13	12.48	10	7.81	7.51	0.57	0.34	0.25	0.71	-0.81	-1.54	-2.03	-0.49	1	1	1	1
SMAC_02373	344	0	0	1	0	1	>emb|CAB99177.2| related to ribosomal protein MRP49 [Neurospora crassa]	[Neurospora crassa]	Expect = 4e-086	No hits found		L51_S25_CI-B8	mito 19.5, cyto_mito 13, cyto 5.5	43.17	203.97	73.37	107.56	35.37	23.03	15.16	28.37	1.7	0.2	0.15	0.76	0.76	-2.33	-2.74	-0.4	1	1	1	1
SMAC_02375	2300	0	0	1	1	0	>ref|XP_956270.2| dolichyl-phosphate-mannose-protein mannosyltransferase 2 [Neurospora	[Neurospora	Expect = 0.0	>sp|P31382.2|PMT2_YEAST RecName: Full=Dolichyl-phosphate-mannose--protein mannosyltransferase	Expect = 0.0	PMT,MIR	plas 21, E.R. 3, golg 2	34.86	49.29	64.03	155.25	59.7	69.21	68.29	73.78	0.32	0.32	0.36	1.13	-1.63	-1.66	-1.49	0.18	1	1	1	1
SMAC_02375	2547	0	0	1	0	0	>ref|XP_956270.2| dolichyl-phosphate-mannose-protein mannosyltransferase 2 [Neurospora	[Neurospora	Expect = 0.0	>sp|P31382.2|PMT2_YEAST RecName: Full=Dolichyl-phosphate-mannose--protein mannosyltransferase	Expect = 0.0	PMT,MIR	plas 21, E.R. 3, golg 2	34.86	49.29	64.03	155.25	59.7	69.21	68.29	73.78	0.32	0.32	0.36	1.13	-1.63	-1.66	-1.49	0.18	1	1	1	1
SMAC_02375	2777	0	0	1	0	0	>ref|XP_956270.2| dolichyl-phosphate-mannose-protein mannosyltransferase 2 [Neurospora	[Neurospora	Expect = 0.0	>sp|P31382.2|PMT2_YEAST RecName: Full=Dolichyl-phosphate-mannose--protein mannosyltransferase	Expect = 0.0	PMT,MIR	plas 21, E.R. 3, golg 2	34.86	49.29	64.03	155.25	59.7	69.21	68.29	73.78	0.32	0.32	0.36	1.13	-1.63	-1.66	-1.49	0.18	1	1	1	1
SMAC_02376	800	0	0	0	1	0	>ref|XP_956269.1| hypothetical protein NCU01647 [Neurospora crassa OR74A]	[Neurospora crassa OR74A]	Expect = 1e-119	>sp|Q91V41.3|RAB14_MOUSE RecName: Full=Ras-related protein Rab-14	Expect = 3e-039	Ras,Miro,Arf,Gtr1_RagA,GTP_EFTU	cysk 11, cyto 10.5, cyto_nucl 8.333, cyto_mito 6.666, nucl 4	15.22	15.42	19.4	11.58	3.9	4.88	16.37	16.09	1.27	0.26	0.98	3.82	0.35	-1.96	-0.03	1.93	1	1	0.683	1
SMAC_02377	2739	0	0	1	0	0	>ref|XP_956268.2| hypothetical protein NCU01646 [Neurospora crassa OR74A]	[Neurospora crassa OR74A]	Expect = 0.0	>sp|O74441.1|YJEB_SCHPO RecName: Full=Uncharacterized choline transporter-like protein	Expect = 7e-048	Choline_transpo	plas 24, mito 1, E.R. 1, vacu 1	10.08	8.45	15.58	14.93	135.96	73.78	52.36	58.64	0.59	4.95	2.73	0.55	-0.75	2.31	1.45	-0.86	1	1	1	1
SMAC_02383	3943	0	0	0	1	0	>emb|CAB99183.2| conserved hypothetical protein [Neurospora crassa]	[Neurospora crassa]	Expect = 0.0	>sp|O74910.1|RAF1_SCHPO RecName: Full=Rik1-associated factor 1; AltName: Full=Cryptic	Expect = 5e-019	no hits above threshold	nucl 12, mito 10, cyto 3	19.85	6.83	30.85	6.96	4.91	5.88	5.39	5.6	1.03	0.42	0.44	1.05	0.04	-1.24	-1.18	0.07	0.83	1	1	0.81
SMAC_02384	1487	0	0	0	0	1	>ref|XP_956279.1| hypothetical protein NCU01657 [Neurospora crassa OR74A]	[Neurospora crassa OR74A]	Expect = 1e-115	>sp|P19516.2|COX11_YEAST RecName: Full=Cytochrome c oxidase assembly protein COX11, mitochondrial;	Expect = 3e-057	CtaG_Cox11	mito 19, cyto 4, pero 2	7.3	18.02	8.78	23.52	21.59	24.31	23.7	23.07	0.74	0.74	0.78	1.05	-0.44	-0.43	-0.36	0.07	1	1	1	0.863
SMAC_02385	4174	0	0	0	1	0	>ref|XP_956280.2| hypothetical protein NCU01658 [Neurospora crassa OR74A]	[Neurospora crassa OR74A]	Expect = 0.0	>sp|P47104.1|RAV1_YEAST RecName: Full=Regulator of V-ATPase in vacuolar membrane protein	Expect = 3e-159	Rav1p_C	nucl 14.5, cyto_nucl 11, cyto 6.5, mito 3, pero 3	7.62	16.17	10.17	9.77	19.04	20.63	9.49	8.64	1.51	1.45	0.69	0.47	0.6	0.54	-0.54	-1.08	1	1	1	1
SMAC_02386	4678	0	0	1	1	0	>ref|XP_956865.1| hypothetical protein NCU01659 [Neurospora crassa OR74A]	[Neurospora crassa OR74A]	Expect = 0.0	>sp|Q9Y7Q7.1|DENN_SCHPO RecName: Full=DENN domain-containing protein C297.05	Expect = 2e-105	DENN,uDENN,dDENN	nucl 17, cyto 9	16.99	9.11	14.87	20.18	1.29	1.45	1.62	1.2	0.55	0.05	0.05	1.08	-0.87	-4.32	-4.21	0.11	1	1	1	0.778
SMAC_02389	1398	0	0	1	0	0	>emb|CAB91256.1| probable ORNITHINE CARBAMOYLTRANSFERASE PRECURSOR [Neurospora	[Neurospora	Expect = 0.0	>sp|P11803.1|OTC_EMENI RecName: Full=Ornithine carbamoyltransferase, mitochondrial;	Expect = 2e-144	OTCace_N,OTCace	mito 21, cyto 2, plas 2	19.54	111.62	36.8	148.73	16.59	15.81	5.72	6.73	0.69	0.08	0.03	0.39	-0.53	-3.58	-4.92	-1.35	1	1	1	1
SMAC_02390	901	0	0	1	0	0	>ref|XP_956874.2| hypothetical protein NCU01668 [Neurospora crassa OR74A]	[Neurospora crassa OR74A]	Expect = 0.0	No hits found		LEA_2,DUF3712	plas 17, cyto_nucl 3.5, cyto 3, nucl 2, mito 2	7.25	22.75	17.53	27.17	68.03	77.46	63.95	64.99	0.77	1.99	1.81	0.91	-0.38	0.99	0.86	-0.13	1	1	1	1
SMAC_02393	2208	0	0	1	0	0	>ref|XP_956878.1| hypothetical protein NCU01672 [Neurospora crassa OR74A]	[Neurospora crassa OR74A]	Expect = 0.0	>sp|Q9US10.1|YK68_SCHPO RecName: Full=Uncharacterized membrane protein C6F6.13c	Expect = 4e-059	DUF726	mito 15, cyto 9.5, cyto_nucl 5.5	24.11	1.51	25.43	2.39	76.62	96.63	3.05	4.59	1.29	13.8	0.61	0.04	0.37	3.79	-0.71	-4.5	1	1	1	1
SMAC_02397	2385	0	0	1	0	0	>ref|XP_956884.2| hypothetical protein NCU01678 [Neurospora crassa OR74A]	[Neurospora crassa OR74A]	Expect = 0.0	>sp|Q40406.1|CRTI_NARPS RecName: Full=Phytoene dehydrogenase, chloroplastic/chromoplastic;	Expect = 7e-007	Amino_oxidase	plas 23, cyto 1, extr 1, pero 1, golg 1, cyto_pero 1	35.23	42.7	47.35	53.38	116.08	288.77	12.91	12.56	0.8	2.81	0.18	0.06	-0.33	1.49	-2.48	-3.97	1	1	1	1
SMAC_02399	2664	0	0	1	0	0	>ref|XP_956886.1| H+-transporting ATPase [Neurospora crassa OR74A]	[Neurospora crassa OR74A]	Expect = 0.0	>sp|P07038.1|PMA1_NEUCR RecName: Full=Plasma membrane ATPase; AltName: Full=Proton pump	Expect = 0.0	E1-E2_ATPase,Hydrolase,Cation_ATPase_N	plas 24, E.R. 2	110.35	364.17	182.88	965.29	91.56	77.2	68.3	72.04	0.36	0.07	0.06	0.86	-1.47	-3.88	-4.1	-0.22	1	1	1	1
SMAC_02402	5610	0	0	0	0	1	>emb|CAB91287.2| related to NRD1 protein [Neurospora crassa]	[Neurospora crassa]	Expect = 8e-175	>sp|Q9UTE3.3|SEB1_SCHPO RecName: Full=Rpb7-binding protein seb1	Expect = 1e-026	no hits above threshold	nucl 16, cyto_nucl 12.333, cyto 6.5, cyto_mito 5.666, mito 3.5	249.96	36.84	144.7	22.7	28.32	26.74	25.07	31.89	2.3	0.58	0.61	1.06	1.2	-0.79	-0.71	0.08	1	1	1	0.994
SMAC_02403	1342	0	1	0	0	0	>emb|CAB91288.2| related to PCF11 component of pre-mRNA 3'-end processing factor	not specified	Expect = 0.0	>sp|Q10237.1|YD14_SCHPO RecName: Full=Uncharacterized protein C4G9.04c	Expect = 2e-041	no hits above threshold	cyto 10, nucl 8, mito 4, pero 3	88.81	8.93	48.45	19.31	4.09	4.25	18.87	21.18	1.11	0.14	0.67	4.91	0.15	-2.87	-0.58	2.3	1	1	1	1
SMAC_02409	3922	0	0	1	0	0	>ref|XP_956908.1| hypothetical protein NCU01702 [Neurospora crassa OR74A]	[Neurospora crassa OR74A]	Expect = 0.0	>sp|P34077.2|NIC96_YEAST RecName: Full=Nucleoporin NIC96; AltName: Full=96 kDa nucleoporin-interacting	Expect = 1e-102	Nic96	mito 14.5, cyto_mito 9.333, extr 5, cyto_nucl 3.333, cyto 3, nucl 2.5	39.19	11.11	33.59	35.6	14.44	9.14	18.05	24.26	0.47	0.24	0.44	1.84	-1.09	-2.08	-1.2	0.88	1	1	1	1
SMAC_02415	1980	0	0	1	0	0	>ref|XP_956029.1| hypothetical protein NCU01715 [Neurospora crassa OR74A]	[Neurospora crassa OR74A]	Expect = 0.0	>sp|Q9M2S6.1|SDIR1_ARATH RecName: Full=E3 ubiquitin-protein ligase SDIR1; AltName: Full=Protein	Expect = 6e-012	zf-C3HC4	plas 11, extr 6, E.R. 5, golg 2, mito 1, cyto 1, vacu 1, cyto_mito 1	4.67	9.54	12.74	35.71	220.23	224.54	124.38	113.34	0.26	4.75	2.63	0.55	-1.94	2.25	1.4	-0.85	1	1	1	1
SMAC_02418	4809	0	0	0	1	0	>ref|XP_956036.1| hypothetical protein NCU01722 [Neurospora crassa OR74A]	[Neurospora crassa OR74A]	Expect = 0.0	>sp|O13987.1|YEG5_SCHPO RecName: Full=Ankyrin and IPT/TIG repeat-containing protein C26H5.05	Expect = 4e-024	Ank,TIG	cyto_nucl 11.5, nucl 11, cyto 10, mito 2, pero 2	157.87	20.81	71.93	35.92	8.58	8.17	11.11	10.74	1.21	0.15	0.21	1.36	0.27	-2.72	-2.28	0.44	1	1	1	1
SMAC_02422	3060	0	0	0	0	1	>emb|CAB92643.1| conserved hypothetical protein [Neurospora crassa]	[Neurospora crassa]	Expect = 0.0	No hits found		no hits above threshold	mito 12, nucl 11, cyto 4	14.64	14.15	11.62	26.65	23.97	27.63	27.97	18.02	0.57	0.74	0.69	0.94	-0.8	-0.44	-0.54	-0.09	1	1	1	0.994
SMAC_02423	2962	0	0	0	1	0	>ref|XP_957154.1| hypothetical protein NCU01731 [Neurospora crassa OR74A]	[Neurospora crassa OR74A]	Expect = 0.0	No hits found		Velvet	nucl 19.5, cyto_nucl 12, mito 4	6.62	9.28	11.42	15.74	252.04	459.05	159.61	171.81	0.58	16.85	7.97	0.47	-0.78	4.07	2.99	-1.08	1	1	1	1
SMAC_02424	1320	0	0	0	0	1	>ref|XP_957158.1| hypothetical protein NCU01735 [Neurospora crassa OR74A]	[Neurospora crassa OR74A]	Expect = 3e-152	>sp|O74631.1|FD123_TRAVE RecName: Full=Protein FDD123; AltName: Full=CvHSP30/1	Expect = 2e-040	Bac_rhodopsin	plas 19, E.R. 4, vacu 2	171.53	171.65	73.94	30.9	45.65	52.58	31.97	19.19	5	1.01	0.56	0.55	2.32	0.02	-0.84	-0.86	1	0.66	1	1
SMAC_02424	1334	0	0	1	0	0	>ref|XP_957158.1| hypothetical protein NCU01735 [Neurospora crassa OR74A]	[Neurospora crassa OR74A]	Expect = 3e-152	>sp|O74631.1|FD123_TRAVE RecName: Full=Protein FDD123; AltName: Full=CvHSP30/1	Expect = 2e-040	Bac_rhodopsin	plas 19, E.R. 4, vacu 2	171.53	171.65	73.94	30.9	45.65	52.58	31.97	19.19	5	1.01	0.56	0.55	2.32	0.02	-0.84	-0.86	1	0.66	1	1
SMAC_02428	728	0	0	1	0	0	>ref|XP_957163.1| hypothetical protein NCU01740 [Neurospora crassa OR74A]	[Neurospora crassa OR74A]	Expect = 2e-027	>sp|Q9P534.2|CHZ1_NEUCR RecName: Full=Histone H2A.Z-specific chaperone chz-1	Expect = 9e-029	CHZ	cyto_nucl 12.333, nucl 12, cyto 10.5, cyto_pero 6.666	21.14	99.32	129.98	127.15	253.46	161.53	164.12	196.17	0.68	1.15	1.04	0.9	-0.57	0.21	0.05	-0.15	1	1	0.983	1
SMAC_02431	6658	0	0	0	1	0	>ref|XP_957167.1| glutamate synthase precursor [Neurospora crassa OR74A]	[Neurospora crassa OR74A]	Expect = 0.0	>sp|Q9C102.1|GLT1_SCHPO RecName: Full=Putative glutamate synthase [NADPH]; AltName: Full=NADPH-GOGAT	Expect = 0.0	Glu_synthase,GATase_2,Glu_syn_central,GXGXG,Pyr_redox_2,Pyr_redox,Amino_oxidase	cyto 11.5, cyto_nucl 9.5, nucl 6.5, pero 5, cysk 4	118.61	26.55	89	36.83	156.69	119.04	31.72	25.41	1.07	2.36	0.51	0.22	0.1	1.24	-0.96	-2.2	1	1	1	1
SMAC_02433	104	0	0	0	1	0	>ref|XP_957169.1| hypothetical protein NCU01746 [Neurospora crassa OR74A]	[Neurospora crassa OR74A]	Expect = 8e-050	No hits found		Ctf8	nucl 10, cyto_nucl 9.5, mito 8, cyto 7	3.36	2.89	6.63	2.25	35.05	28.69	2.23	3.87	1.13	8.49	0.83	0.1	0.18	3.09	-0.26	-3.35	0.819	1	0.889	1
SMAC_02434	3666	0	0	1	1	0	>ref|XP_957170.1| hypothetical protein NCU01747 [Neurospora crassa OR74A]	[Neurospora crassa OR74A]	Expect = 0.0	>sp|Q02979.1|GDE1_YEAST RecName: Full=Glycerophosphodiester phosphodiesterase GDE1	Expect = 0.0	GDPD,SPX,Ank	cyto 9.5, cyto_nucl 9.333, cyto_mito 8.666, nucl 7, mito 6.5	8.43	1.94	7.27	4.63	3.49	4.1	2.45	3.09	0.66	0.56	0.42	0.74	-0.6	-0.83	-1.26	-0.43	1	1	1	1
SMAC_02436	771	0	0	0	0	1	>ref|XP_957173.1| hypothetical protein NCU01750 [Neurospora crassa OR74A]	[Neurospora crassa OR74A]	Expect = 5e-040	No hits found		no hits above threshold	extr 8, cyto 6, E.R. 5, cyto_mito 5, mito 4	6.19	23.72	18.41	23.47	68.71	52.58	58.23	58.76	0.9	1.88	1.88	1	-0.15	0.91	0.91	0.01	0.999	1	1	0.558
SMAC_02436	836	0	0	0	0	1	>ref|XP_957173.1| hypothetical protein NCU01750 [Neurospora crassa OR74A]	[Neurospora crassa OR74A]	Expect = 5e-040	No hits found		no hits above threshold	extr 8, cyto 6, E.R. 5, cyto_mito 5, mito 4	6.19	23.72	18.41	23.47	68.71	52.58	58.23	58.76	0.9	1.88	1.88	1	-0.15	0.91	0.91	0.01	0.999	1	1	0.558
SMAC_02437	2648	0	0	1	0	0	>ref|XP_957174.1| hypothetical protein NCU01751 [Neurospora crassa OR74A]	[Neurospora crassa OR74A]	Expect = 0.0	>sp|P33897.2|ABCD1_HUMAN RecName: Full=ATP-binding cassette sub-family D member 1; AltName:	Expect = 1e-166	ABC_membrane_2,ABC_tran	mito 14, cyto 4, nucl 3, plas 2, extr 2	47.13	15.85	26.97	23.81	19.95	20.64	32.92	38.52	0.92	0.6	1.09	1.8	-0.12	-0.73	0.12	0.85	1	1	1	1
SMAC_02438	1187	0	0	1	0	0	>ref|XP_957182.1| hypothetical protein NCU01759 [Neurospora crassa OR74A]	[Neurospora crassa OR74A]	Expect = 1e-165	>sp|O13848.1|I3ACR_SCHPO RecName: Full=NAD/NADP-dependent indole-3-acetaldehyde reductase;	Expect = 1e-050	Aldo_ket_red	cyto 23.5, cyto_nucl 12.5	17	75.66	33.14	60.82	61.09	75.69	190.72	202.44	1.13	0.85	2.49	2.94	0.18	-0.24	1.32	1.56	1	1	1	1
SMAC_02441	1365	0	0	1	0	0	>ref|XP_957179.2| hypothetical protein NCU01756 [Neurospora crassa OR74A]	[Neurospora crassa OR74A]	Expect = 0.0	>sp|P78712.2|ARP3_NEUCR RecName: Full=Actin-related protein 3; AltName: Full=Actin-like	Expect = 0.0	Actin	cyto 9, cyto_nucl 8.5, nucl 6, mito 5, pero 3, plas 2, E.R. 2	22.83	157.1	54.12	185.91	464.42	562.45	192.28	166.63	0.77	2.13	0.77	0.36	-0.38	1.09	-0.38	-1.47	1	1	1	1
SMAC_02442	1423	1	0	0	0	0	>ref|XP_957177.1| alcohol dehydrogenase I [Neurospora crassa OR74A]	[Neurospora crassa OR74A]	Expect = 0.0	>sp|Q9P6C8.1|ADH1_NEUCR RecName: Full=Alcohol dehydrogenase 1; AltName: Full=Alcohol	Expect = 0.0	ADH_N,ADH_zinc_N	cyto 26	223.63	803.46	130.29	501.6	146.6	129.7	252.71	301.27	1.51	0.21	0.44	2.06	0.6	-2.24	-1.2	1.04	1	1	1	1
SMAC_02443	2099	0	0	0	1	0	>ref|XP_957176.2| hypothetical protein NCU01753 [Neurospora crassa OR74A]	[Neurospora crassa OR74A]	Expect = 0.0	>sp|P20735.1|GGT1_PIG RecName: Full=Gamma-glutamyltranspeptidase 1; Short=GGT 1; AltName:	Expect = 4e-093	G_glu_transpept	extr 17, mito 5, E.R. 2, golg 2	4.41	0.42	2.99	1.97	0.51	0.52	3.51	2.85	0.58	0.18	1.16	6.37	-0.78	-2.46	0.21	2.67	1	1	0.958	1
SMAC_02443	2131	0	0	0	0	1	>ref|XP_957176.2| hypothetical protein NCU01753 [Neurospora crassa OR74A]	[Neurospora crassa OR74A]	Expect = 0.0	>sp|P20735.1|GGT1_PIG RecName: Full=Gamma-glutamyltranspeptidase 1; Short=GGT 1; AltName:	Expect = 4e-093	G_glu_transpept	extr 17, mito 5, E.R. 2, golg 2	4.41	0.42	2.99	1.97	0.51	0.52	3.51	2.85	0.58	0.18	1.16	6.37	-0.78	-2.46	0.21	2.67	1	1	0.958	1
SMAC_02451	1271	0	0	1	0	0	>ref|XP_957189.1| hypothetical protein NCU01766 [Neurospora crassa OR74A]	[Neurospora crassa OR74A]	Expect = 5e-116	No hits found		no hits above threshold	nucl 11.5, cyto_nucl 11.5, cyto 6.5, mito 4, pero 4	10.42	68.96	36.24	83.47	23.81	22.87	7.71	9.55	0.75	0.21	0.08	0.38	-0.42	-2.24	-3.64	-1.4	1	1	1	1
SMAC_02452	2210	0	0	1	1	0	>ref|XP_957190.2| hypothetical protein NCU01767 [Neurospora crassa OR74A]	[Neurospora crassa OR74A]	Expect = 0.0	>sp|Q12511.1|PP2C5_YEAST RecName: Full=Protein phosphatase 2C homolog 5; Short=PP2C-5;	Expect = 1e-097	PP2C	mito 26	36.45	27.77	37.35	54.54	84.93	69.5	43.13	45.36	0.56	1.04	0.62	0.59	-0.83	0.06	-0.7	-0.76	1	0.989	1	1
SMAC_02455	1716	0	0	1	0	0	>ref|XP_957194.2| hypothetical protein NCU01771 [Neurospora crassa OR74A]	[Neurospora crassa OR74A]	Expect = 0.0	>sp|Q9UUL2.1|RAD57_SCHPO RecName: Full=DNA repair protein rhp57; AltName: Full=RAD57 homolog	Expect = 4e-039	Rad51,RecA,KaiC	mito 7, cyto_nucl 7, nucl 6.5, cyto 6.5, extr 6	3.78	6.63	17.27	33.16	6.97	12.88	17.01	24.65	0.2	0.23	0.48	2.09	-2.35	-2.13	-1.06	1.07	1	1	1	1
SMAC_02456	3448	1	0	0	0	5	>ref|XP_957195.1| DNA-directed RNA polymerase III 130 kDa polypeptide [Neurospora	[Neurospora	Expect = 0.0	>sp|P22276.2|RPC2_YEAST RecName: Full=DNA-directed RNA polymerase III subunit RPC2; Short=RNA	Expect = 0.0	RNA_pol_Rpb2_6,RNA_pol_Rpb2_1,RNA_pol_Rpb2_2,RNA_pol_Rpb2_7,RNA_pol_Rpb2_4,RNA_pol_Rpb2_3,RNA_pol_Rpb2_5	cyto_nucl 10, nucl 9, cyto 9, cysk 8	129.68	16.33	91.59	16.29	0.13	0.16	0.21	0.15	1.64	0	0.01	1.33	0.72	-7.8	-7.39	0.41	1	1	1	0.828
SMAC_02458	575	0	0	0	1	0	>ref|XP_957199.1| 60S ribosomal protein L15 [Neurospora crassa OR74A]	[Neurospora crassa OR74A]	Expect = 5e-111	>sp|Q8X034.1|RL15_NEUCR RecName: Full=60S ribosomal protein L15	Expect = 2e-112	Ribosomal_L15e	mito 13, nucl 8.5, cyto_nucl 7.5, cyto 5.5	351.81	2959.46	1042.13	2257.1	2019.04	1521.19	3899.16	3462.07	1.17	0.59	1.28	2.18	0.23	-0.77	0.36	1.12	1	1	1	1
SMAC_02460	4803	0	0	0	1	0	>emb|CAD21194.1| related to suppressor protein PSP1 [Neurospora crassa]	[Neurospora crassa]	Expect = 0.0	>sp|Q9C0V4.1|YOM2_SCHPO RecName: Full=Uncharacterized protein PB7E8.02	Expect = 4e-036	PSP1	nucl 20, mito 4, cyto 3	46.99	14.45	56.3	17.53	16.79	15.24	16.46	18.87	0.99	0.54	0.61	1.13	-0.02	-0.89	-0.71	0.18	0.728	1	1	1
SMAC_02466	1838	0	0	0	0	1	>emb|CAD21201.1| related to pseudouridine synthase 3 [Neurospora crassa]	[Neurospora crassa]	Expect = 0.0	>sp|P31115.1|PUS3_YEAST RecName: Full=tRNA pseudouridine synthase 3; AltName: Full=Depressed	Expect = 5e-067	PseudoU_synth_1	cyto 11.5, cyto_mito 11.5, mito 10.5, nucl 3	3.14	2.77	5.87	8.05	1.41	0.74	1.63	1.34	0.37	0.1	0.14	1.45	-1.44	-3.35	-2.82	0.53	1	1	1	0.995
SMAC_02466	1870	0	0	0	0	1	>emb|CAD21201.1| related to pseudouridine synthase 3 [Neurospora crassa]	[Neurospora crassa]	Expect = 0.0	>sp|P31115.1|PUS3_YEAST RecName: Full=tRNA pseudouridine synthase 3; AltName: Full=Depressed	Expect = 5e-067	PseudoU_synth_1	cyto 11.5, cyto_mito 11.5, mito 10.5, nucl 3	3.14	2.77	5.87	8.05	1.41	0.74	1.63	1.34	0.37	0.1	0.14	1.45	-1.44	-3.35	-2.82	0.53	1	1	1	0.995
SMAC_02469	1947	0	0	0	1	0	>ref|XP_955958.1| ribose-phosphate pyrophosphokinase II [Neurospora crassa OR74A]	[Neurospora crassa OR74A]	Expect = 0.0	>sp|P87171.1|KPR4_SCHPO RecName: Full=Ribose-phosphate pyrophosphokinase 4; AltName:	Expect = 4e-097	Pribosyltran	cyto 14.5, cyto_nucl 10, extr 5, mito 4	49.56	70.31	59.17	109.88	35.7	23.57	66.22	77.56	0.64	0.2	0.5	2.51	-0.64	-2.32	-0.99	1.33	1	1	1	1
SMAC_02471	7216	0	0	0	0	1	>emb|CAD21189.1| hypothetical protein [Neurospora crassa]	[Neurospora crassa]	Expect = 0.0	No hits found		no hits above threshold	nucl 15.5, mito 9, cyto_nucl 9	93.91	5.83	46.39	10.23	17.05	12.8	22.4	23.22	1.68	0.78	1.24	1.58	0.75	-0.35	0.31	0.66	1	1	1	1
SMAC_02478	943	0	0	0	1	0	>ref|XP_956472.1| hypothetical protein NCU01794 [Neurospora crassa OR74A]	[Neurospora crassa OR74A]	Expect = 2e-025	No hits found		Ost4	cyto 24.5, cyto_nucl 13.5	5.78	61.06	53.56	64.81	21.75	22.9	22.34	20.19	0.81	0.25	0.25	0.98	-0.31	-1.99	-2.01	-0.02	1	1	1	0.617
SMAC_02481	2175	0	0	0	0	1	>ref|XP_956475.1| hypothetical protein NCU01797 [Neurospora crassa OR74A]	[Neurospora crassa OR74A]	Expect = 0.0	>sp|O42626.1|NRC2_NEUCR RecName: Full=Serine/threonine-protein kinase nrc-2; AltName:	Expect = 0.0	Pkinase,Pkinase_Tyr	cyto_nucl 11, nucl 10, cyto 10, pero 4	25.71	47.22	27.75	67.6	5.79	9.75	4.83	4.53	0.69	0.09	0.05	0.61	-0.54	-3.49	-4.2	-0.7	1	1	1	1
SMAC_02487	1109	0	0	1	0	0	>ref|XP_956482.1| hypothetical protein NCU01804 [Neurospora crassa OR74A]	[Neurospora crassa OR74A]	Expect = 3e-081	>sp|Q09790.1|APS1_SCHPO RecName: Full=Diphosphoinositol polyphosphate phosphohydrolase	Expect = 2e-028	NUDIX	nucl 14, cyto_mito 7, mito 6.5, cyto 6.5	6.08	32.12	6.39	25.49	5.44	3.5	2.74	1.75	1.17	0.13	0.07	0.54	0.22	-2.9	-3.8	-0.89	1	1	1	1
SMAC_02495	3075	0	0	0	1	0	>emb|CAD70502.1| related to sugar transport protein STP1 [Neurospora crassa]	[Neurospora crassa]	Expect = 0.0	>sp|P49374.1|HGT1_KLULA RecName: Full=High-affinity glucose transporter	Expect = 5e-068	Sugar_tr,MFS_1	plas 24, E.R. 2	62.96	21.78	31.33	32.08	11.48	16.11	10.67	13.25	0.94	0.31	0.27	0.88	-0.09	-1.68	-1.87	-0.19	1	1	1	0.999
SMAC_02499	4270	0	0	1	0	0	>emb|CBI53256.1| unnamed protein product [Sordaria macrospora]	[Sordaria macrospora]	Expect = 0.0	>sp|Q9Y7J5.1|YOI9_SCHPO RecName: Full=TBC domain-containing protein C1778.09	Expect = 5e-062	TBC	nucl 14, mito 7, cyto 4	21.16	2.88	15.82	4.92	24.05	29.64	11.86	8	1.08	3.26	1.26	0.39	0.12	1.71	0.34	-1.37	0.987	1	1	1
SMAC_02502	3727	0	1	0	1	0	>ref|XP_955917.2| exportin-1 [Neurospora crassa OR74A]	[Neurospora crassa OR74A]	Expect = 0.0	>sp|P14068.3|XPO1_SCHPO RecName: Full=Exportin-1; AltName: Full=Caffeine resistance protein	Expect = 0.0	CRM1_C,Xpo1,IBN_N	nucl 20, cyto_nucl 14, cyto 6	18.14	20.99	26.47	16.6	28.74	18.84	64.77	75.89	1.19	0.96	2.95	3.06	0.25	-0.05	1.56	1.61	1	0.908	1	1
SMAC_02504	1565	0	0	0	0	1	>ref|XP_955918.1| hypothetical protein NCU01821 [Neurospora crassa OR74A]	[Neurospora crassa OR74A]	Expect = 0.0	>sp|P43567.1|AGX1_YEAST RecName: Full=Alanine--glyoxylate aminotransferase 1	Expect = 5e-082	Aminotran_5	mito 21.5, cyto_mito 13.5, cyto 4.5	54.66	469.06	122.99	545.96	28.36	12.99	17.14	18.08	0.78	0.03	0.03	0.9	-0.35	-5.12	-5.28	-0.16	1	1	1	0.995
SMAC_02516	2584	0	0	1	0	0	>emb|CAD70470.1| hypothetical protein [Neurospora crassa]	[Neurospora crassa]	Expect = 0.0	No hits found		no hits above threshold	nucl 23, cyto_nucl 14.5	39.19	2.73	35.41	1.36	63.88	66.28	10.02	15.13	2.16	10.33	2.01	0.19	1.11	3.37	1.01	-2.36	1	1	1	1
SMAC_02516	3269	0	0	1	0	0	>emb|CAD70470.1| hypothetical protein [Neurospora crassa]	[Neurospora crassa]	Expect = 0.0	No hits found		no hits above threshold	nucl 23, cyto_nucl 14.5	39.19	2.73	35.41	1.36	63.88	66.28	10.02	15.13	2.16	10.33	2.01	0.19	1.11	3.37	1.01	-2.36	1	1	1	1
SMAC_02528	3265	0	0	1	0	0	>emb|CAC18164.2| related to malate dehydrogenase (oxaloacetate-decarboxylating)	not specified	Expect = 0.0	>sp|Q6TU48.1|MAOX_DICDI RecName: Full=NADP-dependent malic enzyme; Short=NADP-ME; AltName:	Expect = 3e-141	Malic_M,malic	mito 21, cyto 3, nucl 2	10.43	102.95	21.35	58.27	506.8	1644.08	78.53	64.88	1.58	14.41	0.98	0.07	0.66	3.85	-0.03	-3.88	1	1	0.946	1
SMAC_02528	3597	0	0	0	1	0	>emb|CAC18164.2| related to malate dehydrogenase (oxaloacetate-decarboxylating)	not specified	Expect = 0.0	>sp|Q6TU48.1|MAOX_DICDI RecName: Full=NADP-dependent malic enzyme; Short=NADP-ME; AltName:	Expect = 3e-141	Malic_M,malic	mito 21, cyto 3, nucl 2	10.43	102.95	21.35	58.27	506.8	1644.08	78.53	64.88	1.58	14.41	0.98	0.07	0.66	3.85	-0.03	-3.88	1	1	0.946	1
SMAC_02530	836	0	0	0	1	0	>ref|XP_960733.2| hypothetical protein NCU03653 [Neurospora crassa OR74A]	[Neurospora crassa OR74A]	Expect = 5e-109	>sp|Q75EY2.1|FYV4_ASHGO RecName: Full=Protein FYV4, mitochondrial; Flags: Precursor	Expect = 8e-007	IGR	mito 20.5, cyto_mito 13, cyto 4.5	45.42	439.09	73.94	339.5	53.23	28.36	51.77	48.15	1.18	0.09	0.12	1.29	0.24	-3.45	-3.08	0.37	1	1	1	1
SMAC_02532	2618	0	0	0	1	0	>ref|XP_960737.1| hypothetical protein NCU03657 [Neurospora crassa OR74A]	[Neurospora crassa OR74A]	Expect = 0.0	>sp|O14255.1|GCS1_SCHPO RecName: Full=Probable mannosyl-oligosaccharide glucosidase;	Expect = 0.0	Glyco_hydro_63	extr 12, mito 6, cyto 3.5, cyto_nucl 3, pero 2, nucl 1.5	46.41	10.85	44.64	35.9	9.5	5.91	5.75	5.54	0.49	0.15	0.11	0.77	-1.04	-2.74	-3.13	-0.39	1	1	1	1
SMAC_02537	2496	0	0	1	0	0	>ref|XP_960742.1| hypothetical protein NCU03662 [Neurospora crassa OR74A]	[Neurospora crassa OR74A]	Expect = 0.0	>sp|Q9UTN2.2|YII1_SCHPO RecName: Full=Uncharacterized protein C139.01c	Expect = 1e-022	MKT1_C,MKT1_N,XPG_N	cyto 8.5, cyto_nucl 8.5, nucl 7.5, pero 7, cysk 3	9.42	31.4	14.38	44.27	26.37	18.83	8.59	5.98	0.67	0.39	0.13	0.34	-0.58	-1.37	-2.92	-1.55	1	1	1	1
SMAC_02537	2653	0	0	1	0	0	>ref|XP_960742.1| hypothetical protein NCU03662 [Neurospora crassa OR74A]	[Neurospora crassa OR74A]	Expect = 0.0	>sp|Q9UTN2.2|YII1_SCHPO RecName: Full=Uncharacterized protein C139.01c	Expect = 1e-022	MKT1_C,MKT1_N,XPG_N	cyto 8.5, cyto_nucl 8.5, nucl 7.5, pero 7, cysk 3	9.42	31.4	14.38	44.27	26.37	18.83	8.59	5.98	0.67	0.39	0.13	0.34	-0.58	-1.37	-2.92	-1.55	1	1	1	1
SMAC_02551	4322	0	0	0	0	1	>ref|XP_961466.1| hypothetical protein NCU03690 [Neurospora crassa OR74A]	[Neurospora crassa OR74A]	Expect = 0.0	>sp|O14089.1|IMB2_SCHPO RecName: Full=Importin subunit beta-2; AltName: Full=Importin-104;	Expect = 0.0	HEAT,Arm,IBN_N	cyto 12.5, cyto_nucl 10.5, nucl 7.5, mito 3, pero 2	180.99	36.84	93.79	52.91	48.82	76.3	70.36	80.3	1.15	0.8	0.98	1.22	0.2	-0.33	-0.03	0.29	1	1	0.976	1
SMAC_02554	1355	0	0	0	1	0	>ref|XP_961469.1| hypothetical protein NCU03693 [Neurospora crassa OR74A]	[Neurospora crassa OR74A]	Expect = 1e-153	>sp|Q9RPT1.1|RHLG_PSEAE RecName: Full=Rhamnolipids biosynthesis 3-oxoacyl-[acyl-carrier-protein]	Expect = 3e-050	adh_short,KR	cyto 16.5, cyto_nucl 9, mito 4, pero 4	79.24	26.34	84.31	22.45	47.61	34.75	40.89	46.6	1.31	1.03	1.14	1.1	0.39	0.05	0.19	0.14	1	0.837	1	0.999
SMAC_02559	2290	0	0	0	0	1	>ref|XP_961473.1| hypothetical protein NCU03697 [Neurospora crassa OR74A]	[Neurospora crassa OR74A]	Expect = 0.0	>sp|Q09744.1|YB63_SCHPO RecName: Full=Uncharacterized FAD-binding protein C12C2.03c	Expect = 2e-115	FAD_binding_1,NAD_binding_1	cyto_nucl 10, nucl 9.5, cyto 9.5, pero 4, mito 3	148.56	28.45	95.56	31.8	72.26	88.29	74.1	68.95	1.38	1.53	1.41	0.92	0.46	0.61	0.5	-0.12	1	1	1	1
SMAC_02559	2298	0	0	1	1	0	>ref|XP_961473.1| hypothetical protein NCU03697 [Neurospora crassa OR74A]	[Neurospora crassa OR74A]	Expect = 0.0	>sp|Q09744.1|YB63_SCHPO RecName: Full=Uncharacterized FAD-binding protein C12C2.03c	Expect = 2e-115	FAD_binding_1,NAD_binding_1	cyto_nucl 10, nucl 9.5, cyto 9.5, pero 4, mito 3	148.56	28.45	95.56	31.8	72.26	88.29	74.1	68.95	1.38	1.53	1.41	0.92	0.46	0.61	0.5	-0.12	1	1	1	1
SMAC_02562	949	0	0	0	1	0	>ref|XP_961479.2| 60S ribosomal protein L17 [Neurospora crassa OR74A]	[Neurospora crassa OR74A]	Expect = 2e-100	>sp|Q9HE25.1|RL17_NEUCR RecName: Full=60S ribosomal protein L17	Expect = 9e-102	Ribosomal_L22	mito 22, cyto 4	214.5	1700.55	773.35	1401.5	1325.49	939.97	1344.53	1199.41	1.08	0.6	0.71	1.18	0.11	-0.74	-0.5	0.23	1	1	1	1
SMAC_02562	1350	1	0	0	0	0	>ref|XP_961479.2| 60S ribosomal protein L17 [Neurospora crassa OR74A]	[Neurospora crassa OR74A]	Expect = 2e-100	>sp|Q9HE25.1|RL17_NEUCR RecName: Full=60S ribosomal protein L17	Expect = 9e-102	Ribosomal_L22	mito 22, cyto 4	214.5	1700.55	773.35	1401.5	1325.49	939.97	1344.53	1199.41	1.08	0.6	0.71	1.18	0.11	-0.74	-0.5	0.23	1	1	1	1
SMAC_02563	1668	0	0	1	1	0	>ref|XP_961478.1| fibrillarin [Neurospora crassa OR74A]	[Neurospora crassa OR74A]	Expect = 1e-141	>sp|Q9HE26.2|FBRL_NEUCR RecName: Full=rRNA 2'-O-methyltransferase fibrillarin	Expect = 5e-143	Fibrillarin,GCD14	cyto 12.5, cyto_nucl 9, mito 8, nucl 4.5	46.15	13.64	21.13	20.79	19.2	26.21	14.38	8.29	0.97	0.79	0.41	0.53	-0.05	-0.34	-1.27	-0.92	0.806	1	1	1
SMAC_02568	2535	0	0	1	0	0	>emb|CAC28857.1| conserved hypothetical protein [Neurospora crassa]	[Neurospora crassa]	Expect = 0.0	>sp|Q03730.1|YMB8_YEAST RecName: Full=Uncharacterized vacuolar membrane protein YML018C	Expect = 6e-065	EamA,DUF914	plas 24, mito 1, pero 1, E.R. 1	58.63	5.72	58.32	10.13	33.47	37.46	27.58	28.46	1.09	1.75	1.42	0.81	0.13	0.8	0.51	-0.3	0.997	1	1	1
SMAC_02578	2960	0	0	0	1	0	>sp|Q9C2N1.1|VIB1_NEUCR RecName: Full=Transcription factor vib-1; AltName: Full=Vegetative	not specified	Expect = 0.0	>sp|Q9C2N1.1|VIB1_NEUCR RecName: Full=Transcription factor vib-1; AltName: Full=Vegetative	Expect = 0.0	NDT80_PhoG	nucl 22.5, cyto_nucl 13.5, cyto 3.5	7.91	31.36	29.32	85	84.1	60.48	36.37	32.86	0.34	0.64	0.32	0.5	-1.54	-0.64	-1.63	-1	1	1	1	1
SMAC_02578	2962	0	0	1	0	0	>sp|Q9C2N1.1|VIB1_NEUCR RecName: Full=Transcription factor vib-1; AltName: Full=Vegetative	not specified	Expect = 0.0	>sp|Q9C2N1.1|VIB1_NEUCR RecName: Full=Transcription factor vib-1; AltName: Full=Vegetative	Expect = 0.0	NDT80_PhoG	nucl 22.5, cyto_nucl 13.5, cyto 3.5	7.91	31.36	29.32	85	84.1	60.48	36.37	32.86	0.34	0.64	0.32	0.5	-1.54	-0.64	-1.63	-1	1	1	1	1
SMAC_02580	3561	0	0	1	0	0	>emb|CAF28886.1| pro22 [Sordaria macrospora]	[Sordaria macrospora]	Expect = 0.0	>sp|Q8C079.2|FA40A_MOUSE RecName: Full=Protein FAM40A	Expect = 2e-025	DUF3402,N1221	mito 11, cyto 8, cyto_nucl 8, nucl 6	31.62	5.04	18.32	5.51	18.54	26.81	17.4	19.53	1.53	2.45	2.03	0.83	0.61	1.3	1.02	-0.27	1	1	1	1
SMAC_02582	1069	0	0	1	0	0	>emb|CAC28836.2| hypothetical protein [Neurospora crassa]	[Neurospora crassa]	Expect = 5e-177	No hits found		no hits above threshold	mito 10, cyto 7, mito_nucl 7, nucl 4, extr 4	20.1	23.72	21.13	22	19.03	8.94	7.86	8.34	1.07	0.45	0.27	0.61	0.1	-1.15	-1.87	-0.72	0.96	1	1	1
SMAC_02583	1476	0	0	0	1	0	>ref|XP_961508.1| hypothetical protein NCU03732 [Neurospora crassa OR74A]	[Neurospora crassa OR74A]	Expect = 1e-154	>sp|O89114.1|DNJB5_MOUSE RecName: Full=DnaJ homolog subfamily B member 5; AltName: Full=Heat	Expect = 1e-048	DnaJ_C,DnaJ	cyto 14, mito 8, nucl 4	3.58	37.14	10.82	40.96	76.48	69.79	64.56	65.53	0.82	1.37	1.26	0.92	-0.28	0.46	0.33	-0.12	1	1	1	1
SMAC_02583	1736	0	0	0	0	1	>ref|XP_961508.1| hypothetical protein NCU03732 [Neurospora crassa OR74A]	[Neurospora crassa OR74A]	Expect = 1e-154	>sp|O89114.1|DNJB5_MOUSE RecName: Full=DnaJ homolog subfamily B member 5; AltName: Full=Heat	Expect = 1e-048	DnaJ_C,DnaJ	cyto 14, mito 8, nucl 4	3.58	37.14	10.82	40.96	76.48	69.79	64.56	65.53	0.82	1.37	1.26	0.92	-0.28	0.46	0.33	-0.12	1	1	1	1
SMAC_02584	1033	0	0	0	1	0	>emb|CAC28839.1| conserved hypothetical protein [Neurospora crassa]	[Neurospora crassa]	Expect = 1e-125	>sp|P31467.1|YIEH_ECOLI RecName: Full=Phosphatase YieH	Expect = 7e-009	Hydrolase,NIF	cyto 15.5, cyto_nucl 9.5, cysk 8	19.37	154.31	51.87	130.66	73.01	70.67	21.75	29.3	1.06	0.42	0.15	0.36	0.09	-1.26	-2.73	-1.47	1	1	1	1
SMAC_02585	256	0	0	1	0	0	>ref|XP_961506.1| hypothetical protein NCU03730 [Neurospora crassa OR74A]	[Neurospora crassa OR74A]	Expect = 8e-127	>sp|P23796.3|RIT1_YEAST RecName: Full=tRNA A64-2'-O-ribosylphosphate transferase; AltName:	Expect = 8e-010	Init_tRNA_PT	cyto 19.5, cyto_mito 12, mito 3.5, nucl 3	4.32	20.87	11.81	21.47	38.96	46.27	41.5	31.3	0.88	1.49	1.33	0.89	-0.19	0.58	0.41	-0.17	1	1	1	1
SMAC_02591	2950	0	0	0	1	0	>ref|XP_961516.2| hypothetical protein NCU03740 [Neurospora crassa OR74A]	[Neurospora crassa OR74A]	Expect = 0.0	>sp|O43085.1|YHSA_SCHPO RecName: Full=Uncharacterized RING finger protein C947.10	Expect = 2e-033	zf-C3HC4	plas 21, extr 4	21.07	4.32	29.33	7.54	10.63	14.29	14.74	15.19	0.8	0.94	1.16	1.22	-0.32	-0.08	0.21	0.29	1	0.951	1	1
SMAC_02600	401	1	0	0	0	0	>ref|XP_961099.1| hypothetical protein NCU03752 [Neurospora crassa OR74A]	[Neurospora crassa OR74A]	Expect = 4e-148	>sp|Q9BY08.1|EBPL_HUMAN RecName: Full=Emopamil-binding protein-like; AltName: Full=Emopamil-binding-related	Expect = 7e-026	EBP	plas 22, E.R. 3	18.05	13.22	18.59	14.13	2.07	3.74	1.41	1.16	0.98	0.15	0.07	0.46	-0.02	-2.78	-3.9	-1.12	0.613	1	1	1
SMAC_02601	510	0	0	0	1	0	>ref|XP_961100.1| hypothetical protein NCU03753 [Neurospora crassa OR74A]	[Neurospora crassa OR74A]	Expect = 3e-029	>sp|P22151.1|GRG1_NEUCR RecName: Full=Glucose-repressible gene protein	Expect = 2e-030	DUF2823	cyto 11, mito 10, cyto_nucl 8, nucl 3, pero 3	148.7	554.41	1025.07	165.28	1685.32	827.08	124.49	138.18	1.99	3.62	0.4	0.11	0.99	1.86	-1.34	-3.19	1	1	1	1
SMAC_02617	3033	0	0	0	1	0	>ref|XP_961114.1| hypothetical protein NCU03768 [Neurospora crassa OR74A]	[Neurospora crassa OR74A]	Expect = 0.0	>sp|O88202.1|LPP60_RAT RecName: Full=60 kDa lysophospholipase; Includes: RecName: Full=L-asparaginase;	Expect = 2e-083	Asparaginase,Ank	cyto 10.5, extr 6, cyto_nucl 6, mito 5, pero 3	39.97	8.06	46.77	6.89	25.6	15.75	25.36	26.62	1.35	1.38	1.81	1.31	0.43	0.47	0.85	0.39	1	1	1	1
SMAC_02618	116	0	0	1	0	0	>ref|XP_961115.1| hypothetical protein NCU03769 [Neurospora crassa OR74A]	[Neurospora crassa OR74A]	Expect = 4e-137	>sp|Q9HGN2.1|YO48_SCHPO RecName: Full=Putative nucleosome assembly protein C36B7.08c	Expect = 6e-015	NAP	cyto 12, nucl 9, pero 3, golg 1, cysk 1, vacu 1	6.5	94.1	26.27	93.75	36.35	31.55	32.07	45.08	0.9	0.28	0.32	1.16	-0.15	-1.85	-1.64	0.21	1	1	1	1
SMAC_02619	1562	0	0	0	1	0	>ref|XP_961116.1| hypothetical protein NCU03770 [Neurospora crassa OR74A]	[Neurospora crassa OR74A]	Expect = 0.0	>sp|P36091.1|DCW1_YEAST RecName: Full=Mannan endo-1,6-alpha-mannosidase DCW1; AltName:	Expect = 4e-095	Glyco_hydro_76	extr 21, E.R. 3, golg 2	2.16	0.59	1.53	0.75	6.45	6.75	12.85	11.73	1.1	5.73	11.07	1.93	0.14	2.52	3.47	0.95	0.72	1	1	1
SMAC_02622	3132	0	0	0	0	1	>emb|CAC28826.2| conserved hypothetical protein [Neurospora crassa]	[Neurospora crassa]	Expect = 0.0	>sp|Q9Y7T6.2|YCJA_SCHPO RecName: Full=Uncharacterized membrane protein C63.10c	Expect = 3e-030	no hits above threshold	plas 23, E.R. 2	6.75	15.53	8.21	10.35	6.7	7.31	15.42	19.7	1.39	0.5	1.27	2.55	0.48	-1	0.34	1.35	1	1	1	1
SMAC_02626	2090	0	0	1	0	0	>emb|CAC28819.1| probable glycerone kinase isoform [Neurospora crassa]	[Neurospora crassa]	Expect = 0.0	>sp|O13902.1|DAK1_SCHPO RecName: Full=Dihydroxyacetone kinase 1; Short=DHA kinase 1;	Expect = 6e-134	Dak1,Dak2	cyto 19.5, cyto_nucl 10.5, mito 6	36.39	16.15	46.7	27.75	63.76	40.81	30.84	25.97	0.69	1.26	0.72	0.57	-0.54	0.33	-0.48	-0.81	1	1	1	1
SMAC_02634	474	0	0	1	0	0	>emb|CAC28811.1| conserved hypothetical protein [Neurospora crassa]	[Neurospora crassa]	Expect = 0.0	>sp|O14229.2|SFC1_SCHPO RecName: Full=Transcription factor tau subunit sfc1; AltName:	Expect = 3e-031	Tau95	nucl 13, cyto_nucl 13, cyto 11	9.7	2.52	7.14	2.3	4.85	3.39	4.9	2.46	1.44	1.07	1.03	0.96	0.52	0.1	0.04	-0.06	1	0.819	0.597	0.719
SMAC_02638	3561	0	0	0	0	1	>ref|XP_961181.1| hypothetical protein NCU03792 [Neurospora crassa OR74A]	[Neurospora crassa OR74A]	Expect = 0.0	>sp|O14306.2|YE8A_SCHPO RecName: Full=Probable inositol polyphosphate 5-phosphatase C9G1.10c	Expect = 9e-144	Exo_endo_phos	nucl 19, cyto 6	36.94	3.38	24.9	7.24	7.83	7.76	21.72	23.07	1.11	0.63	1.86	2.96	0.15	-0.67	0.9	1.57	1	1	1	1
SMAC_02641	1980	0	0	0	0	1	>ref|XP_961184.1| cell division control protein 12 [Neurospora crassa OR74A]	[Neurospora crassa OR74A]	Expect = 0.0	>sp|P48009.1|SPN4_SCHPO RecName: Full=Septin homolog spn4	Expect = 5e-132	Septin,GTP_EFTU,DUF258	nucl 19, cyto 7	14.47	78.73	43.3	257.71	21.34	23.55	16.38	14.2	0.29	0.07	0.05	0.71	-1.81	-3.88	-4.38	-0.5	1	1	1	1
SMAC_02649	636	0	0	0	0	1	>ref|XP_961192.1| sorbitol utilization protein SOU2 [Neurospora crassa OR74A]	[Neurospora crassa OR74A]	Expect = 4e-164	>sp|P87219.1|SOU1_CANAL RecName: Full=Sorbose reductase SOU1; AltName: Full=Sorbitol	Expect = 2e-072	adh_short,KR	cyto 23.5, cyto_nucl 12.5	74.5	23.93	42.33	21.41	25.3	9.96	4.85	3.73	1.46	0.53	0.14	0.26	0.54	-0.91	-2.86	-1.94	1	1	1	1
SMAC_02651	250	1	0	0	0	0	>ref|XP_961195.2| 60S ribosomal protein L28 [Neurospora crassa OR74A]	[Neurospora crassa OR74A]	Expect = 2e-069	>sp|P08978.1|RL28_NEUCR RecName: Full=60S ribosomal protein L28; AltName: Full=CRP1;	Expect = 1e-070	Ribosomal_L18e	mito 15, cyto 6.5, cyto_nucl 6.5, nucl 5.5	313.24	1746.06	1179.17	1595.33	6501.96	5485.21	11796.2	11353.1	0.96	2.74	5.49	2.01	-0.05	1.45	2.46	1	1	1	1	1
SMAC_02651	251	1	0	0	0	0	>ref|XP_961195.2| 60S ribosomal protein L28 [Neurospora crassa OR74A]	[Neurospora crassa OR74A]	Expect = 2e-069	>sp|P08978.1|RL28_NEUCR RecName: Full=60S ribosomal protein L28; AltName: Full=CRP1;	Expect = 1e-070	Ribosomal_L18e	mito 15, cyto 6.5, cyto_nucl 6.5, nucl 5.5	313.24	1746.06	1179.17	1595.33	6501.96	5485.21	11796.2	11353.1	0.96	2.74	5.49	2.01	-0.05	1.45	2.46	1	1	1	1	1
SMAC_02654	1732	0	0	1	0	0	>ref|XP_961198.1| hypothetical protein NCU03809 [Neurospora crassa OR74A]	[Neurospora crassa OR74A]	Expect = 3e-168	>sp|Q9HED8.1|MED6_NEUCR RecName: Full=Mediator of RNA polymerase II transcription subunit	Expect = 1e-169	Med6	nucl 12, cyto 10, mito 3	95.19	9.66	66.46	8.52	9.88	7.1	8.25	11.47	1.88	0.43	0.52	1.18	0.91	-1.2	-0.96	0.24	1	1	1	0.998
SMAC_02663	170	1	0	0	0	0	>ref|XP_961207.1| hypothetical protein NCU03818 [Neurospora crassa OR74A]	[Neurospora crassa OR74A]	Expect = 0.0	>sp|P40527.1|ATC7_YEAST RecName: Full=Probable phospholipid-transporting ATPase NEO1	Expect = 0.0	E1-E2_ATPase,Hydrolase	plas 22, E.R. 2, nucl 1, golg 1, vacu 1	43.3	6.45	31.59	7.27	7.76	4.14	4.09	5.83	1.44	0.44	0.38	0.86	0.52	-1.17	-1.39	-0.22	1	1	1	1
SMAC_02663	4169	0	0	1	0	0	>ref|XP_961207.1| hypothetical protein NCU03818 [Neurospora crassa OR74A]	[Neurospora crassa OR74A]	Expect = 0.0	>sp|P40527.1|ATC7_YEAST RecName: Full=Probable phospholipid-transporting ATPase NEO1	Expect = 0.0	E1-E2_ATPase,Hydrolase	plas 22, E.R. 2, nucl 1, golg 1, vacu 1	43.3	6.45	31.59	7.27	7.76	4.14	4.09	5.83	1.44	0.44	0.38	0.86	0.52	-1.17	-1.39	-0.22	1	1	1	1
SMAC_02674	1833	0	0	0	0	1	>sp|P87072.2|CANB_NEUCR RecName: Full=Calcineurin subunit B; AltName: Full=Calcineurin	not specified	Expect = 1e-087	>sp|P87072.2|CANB_NEUCR RecName: Full=Calcineurin subunit B; AltName: Full=Calcineurin	Expect = 4e-089	efhand	nucl 12, cyto_nucl 11, cyto 8, pero 3, mito 2	41.51	116.59	77.14	88.95	118.76	77.13	35.49	33.03	1.19	0.79	0.29	0.37	0.25	-0.34	-1.79	-1.45	1	1	1	1
SMAC_02678	923	0	0	1	0	0	>ref|XP_960597.1| hypothetical protein NCU03838 [Neurospora crassa OR74A]	[Neurospora crassa OR74A]	Expect = 1e-064	>sp|Q7S743.1|SPT4_NEUCR RecName: Full=Transcription elongation factor spt-4; AltName:	Expect = 6e-066	Spt4	mito 11, extr 7, cyto 5.5, cyto_nucl 4.5, nucl 2.5	13.06	24.18	22.49	12.85	38.65	29.64	35.66	39.87	1.63	1.77	2.02	1.14	0.71	0.82	1.02	0.19	1	1	1	0.999
SMAC_02678	1042	0	0	1	0	0	>ref|XP_960597.1| hypothetical protein NCU03838 [Neurospora crassa OR74A]	[Neurospora crassa OR74A]	Expect = 1e-064	>sp|Q7S743.1|SPT4_NEUCR RecName: Full=Transcription elongation factor spt-4; AltName:	Expect = 6e-066	Spt4	mito 11, extr 7, cyto 5.5, cyto_nucl 4.5, nucl 2.5	13.06	24.18	22.49	12.85	38.65	29.64	35.66	39.87	1.63	1.77	2.02	1.14	0.71	0.82	1.02	0.19	1	1	1	0.999
SMAC_02680	2174	0	0	0	1	0	>ref|XP_960599.1| hypothetical protein NCU03840 [Neurospora crassa OR74A]	[Neurospora crassa OR74A]	Expect = 6e-126	No hits found		2003-03-14	cyto 18.5, cyto_nucl 12, nucl 4.5, mito 2	53.01	15.08	59.35	15.61	77.83	77.08	24.17	26.55	1.15	2.82	0.95	0.34	0.2	1.5	-0.07	-1.57	1	1	0.955	1
SMAC_02684	718	0	0	0	0	1	>ref|XP_003049956.1| predicted protein [Nectria haematococca mpVI 77-13-4]	[Nectria haematococca mpVI 77-13-4]	Expect = 1e-078	No hits found		no hits above threshold	nucl 11, cyto_nucl 10.5, cyto 8, pero 4, mito 3	3.8	10.06	10.44	8.71	0.95	0.79	4.16	4.79	1.01	0.07	0.37	5.23	0.02	-3.82	-1.43	2.39	0.588	1	1	1
SMAC_02687	484	0	0	0	0	1	>ref|XP_961611.2| hypothetical protein NCU11276 [Neurospora crassa OR74A]	[Neurospora crassa OR74A]	Expect = 1e-116	No hits found		no hits above threshold	mito 15.5, cyto_mito 11.5, cyto 6.5, nucl 2, pero 2	10.07	2.38	19.28	2.61	147.43	125.78	83.25	78.38	0.93	23.26	14.37	0.62	-0.1	4.54	3.84	-0.7	0.771	1	1	1
SMAC_02687	553	0	0	0	1	0	>ref|XP_961611.2| hypothetical protein NCU11276 [Neurospora crassa OR74A]	[Neurospora crassa OR74A]	Expect = 1e-116	No hits found		no hits above threshold	mito 15.5, cyto_mito 11.5, cyto 6.5, nucl 2, pero 2	10.07	2.38	19.28	2.61	147.43	125.78	83.25	78.38	0.93	23.26	14.37	0.62	-0.1	4.54	3.84	-0.7	0.771	1	1	1
SMAC_02687	558	0	0	0	1	0	>ref|XP_961611.2| hypothetical protein NCU11276 [Neurospora crassa OR74A]	[Neurospora crassa OR74A]	Expect = 1e-116	No hits found		no hits above threshold	mito 15.5, cyto_mito 11.5, cyto 6.5, nucl 2, pero 2	10.07	2.38	19.28	2.61	147.43	125.78	83.25	78.38	0.93	23.26	14.37	0.62	-0.1	4.54	3.84	-0.7	0.771	1	1	1
SMAC_02690	1301	0	0	0	0	1	>ref|XP_961614.1| hypothetical protein NCU11274 [Neurospora crassa OR74A]	[Neurospora crassa OR74A]	Expect = 2e-158	>sp|Q9SA78.1|COPE1_ARATH RecName: Full=Coatomer subunit epsilon-1; AltName: Full=Epsilon-coat	Expect = 8e-029	Coatomer_E	cyto 18.5, cyto_nucl 14.333, nucl 7, mito_nucl 4.499	13.56	22.41	25.6	17.72	106.6	129.27	140.11	157.94	1.14	4.61	5.93	1.29	0.19	2.2	2.57	0.36	0.998	1	1	1
SMAC_02694	960	1	0	0	0	0	>sp|O42637.2|CIA84_NEUCR RecName: Full=Complex I intermediate-associated protein 84, mitochondrial;	not specified	Expect = 0.0	>sp|O42637.2|CIA84_NEUCR RecName: Full=Complex I intermediate-associated protein 84, mitochondrial;	Expect = 0.0	no hits above threshold	mito 21.5, cyto_mito 12.5, cyto 2.5	173.27	17.37	77.63	8.16	3.78	9.42	13.93	11.86	3.24	0.33	0.66	2	1.7	-1.6	-0.6	1	1	1	1	1
SMAC_02694	1661	1	0	0	0	0	>sp|O42637.2|CIA84_NEUCR RecName: Full=Complex I intermediate-associated protein 84, mitochondrial;	not specified	Expect = 0.0	>sp|O42637.2|CIA84_NEUCR RecName: Full=Complex I intermediate-associated protein 84, mitochondrial;	Expect = 0.0	no hits above threshold	mito 21.5, cyto_mito 12.5, cyto 2.5	173.27	17.37	77.63	8.16	3.78	9.42	13.93	11.86	3.24	0.33	0.66	2	1.7	-1.6	-0.6	1	1	1	1	1
SMAC_02694	2353	0	0	0	0	1	>sp|O42637.2|CIA84_NEUCR RecName: Full=Complex I intermediate-associated protein 84, mitochondrial;	not specified	Expect = 0.0	>sp|O42637.2|CIA84_NEUCR RecName: Full=Complex I intermediate-associated protein 84, mitochondrial;	Expect = 0.0	no hits above threshold	mito 21.5, cyto_mito 12.5, cyto 2.5	173.27	17.37	77.63	8.16	3.78	9.42	13.93	11.86	3.24	0.33	0.66	2	1.7	-1.6	-0.6	1	1	1	1	1
SMAC_02694	2600	0	0	0	1	0	>sp|O42637.2|CIA84_NEUCR RecName: Full=Complex I intermediate-associated protein 84, mitochondrial;	not specified	Expect = 0.0	>sp|O42637.2|CIA84_NEUCR RecName: Full=Complex I intermediate-associated protein 84, mitochondrial;	Expect = 0.0	no hits above threshold	mito 21.5, cyto_mito 12.5, cyto 2.5	173.27	17.37	77.63	8.16	3.78	9.42	13.93	11.86	3.24	0.33	0.66	2	1.7	-1.6	-0.6	1	1	1	1	1
SMAC_02699	1400	0	0	1	0	0	>emb|CAD70825.1| related to Polyamine transport protein [Neurospora crassa]	[Neurospora crassa]	Expect = 0.0	No hits found		no hits above threshold	plas 18, E.R. 4, cyto 2, mito 1, extr 1, cyto_nucl 1, vacu 1, cyto_pero 1	11.55	2.12	8.14	0.44	57.72	9.43	4.31	3.71	3.41	19.93	2.59	0.13	1.77	4.32	1.37	-2.94	1	1	1	1
SMAC_02710	1215	0	0	0	1	1	>ref|XP_961635.2| 50S ribosomal protein L17 [Neurospora crassa OR74A]	[Neurospora crassa OR74A]	Expect = 1e-102	>sp|O94345.1|RM08_SCHPO RecName: Full=60S ribosomal protein L8, mitochondrial	Expect = 4e-038	Ribosomal_L17	mito 16.5, cyto_mito 10.5, nucl 7	11.42	15.83	20.6	30.66	9.43	7.84	16.19	20.92	0.51	0.21	0.46	2.2	-0.96	-2.27	-1.13	1.14	1	1	1	1
SMAC_02721	384	0	1	0	0	0	>ref|XP_961656.2| hypothetical protein NCU01044 [Neurospora crassa OR74A]	[Neurospora crassa OR74A]	Expect = 0.0	No hits found		DUF3433	plas 23, E.R. 2	155.88	11.43	64.55	10.92	4.3	7.3	13.57	17.65	2.48	0.27	0.72	2.71	1.31	-1.92	-0.48	1.44	1	1	1	1
SMAC_02721	3325	0	0	0	1	0	>ref|XP_961656.2| hypothetical protein NCU01044 [Neurospora crassa OR74A]	[Neurospora crassa OR74A]	Expect = 0.0	No hits found		DUF3433	plas 23, E.R. 2	155.88	11.43	64.55	10.92	4.3	7.3	13.57	17.65	2.48	0.27	0.72	2.71	1.31	-1.92	-0.48	1.44	1	1	1	1
SMAC_02721	3398	0	0	1	0	0	>ref|XP_961656.2| hypothetical protein NCU01044 [Neurospora crassa OR74A]	[Neurospora crassa OR74A]	Expect = 0.0	No hits found		DUF3433	plas 23, E.R. 2	155.88	11.43	64.55	10.92	4.3	7.3	13.57	17.65	2.48	0.27	0.72	2.71	1.31	-1.92	-0.48	1.44	1	1	1	1
SMAC_02724	1302	0	0	1	0	0	>ref|XP_961658.1| hypothetical protein NCU01046 [Neurospora crassa OR74A]	[Neurospora crassa OR74A]	Expect = 0.0	>sp|B5X601.1|SWI5_SALSA RecName: Full=DNA repair protein SWI5 homolog; AltName: Full=Protein	Expect = 2e-007	Swi5,DCP1	nucl 17.5, cyto_nucl 10, mito 8	27.85	13.49	26.84	15.49	1.93	1.56	0.82	0.88	0.99	0.08	0.04	0.5	-0.01	-3.73	-4.73	-1	0.591	1	1	1
SMAC_02727	1561	0	0	1	0	0	>ref|XP_961660.1| hypothetical protein NCU01048 [Neurospora crassa OR74A]	[Neurospora crassa OR74A]	Expect = 3e-133	No hits found		no hits above threshold	nucl 17.5, cyto_nucl 11.5, cyto 4.5, mito 4	27.23	7.38	20.14	0.59	9.07	10.52	20.62	25.59	4.68	2.92	7.01	2.4	2.23	1.55	2.81	1.26	1	1	1	1
SMAC_02737	1626	0	0	1	0	0	>ref|XP_961669.1| hypothetical protein NCU01057 [Neurospora crassa OR74A]	[Neurospora crassa OR74A]	Expect = 0.0	No hits found		TauD	cyto 7, cyto_nucl 7, cysk 7, nucl 5, pero 4, mito 3	89.87	52.01	49.88	84	72.32	110.96	206.88	296.44	0.74	0.82	2.26	2.76	-0.43	-0.28	1.18	1.46	1	1	1	1
SMAC_02737	1637	1	0	0	0	0	>ref|XP_961669.1| hypothetical protein NCU01057 [Neurospora crassa OR74A]	[Neurospora crassa OR74A]	Expect = 0.0	No hits found		TauD	cyto 7, cyto_nucl 7, cysk 7, nucl 5, pero 4, mito 3	89.87	52.01	49.88	84	72.32	110.96	206.88	296.44	0.74	0.82	2.26	2.76	-0.43	-0.28	1.18	1.46	1	1	1	1
SMAC_02738	1026	0	0	1	0	0	>ref|XP_961668.1| hypothetical protein NCU01056 [Neurospora crassa OR74A]	[Neurospora crassa OR74A]	Expect = 2e-059	No hits found		GFA	cyto 17, cyto_nucl 11.833, cyto_pero 10.499, nucl 3.5, pero 2.5	5.56	22.71	19.8	14	70.82	27.84	17.59	17.98	1.36	2.38	0.9	0.38	0.45	1.25	-0.15	-1.4	1	1	0.984	1
SMAC_02739	1005	1	0	1	1	0	>ref|XP_961675.1| hypothetical protein NCU01063 [Neurospora crassa OR74A]	[Neurospora crassa OR74A]	Expect = 4e-081	No hits found		no hits above threshold	extr 25	22.13	85.9	48.41	36.12	31.53	22.39	29.74	34.02	2.02	0.52	0.63	1.22	1.01	-0.96	-0.67	0.29	1	1	1	1
SMAC_02763	1574	0	0	0	0	1	>emb|CAD70785.1| hypothetical protein [Neurospora crassa]	[Neurospora crassa]	Expect = 3e-163	No hits found		no hits above threshold	cyto 10, mito 8, nucl 7	113.03	18.02	59.83	17.1	5.35	6.82	7.87	5.8	1.73	0.21	0.24	1.18	0.79	-2.26	-2.03	0.23	1	1	1	0.989
SMAC_02767	2138	1	0	0	0	0	>ref|XP_964028.2| chitin synthase 4 [Neurospora crassa OR74A]	[Neurospora crassa OR74A]	Expect = 0.0	>sp|Q01285.3|CHS4_NEUCR RecName: Full=Chitin synthase 4; AltName: Full=Chitin-UDP acetyl-glucosaminyl	Expect = 0.0	Chitin_synth_2,Cyt-b5	plas 26	30.87	26.78	21.62	28.91	61.52	50.07	56.26	58.86	0.99	1.41	1.51	1.07	-0.01	0.49	0.59	0.1	0.633	1	1	1
SMAC_02767	4158	0	0	1	0	0	>ref|XP_964028.2| chitin synthase 4 [Neurospora crassa OR74A]	[Neurospora crassa OR74A]	Expect = 0.0	>sp|Q01285.3|CHS4_NEUCR RecName: Full=Chitin synthase 4; AltName: Full=Chitin-UDP acetyl-glucosaminyl	Expect = 0.0	Chitin_synth_2,Cyt-b5	plas 26	30.87	26.78	21.62	28.91	61.52	50.07	56.26	58.86	0.99	1.41	1.51	1.07	-0.01	0.49	0.59	0.1	0.633	1	1	1
SMAC_02768	2519	0	0	0	0	1	>ref|XP_964029.1| hypothetical protein NCU09325 [Neurospora crassa OR74A]	[Neurospora crassa OR74A]	Expect = 0.0	>sp|Q9Y7K5.2|YGI3_SCHPO RecName: Full=Uncharacterized WD repeat-containing protein C2A9.03	Expect = 1e-021	WD40	nucl 9, mito 8, cyto_nucl 8	5.59	9.44	7	18.3	29.72	28.46	27.27	28.4	0.51	1.21	1.19	0.99	-0.96	0.27	0.26	-0.02	1	1	1	0.726
SMAC_02768	2859	0	0	1	0	0	>ref|XP_964029.1| hypothetical protein NCU09325 [Neurospora crassa OR74A]	[Neurospora crassa OR74A]	Expect = 0.0	>sp|Q9Y7K5.2|YGI3_SCHPO RecName: Full=Uncharacterized WD repeat-containing protein C2A9.03	Expect = 1e-021	WD40	nucl 9, mito 8, cyto_nucl 8	5.59	9.44	7	18.3	29.72	28.46	27.27	28.4	0.51	1.21	1.19	0.99	-0.96	0.27	0.26	-0.02	1	1	1	0.726
SMAC_02773	2198	0	0	1	0	0	>ref|XP_964021.1| hypothetical protein NCU09317 [Neurospora crassa OR74A]	[Neurospora crassa OR74A]	Expect = 0.0	>sp|Q99257.1|MEX67_YEAST RecName: Full=mRNA export factor MEX67	Expect = 6e-039	TAP_C	mito 14.5, cyto_mito 9.5, nucl 6, cyto 3.5	6.61	13.41	13.12	16.23	6.04	4.54	3.39	2.66	0.78	0.24	0.14	0.6	-0.37	-2.07	-2.81	-0.74	1	1	1	1
SMAC_02781	1454	0	0	1	0	0	>ref|XP_963950.1| hypothetical protein NCU09308 [Neurospora crassa OR74A]	[Neurospora crassa OR74A]	Expect = 0.0	>sp|O94710.1|PGP1_SCHPO RecName: Full=Glycoprotease pgp1, mitochondrial; Flags: Precursor	Expect = 4e-057	Peptidase_M22	nucl 10.5, mito 9, cyto_nucl 9, cyto 6.5	24.51	5.2	20.7	7.26	58.06	30.01	7.95	6.71	1.06	3.66	0.64	0.18	0.08	1.87	-0.64	-2.51	0.89	1	1	1
SMAC_02781	1562	0	0	1	0	0	>ref|XP_963950.1| hypothetical protein NCU09308 [Neurospora crassa OR74A]	[Neurospora crassa OR74A]	Expect = 0.0	>sp|O94710.1|PGP1_SCHPO RecName: Full=Glycoprotease pgp1, mitochondrial; Flags: Precursor	Expect = 4e-057	Peptidase_M22	nucl 10.5, mito 9, cyto_nucl 9, cyto 6.5	24.51	5.2	20.7	7.26	58.06	30.01	7.95	6.71	1.06	3.66	0.64	0.18	0.08	1.87	-0.64	-2.51	0.89	1	1	1
SMAC_02781	1629	0	0	1	0	0	>ref|XP_963950.1| hypothetical protein NCU09308 [Neurospora crassa OR74A]	[Neurospora crassa OR74A]	Expect = 0.0	>sp|O94710.1|PGP1_SCHPO RecName: Full=Glycoprotease pgp1, mitochondrial; Flags: Precursor	Expect = 4e-057	Peptidase_M22	nucl 10.5, mito 9, cyto_nucl 9, cyto 6.5	24.51	5.2	20.7	7.26	58.06	30.01	7.95	6.71	1.06	3.66	0.64	0.18	0.08	1.87	-0.64	-2.51	0.89	1	1	1
SMAC_02781	1656	0	0	1	0	0	>ref|XP_963950.1| hypothetical protein NCU09308 [Neurospora crassa OR74A]	[Neurospora crassa OR74A]	Expect = 0.0	>sp|O94710.1|PGP1_SCHPO RecName: Full=Glycoprotease pgp1, mitochondrial; Flags: Precursor	Expect = 4e-057	Peptidase_M22	nucl 10.5, mito 9, cyto_nucl 9, cyto 6.5	24.51	5.2	20.7	7.26	58.06	30.01	7.95	6.71	1.06	3.66	0.64	0.18	0.08	1.87	-0.64	-2.51	0.89	1	1	1
SMAC_02783	1421	0	0	1	0	0	>ref|XP_963695.1| hypothetical protein NCU03055 [Neurospora crassa OR74A]	[Neurospora crassa OR74A]	Expect = 0.0	>sp|P50108.1|MNN10_YEAST RecName: Full=Probable alpha-1,6-mannosyltransferase MNN10; AltName:	Expect = 7e-089	Glyco_transf_34	plas 13, golg 6, mito 4, E.R. 2, cyto_mito 2	17.9	61.79	56.91	86.52	31.05	50.17	38.18	33.33	0.65	0.35	0.32	0.9	-0.62	-1.51	-1.65	-0.15	1	1	1	1
SMAC_02783	1889	0	0	0	1	0	>ref|XP_963695.1| hypothetical protein NCU03055 [Neurospora crassa OR74A]	[Neurospora crassa OR74A]	Expect = 0.0	>sp|P50108.1|MNN10_YEAST RecName: Full=Probable alpha-1,6-mannosyltransferase MNN10; AltName:	Expect = 7e-089	Glyco_transf_34	plas 13, golg 6, mito 4, E.R. 2, cyto_mito 2	17.9	61.79	56.91	86.52	31.05	50.17	38.18	33.33	0.65	0.35	0.32	0.9	-0.62	-1.51	-1.65	-0.15	1	1	1	1
SMAC_02783	2073	0	0	0	1	0	>ref|XP_963695.1| hypothetical protein NCU03055 [Neurospora crassa OR74A]	[Neurospora crassa OR74A]	Expect = 0.0	>sp|P50108.1|MNN10_YEAST RecName: Full=Probable alpha-1,6-mannosyltransferase MNN10; AltName:	Expect = 7e-089	Glyco_transf_34	plas 13, golg 6, mito 4, E.R. 2, cyto_mito 2	17.9	61.79	56.91	86.52	31.05	50.17	38.18	33.33	0.65	0.35	0.32	0.9	-0.62	-1.51	-1.65	-0.15	1	1	1	1
SMAC_02786	536	0	0	1	0	0	>ref|XP_963709.1| hypothetical protein NCU03057 [Neurospora crassa OR74A]	[Neurospora crassa OR74A]	Expect = 0.0	No hits found		DUF3500	cyto 13, cyto_nucl 9.333, cyto_pero 8.333, mito 6, nucl 4.5	31.32	5.44	29.38	15.26	16.03	13.93	69.1	71.7	0.63	0.65	3.13	4.85	-0.66	-0.63	1.65	2.28	1	1	1	1
SMAC_02790	904	0	0	0	1	0	>emb|CBI60422.1| unnamed protein product [Sordaria macrospora]	[Sordaria macrospora]	Expect = 2e-009	No hits found		no hits above threshold	nucl 12.5, cyto_nucl 8.833, mito 8, cyto 4, cyto_pero 3.833	2.74	2.33	7.14	6.25	1.13	0.37	0.69	0.84	0.39	0.09	0.09	1.06	-1.37	-3.53	-3.45	0.08	1	1	1	0.557
SMAC_02791	5742	0	0	1	0	0	>ref|XP_963868.2| hypothetical protein NCU03060 [Neurospora crassa OR74A]	[Neurospora crassa OR74A]	Expect = 0.0	>sp|O14139.1|HRP3_SCHPO RecName: Full=Chromodomain helicase hrp3; AltName: Full=ATP-dependent	Expect = 0.0	SNF2_N,Chromo,Helicase_C	nucl 20.5, cyto_nucl 13, cyto 4.5	19.79	6.5	30.61	11.15	13.37	10.88	15.86	16.3	0.71	0.67	0.92	1.37	-0.5	-0.58	-0.13	0.46	1	1	1	1
SMAC_02795	5722	0	0	1	0	0	>ref|XP_963872.1| hypothetical protein NCU03064 [Neurospora crassa OR74A]	[Neurospora crassa OR74A]	Expect = 0.0	>sp|O94522.1|RSC7_SCHPO RecName: Full=Chromatin structure-remodeling complex subunit	Expect = 1e-042	CRC_subunit	nucl 26.5, cyto_nucl 14	51.43	27.88	43.93	39.19	272.76	193.74	180.38	199.13	0.83	4.18	3.52	0.84	-0.27	2.06	1.82	-0.25	1	1	1	1
SMAC_02795	6330	0	0	1	0	0	>ref|XP_963872.1| hypothetical protein NCU03064 [Neurospora crassa OR74A]	[Neurospora crassa OR74A]	Expect = 0.0	>sp|O94522.1|RSC7_SCHPO RecName: Full=Chromatin structure-remodeling complex subunit	Expect = 1e-042	CRC_subunit	nucl 26.5, cyto_nucl 14	51.43	27.88	43.93	39.19	272.76	193.74	180.38	199.13	0.83	4.18	3.52	0.84	-0.27	2.06	1.82	-0.25	1	1	1	1
SMAC_02806	1906	0	0	0	1	0	>ref|XP_964170.1| hypothetical protein NCU03077 [Neurospora crassa OR74A]	[Neurospora crassa OR74A]	Expect = 2e-079	>sp|Q60429.1|SRBP2_CRIGR RecName: Full=Sterol regulatory element-binding protein 2; Short=SREBP-2;	Expect = 6e-008	HLH	nucl 21.5, cyto_nucl 12, mito 4	88.2	3.56	27.19	2.44	27.27	13.56	12.25	17.05	4.17	3.03	2.24	0.74	2.06	1.6	1.17	-0.44	1	1	1	1
SMAC_02809	1401	0	0	0	0	1	>ref|XP_964173.1| hypothetical protein NCU03080 [Neurospora crassa OR74A]	[Neurospora crassa OR74A]	Expect = 0.0	>sp|P53259.1|PCP1_YEAST RecName: Full=Rhomboid protein 1, mitochondrial; AltName: Full=Mitochondrial	Expect = 3e-017	Rhomboid	mito 14.5, plas 10, cyto_mito 8	179.83	139.67	88.27	144.74	4.55	6.57	5.73	3.92	1.07	0.03	0.03	0.9	0.1	-5.12	-5.26	-0.15	1	1	1	0.914
SMAC_02812	1531	0	0	1	0	0	>ref|XP_964176.2| hypothetical protein NCU03083 [Neurospora crassa OR74A]	[Neurospora crassa OR74A]	Expect = 4e-160	No hits found		no hits above threshold	cyto 7, extr 7, mito 6.5, mito_nucl 5.5, nucl 3.5	9.4	37.15	14.21	48.75	95.75	66.07	97.23	106.03	0.71	1.26	1.64	1.3	-0.49	0.34	0.72	0.38	1	1	1	1
SMAC_02814	917	0	0	0	0	1	>ref|XP_964177.1| hypothetical protein NCU03084 [Neurospora crassa OR74A]	[Neurospora crassa OR74A]	Expect = 2e-129	No hits found		IU_nuc_hydro	pero 10.5, cyto_pero 8.833, cyto 6, cyto_nucl 5.833, nucl 4.5, cysk 4	26.82	27.74	41.61	45.79	55.17	52.96	95.39	114.77	0.62	0.85	1.7	1.99	-0.69	-0.23	0.76	0.99	1	1	1	1
SMAC_02824	1467	0	0	1	0	0	>ref|XP_963862.1| hypothetical protein NCU03092 [Neurospora crassa OR74A]	[Neurospora crassa OR74A]	Expect = 3e-122	>sp|P27476.1|NSR1_YEAST RecName: Full=Nuclear localization sequence-binding protein;	Expect = 9e-045	RRM_1	nucl 21.5, cyto_nucl 14.5, cyto 4.5	63.22	8.06	23.14	5.69	127.44	155.54	57.59	49.5	2.57	13.94	5.47	0.39	1.36	3.8	2.45	-1.35	1	1	1	1
SMAC_02824	1468	0	0	1	0	0	>ref|XP_963862.1| hypothetical protein NCU03092 [Neurospora crassa OR74A]	[Neurospora crassa OR74A]	Expect = 3e-122	>sp|P27476.1|NSR1_YEAST RecName: Full=Nuclear localization sequence-binding protein;	Expect = 9e-045	RRM_1	nucl 21.5, cyto_nucl 14.5, cyto 4.5	63.22	8.06	23.14	5.69	127.44	155.54	57.59	49.5	2.57	13.94	5.47	0.39	1.36	3.8	2.45	-1.35	1	1	1	1
SMAC_02826	1027	0	0	0	1	0	>ref|XP_963864.2| hypothetical protein NCU03094 [Neurospora crassa OR74A]	[Neurospora crassa OR74A]	Expect = 7e-075	>sp|P36532.2|RM37_YEAST RecName: Full=54S ribosomal protein L37, mitochondrial; AltName:	Expect = 1e-007	Ribosomal_L37	mito 24, cyto_mito 14	10.17	12.73	15.52	12.78	4.7	6.05	22.52	27.43	0.95	0.3	1.4	4.7	-0.07	-1.75	0.49	2.23	0.77	1	1	1
SMAC_02829	538	1	0	0	0	0	>ref|XP_963867.2| hypothetical protein NCU03097 [Neurospora crassa OR74A]	[Neurospora crassa OR74A]	Expect = 0.0	>sp|Q10354.2|YDB1_SCHPO RecName: Full=Uncharacterized transporter C22E12.01	Expect = 4e-068	TPT	plas 25	280.75	32.16	154.59	36.91	60.81	60.81	33.97	33	1.68	0.91	0.52	0.57	0.75	-0.13	-0.95	-0.81	1	1	1	1
SMAC_02833	3281	0	0	0	0	1	>ref|XP_964960.1| hypothetical protein NCU03101 [Neurospora crassa OR74A]	[Neurospora crassa OR74A]	Expect = 0.0	>sp|Q9P7Y0.1|SSR4_SCHPO RecName: Full=SWI/SNF and RSC complexes subunit ssr4	Expect = 6e-013	SWI-SNF_Ssr4	cyto_nucl 11, nucl 9.5, cyto 9.5, pero 4, mito 3	36.98	17.9	32.98	32.12	23.08	28.84	12.39	12.32	0.68	0.58	0.28	0.49	-0.56	-0.79	-1.82	-1.04	1	1	1	1
SMAC_02842	236	0	0	1	0	0	>ref|XP_964969.2| hypothetical protein NCU03110 [Neurospora crassa OR74A]	[Neurospora crassa OR74A]	Expect = 0.0	>sp|P08657.1|LAC9_KLULA RecName: Full=Lactose regulatory protein LAC9	Expect = 8e-007	Fungal_trans,Zn_clus	nucl 8, extr 8, mito 5, plas 3, cyto_mito 3	42.23	5.97	35.39	8.64	6.59	8.4	28.6	35.76	1.17	0.49	2.12	4.37	0.23	-1.04	1.08	2.13	1	1	1	1
SMAC_02842	3434	0	0	0	1	0	>ref|XP_964969.2| hypothetical protein NCU03110 [Neurospora crassa OR74A]	[Neurospora crassa OR74A]	Expect = 0.0	>sp|P08657.1|LAC9_KLULA RecName: Full=Lactose regulatory protein LAC9	Expect = 8e-007	Fungal_trans,Zn_clus	nucl 8, extr 8, mito 5, plas 3, cyto_mito 3	42.23	5.97	35.39	8.64	6.59	8.4	28.6	35.76	1.17	0.49	2.12	4.37	0.23	-1.04	1.08	2.13	1	1	1	1
SMAC_02843	1457	0	0	1	0	0	>ref|XP_964971.1| hypothetical protein NCU03112 [Neurospora crassa OR74A]	[Neurospora crassa OR74A]	Expect = 8e-176	>sp|Q7SFY2.1|MCR1_NEUCR RecName: Full=NADH-cytochrome b5 reductase 2; AltName: Full=Mitochondrial	Expect = 3e-177	NAD_binding_1,FAD_binding_6,NAD_binding_6	mito 15.5, cyto_mito 8.5, golg 5, E.R. 3	56.59	250.28	63.97	145.46	16.77	16.6	14.06	17.6	1.58	0.09	0.08	0.97	0.66	-3.53	-3.57	-0.04	1	1	1	0.708
SMAC_02845	758	0	0	0	1	0	>ref|XP_964973.1| protein SSU72 [Neurospora crassa OR74A]	[Neurospora crassa OR74A]	Expect = 3e-150	>sp|Q7SFY0.1|SSU72_NEUCR RecName: Full=RNA polymerase II subunit A C-terminal domain phosphatase	Expect = 1e-151	Ssu72	cyto_nucl 12.666, cyto 11, cyto_mito 8.831, nucl 8, cyto_pero 7.331, mito 4.5	9.6	6.65	34.78	10.44	281.84	152.51	225.11	216.69	0.58	12.06	12.88	1.07	-0.79	3.59	3.69	0.09	1	1	1	1
SMAC_02845	906	0	0	0	1	0	>ref|XP_964973.1| protein SSU72 [Neurospora crassa OR74A]	[Neurospora crassa OR74A]	Expect = 3e-150	>sp|Q7SFY0.1|SSU72_NEUCR RecName: Full=RNA polymerase II subunit A C-terminal domain phosphatase	Expect = 1e-151	Ssu72	cyto_nucl 12.666, cyto 11, cyto_mito 8.831, nucl 8, cyto_pero 7.331, mito 4.5	9.6	6.65	34.78	10.44	281.84	152.51	225.11	216.69	0.58	12.06	12.88	1.07	-0.79	3.59	3.69	0.09	1	1	1	1
SMAC_02845	1241	0	0	0	0	1	>ref|XP_964973.1| protein SSU72 [Neurospora crassa OR74A]	[Neurospora crassa OR74A]	Expect = 3e-150	>sp|Q7SFY0.1|SSU72_NEUCR RecName: Full=RNA polymerase II subunit A C-terminal domain phosphatase	Expect = 1e-151	Ssu72	cyto_nucl 12.666, cyto 11, cyto_mito 8.831, nucl 8, cyto_pero 7.331, mito 4.5	9.6	6.65	34.78	10.44	281.84	152.51	225.11	216.69	0.58	12.06	12.88	1.07	-0.79	3.59	3.69	0.09	1	1	1	1
SMAC_02848	2165	0	0	0	1	0	>ref|XP_964976.1| inosine-5'-monophosphate dehydrogenase IMD2 [Neurospora crassa	[Neurospora crassa	Expect = 0.0	>sp|P50094.1|IMDH4_YEAST RecName: Full=Probable inosine-5'-monophosphate dehydrogenase	Expect = 0.0	IMPDH,CBS,NPD,FMN_dh	cyto 24, cyto_nucl 14.5	39.3	377.38	59.86	703.14	314.13	285.1	631.53	581.91	0.5	0.33	0.7	2.1	-1.01	-1.58	-0.51	1.07	1	1	1	1
SMAC_02849	1498	0	0	0	0	1	>ref|XP_964977.1| saccharopine dehydrogenase [Neurospora crassa OR74A]	[Neurospora crassa OR74A]	Expect = 0.0	>sp|Q7SFX6.1|LYS1_NEUCR RecName: Full=Saccharopine dehydrogenase [NAD+, L-lysine-forming];	Expect = 0.0	AlaDh_PNT_N,AlaDh_PNT_C	cyto 15.5, cyto_mito 12.5, mito 8.5	70.19	134.66	98.04	121.92	4.06	4.15	7.73	6.71	1.04	0.02	0.05	1.82	0.06	-5.32	-4.46	0.86	0.993	1	1	1
SMAC_02851	773	1	0	0	0	0	>ref|XP_964980.1| hypothetical protein NCU03121 [Neurospora crassa OR74A]	[Neurospora crassa OR74A]	Expect = 0.0	>sp|Q5T9A4.1|ATD3B_HUMAN RecName: Full=ATPase family AAA domain-containing protein 3B	Expect = 9e-009	AAA	nucl 17, cyto_nucl 13, cyto 7	108.07	40.53	124.49	311.08	44.53	56.51	271.71	315.26	0.18	0.12	0.73	5.92	-2.44	-3.01	-0.44	2.56	1	1	1	1
SMAC_02859	1903	0	0	1	0	0	>ref|XP_964987.1| hypothetical protein NCU03128 [Neurospora crassa OR74A]	[Neurospora crassa OR74A]	Expect = 0.0	No hits found		no hits above threshold	nucl 9.5, plas 9, cyto_nucl 6.5, cyto 2.5, mito 2, pero 2, golg 2	12.96	9.25	14.82	10.38	22.98	17.29	39.93	47.96	0.94	1.33	2.99	2.25	-0.09	0.41	1.58	1.17	0.947	1	1	1
SMAC_02861	960	0	0	1	1	0	>ref|XP_964989.1| hypothetical protein NCU03130 [Neurospora crassa OR74A]	[Neurospora crassa OR74A]	Expect = 9e-140	>sp|O14141.1|YEW3_SCHPO RecName: Full=Maf-like protein C3G6.03c	Expect = 1e-046	Maf	cyto 13, cyto_nucl 13, nucl 9, mito 2, pero 2	17.04	53.21	24.97	49.2	110.9	54.69	88	75.64	1	1.24	1.3	1.04	0.01	0.31	0.38	0.06	0.566	1	1	0.972
SMAC_02863	2792	0	0	1	0	0	>ref|XP_964181.1| hypothetical protein NCU03132 [Neurospora crassa OR74A]	[Neurospora crassa OR74A]	Expect = 0.0	No hits found		no hits above threshold	nucl 10, mito 7, plas 7, cyto 2	40.74	17.34	59.34	39.84	13.16	27.76	19.99	24.8	0.53	0.36	0.39	1.1	-0.91	-1.48	-1.34	0.14	1	1	1	1
SMAC_02863	2807	0	0	1	1	0	>ref|XP_964181.1| hypothetical protein NCU03132 [Neurospora crassa OR74A]	[Neurospora crassa OR74A]	Expect = 0.0	No hits found		no hits above threshold	nucl 10, mito 7, plas 7, cyto 2	40.74	17.34	59.34	39.84	13.16	27.76	19.99	24.8	0.53	0.36	0.39	1.1	-0.91	-1.48	-1.34	0.14	1	1	1	1
SMAC_02872	2260	0	0	1	0	0	>ref|XP_964191.1| hypothetical protein NCU03142 [Neurospora crassa OR74A]	[Neurospora crassa OR74A]	Expect = 0.0	No hits found		no hits above threshold	nucl 21.5, cyto_nucl 14, cyto 5.5	3.02	14.88	16.58	35.61	45.42	43.77	14.32	14	0.38	0.94	0.31	0.33	-1.4	-0.08	-1.69	-1.61	1	0.992	1	1
SMAC_02877	102	1	0	0	0	0	>ref|XP_964197.2| hypothetical protein NCU03148 [Neurospora crassa OR74A]	[Neurospora crassa OR74A]	Expect = 1e-080	>sp|Q7SDU4.2|NACB_NEUCR RecName: Full=Nascent polypeptide-associated complex subunit	Expect = 6e-082	NAC	cyto 14.5, cyto_nucl 13.333, nucl 11, mito_nucl 6.833	133.32	688.96	521.46	476.87	1746.11	1346.66	2187.72	2537.16	1.24	2.29	3.6	1.57	0.3	1.19	1.85	0.66	1	1	1	1
SMAC_02880	242	0	0	0	1	0	>ref|XP_964200.2| hypothetical protein NCU03151 [Neurospora crassa OR74A]	[Neurospora crassa OR74A]	Expect = 3e-090	>sp|O43099.1|PMP20_ASPFU RecName: Full=Putative peroxiredoxin pmp20; AltName: Full=Peroxisomal	Expect = 3e-050	Redoxin,AhpC-TSA	cyto 19, cyto_nucl 11, pero 7	23.25	118.57	259.38	222.23	56.79	33.66	20.62	21.24	0.45	0.14	0.07	0.48	-1.14	-2.82	-3.87	-1.05	1	1	1	1
SMAC_02880	588	0	0	1	0	0	>ref|XP_964200.2| hypothetical protein NCU03151 [Neurospora crassa OR74A]	[Neurospora crassa OR74A]	Expect = 3e-090	>sp|O43099.1|PMP20_ASPFU RecName: Full=Putative peroxiredoxin pmp20; AltName: Full=Peroxisomal	Expect = 3e-050	Redoxin,AhpC-TSA	cyto 19, cyto_nucl 11, pero 7	23.25	118.57	259.38	222.23	56.79	33.66	20.62	21.24	0.45	0.14	0.07	0.48	-1.14	-2.82	-3.87	-1.05	1	1	1	1
SMAC_02884	930	0	0	0	0	1	>ref|XP_964561.1| hypothetical protein NCU03155 [Neurospora crassa OR74A]	[Neurospora crassa OR74A]	Expect = 1e-079	>sp|Q09896.1|YAI9_SCHPO RecName: Full=UPF0041 protein C24B11.09	Expect = 6e-033	UPF0041	mito 17, plas 8	16	174.63	58.83	142.51	291.88	457.27	281.65	312.32	1.09	2.02	1.63	0.81	0.13	1.01	0.7	-0.31	1	1	1	1
SMAC_02885	353	0	1	0	1	0	>ref|XP_964562.1| NADH:ubiquinone oxidoreductase 10.5kD subunit [Neurospora crassa	[Neurospora crassa	Expect = 5e-046	>sp|Q07842.1|NDUA2_NEUCR RecName: Full=NADH-ubiquinone oxidoreductase 10.5 kDa subunit;	Expect = 3e-047	L51_S25_CI-B8	mito 12, nucl 9.5, cyto_nucl 8, cyto 5.5	74.3	355.46	356.64	248.8	240.81	153.56	164.3	147.3	1.19	0.54	0.45	0.83	0.25	-0.89	-1.16	-0.27	1	1	1	1
SMAC_02900	3559	0	0	0	0	1	>ref|XP_964581.1| hypothetical protein NCU03175 [Neurospora crassa OR74A]	[Neurospora crassa OR74A]	Expect = 0.0	No hits found		DUF3433	plas 26	24.44	1.45	13.49	2.27	17.49	14.47	18.61	20.65	1.77	3.44	4.36	1.27	0.82	1.78	2.12	0.34	1	1	1	1
SMAC_02905	1782	0	0	1	0	0	>emb|CAE76527.1| hypothetical protein [Neurospora crassa]	[Neurospora crassa]	Expect = 0.0	No hits found		Lipase_GDSL	extr 24, mito 2	16.5	2.31	16.09	11.67	11.58	8.94	9.98	7.1	0.42	0.6	0.53	0.88	-1.26	-0.73	-0.91	-0.18	1	1	1	0.977
SMAC_02909	2074	0	0	1	0	1	>ref|XP_965288.1| hypothetical protein NCU03188 [Neurospora crassa OR74A]	[Neurospora crassa OR74A]	Expect = 0.0	>sp|Q7SGY1.1|ALO_NEUCR RecName: Full=Putative D-arabinono-1,4-lactone oxidase; Short=ALO;	Expect = 0.0	ALO,FAD_binding_4	cyto 12.5, mito 8, cyto_nucl 8, nucl 2.5, pero 2	6.08	104.51	17.4	140.22	32.09	32.94	38.29	34.92	0.68	0.18	0.21	1.17	-0.56	-2.46	-2.24	0.22	1	1	1	1
SMAC_02912	1071	0	0	1	0	0	>ref|XP_965291.1| hypothetical protein NCU03191 [Neurospora crassa OR74A]	[Neurospora crassa OR74A]	Expect = 0.0	>sp|P32864.2|RAEP_YEAST RecName: Full=Rab proteins geranylgeranyltransferase component	Expect = 2e-042	GDI	cysk 13, cyto 6.5, cyto_nucl 4.5, mito 3, extr 2	49.81	21.56	57.63	29.6	21.56	37.62	22.38	15.52	0.85	0.67	0.44	0.67	-0.24	-0.58	-1.17	-0.59	1	1	1	1
SMAC_02916	2044	0	0	0	1	0	>ref|XP_001728377.1| hypothetical protein NCU11252 [Neurospora crassa OR74A]	[Neurospora crassa OR74A]	Expect = 0.0	>sp|O74627.1|CG1C_SCHPO RecName: Full=Cyclin pch1; AltName: Full=Pombe cyclin C homolog	Expect = 6e-046	Cyclin_N	nucl 19.5, cyto_nucl 12.5, cyto 4.5	15.77	14.47	16.93	14.36	21.15	17.16	11.68	12.39	1.03	0.94	0.61	0.65	0.04	-0.1	-0.71	-0.62	0.785	0.968	1	1
SMAC_02919	1542	0	0	0	1	0	>ref|XP_965298.2| hypothetical protein NCU03198 [Neurospora crassa OR74A]	[Neurospora crassa OR74A]	Expect = 0.0	No hits found		DOMON,DUF2427	plas 14, extr 7, E.R. 4	10.02	8.69	18.86	29.52	117.15	240.43	46	56.67	0.32	4.57	1.32	0.29	-1.64	2.19	0.4	-1.79	1	1	1	1
SMAC_02919	1633	0	0	0	1	0	>ref|XP_965298.2| hypothetical protein NCU03198 [Neurospora crassa OR74A]	[Neurospora crassa OR74A]	Expect = 0.0	No hits found		DOMON,DUF2427	plas 14, extr 7, E.R. 4	10.02	8.69	18.86	29.52	117.15	240.43	46	56.67	0.32	4.57	1.32	0.29	-1.64	2.19	0.4	-1.79	1	1	1	1
SMAC_02919	1704	0	0	0	1	1	>ref|XP_965298.2| hypothetical protein NCU03198 [Neurospora crassa OR74A]	[Neurospora crassa OR74A]	Expect = 0.0	No hits found		DOMON,DUF2427	plas 14, extr 7, E.R. 4	10.02	8.69	18.86	29.52	117.15	240.43	46	56.67	0.32	4.57	1.32	0.29	-1.64	2.19	0.4	-1.79	1	1	1	1
SMAC_02921	2729	0	0	0	1	0	>ref|XP_965300.1| serine/threonine-protein kinase sck1 [Neurospora crassa OR74A]	[Neurospora crassa OR74A]	Expect = 0.0	>sp|P11792.3|SCH9_YEAST RecName: Full=Serine/threonine-protein kinase SCH9	Expect = 3e-170	Pkinase,Pkinase_Tyr,Pkinase_C	mito 11, nucl 7.5, cyto_nucl 7, cyto 5.5	4.32	64.38	5.2	61.14	8.77	7.12	8.47	8.59	0.96	0.1	0.11	1.12	-0.05	-3.31	-3.15	0.16	0.99	1	1	0.967
SMAC_02922	295	0	0	1	0	0	>ref|XP_965302.1| hypothetical protein NCU03202 [Neurospora crassa OR74A]	[Neurospora crassa OR74A]	Expect = 9e-040	No hits found		no hits above threshold	nucl 20, cyto_nucl 13, cyto 4	5.95	15.4	33.2	20.23	24.64	27.76	16.95	21.58	0.65	0.88	0.66	0.75	-0.63	-0.18	-0.61	-0.42	1	0.998	1	1
SMAC_02922	835	0	0	1	0	0	>ref|XP_965302.1| hypothetical protein NCU03202 [Neurospora crassa OR74A]	[Neurospora crassa OR74A]	Expect = 9e-040	No hits found		no hits above threshold	nucl 20, cyto_nucl 13, cyto 4	5.95	15.4	33.2	20.23	24.64	27.76	16.95	21.58	0.65	0.88	0.66	0.75	-0.63	-0.18	-0.61	-0.42	1	0.998	1	1
SMAC_02925	735	0	0	1	0	0	>ref|XP_965305.1| hypothetical protein NCU03205 [Neurospora crassa OR74A]	[Neurospora crassa OR74A]	Expect = 3e-094	No hits found		no hits above threshold	plas 13, extr 7, mito 4, E.R. 3	18.48	99.69	16.62	13.44	64.95	52.3	56.56	64.36	6.24	3.04	3.23	1.06	2.64	1.6	1.69	0.09	1	1	1	0.982
SMAC_02925	1220	0	0	1	0	0	>ref|XP_965305.1| hypothetical protein NCU03205 [Neurospora crassa OR74A]	[Neurospora crassa OR74A]	Expect = 3e-094	No hits found		no hits above threshold	plas 13, extr 7, mito 4, E.R. 3	18.48	99.69	16.62	13.44	64.95	52.3	56.56	64.36	6.24	3.04	3.23	1.06	2.64	1.6	1.69	0.09	1	1	1	0.982
SMAC_02927	1472	0	0	1	0	0	>ref|XP_965307.1| hypothetical protein NCU03207 [Neurospora crassa OR74A]	[Neurospora crassa OR74A]	Expect = 0.0	>sp|P41391.1|RNA1_SCHPO RecName: Full=Ran GTPase-activating protein 1; Short=Protein	Expect = 6e-086	LRR_1	cyto 17.5, cyto_nucl 11.5, nucl 4.5, mito 4	19.13	362.32	17.25	117	10.42	6.41	7.78	9.62	2.81	0.06	0.06	1.07	1.49	-4.17	-4.07	0.1	1	1	1	0.873
SMAC_02934	1566	0	0	0	1	0	>ref|XP_965316.1| hypothetical protein NCU03216 [Neurospora crassa OR74A]	[Neurospora crassa OR74A]	Expect = 8e-148	>sp|P26364.1|KAD2_YEAST RecName: Full=Adenylate kinase 2; Short=AK 2; AltName: Full=ATP-AMP	Expect = 2e-046	ADK,ADK_lid	mito 14.5, cyto_mito 11.5, cyto 7.5, nucl 5	18.41	41.68	36.04	45.8	629.38	561.37	159.25	191.49	0.84	9.46	2.86	0.3	-0.24	3.24	1.52	-1.73	1	1	1	1
SMAC_02941	2107	0	0	0	0	1	>ref|XP_965323.2| hypothetical protein NCU03223 [Neurospora crassa OR74A]	[Neurospora crassa OR74A]	Expect = 0.0	>sp|O13901.1|YF3A_SCHPO RecName: Full=Uncharacterized CDP-alcohol phosphatidyltransferase	Expect = 3e-055	CDP-OH_P_transf	plas 22, mito 2, E.R. 2	24.67	65.69	27.09	80.55	68.48	79.27	60.36	55.01	0.78	0.7	0.57	0.81	-0.36	-0.51	-0.82	-0.31	1	1	1	1
SMAC_02943	1213	0	0	1	0	0	>ref|XP_001728372.1| hypothetical protein NCU11248 [Neurospora crassa OR74A]	[Neurospora crassa OR74A]	Expect = 4e-144	>sp|P25235.2|RPN2_RAT RecName: Full=Dolichyl-diphosphooligosaccharide--protein glycosyltransferase	Expect = 9e-013	Ribophorin_II	extr 9, E.R. 8, plas 7, mito 2	10.88	46.9	41.99	64.3	20.56	19.38	36.31	34.67	0.66	0.23	0.42	1.85	-0.61	-2.13	-1.24	0.89	1	1	1	1
SMAC_02948	2975	0	0	0	1	0	>ref|XP_001221114.1| hypothetical protein CHGG_01893 [Chaetomium globosum CBS 148.51]	[Chaetomium globosum CBS 148.51]	Expect = 0.0	>sp|Q02592.3|HMT1_SCHPO RecName: Full=Heavy metal tolerance protein; Flags: Precursor	Expect = 3e-151	ABC_tran,ABC_membrane,SMC_N	plas 21, E.R. 5	10.56	1.4	13.96	4.79	10.42	8.11	2.79	3.25	0.56	1.17	0.39	0.33	-0.83	0.23	-1.35	-1.58	1	1	1	1
SMAC_02948	3641	0	0	1	0	0	>ref|XP_001221114.1| hypothetical protein CHGG_01893 [Chaetomium globosum CBS 148.51]	[Chaetomium globosum CBS 148.51]	Expect = 0.0	>sp|Q02592.3|HMT1_SCHPO RecName: Full=Heavy metal tolerance protein; Flags: Precursor	Expect = 3e-151	ABC_tran,ABC_membrane,SMC_N	plas 21, E.R. 5	10.56	1.4	13.96	4.79	10.42	8.11	2.79	3.25	0.56	1.17	0.39	0.33	-0.83	0.23	-1.35	-1.58	1	1	1	1
SMAC_02953	170	0	0	0	0	1	>ref|XP_965333.2| hypothetical protein NCU03233 [Neurospora crassa OR74A]	[Neurospora crassa OR74A]	Expect = 5e-023	>sp|Q9UDW1.3|QCR9_HUMAN RecName: Full=Cytochrome b-c1 complex subunit 9; AltName: Full=Complex	Expect = 5e-008	UCR_UQCRX_QCR9	mito 21, extr 3, pero 2	125.39	545.33	645.5	257.39	131.86	64.08	136.08	125.37	1.62	0.24	0.33	1.41	0.69	-2.09	-1.59	0.5	1	1	1	1
SMAC_02953	654	0	0	0	0	1	>ref|XP_965333.2| hypothetical protein NCU03233 [Neurospora crassa OR74A]	[Neurospora crassa OR74A]	Expect = 5e-023	>sp|Q9UDW1.3|QCR9_HUMAN RecName: Full=Cytochrome b-c1 complex subunit 9; AltName: Full=Complex	Expect = 5e-008	UCR_UQCRX_QCR9	mito 21, extr 3, pero 2	125.39	545.33	645.5	257.39	131.86	64.08	136.08	125.37	1.62	0.24	0.33	1.41	0.69	-2.09	-1.59	0.5	1	1	1	1
SMAC_02959	1448	0	0	1	0	0	>ref|XP_965339.1| hypothetical protein NCU03239 [Neurospora crassa OR74A]	[Neurospora crassa OR74A]	Expect = 3e-117	>sp|Q9USR5.1|THOC5_SCHPO RecName: Full=Uncharacterized THOC5 family protein	Expect = 1e-018	FimP	nucl 19, cyto_nucl 13, cyto 5	6	17.26	13.71	34.91	29.86	32.98	21.13	16.36	0.47	0.69	0.43	0.62	-1.1	-0.54	-1.23	-0.69	1	1	1	1
SMAC_02959	1800	0	0	0	1	0	>ref|XP_965339.1| hypothetical protein NCU03239 [Neurospora crassa OR74A]	[Neurospora crassa OR74A]	Expect = 3e-117	>sp|Q9USR5.1|THOC5_SCHPO RecName: Full=Uncharacterized THOC5 family protein	Expect = 1e-018	FimP	nucl 19, cyto_nucl 13, cyto 5	6	17.26	13.71	34.91	29.86	32.98	21.13	16.36	0.47	0.69	0.43	0.62	-1.1	-0.54	-1.23	-0.69	1	1	1	1
SMAC_02962	1707	0	0	1	0	0	>ref|XP_963733.1| hypothetical protein NCU03241 [Neurospora crassa OR74A]	[Neurospora crassa OR74A]	Expect = 0.0	>sp|Q7SCN0.1|FKBP4_NEUCR RecName: Full=FK506-binding protein 4; AltName: Full=Peptidyl-prolyl	Expect = 0.0	FKBP_C	cyto 20, nucl 5.5, mito_nucl 4	17.21	33.62	25.13	56.73	3.38	1.89	1.75	1.18	0.58	0.03	0.02	0.6	-0.79	-4.85	-5.59	-0.74	1	1	1	1
SMAC_02963	3452	0	0	1	0	0	>ref|XP_963734.2| hypothetical protein NCU03242 [Neurospora crassa OR74A]	[Neurospora crassa OR74A]	Expect = 0.0	>sp|P0C1B1.1|CBK1_EMENI RecName: Full=Serine/threonine-protein kinase cbk1	Expect = 3e-114	Pkinase,Pkinase_Tyr	nucl 13.5, cyto_nucl 9.5, mito 7, cyto 4.5	1.49	1.47	2.87	1.69	54.97	30.25	1.47	1.41	0.84	16.82	0.6	0.04	-0.25	4.07	-0.74	-4.82	0.98	1	1	1
SMAC_02969	1193	1	0	0	0	0	>ref|XP_963763.2| hypothetical protein NCU03248 [Neurospora crassa OR74A]	[Neurospora crassa OR74A]	Expect = 0.0	No hits found		no hits above threshold	nucl 9, cyto 8, plas 6, mito_nucl 6	16.05	58.13	27.84	60.55	289.15	159.2	149.01	147.07	0.89	2.75	1.91	0.69	-0.17	1.46	0.93	-0.53	1	1	1	1
SMAC_02969	4089	0	0	0	1	0	>ref|XP_963763.2| hypothetical protein NCU03248 [Neurospora crassa OR74A]	[Neurospora crassa OR74A]	Expect = 0.0	No hits found		no hits above threshold	nucl 9, cyto 8, plas 6, mito_nucl 6	16.05	58.13	27.84	60.55	289.15	159.2	149.01	147.07	0.89	2.75	1.91	0.69	-0.17	1.46	0.93	-0.53	1	1	1	1
SMAC_02971	2078	0	0	0	1	0	>ref|XP_964406.2| hypothetical protein NCU03253 [Neurospora crassa OR74A]	[Neurospora crassa OR74A]	Expect = 0.0	No hits found		no hits above threshold	plas 22, E.R. 3	23.55	141.01	32.86	105.82	19.17	21.51	28	26.61	1.22	0.15	0.2	1.39	0.29	-2.76	-2.29	0.47	1	1	1	1
SMAC_02972	968	0	0	1	0	0	>ref|XP_964407.2| hypothetical protein NCU03254 [Neurospora crassa OR74A]	[Neurospora crassa OR74A]	Expect = 7e-179	>sp|P54583.1|GUN1_ACIC1 RecName: Full=Endoglucanase E1; AltName: Full=Cellulase E1; AltName:	Expect = 1e-029	Cellulase	extr 10, plas 5, cyto 3, E.R. 3, mito 2, cyto_nucl 2, pero 2	32.58	3.28	16.59	3.99	26.42	8.83	9.42	14.56	1.73	2.37	1.68	0.71	0.79	1.25	0.75	-0.5	1	1	1	1
SMAC_02975	2061	0	0	0	0	1	>ref|XP_964408.2| hypothetical protein NCU03255 [Neurospora crassa OR74A]	[Neurospora crassa OR74A]	Expect = 0.0	>sp|Q9C1T1.1|PHYA_ASPOR RecName: Full=3-phytase A; AltName: Full=3 phytase A; AltName:	Expect = 2e-036	Acid_phosphat_A	plas 11, nucl 3, mito 3, mito_nucl 3, cyto 2, E.R. 2, golg 2, vacu 2	3.53	1.87	4.66	5.46	12.15	22.59	14.08	15.35	0.42	2.35	2.01	0.86	-1.27	1.23	1.01	-0.22	1	1	1	1
SMAC_02977	2297	0	0	0	1	0	>ref|XP_964411.2| hypothetical protein NCU03258 [Neurospora crassa OR74A]	[Neurospora crassa OR74A]	Expect = 0.0	>sp|Q9UW21.1|OBPAL_CANAL RecName: Full=Oxysterol-binding protein-like protein OBPalpha	Expect = 2e-116	Oxysterol_BP	mito 22, nucl 3	97.6	99.47	82.25	158.96	49.32	42.06	31.78	27.65	0.67	0.22	0.15	0.68	-0.59	-2.22	-2.77	-0.56	1	1	1	1
SMAC_02986	1251	0	0	1	1	0	>ref|XP_964422.1| hypothetical protein NCU03269 [Neurospora crassa OR74A]	[Neurospora crassa OR74A]	Expect = 0.0	>sp|Q7SEF9.1|PTPA2_NEUCR RecName: Full=Serine/threonine-protein phosphatase 2A activator	Expect = 0.0	PTPA	nucl 12.5, cyto_nucl 11, cyto 8.5, mito 3	11.35	25.54	16.99	20.46	31.14	22.4	16.15	20.39	1.16	0.95	0.66	0.7	0.21	-0.08	-0.59	-0.51	1	0.936	1	1
SMAC_02988	768	0	0	0	0	1	>ref|XP_964426.2| hypothetical protein NCU03273 [Neurospora crassa OR74A]	[Neurospora crassa OR74A]	Expect = 7e-143	No hits found		R3H	cyto_nucl 12.333, cyto 11.5, nucl 10, mito_nucl 7.499, mito 3.5	7.73	73.48	8.65	18.86	9.95	16.83	39.13	48.66	3.47	0.54	1.79	3.29	1.79	-0.88	0.84	1.72	1	1	1	1
SMAC_02993	2377	0	0	0	1	0	>ref|XP_964205.1| hypothetical protein NCU03279 [Neurospora crassa OR74A]	[Neurospora crassa OR74A]	Expect = 3e-161	No hits found		no hits above threshold	nucl 22.5, cyto_nucl 14, cyto 4.5	21.64	1.23	18.61	1.83	8.65	10.02	13.71	13.33	1.53	1.99	2.96	1.49	0.61	0.99	1.57	0.57	1	1	1	1
SMAC_02994	1512	0	0	0	1	0	>ref|XP_964206.2| hypothetical protein NCU03280 [Neurospora crassa OR74A]	[Neurospora crassa OR74A]	Expect = 0.0	>sp|Q12524.1|PCD1_YEAST RecName: Full=Peroxisomal coenzyme A diphosphatase 1, peroxisomal;	Expect = 4e-026	NUDIX	pero 8, cyto 7.5, cyto_nucl 7.5, nucl 6.5, cysk 3	80.7	25.93	38.57	43.71	11.84	10.41	9.26	14.7	0.85	0.18	0.2	1.09	-0.23	-2.45	-2.32	0.13	1	1	1	0.929
SMAC_02996	282	0	0	0	0	1	>ref|XP_964208.1| 3-hydroxyanthranilate 3,4-dioxygenase [Neurospora crassa OR74A]	[Neurospora crassa OR74A]	Expect = 6e-099	>sp|Q7SDX3.1|3HAO_NEUCR RecName: Full=3-hydroxyanthranilate 3,4-dioxygenase; AltName:	Expect = 2e-100	3-HAO	cyto 11, cyto_pero 9.333, cyto_nucl 8.833, pero 6.5, nucl 5.5	14.87	99.26	53.3	45.1	5.15	5.24	3.42	2.14	1.85	0.08	0.05	0.57	0.89	-3.61	-4.42	-0.81	1	1	1	1
SMAC_03000	1448	0	0	1	0	0	>ref|XP_964213.1| hypothetical protein NCU03287 [Neurospora crassa OR74A]	[Neurospora crassa OR74A]	Expect = 2e-144	No hits found		no hits above threshold	mito 13, extr 8, mito_nucl 8	10.99	43.03	38.31	122.07	52.88	41.91	84.24	81.37	0.33	0.3	0.54	1.82	-1.6	-1.76	-0.89	0.86	1	1	1	1
SMAC_03000	1486	0	0	1	0	0	>ref|XP_964213.1| hypothetical protein NCU03287 [Neurospora crassa OR74A]	[Neurospora crassa OR74A]	Expect = 2e-144	No hits found		no hits above threshold	mito 13, extr 8, mito_nucl 8	10.99	43.03	38.31	122.07	52.88	41.91	84.24	81.37	0.33	0.3	0.54	1.82	-1.6	-1.76	-0.89	0.86	1	1	1	1
SMAC_03004	1023	0	0	0	1	0	>ref|XP_962468.1| hypothetical protein NCU07310 [Neurospora crassa OR74A]	[Neurospora crassa OR74A]	Expect = 1e-080	No hits found		no hits above threshold	mito 21, cyto 4	8.06	90.42	42.05	38.8	59.04	34.22	77.99	77.42	1.95	0.84	1.47	1.75	0.97	-0.24	0.56	0.8	1	1	1	1
SMAC_03009	1807	0	0	1	0	0	>ref|XP_366297.2| hypothetical protein MGG_10516 [Magnaporthe oryzae 70-15]	[Magnaporthe oryzae 70-15]	Expect = 2e-023	No hits found		no hits above threshold	nucl 15, cyto 7.5, cyto_pero 5.5, pero 2.5	15.82	3.55	18.03	3.38	8.91	13.06	3.02	3.06	1.26	1.67	0.48	0.28	0.34	0.74	-1.07	-1.81	1	1	1	1
SMAC_03014	27	0	0	0	1	0	>ref|XP_962476.1| mannitol-1-phosphate 5-dehydrogenase [Neurospora crassa OR74A]	[Neurospora crassa OR74A]	Expect = 0.0	>sp|Q7SA44.1|MTLD_NEUCR RecName: Full=Mannitol-1-phosphate 5-dehydrogenase; Short=M1PDH;	Expect = 0.0	Mannitol_dh_C,Mannitol_dh	cyto 19, cyto_nucl 12, mito 4, nucl 3	47.74	73.76	22.65	14.01	9.1	40.81	15.5	22.8	4.72	1.25	0.94	0.75	2.24	0.32	-0.09	-0.41	1	1	0.951	1
SMAC_03014	1769	0	0	1	1	0	>ref|XP_962476.1| mannitol-1-phosphate 5-dehydrogenase [Neurospora crassa OR74A]	[Neurospora crassa OR74A]	Expect = 0.0	>sp|Q7SA44.1|MTLD_NEUCR RecName: Full=Mannitol-1-phosphate 5-dehydrogenase; Short=M1PDH;	Expect = 0.0	Mannitol_dh_C,Mannitol_dh	cyto 19, cyto_nucl 12, mito 4, nucl 3	47.74	73.76	22.65	14.01	9.1	40.81	15.5	22.8	4.72	1.25	0.94	0.75	2.24	0.32	-0.09	-0.41	1	1	0.951	1
SMAC_03015	1106	0	1	0	0	0	>ref|XP_962472.1| hypothetical protein NCU07314 [Neurospora crassa OR74A]	[Neurospora crassa OR74A]	Expect = 0.0	No hits found		no hits above threshold	mito 20, nucl 4, cyto 2	51.52	11.55	35.82	9.17	0.07	0.02	0.13	0.31	1.66	0	0.01	4.62	0.74	-8.36	-6.15	2.21	1	1	1	1
SMAC_03017	1336	0	0	1	0	0	>ref|XP_962482.1| hypothetical protein NCU07324 [Neurospora crassa OR74A]	[Neurospora crassa OR74A]	Expect = 3e-137	>sp|P19463.1|CON13_NEUCR RecName: Full=Conidiation-specific protein 13	Expect = 1e-138	no hits above threshold	extr 15, cyto_nucl 5, nucl 4.5, cyto 4.5	29.08	1.47	18.02	0.26	9.15	46.03	1.72	1.73	3.55	10.69	0.67	0.06	1.83	3.42	-0.57	-3.99	1	1	0.998	1
SMAC_03025	1995	0	0	1	1	1	>ref|XP_962488.1| hypothetical protein NCU07330 [Neurospora crassa OR74A]	[Neurospora crassa OR74A]	Expect = 0.0	>sp|Q66HG5.1|TM9S2_RAT RecName: Full=Transmembrane 9 superfamily member 2; Flags: Precursor	Expect = 2e-151	EMP70	plas 18, E.R. 6, golg 2	108.93	16.31	33.55	34.97	22.71	15.09	19.18	19.5	0.99	0.39	0.41	1.07	-0.02	-1.38	-1.28	0.09	0.752	1	1	0.965
SMAC_03027	894	0	0	1	0	0	>ref|XP_962451.1| hypothetical protein NCU11378 [Neurospora crassa OR74A]	[Neurospora crassa OR74A]	Expect = 2e-103	>sp|P38162.1|YBK7_YEAST RecName: Full=Uncharacterized protein YBL107C	Expect = 8e-006	Cid2	nucl 11.5, cyto_nucl 8.5, mito 8, cyto 4.5	158.41	27.49	146.15	18.35	17.92	31.49	72.62	87.22	1.75	0.6	1.94	3.25	0.81	-0.75	0.95	1.7	1	1	1	1
SMAC_03029	75	0	0	1	1	0	>ref|XP_001728076.1| hypothetical protein NCU10459 [Neurospora crassa OR74A]	[Neurospora crassa OR74A]	Expect = 0.0	>sp|O74308.2|YOG2_SCHPO RecName: Full=Uncharacterized transcriptional regulatory protein	Expect = 2e-013	Zn_clus	nucl 26.5, cyto_nucl 14	90.46	15.33	62.38	41.71	45.56	57.63	25.61	21.3	0.69	0.85	0.4	0.47	-0.54	-0.23	-1.32	-1.09	1	1	1	1
SMAC_03029	316	0	0	0	0	1	>ref|XP_001728076.1| hypothetical protein NCU10459 [Neurospora crassa OR74A]	[Neurospora crassa OR74A]	Expect = 0.0	>sp|O74308.2|YOG2_SCHPO RecName: Full=Uncharacterized transcriptional regulatory protein	Expect = 2e-013	Zn_clus	nucl 26.5, cyto_nucl 14	90.46	15.33	62.38	41.71	45.56	57.63	25.61	21.3	0.69	0.85	0.4	0.47	-0.54	-0.23	-1.32	-1.09	1	1	1	1
SMAC_03030	907	0	0	1	0	0	>ref|XP_001728076.1| hypothetical protein NCU10459 [Neurospora crassa OR74A]	[Neurospora crassa OR74A]	Expect = 7e-094	No hits found		no hits above threshold	cyto 8.5, cyto_nucl 8.333, cyto_mito 7.666, nucl 6, mito 5.5, pero 3, cysk 3	251.51	15.39	103.46	14.53	7.12	4.56	2.13	2.66	2.67	0.18	0.08	0.43	1.42	-2.46	-3.69	-1.23	1	1	1	1
SMAC_03042	3101	1	1	0	1	0	>ref|XP_962436.1| hypothetical protein NCU07920 [Neurospora crassa OR74A]	[Neurospora crassa OR74A]	Expect = 0.0	>sp|Q96WM9.1|LAC2_BOTFU RecName: Full=Laccase-2; AltName: Full=Benzenediol:oxygen oxidoreductase	Expect = 8e-098	Cu-oxidase_2,Cu-oxidase_3,Cu-oxidase	extr 14, golg 5, E.R. 4, mito 2	39.53	3.95	91.52	1.73	2323.75	4128.95	47.16	14.49	1.07	233.52	2.38	0.01	0.1	7.87	1.25	-6.62	0.976	1	1	1
SMAC_03046	1956	0	0	1	0	0	>ref|XP_962432.1| hypothetical protein NCU07916 [Neurospora crassa OR74A]	[Neurospora crassa OR74A]	Expect = 0.0	>sp|P15245.3|PH2M_TRICU RecName: Full=Phenol 2-monooxygenase; AltName: Full=Phenol hydroxylase	Expect = 4e-094	FAD_binding_3,Phe_hydrox_dim,SE	cyto 16, cyto_nucl 10.333, cyto_mito 9.333, nucl 3.5, pero 3	20.85	2.12	37.7	36.92	200.39	307.89	36.6	34.16	0.16	4.97	0.71	0.14	-2.69	2.31	-0.49	-2.81	1	1	1	1
SMAC_03049	335	0	0	0	0	1	>ref|XP_962429.1| hypothetical protein NCU07913 [Neurospora crassa OR74A]	[Neurospora crassa OR74A]	Expect = 4e-036	>sp|Q7SA04.1|SEM1_NEUCR RecName: Full=Putative 26S proteasome complex subunit sem-1	Expect = 1e-037	DSS1_SEM1	nucl 14, cyto_nucl 11.5, cyto 7, mito 4	29.62	127.36	169.7	128.87	27.6	17.15	21.43	19.43	0.84	0.12	0.11	0.95	-0.26	-3.06	-3.13	-0.07	1	1	1	0.777
SMAC_03050	1318	1	0	0	0	0	>ref|XP_962427.1| hypothetical protein NCU07911 [Neurospora crassa OR74A]	[Neurospora crassa OR74A]	Expect = 0.0	>sp|Q7SA06.1|IML2_NEUCR RecName: Full=Mitochondrial outer membrane protein iml-2	Expect = 0.0	IML2	mito 17, cyto 4, nucl 3, plas 2	209.7	16.84	143.34	9.13	41.08	46.08	29.19	34.59	2.5	1.45	1.08	0.75	1.32	0.54	0.11	-0.42	1	1	0.999	1
SMAC_03052	224	0	0	0	1	0	>ref|XP_962425.2| hypothetical protein NCU07909 [Neurospora crassa OR74A]	[Neurospora crassa OR74A]	Expect = 0.0	No hits found		Abhydrolase_1	nucl 20, cyto 6	32.2	5.22	26	4.69	0.16	0.41	4.39	5.07	1.58	0.03	0.52	16.24	0.66	-4.96	-0.94	4.02	1	1	1	1
SMAC_03053	72	0	0	1	0	0	>emb|CAE00797.1| hypothetical protein [Sordaria macrospora]	[Sordaria macrospora]	Expect = 1e-064	No hits found		no hits above threshold	nucl 20.5, cyto_nucl 15, cyto 6.5	3.94	0.31	5.08	0.57	543.56	51.11	52.29	54.45	1	201.2	38.83	0.19	0	7.65	5.28	-2.37	0.522	1	1	1
SMAC_03066	2355	0	0	1	0	0	>ref|XP_961782.1| hypothetical protein NCU07893 [Neurospora crassa OR74A]	[Neurospora crassa OR74A]	Expect = 0.0	>sp|Q9USM3.1|SFH1_SCHPO RecName: Full=Chromatin structure-remodeling complex subunit	Expect = 1e-031	SNF5	mito 15, nucl 6, cyto 5	93.84	10.09	22.87	12.9	6.27	8.09	8.29	9.23	1.9	0.38	0.47	1.24	0.93	-1.41	-1.1	0.31	1	1	1	1
SMAC_03072	2380	0	0	0	0	1	>ref|XP_961773.1| hypothetical protein NCU06516 [Neurospora crassa OR74A]	[Neurospora crassa OR74A]	Expect = 3e-120	No hits found		RNA_ligase	nucl 13, cyto_nucl 11.333, cyto 7.5, cyto_mito 6.666, mito 4.5	8.21	1.79	6.47	1.42	1.51	1.96	1.16	3.1	1.61	0.66	0.79	1.2	0.68	-0.59	-0.33	0.26	1	0.999	0.997	0.947
SMAC_03072	2381	0	0	0	0	1	>ref|XP_961773.1| hypothetical protein NCU06516 [Neurospora crassa OR74A]	[Neurospora crassa OR74A]	Expect = 3e-120	No hits found		RNA_ligase	nucl 13, cyto_nucl 11.333, cyto 7.5, cyto_mito 6.666, mito 4.5	8.21	1.79	6.47	1.42	1.51	1.96	1.16	3.1	1.61	0.66	0.79	1.2	0.68	-0.59	-0.33	0.26	1	0.999	0.997	0.947
SMAC_03078	2384	0	0	1	1	0	>ref|XP_961778.1| hypothetical protein NCU06521 [Neurospora crassa OR74A]	[Neurospora crassa OR74A]	Expect = 0.0	>sp|C5GF27.1|ACUK_AJEDR RecName: Full=Transcription activator of gluconeogenesis BDCG_02812	Expect = 9e-007	no hits above threshold	nucl 12, cyto 12, cyto_nucl 12	18.5	11.92	16.52	11.88	9.11	23.17	19.3	22.02	1.09	0.96	1.24	1.28	0.12	-0.06	0.3	0.36	0.994	0.835	1	1
SMAC_03080	1560	0	0	1	0	0	>ref|XP_961795.1| alpha-glucosidase [Neurospora crassa OR74A]	[Neurospora crassa OR74A]	Expect = 0.0	>sp|Q02751.4|MALT_CANAL RecName: Full=Alpha-glucosidase; AltName: Full=Maltase	Expect = 5e-151	Alpha-amylase	cyto 10.5, cyto_pero 7, nucl 6, cysk 5, mito 3	8.61	13.06	24.82	78.1	93.15	93.97	80.5	67.19	0.17	0.92	0.75	0.82	-2.56	-0.12	-0.41	-0.28	1	1	1	1
SMAC_03080	1996	0	0	0	1	0	>ref|XP_961795.1| alpha-glucosidase [Neurospora crassa OR74A]	[Neurospora crassa OR74A]	Expect = 0.0	>sp|Q02751.4|MALT_CANAL RecName: Full=Alpha-glucosidase; AltName: Full=Maltase	Expect = 5e-151	Alpha-amylase	cyto 10.5, cyto_pero 7, nucl 6, cysk 5, mito 3	8.61	13.06	24.82	78.1	93.15	93.97	80.5	67.19	0.17	0.92	0.75	0.82	-2.56	-0.12	-0.41	-0.28	1	1	1	1
SMAC_03088	2828	0	0	0	1	0	>ref|XP_961364.2| hypothetical protein NCU03637 [Neurospora crassa OR74A]	[Neurospora crassa OR74A]	Expect = 0.0	>sp|P47154.1|STE24_YEAST RecName: Full=CAAX prenyl protease 1; AltName: Full=A-factor-converting	Expect = 6e-114	Peptidase_M48	plas 15, E.R. 8, mito 1, extr 1, golg 1, vacu 1	10.54	94	44.57	88.29	16.9	14.24	38.86	36.61	0.94	0.13	0.33	2.51	-0.08	-2.92	-1.59	1.33	1	1	1	1
SMAC_03096	2588	0	0	0	0	1	>ref|XP_961355.1| hypothetical protein NCU03628 [Neurospora crassa OR74A]	[Neurospora crassa OR74A]	Expect = 0.0	>sp|Q9USN3.3|UTP13_SCHPO RecName: Full=Probable U3 small nucleolar RNA-associated protein	Expect = 1e-139	WD40,Utp13,Nup160	cyto 11.5, cyto_mito 11.166, mito 9.5, cyto_nucl 7.833, extr 3	266.34	36.86	123.13	28.76	2.04	1.46	3.03	2.15	2.17	0.03	0.05	1.56	1.12	-4.9	-4.25	0.64	1	1	1	1
SMAC_03101	663	0	0	0	0	1	>ref|XP_961352.1| small nuclear ribonucleoprotein Sm D3 [Neurospora crassa OR74A]	[Neurospora crassa OR74A]	Expect = 3e-059	>sp|P62318.1|SMD3_HUMAN RecName: Full=Small nuclear ribonucleoprotein Sm D3; Short=Sm-D3;	Expect = 3e-035	LSM	cysk 16, cyto 7.5, cyto_nucl 5, mito 2	7.6	27.33	27.21	27.98	20.08	32	37.39	33.22	0.86	0.68	0.94	1.39	-0.22	-0.56	-0.09	0.47	0.999	1	0.893	1
SMAC_03103	3179	0	0	1	0	0	>ref|XP_961348.2| hypothetical protein NCU03621 [Neurospora crassa OR74A]	[Neurospora crassa OR74A]	Expect = 0.0	>sp|Q00083.2|APSA_EMENI RecName: Full=Anucleate primary sterigmata protein A	Expect = 4e-020	no hits above threshold	nucl 13.5, cyto_nucl 10.833, cyto 7, cyto_mito 6.333, mito 4.5	19.75	4.34	20.85	7.67	81.36	84.6	24.45	20.49	0.83	6.71	1.89	0.28	-0.27	2.75	0.92	-1.83	1	1	1	1
SMAC_03103	3200	0	0	1	1	0	>ref|XP_961348.2| hypothetical protein NCU03621 [Neurospora crassa OR74A]	[Neurospora crassa OR74A]	Expect = 0.0	>sp|Q00083.2|APSA_EMENI RecName: Full=Anucleate primary sterigmata protein A	Expect = 4e-020	no hits above threshold	nucl 13.5, cyto_nucl 10.833, cyto 7, cyto_mito 6.333, mito 4.5	19.75	4.34	20.85	7.67	81.36	84.6	24.45	20.49	0.83	6.71	1.89	0.28	-0.27	2.75	0.92	-1.83	1	1	1	1
SMAC_03103	3469	0	0	0	1	0	>ref|XP_961348.2| hypothetical protein NCU03621 [Neurospora crassa OR74A]	[Neurospora crassa OR74A]	Expect = 0.0	>sp|Q00083.2|APSA_EMENI RecName: Full=Anucleate primary sterigmata protein A	Expect = 4e-020	no hits above threshold	nucl 13.5, cyto_nucl 10.833, cyto 7, cyto_mito 6.333, mito 4.5	19.75	4.34	20.85	7.67	81.36	84.6	24.45	20.49	0.83	6.71	1.89	0.28	-0.27	2.75	0.92	-1.83	1	1	1	1
SMAC_03111	231	1	0	0	0	0	>ref|XP_961335.1| ketol-acid reductoisomerase, mitochondrial precursor [Neurospora	[Neurospora	Expect = 0.0	>sp|P38674.2|ILV5_NEUCR RecName: Full=Ketol-acid reductoisomerase, mitochondrial; AltName:	Expect = 0.0	IlvN,IlvC	mito 27	94.84	224.6	210.66	384.27	28.8	11.63	20.4	25.99	0.55	0.04	0.05	1.19	-0.85	-4.69	-4.43	0.26	1	1	1	1
SMAC_03115	449	0	0	1	0	1	>ref|XP_961331.1| hypothetical protein NCU03604 [Neurospora crassa OR74A]	[Neurospora crassa OR74A]	Expect = 1e-024	No hits found		no hits above threshold	mito 14, nucl 6, cyto 4, pero 2	64.84	9.05	101.44	25.17	496.9	761.52	521.42	656.64	0.62	14.14	13.36	0.94	-0.7	3.82	3.74	-0.08	1	1	1	1
SMAC_03115	502	0	1	0	0	0	>ref|XP_961331.1| hypothetical protein NCU03604 [Neurospora crassa OR74A]	[Neurospora crassa OR74A]	Expect = 1e-024	No hits found		no hits above threshold	mito 14, nucl 6, cyto 4, pero 2	64.84	9.05	101.44	25.17	496.9	761.52	521.42	656.64	0.62	14.14	13.36	0.94	-0.7	3.82	3.74	-0.08	1	1	1	1
SMAC_03118	1544	0	0	1	1	0	>ref|XP_961328.2| hypothetical protein NCU03601 [Neurospora crassa OR74A]	[Neurospora crassa OR74A]	Expect = 3e-171	>sp|O13729.1|YDO9_SCHPO RecName: Full=Uncharacterized protein C15A10.09c	Expect = 1e-008	SUR7	plas 23, mito 2, pero 2	19.48	64.58	22.06	19.67	16.84	17.91	23.18	34.5	2.87	0.63	1.05	1.67	1.52	-0.67	0.07	0.74	1	1	0.917	1
SMAC_03119	1230	0	0	0	1	0	>emb|CAH03680.1| esdC homologue [Sordaria macrospora]	[Sordaria macrospora]	Expect = 2e-146	No hits found		no hits above threshold	mito 12.5, cyto_mito 9.166, nucl 7, cyto_nucl 6.833, cyto 4.5	125.55	633.28	728.76	590.66	1436.24	1579.23	1076.94	942.69	0.91	1.8	1.25	0.69	-0.14	0.84	0.32	-0.53	1	1	1	1
SMAC_03122	5465	0	0	0	1	0	>ref|XP_960635.1| hypothetical protein NCU03591 [Neurospora crassa OR74A]	[Neurospora crassa OR74A]	Expect = 0.0	>sp|P32386.2|YBT1_YEAST RecName: Full=ATP-dependent bile acid permease	Expect = 0.0	ABC_membrane,ABC_tran,SMC_N,GSPII_E	plas 22, E.R. 2, vacu 2	46.71	5.58	31	8.77	5.07	6.07	5.96	6.59	1.25	0.37	0.43	1.15	0.32	-1.44	-1.23	0.21	1	1	1	0.999
SMAC_03123	6123	0	0	0	0	1	>emb|CAE76097.1| probable P-type ATPase [Neurospora crassa]	[Neurospora crassa]	Expect = 0.0	>sp|Q9UT43.2|YFRD_SCHPO RecName: Full=Putative phospholipid-transporting ATPase C821.13c	Expect = 0.0	E1-E2_ATPase,Hydrolase	plas 22, nucl 1, cyto 1, cyto_nucl 1, E.R. 1, golg 1, vacu 1	26.81	5.17	17.43	10.32	2.84	2.62	3.24	3.36	0.86	0.18	0.22	1.25	-0.22	-2.49	-2.17	0.32	1	1	1	1
SMAC_03124	3322	0	0	1	0	0	>ref|XP_961320.1| hypothetical protein NCU03593 [Neurospora crassa OR74A]	[Neurospora crassa OR74A]	Expect = 0.0	>sp|Q99160.2|HOY1_YARLI RecName: Full=Homeobox protein HOY1	Expect = 8e-017	Homeobox	nucl 25, cyto_nucl 14.5	88.97	127.14	78.34	97.07	253.52	291.18	154.48	145.36	1.28	2.06	1.17	0.57	0.35	1.04	0.22	-0.81	1	1	1	1
SMAC_03134	2579	0	0	1	0	0	>ref|XP_958665.2| hypothetical protein NCU04566 [Neurospora crassa OR74A]	[Neurospora crassa OR74A]	Expect = 0.0	>sp|P06782.1|SNF1_YEAST RecName: Full=Carbon catabolite-derepressing protein kinase	Expect = 6e-143	Pkinase,Pkinase_Tyr,UBA_2	nucl 13, cyto 10, pero 3	62.74	19.4	73.6	25.47	38.1	46.5	24.02	22.51	0.94	1.02	0.58	0.57	-0.1	0.02	-0.79	-0.82	0.999	0.796	1	1
SMAC_03135	2418	0	0	0	0	1	>emb|CAD70762.1| conserved hypothetical protein [Neurospora crassa]	[Neurospora crassa]	Expect = 0.0	>sp|Q9US44.1|YIZG_SCHPO RecName: Full=Uncharacterized transporter C1002.16c	Expect = 5e-051	MFS_1	plas 23, E.R. 3	93.12	13.58	59.35	2.32	1.35	0.92	1.21	1.12	3.81	0.11	0.11	1.09	1.93	-3.25	-3.13	0.12	1	1	1	0.746
SMAC_03137	3499	0	0	0	1	0	>ref|XP_958669.1| hypothetical protein NCU04570 [Neurospora crassa OR74A]	[Neurospora crassa OR74A]	Expect = 0.0	No hits found		ADIP	nucl 14, mito 9, cyto_nucl 9	79.3	4.48	38.22	6.78	11.54	11.03	15.97	23.69	1.94	0.83	1.48	1.77	0.96	-0.26	0.56	0.83	1	1	1	1
SMAC_03150	2849	0	0	1	0	0	>ref|XP_961687.2| hypothetical protein NCU01075 [Neurospora crassa OR74A]	[Neurospora crassa OR74A]	Expect = 1e-050	No hits found		no hits above threshold	extr 19, mito 5, cyto 2	203.57	10.11	144.52	30.95	71.23	36.63	7.53	4.09	1.14	0.92	0.11	0.12	0.19	-0.13	-3.23	-3.1	1	1	1	1
SMAC_03152	1383	0	0	1	0	0	>ref|XP_961690.1| hypothetical protein NCU01078 [Neurospora crassa OR74A]	[Neurospora crassa OR74A]	Expect = 3e-174	>sp|Q9EQH5.2|CTBP2_RAT RecName: Full=C-terminal-binding protein 2; Short=CtBP2	Expect = 3e-021	2-Hacid_dh_C,2-Hacid_dh	mito 10, plas 7, cyto 6, nucl 3	20.37	11.2	13.25	18.25	2.88	2.25	0.12	0.25	0.74	0.1	0.01	0.08	-0.44	-3.28	-7.01	-3.73	1	1	1	1
SMAC_03160	1868	0	0	0	0	1	>emb|CAD21305.1| probable benzoate 4-monooxygenase cytochrome P450 [Neurospora	[Neurospora	Expect = 0.0	>sp|P17549.1|CP53_ASPNG RecName: Full=Benzoate 4-monooxygenase; AltName: Full=Benzoate-para-hydroxylase;	Expect = 1e-176	p450	cyto 7, plas 7, mito 4, cyto_pero 4, extr 3, E.R. 3	44.59	14.41	41.64	35.88	5.66	23.79	23.35	32.39	0.56	0.3	0.56	1.87	-0.83	-1.74	-0.84	0.9	1	1	1	1
SMAC_03177	516	0	0	0	0	1	>ref|XP_961713.1| hypothetical protein NCU01101 [Neurospora crassa OR74A]	[Neurospora crassa OR74A]	Expect = 1e-047	>sp|Q8X0G8.1|MIM1_NEUCR RecName: Full=Mitochondrial import protein 1	Expect = 2e-049	TOM13	cyto_nucl 11.5, cyto 11, nucl 10, mito 4	134.3	76.59	140.81	74.04	120.54	86.94	85.77	104.33	1.11	0.92	0.87	0.94	0.15	-0.12	-0.21	-0.09	1	1	1	0.989
SMAC_03187	1106	0	0	1	0	0	>ref|XP_961019.2| hypothetical protein NCU01112 [Neurospora crassa OR74A]	[Neurospora crassa OR74A]	Expect = 1e-095	>sp|P14306.2|CPYI_YEAST RecName: Full=Carboxypeptidase Y inhibitor; Short=CPY inhibitor;	Expect = 1e-017	PBP	extr 21, E.R. 3, cyto 1, golg 1, vacu 1	1.97	5.55	4.06	5.37	26.3	23.24	24.02	24.12	0.95	3.38	3.41	1.01	-0.07	1.76	1.77	0.01	0.748	1	1	0.544
SMAC_03191	1932	0	0	0	0	1	>ref|XP_961023.1| hypothetical protein NCU01116 [Neurospora crassa OR74A]	[Neurospora crassa OR74A]	Expect = 0.0	>sp|O88693.1|CEGT_MOUSE RecName: Full=Ceramide glucosyltransferase; AltName: Full=GLCT-1;	Expect = 4e-026	no hits above threshold	plas 22, extr 3	33.01	4.1	16.89	9.86	4.38	2.61	3.68	4.48	0.93	0.24	0.29	1.21	-0.11	-2.08	-1.81	0.27	0.957	1	1	0.983
SMAC_03195	654	0	0	0	0	1	>ref|XP_961028.1| hypothetical protein NCU01121 [Neurospora crassa OR74A]	[Neurospora crassa OR74A]	Expect = 5e-105	>sp|Q9HFE7.1|YNW5_SCHPO RecName: Full=Ankyrin repeat-containing protein P16F5.05c	Expect = 2e-016	Ank	cyto 17.5, cyto_nucl 13, nucl 5.5, pero 3	8.54	15.71	9.47	14.88	12.35	6.55	22.47	17.12	1.02	0.47	1.03	2.22	0.03	-1.1	0.05	1.15	0.607	1	0.726	1
SMAC_03195	811	0	0	1	1	0	>ref|XP_961028.1| hypothetical protein NCU01121 [Neurospora crassa OR74A]	[Neurospora crassa OR74A]	Expect = 5e-105	>sp|Q9HFE7.1|YNW5_SCHPO RecName: Full=Ankyrin repeat-containing protein P16F5.05c	Expect = 2e-016	Ank	cyto 17.5, cyto_nucl 13, nucl 5.5, pero 3	8.54	15.71	9.47	14.88	12.35	6.55	22.47	17.12	1.02	0.47	1.03	2.22	0.03	-1.1	0.05	1.15	0.607	1	0.726	1
SMAC_03197	1478	0	0	0	0	1	>ref|XP_961030.1| hypothetical protein NCU01123 [Neurospora crassa OR74A]	[Neurospora crassa OR74A]	Expect = 0.0	>sp|P08159.2|HDNO_ARTOX RecName: Full=6-hydroxy-D-nicotine oxidase; Short=6-HDNO	Expect = 2e-021	FAD_binding_4	extr 26	5.48	0.58	6.38	5.27	9.04	1.64	1.33	1.93	0.28	0.69	0.22	0.32	-1.81	-0.54	-2.18	-1.64	1	1	1	1
SMAC_03202	531	0	0	1	1	0	>ref|XP_001218424.1| conserved hypothetical protein [Aspergillus terreus NIH2624]	[Aspergillus terreus NIH2624]	Expect = 5e-153	>sp|P23550.1|GUNB_PAELA RecName: Full=Endoglucanase B; AltName: Full=Cellulase B; AltName:	Expect = 2e-040	Cellulase,DUF291	extr 24, mito 2	11.97	6.64	18.49	6.56	17.59	15.81	7.03	7.03	1.02	1.56	0.68	0.44	0.02	0.64	-0.56	-1.2	0.598	1	1	1
SMAC_03211	2063	1	0	0	0	0	>ref|XP_001911492.1| hypothetical protein [Podospora anserina S mat+]	[Podospora anserina S mat+]	Expect = 5e-090	No hits found		no hits above threshold	extr 19, plas 6	86.99	5.61	72.43	2.05	2.97	2.3	1.68	3.59	2.48	0.22	0.22	1	1.31	-2.18	-2.19	-0.01	1	1	1	0.501
SMAC_03213	1114	0	0	0	1	0	>ref|XP_961049.1| NADH:ubiquinone oxidoreductase 13.4kD subunit [Neurospora crassa	[Neurospora crassa	Expect = 2e-054	>sp|Q54MV7.2|NDUAC_DICDI RecName: Full=NADH dehydrogenase [ubiquinone] 1 alpha subcomplex	Expect = 1e-014	NDUFA12	mito 9, nucl 7.5, cyto_nucl 7, cyto 5.5, pero 4	39.77	295.82	268.97	234.59	83.81	69.58	165.99	185.83	1.06	0.23	0.55	2.36	0.08	-2.12	-0.88	1.24	1	1	1	1
SMAC_03215	1760	0	0	0	0	1	>ref|XP_961051.1| hypothetical protein NCU01144 [Neurospora crassa OR74A]	[Neurospora crassa OR74A]	Expect = 0.0	No hits found		no hits above threshold	nucl 17.5, cyto_nucl 11, mito 5, cyto 3.5	24.04	1.69	19.55	5.42	75.1	109.74	75.23	68.07	0.89	9.92	7.91	0.8	-0.16	3.31	2.98	-0.33	0.991	1	1	1
SMAC_03220	1305	0	0	1	0	0	>ref|XP_961056.1| hypothetical protein NCU01149 [Neurospora crassa OR74A]	[Neurospora crassa OR74A]	Expect = 8e-100	>sp|Q03629.1|YMH9_YEAST RecName: Full=Uncharacterized protein YML079W	Expect = 3e-022	Cupin_5	cyto_nucl 8.666, nucl 8.5, mito_nucl 7.999, cyto_mito 6.999, cyto 6.5, mito 6, extr 3	36.04	4.52	28.42	2.57	17.25	18.58	18.36	16.1	2.13	2.58	2.57	1	1.09	1.37	1.36	0	1	1	1	0.51
SMAC_03227	1495	0	0	1	0	0	>ref|XP_961526.1| hypothetical protein NCU01160 [Neurospora crassa OR74A]	[Neurospora crassa OR74A]	Expect = 0.0	>sp|Q8X0X2.1|DBP5_NEUCR RecName: Full=ATP-dependent RNA helicase dbp-5	Expect = 0.0	DEAD,Helicase_C	nucl 16, cyto_nucl 13, cyto 8	13.19	61.06	30.21	56.88	47.61	34.67	35.06	38.72	0.97	0.54	0.5	0.93	-0.04	-0.89	-1	-0.11	0.912	1	1	0.995
SMAC_03228	2043	0	0	0	0	1	>ref|XP_961527.2| hypothetical protein NCU01161 [Neurospora crassa OR74A]	[Neurospora crassa OR74A]	Expect = 0.0	>sp|Q09746.1|YB65_SCHPO RecName: Full=Uncharacterized protein C12C2.05c	Expect = 1e-098	FCH,C1_1,SH3_1	cyto_nucl 11.666, nucl 11.5, cyto 11.5, cyto_mito 7.333, mito_nucl 7.333	2.74	15.15	11.53	24.85	33.03	49.44	39.88	43.36	0.55	1.27	1.3	1.03	-0.86	0.34	0.38	0.04	1	1	1	0.901
SMAC_03235	1890	0	0	0	0	1	>emb|CAD21363.1| conserved hypothetical protein [Neurospora crassa]	[Neurospora crassa]	Expect = 0.0	>sp|Q55G11.1|NCSEB_DICDI RecName: Full=Neutral ceramidase B; Short=N-CDase B; Short=NCDase	Expect = 2e-129	Ceramidase_alk	plas 19, nucl 2, mito 2, pero 2, mito_nucl 2	18.11	5.23	14.67	5.14	9.48	10.57	6.48	10.1	1.29	1.2	1	0.84	0.37	0.26	0	-0.26	1	1	0.545	1
SMAC_03236	1894	0	0	1	1	0	>ref|XP_001728306.1| hypothetical protein NCU10360 [Neurospora crassa OR74A]	[Neurospora crassa OR74A]	Expect = 0.0	>sp|O49326.1|NSP2_ARATH RecName: Full=Nitrile-specifier protein 2; Short=AtNSP2	Expect = 3e-006	Kelch_2,Kelch_1	cyto 17, cyto_mito 11.499, cyto_nucl 11.333, mito 4.5, nucl 2.5	30.19	20.81	38.24	43.58	6.76	13.63	5.56	5.3	0.53	0.17	0.09	0.54	-0.91	-2.54	-3.41	-0.88	1	1	1	1
SMAC_03237	1030	0	0	0	1	0	>ref|XP_961535.1| NADH:ubiquinone oxidoreductase 24kD subunit [Neurospora crassa	[Neurospora crassa	Expect = 3e-147	>sp|P40915.1|NDUV2_NEUCR RecName: Full=NADH-ubiquinone oxidoreductase 24 kDa subunit,	Expect = 4e-148	Complex1_24kDa	mito 26.5, cyto_mito 14	86.58	564.6	164.12	494.65	141.79	118.76	354.01	432.93	1.04	0.2	0.62	3.1	0.05	-2.32	-0.69	1.63	1	1	1	1
SMAC_03238	2110	0	0	1	0	0	>ref|XP_961536.1| hypothetical protein NCU01170 [Neurospora crassa OR74A]	[Neurospora crassa OR74A]	Expect = 0.0	No hits found		AMP-binding	plas 12, extr 6, E.R. 4, cyto 2.5, cyto_nucl 2	114.7	44.09	85.51	79.67	48.41	31.41	50.24	56.63	0.73	0.35	0.49	1.39	-0.46	-1.5	-1.03	0.47	1	1	1	1
SMAC_03240	1957	1	0	0	0	0	>ref|XP_961538.1| hypothetical protein NCU01172 [Neurospora crassa OR74A]	[Neurospora crassa OR74A]	Expect = 0.0	>sp|Q12071.1|VPS54_YEAST RecName: Full=Vacuolar protein sorting-associated protein 54;	Expect = 1e-047	Vps54,DUF2450	nucl 12, cyto_nucl 11.5, cyto 9, mito 5	91.01	8.05	66.11	13.49	4.02	3.94	5.47	5.83	1.31	0.16	0.23	1.46	0.39	-2.69	-2.14	0.55	1	1	1	1
SMAC_03240	3876	0	0	1	0	0	>ref|XP_961538.1| hypothetical protein NCU01172 [Neurospora crassa OR74A]	[Neurospora crassa OR74A]	Expect = 0.0	>sp|Q12071.1|VPS54_YEAST RecName: Full=Vacuolar protein sorting-associated protein 54;	Expect = 1e-047	Vps54,DUF2450	nucl 12, cyto_nucl 11.5, cyto 9, mito 5	91.01	8.05	66.11	13.49	4.02	3.94	5.47	5.83	1.31	0.16	0.23	1.46	0.39	-2.69	-2.14	0.55	1	1	1	1
SMAC_03243	2027	0	0	0	0	1	>emb|CAD21356.1| related to cell division control protein CDC23 [Neurospora crassa]	[Neurospora crassa]	Expect = 0.0	>sp|O94556.2|APC8_SCHPO RecName: Full=Anaphase-promoting complex subunit 8; AltName:	Expect = 2e-114	APC8,TPR_1,TPR_2	mito 9, cyto 8.5, cyto_nucl 8.5, nucl 7.5	25.78	2.55	12.12	3.08	2.42	1.79	1.88	4.06	1.79	0.38	0.54	1.41	0.84	-1.39	-0.89	0.5	1	1	1	1
SMAC_03246	1523	0	0	1	1	0	>ref|XP_961543.1| hypothetical protein NCU01177 [Neurospora crassa OR74A]	[Neurospora crassa OR74A]	Expect = 0.0	>sp|Q5U2R0.1|MAT2B_RAT RecName: Full=Methionine adenosyltransferase 2 subunit beta;	Expect = 2e-051	RmlD_sub_bind,Epimerase,NAD_binding_4,3Beta_HSD,Polysacc_synt_2	mito 18, cyto 8	117.75	54.84	74.37	61.83	18.05	26.23	13.29	9.58	1.08	0.25	0.14	0.54	0.11	-1.98	-2.87	-0.89	1	1	1	1
SMAC_03247	2123	0	0	1	0	0	>emb|CAD21403.1| related to 6-phosphofructo-2-kinase/fructose-2, 6-bisphosphate	not specified	Expect = 0.0	>sp|Q06137.1|YL345_YEAST RecName: Full=Putative 6-phosphofructo-2-kinase/fructose-2,6-biphosphatase	Expect = 1e-095	6PF2K,PGAM	nucl 9.5, cyto_nucl 8, cysk 8, cyto 5.5, mito 4	8.79	23.25	13.67	41.29	12.49	8.71	8.4	7.68	0.54	0.19	0.15	0.79	-0.89	-2.36	-2.69	-0.33	1	1	1	1
SMAC_03247	2420	0	0	1	0	0	>emb|CAD21403.1| related to 6-phosphofructo-2-kinase/fructose-2, 6-bisphosphate	not specified	Expect = 0.0	>sp|Q06137.1|YL345_YEAST RecName: Full=Putative 6-phosphofructo-2-kinase/fructose-2,6-biphosphatase	Expect = 1e-095	6PF2K,PGAM	nucl 9.5, cyto_nucl 8, cysk 8, cyto 5.5, mito 4	8.79	23.25	13.67	41.29	12.49	8.71	8.4	7.68	0.54	0.19	0.15	0.79	-0.89	-2.36	-2.69	-0.33	1	1	1	1
SMAC_03256	3640	0	0	0	0	1	>ref|XP_960498.1| hypothetical protein NCU05536 [Neurospora crassa OR74A]	[Neurospora crassa OR74A]	Expect = 0.0	>sp|P38699.1|STB5_YEAST RecName: Full=Protein STB5	Expect = 3e-008	Fungal_trans,Zn_clus	nucl 19, cyto 5, mito 2	25.87	7.53	31.38	10.13	8.46	8.28	15.61	19.09	0.93	0.5	1.05	2.13	-0.11	-1.01	0.07	1.09	0.996	1	0.953	1
SMAC_03260	488	0	0	0	1	0	>sp|Q7S724.1|CPD1_NEUCR RecName: Full=2',3'-cyclic-nucleotide 3'-phosphodiesterase; Short=CPDase	not specified	Expect = 3e-109	>sp|Q7S724.1|CPD1_NEUCR RecName: Full=2',3'-cyclic-nucleotide 3'-phosphodiesterase; Short=CPDase	Expect = 1e-110	CPDase	cyto 10.5, cyto_nucl 8.5, mito 6, nucl 5.5, extr 3	9.35	28.49	121.19	93.57	113.26	111.07	191.5	225.44	0.26	0.83	1.59	1.91	-1.93	-0.26	0.67	0.93	1	1	1	1
SMAC_03264	2604	0	0	0	1	0	>ref|XP_960505.1| hypothetical protein NCU05543 [Neurospora crassa OR74A]	[Neurospora crassa OR74A]	Expect = 0.0	No hits found		no hits above threshold	nucl 22.5, cyto_nucl 13.5, cyto 3.5	12.36	8.49	17.79	8.54	6.67	6.53	16.25	10.71	1	0.5	1.09	2.16	0	-0.99	0.12	1.11	0.498	1	0.981	1
SMAC_03274	574	1	0	0	0	0	>ref|XP_960517.2| hypothetical protein NCU05555 [Neurospora crassa OR74A]	[Neurospora crassa OR74A]	Expect = 0.0	No hits found		VWA	mito 14, cyto 8, nucl 3	28.26	9.95	29.1	10.6	2.98	6.85	47.29	43.14	1.1	0.29	2.73	9.31	0.14	-1.77	1.45	3.22	0.999	1	1	1
SMAC_03278	1616	0	0	1	0	1	>ref|XP_960520.1| 3-ketoacyl-CoA thiolase [Neurospora crassa OR74A]	[Neurospora crassa OR74A]	Expect = 0.0	>sp|Q56WD9.2|THIK2_ARATH RecName: Full=3-ketoacyl-CoA thiolase 2, peroxisomal; AltName:	Expect = 7e-105	Thiolase_N,Thiolase_C	mito 10, cyto 8, extr 7	11.85	7.82	10.31	14.72	18.67	22.49	40.9	49.35	0.61	1.04	2.31	2.23	-0.71	0.05	1.21	1.16	1	0.827	1	1
SMAC_03295	1500	0	0	0	1	0	>ref|XP_960544.1| hypothetical protein NCU05582 [Neurospora crassa OR74A]	[Neurospora crassa OR74A]	Expect = 0.0	>sp|Q19584.1|UFD1_CAEEL RecName: Full=Ubiquitin fusion degradation protein 1 homolog;	Expect = 2e-010	UFD1	nucl 11.5, cyto_nucl 9.833, cyto_mito 7.333, cyto 7, mito 6.5	3.17	15.78	7.07	26.04	104.12	117.72	31.39	39.83	0.56	3.28	1.07	0.33	-0.83	1.72	0.1	-1.62	1	1	1	1
SMAC_03295	2514	0	0	1	0	0	>ref|XP_960544.1| hypothetical protein NCU05582 [Neurospora crassa OR74A]	[Neurospora crassa OR74A]	Expect = 0.0	>sp|Q19584.1|UFD1_CAEEL RecName: Full=Ubiquitin fusion degradation protein 1 homolog;	Expect = 2e-010	UFD1	nucl 11.5, cyto_nucl 9.833, cyto_mito 7.333, cyto 7, mito 6.5	3.17	15.78	7.07	26.04	104.12	117.72	31.39	39.83	0.56	3.28	1.07	0.33	-0.83	1.72	0.1	-1.62	1	1	1	1
SMAC_03308	1088	0	0	1	0	0	>ref|XP_960558.1| hypothetical protein NCU05596 [Neurospora crassa OR74A]	[Neurospora crassa OR74A]	Expect = 2e-130	>sp|Q94BZ1.1|ZIFL1_ARATH RecName: Full=Protein ZINC INDUCED FACILITATOR-LIKE 1; AltName:	Expect = 1e-006	no hits above threshold	plas 23, E.R. 2, vacu 2	10.15	2.58	3.69	3.57	8.02	30	57.16	47.17	1.13	3.88	10.83	2.79	0.18	1.96	3.44	1.48	0.917	1	1	1
SMAC_03313	2003	0	0	1	1	0	>ref|XP_001903977.1| hypothetical protein [Podospora anserina S mat+]	[Podospora anserina S mat+]	Expect = 1e-130	>sp|O13716.2|AGN1_SCHPO RecName: Full=Glucan endo-1,3-alpha-glucosidase agn1; AltName:	Expect = 3e-047	Glyco_hydro_71	cyto 14.5, cyto_nucl 10, nucl 4.5, cysk 4, extr 3	3.5	4.44	6.53	8.31	3.01	4.87	4.53	7.46	0.53	0.35	0.53	1.51	-0.9	-1.51	-0.92	0.6	1	1	1	1
SMAC_03314	2903	0	0	0	1	0	>ref|XP_960562.2| hypothetical protein NCU05600 [Neurospora crassa OR74A]	[Neurospora crassa OR74A]	Expect = 0.0	>sp|Q02981.2|YP109_YEAST RecName: Full=ABC1 family protein YPL109C, mitochondrial; Flags:	Expect = 3e-127	ABC1	plas 9, mito 8, cyto 5, nucl 1, extr 1, pero 1, E.R. 1, vacu 1	16.54	8.32	7.96	6.53	14.73	10.31	10.25	11.4	1.51	1.34	1.2	0.9	0.59	0.42	0.26	-0.16	1	1	1	0.996
SMAC_03315	1706	0	0	1	1	0	>ref|XP_960563.1| hypothetical protein NCU05601 [Neurospora crassa OR74A]	[Neurospora crassa OR74A]	Expect = 8e-175	>sp|P14187.1|CCHL_NEUCR RecName: Full=Cytochrome c heme lyase; Short=CCHL; AltName: Full=Holocytochrome-c	Expect = 8e-176	Cyto_heme_lyase	cyto 9, cysk 6, pero 5, mito 4, nucl 3	20.41	12.28	24.25	12.44	29.08	21.95	29.34	28.78	1.04	1.34	1.59	1.18	0.05	0.42	0.67	0.24	0.824	1	1	1
SMAC_03315	1793	0	0	0	0	1	>ref|XP_960563.1| hypothetical protein NCU05601 [Neurospora crassa OR74A]	[Neurospora crassa OR74A]	Expect = 8e-175	>sp|P14187.1|CCHL_NEUCR RecName: Full=Cytochrome c heme lyase; Short=CCHL; AltName: Full=Holocytochrome-c	Expect = 8e-176	Cyto_heme_lyase	cyto 9, cysk 6, pero 5, mito 4, nucl 3	20.41	12.28	24.25	12.44	29.08	21.95	29.34	28.78	1.04	1.34	1.59	1.18	0.05	0.42	0.67	0.24	0.824	1	1	1
SMAC_03319	1152	0	0	1	0	0	>ref|XP_960567.1| hypothetical protein NCU05605 [Neurospora crassa OR74A]	[Neurospora crassa OR74A]	Expect = 2e-167	No hits found		no hits above threshold	nucl 14.5, cyto_nucl 13.5, cyto 11.5	52.68	11.24	53.79	14.51	28.9	15.76	15.92	19.62	1.07	0.87	0.72	0.83	0.1	-0.2	-0.48	-0.27	0.96	1	1	1
SMAC_03321	1033	0	0	0	1	0	>ref|XP_960569.2| hypothetical protein NCU05607 [Neurospora crassa OR74A]	[Neurospora crassa OR74A]	Expect = 6e-112	>sp|Q10154.1|YAT9_SCHPO RecName: Full=UPF0549 protein C1D4.09c	Expect = 7e-019	Rtf2	nucl 22.5, cyto_nucl 14, cyto 4.5	44.46	30.9	53.35	12.38	8.05	13.54	6.08	5.9	2.11	0.49	0.28	0.57	1.07	-1.04	-1.86	-0.82	1	1	1	1
SMAC_03322	8338	0	0	1	0	0	>ref|XP_960570.1| phosphatidylinositol 3-kinase tor2 [Neurospora crassa OR74A]	[Neurospora crassa OR74A]	Expect = 0.0	>sp|Q9Y7K2.2|TOR2_SCHPO RecName: Full=Phosphatidylinositol 3-kinase tor2; Short=PI3-kinase	Expect = 0.0	FAT,PI3_PI4_kinase,DUF3385,Rapamycin_bind,FATC,HEAT	nucl 13.5, cyto_nucl 11.5, cyto 8.5, mito 4	122.73	8.6	65.55	10.98	9.36	8.13	15.54	15.28	1.91	0.39	0.71	1.82	0.93	-1.36	-0.49	0.87	1	1	1	1
SMAC_03331	1294	1	0	0	0	0	>ref|XP_960114.1| hypothetical protein NCU05618 [Neurospora crassa OR74A]	[Neurospora crassa OR74A]	Expect = 3e-082	>sp|P47033.1|PRY3_YEAST RecName: Full=Cell wall protein PRY3; AltName: Full=Pathogen	Expect = 4e-024	CAP	extr 15, plas 6, E.R. 4	9.58	5.67	10.39	1.19	4.58	9.86	4.26	3.65	3.17	2.58	1.44	0.56	1.66	1.37	0.53	-0.84	1	1	1	1
SMAC_03331	1334	0	0	1	0	1	>ref|XP_960114.1| hypothetical protein NCU05618 [Neurospora crassa OR74A]	[Neurospora crassa OR74A]	Expect = 3e-082	>sp|P47033.1|PRY3_YEAST RecName: Full=Cell wall protein PRY3; AltName: Full=Pathogen	Expect = 4e-024	CAP	extr 15, plas 6, E.R. 4	9.58	5.67	10.39	1.19	4.58	9.86	4.26	3.65	3.17	2.58	1.44	0.56	1.66	1.37	0.53	-0.84	1	1	1	1
SMAC_03331	1348	1	0	0	0	0	>ref|XP_960114.1| hypothetical protein NCU05618 [Neurospora crassa OR74A]	[Neurospora crassa OR74A]	Expect = 3e-082	>sp|P47033.1|PRY3_YEAST RecName: Full=Cell wall protein PRY3; AltName: Full=Pathogen	Expect = 4e-024	CAP	extr 15, plas 6, E.R. 4	9.58	5.67	10.39	1.19	4.58	9.86	4.26	3.65	3.17	2.58	1.44	0.56	1.66	1.37	0.53	-0.84	1	1	1	1
SMAC_03334	83	0	0	0	1	0	>ref|XP_960142.1| hypothetical protein NCU05616 [Neurospora crassa OR74A]	[Neurospora crassa OR74A]	Expect = 3e-157	>sp|Q91WU5.1|AS3MT_MOUSE RecName: Full=Arsenite methyltransferase; AltName: Full=Methylarsonite	Expect = 1e-019	Methyltransf_11,Ubie_methyltran,Methyltransf_12	cyto 16.5, cyto_nucl 14, nucl 6.5	2.92	27.98	11.59	49.34	49.06	30.9	34.03	36.14	0.51	0.62	0.56	0.91	-0.96	-0.7	-0.83	-0.13	1	1	1	0.995
SMAC_03335	184	0	0	0	1	0	>ref|XP_960115.1| hypothetical protein NCU05619 [Neurospora crassa OR74A]	[Neurospora crassa OR74A]	Expect = 8e-032	No hits found		no hits above threshold	nucl 12, mito 8, cyto 3, pero 2	3.23	1.75	45.1	1.67	53.95	101.53	309.58	343.05	0.37	9.81	41.74	4.25	-1.44	3.29	5.38	2.09	1	1	1	1
SMAC_03339	4217	0	0	0	0	1	>ref|XP_960166.2| hypothetical protein NCU05622 [Neurospora crassa OR74A]	[Neurospora crassa OR74A]	Expect = 0.0	>sp|P38149.1|DUG2_YEAST RecName: Full=Probable di- and tripeptidase DUG2; AltName: Full=Deficient	Expect = 1e-126	WD40,Peptidase_M20,M20_dimer	nucl 16, cyto_nucl 12.5, cyto 7, pero 4	17.04	5.84	17.44	11.12	61.67	73.23	60.16	65.09	0.69	4.15	3.95	0.95	-0.53	2.05	1.98	-0.07	1	1	1	0.998
SMAC_03340	927	0	0	1	0	0	>ref|XP_960167.1| mitochondrial import inner membrane translocase subunit TIM17	not specified	Expect = 6e-082	>sp|P59670.1|TIM17_NEUCR RecName: Full=Mitochondrial import inner membrane translocase	Expect = 7e-083	Tim17	plas 17, mito 5, E.R. 3	46.14	79.54	63.37	63.63	133.42	121.5	33.85	36.17	1.17	1.43	0.4	0.28	0.22	0.51	-1.31	-1.82	1	1	1	1
SMAC_03341	1721	0	0	1	0	0	>ref|XP_960168.1| hypothetical protein NCU05624 [Neurospora crassa OR74A]	[Neurospora crassa OR74A]	Expect = 0.0	>sp|Q54WW4.1|ASGX_DICDI RecName: Full=Putative isoaspartyl peptidase/L-asparaginase;	Expect = 2e-035	Asparaginase_2	cyto 18, cyto_mito 12.833, cyto_nucl 10.333, mito 6.5	105.58	10.64	38.79	12.19	26.02	32.57	53.43	50.92	1.98	1.44	2.64	1.83	0.99	0.53	1.4	0.87	1	1	1	1
SMAC_03355	987	0	0	0	1	0	>ref|XP_001728241.1| ubiquitin-conjugating enzyme E2 variant 1 [Neurospora crassa	[Neurospora crassa	Expect = 4e-085	>sp|O74983.1|MMS2_SCHPO RecName: Full=Ubiquitin-conjugating enzyme spm2; AltName: Full=Ubiquitin-conjugating	Expect = 2e-036	UQ_con	mito 12, nucl 6, cyto 5.5, cyto_pero 4, extr 2	34.04	167.47	174.65	93.81	63.52	29.06	45.28	44.39	1.43	0.32	0.33	1.02	0.51	-1.64	-1.61	0.03	1	1	1	0.674
SMAC_03359	1287	0	0	1	0	0	>ref|XP_960200.1| hypothetical protein NCU05639 [Neurospora crassa OR74A]	[Neurospora crassa OR74A]	Expect = 4e-007	No hits found		no hits above threshold	nucl 12, mito 6, extr 5, cyto 2	31.37	207.35	88.44	73.01	36.19	15.58	24.77	20.05	2.38	0.24	0.23	0.92	1.25	-2.03	-2.15	-0.12	1	1	1	0.977
SMAC_03367	1028	1	0	0	0	0	>ref|XP_960207.1| hypothetical protein NCU05646 [Neurospora crassa OR74A]	[Neurospora crassa OR74A]	Expect = 5e-163	No hits found		no hits above threshold	nucl 17, cyto 7, pero 3	338.1	9.35	103.72	12.65	22.32	10.16	11.36	16.18	3.44	0.54	0.48	0.88	1.78	-0.89	-1.07	-0.18	1	1	1	1
SMAC_03377	1512	0	0	0	1	0	>ref|XP_960378.1| hypothetical protein NCU04743 [Neurospora crassa OR74A]	[Neurospora crassa OR74A]	Expect = 0.0	>sp|P38254.1|YBU4_YEAST RecName: Full=TTL domain-containing protein YBR094W	Expect = 5e-125	TTL,SurE	cyto 18, cyto_nucl 14, nucl 6	8.74	12.25	5.9	12.71	0.83	1.18	1.19	1.23	0.97	0.06	0.07	1.23	-0.04	-4.05	-3.75	0.3	0.75	1	1	0.951
SMAC_03378	1877	0	0	1	0	0	>ref|XP_960284.1| hypothetical protein NCU04751 [Neurospora crassa OR74A]	[Neurospora crassa OR74A]	Expect = 4e-082	>sp|Q9MA55.1|ACBP4_ARATH RecName: Full=Acyl-CoA-binding domain-containing protein 4; Short=Acyl-CoA	Expect = 9e-009	no hits above threshold	extr 23, E.R. 3	0.14	0.71	1.15	0.32	10.16	8.22	0.43	0.24	1.5	16.01	0.63	0.04	0.58	4	-0.66	-4.66	0.959	1	0.94	1
SMAC_03383	4737	0	0	0	0	1	>ref|XP_960371.2| hypothetical protein NCU04736 [Neurospora crassa OR74A]	[Neurospora crassa OR74A]	Expect = 0.0	>sp|Q9HDW7.1|ATC2_SCHPO RecName: Full=Calcium-transporting ATPase 2	Expect = 0.0	E1-E2_ATPase,Cation_ATPase_C,Hydrolase,Cation_ATPase_N	plas 24, nucl 1, golg 1, vacu 1	69.49	71.98	62.85	76.63	29.02	28.14	90.76	108.25	0.97	0.27	0.97	3.56	-0.05	-1.88	-0.05	1.83	1	1	0.999	1
SMAC_03388	1727	0	0	0	0	1	>ref|XP_960284.1| hypothetical protein NCU04751 [Neurospora crassa OR74A]	[Neurospora crassa OR74A]	Expect = 2e-128	No hits found		Kelch_2	extr 17, mito 6, E.R. 2	11.16	2.5	16.39	11.78	14.82	12.37	1.52	1.64	0.34	0.8	0.1	0.12	-1.54	-0.33	-3.38	-3.05	1	1	1	1
SMAC_03388	2269	0	0	0	1	1	>ref|XP_960284.1| hypothetical protein NCU04751 [Neurospora crassa OR74A]	[Neurospora crassa OR74A]	Expect = 2e-128	No hits found		Kelch_2	extr 17, mito 6, E.R. 2	11.16	2.5	16.39	11.78	14.82	12.37	1.52	1.64	0.34	0.8	0.1	0.12	-1.54	-0.33	-3.38	-3.05	1	1	1	1
SMAC_03389	833	0	0	1	0	0	>ref|XP_960285.1| hypothetical protein NCU04752 [Neurospora crassa OR74A]	[Neurospora crassa OR74A]	Expect = 2e-072	No hits found		no hits above threshold	cyto_nucl 13, nucl 11, cyto 11, mito 1, extr 1, pero 1, golg 1, cysk 1	33.49	3.04	26.37	0.79	218.21	134.52	0.88	0.18	2.81	39.26	0.14	0	1.49	5.29	-2.88	-8.18	1	1	1	1
SMAC_03398	4360	0	0	0	1	0	>ref|XP_001728296.1| hypothetical protein NCU10905 [Neurospora crassa OR74A]	[Neurospora crassa OR74A]	Expect = 0.0	>sp|Q10199.1|IMP2_SCHPO RecName: Full=Septation protein imp2	Expect = 8e-068	FCH,SH3_1,SH3_2	nucl 22, cyto 3	41.22	7.38	17.08	6.14	3.2	4.72	10.47	12.74	1.96	0.4	1.19	2.97	0.97	-1.32	0.25	1.57	1	1	1	1
SMAC_03404	2993	0	0	1	0	0	>ref|XP_960217.1| hypothetical protein NCU04768 [Neurospora crassa OR74A]	[Neurospora crassa OR74A]	Expect = 0.0	>sp|P87111.1|ETFD_SCHPO RecName: Full=Probable electron transfer flavoprotein-ubiquinone	Expect = 0.0	ETF_QO,DAO	mito 20.5, cyto_mito 12, cyto 2.5, pero 2	165.83	22.25	90.15	29.18	9.4	6.15	8.53	9.09	1.44	0.16	0.19	1.18	0.53	-2.66	-2.42	0.23	1	1	1	1
SMAC_03407	2582	0	0	0	0	1	>ref|XP_960221.1| hypothetical protein NCU04772 [Neurospora crassa OR74A]	[Neurospora crassa OR74A]	Expect = 0.0	>sp|Q6NV83.2|SR140_MOUSE RecName: Full=U2 snRNP-associated SURP motif-containing protein;	Expect = 5e-014	no hits above threshold	nucl 15, cyto_nucl 12, cyto 7, pero 3	21.19	14.46	28.19	18.94	9.27	9.72	14.4	16.66	0.81	0.34	0.58	1.67	-0.31	-1.54	-0.8	0.74	1	1	1	1
SMAC_03412	2473	1	0	0	0	0	>ref|XP_960412.1| hypothetical protein NCU11284 [Neurospora crassa OR74A]	[Neurospora crassa OR74A]	Expect = 0.0	>sp|Q10332.1|YBMA_SCHPO RecName: Full=Uncharacterized ATP-dependent helicase C582.10c	Expect = 1e-062	SNF2_N,Helicase_C	nucl 20, cyto_nucl 14, cyto 6	59.86	7.45	31.77	13.7	11.18	12.39	15.14	17.95	1.15	0.55	0.79	1.43	0.2	-0.86	-0.34	0.52	1	1	1	1
SMAC_03412	2475	1	0	0	0	0	>ref|XP_960412.1| hypothetical protein NCU11284 [Neurospora crassa OR74A]	[Neurospora crassa OR74A]	Expect = 0.0	>sp|Q10332.1|YBMA_SCHPO RecName: Full=Uncharacterized ATP-dependent helicase C582.10c	Expect = 1e-062	SNF2_N,Helicase_C	nucl 20, cyto_nucl 14, cyto 6	59.86	7.45	31.77	13.7	11.18	12.39	15.14	17.95	1.15	0.55	0.79	1.43	0.2	-0.86	-0.34	0.52	1	1	1	1
SMAC_03414	1964	1	0	0	0	0	>ref|XP_960410.1| hypothetical protein NCU04784 [Neurospora crassa OR74A]	[Neurospora crassa OR74A]	Expect = 0.0	>sp|Q9UTK4.1|NU189_SCHPO RecName: Full=Nucleoporin nup189; AltName: Full=Nuclear pore	Expect = 4e-036	Nup96,Nucleoporin2	plas 22, nucl 3	43.93	13.59	36.05	25.85	7.66	11	13.62	18.56	0.73	0.25	0.44	1.73	-0.45	-1.99	-1.19	0.79	1	1	1	1
SMAC_03417	372	0	0	0	1	1	>ref|XP_001598227.1| hypothetical protein SS1G_00313 [Sclerotinia sclerotiorum 1980]	[Sclerotinia sclerotiorum 1980]	Expect = 2e-026	No hits found		no hits above threshold	extr 13, plas 4, cyto 3, pero 3, cyto_pero 3	50.03	106.15	204.48	88.41	108.06	91.17	97.38	102.15	0.98	0.72	0.74	1.03	-0.03	-0.48	-0.43	0.04	0.767	1	1	0.828
SMAC_03420	1040	0	0	1	0	0	>emb|CAT00780.1| beta class carbonic anhydrase [Sordaria macrospora]	[Sordaria macrospora]	Expect = 2e-134	>sp|O94255.1|CAN_SCHPO RecName: Full=Carbonic anhydrase; AltName: Full=Carbonate dehydratase	Expect = 2e-045	Pro_CA	cyto 21, cyto_nucl 12, pero 3	148.6	192.31	147.64	129.9	144.94	357.18	58.77	57.06	1.42	1.4	0.33	0.23	0.51	0.48	-1.61	-2.1	1	1	1	1
SMAC_03421	2369	0	0	1	1	0	>emb|CAE85575.1| conserved hypothetical protein [Neurospora crassa]	[Neurospora crassa]	Expect = 0.0	>sp|P53110.1|YGP9_YEAST RecName: Full=Uncharacterized protein YGL159W	Expect = 1e-017	OCD_Mu_crystall	nucl 19, cyto_nucl 14.333, mito_nucl 10.499, cyto 6.5	7.5	18.98	8.72	18.9	14.73	15.34	16.96	14.1	0.95	0.6	0.65	1.08	-0.07	-0.73	-0.63	0.11	0.941	1	1	0.971
SMAC_03426	2168	0	0	1	0	0	>ref|XP_960416.1| eukaryotic peptide chain release factor GTP-binding subunit [Neurospora	[Neurospora	Expect = 0.0	>sp|Q9HGI6.4|ERF3_DEBHA RecName: Full=Eukaryotic peptide chain release factor GTP-binding	Expect = 0.0	GTP_EFTU,GTP_EFTU_D3,GTP_EFTU_D2	cyto 16, cyto_nucl 10.5, pero 6, nucl 3	56.02	51.57	60.42	97.99	54.46	59.57	42.61	42.28	0.56	0.43	0.33	0.77	-0.83	-1.21	-1.59	-0.38	1	1	1	1
SMAC_03431	865	0	1	0	0	0	>ref|XP_960421.1| hypothetical protein NCU04795 [Neurospora crassa OR74A]	[Neurospora crassa OR74A]	Expect = 0.0	No hits found		no hits above threshold	nucl 21, cyto_nucl 13.5, cyto 4	22.42	4.42	15.58	5.84	18.85	32.85	16.14	14.28	1.17	2.78	1.68	0.6	0.23	1.48	0.74	-0.73	1	1	1	1
SMAC_03438	822	0	0	1	0	0	>ref|XP_960428.1| hypothetical protein NCU04802 [Neurospora crassa OR74A]	[Neurospora crassa OR74A]	Expect = 8e-130	>sp|Q00317.1|PX11B_CANBO RecName: Full=Peroxisomal membrane protein PMP30B; AltName: Full=Peroxin-11B;	Expect = 3e-021	PEX11	mito 16, cyto 5, extr 3, pero 3	32.64	261.07	107.08	269.19	138.34	97.95	142.33	160.37	0.87	0.33	0.44	1.32	-0.2	-1.6	-1.19	0.41	1	1	1	1
SMAC_03444	3959	0	0	0	1	0	>ref|XP_960426.2| hypothetical protein NCU04800 [Neurospora crassa OR74A]	[Neurospora crassa OR74A]	Expect = 0.0	>sp|Q1K9C4.1|YFK7_SCHPO RecName: Full=Probable E3 ubiquitin protein ligase C167.07c	Expect = 3e-099	HECT	mito 8, nucl 6, plas 6, cyto_mito 6	70.17	49	31.93	27.03	51.61	43.68	85.24	95.3	1.96	1.24	2.42	1.95	0.97	0.31	1.27	0.97	1	1	1	1
SMAC_03445	3106	0	0	1	0	0	>ref|XP_960425.1| polyadenylate-binding protein [Neurospora crassa OR74A]	[Neurospora crassa OR74A]	Expect = 0.0	>sp|Q7S6N6.1|PABP_NEUCR RecName: Full=Polyadenylate-binding protein, cytoplasmic and	Expect = 0.0	RRM_1,PABP	nucl 12.5, cyto_nucl 12.5, cyto 11.5	3.67	6.87	6.97	9.7	31.59	22.85	57.72	52.51	0.68	2.05	4.35	2.12	-0.56	1.04	2.12	1.08	1	1	1	1
SMAC_03448	1803	0	0	0	1	0	>ref|XP_960438.1| hypothetical protein NCU04812 [Neurospora crassa OR74A]	[Neurospora crassa OR74A]	Expect = 1e-167	No hits found		no hits above threshold	mito 16, cyto 8, nucl 1, plas 1, pero 1	5.22	1.72	6.25	0.8	0.55	2.07	10.15	11.62	1.86	0.75	6.1	8.15	0.9	-0.42	2.61	3.03	1	0.985	1	1
SMAC_03450	2848	0	0	1	0	0	>ref|XP_960440.2| hypothetical protein NCU04814 [Neurospora crassa OR74A]	[Neurospora crassa OR74A]	Expect = 0.0	>sp|Q12296.1|MAM3_YEAST RecName: Full=Protein MAM3	Expect = 2e-139	DUF21,CBS	mito 11, plas 8, E.R. 5, cyto 2	39.04	85.06	88.68	37.32	15.78	19.08	11.36	13.79	1.84	0.3	0.22	0.74	0.88	-1.75	-2.18	-0.44	1	1	1	1
SMAC_03471	3076	0	0	0	0	1	>ref|XP_960400.1| hypothetical protein NCU04841 [Neurospora crassa OR74A]	[Neurospora crassa OR74A]	Expect = 0.0	>sp|Q7S6J4.1|HSE1_NEUCR RecName: Full=Class E vacuolar protein-sorting machinery protein	Expect = 0.0	VHS,SH3_1,SH3_2	nucl 25, cyto_nucl 14.5	120.16	16.45	42.61	24.78	9.63	9.78	19.44	23.54	1.39	0.26	0.6	2.26	0.47	-1.92	-0.74	1.18	1	1	1	1
SMAC_03471	3258	0	0	1	0	0	>ref|XP_960400.1| hypothetical protein NCU04841 [Neurospora crassa OR74A]	[Neurospora crassa OR74A]	Expect = 0.0	>sp|Q7S6J4.1|HSE1_NEUCR RecName: Full=Class E vacuolar protein-sorting machinery protein	Expect = 0.0	VHS,SH3_1,SH3_2	nucl 25, cyto_nucl 14.5	120.16	16.45	42.61	24.78	9.63	9.78	19.44	23.54	1.39	0.26	0.6	2.26	0.47	-1.92	-0.74	1.18	1	1	1	1
SMAC_03472	4341	0	0	0	1	0	>ref|XP_960399.1| hypothetical protein NCU04840 [Neurospora crassa OR74A]	[Neurospora crassa OR74A]	Expect = 0.0	>sp|A7F7B2.1|ATG13_SCLS1 RecName: Full=Autophagy-related protein 13	Expect = 5e-172	ATG13	nucl 15.5, cyto_nucl 9.5, mito 9	78.78	11.97	48.46	10.85	21.76	27.12	30.73	32.28	1.74	1.23	1.62	1.32	0.8	0.29	0.7	0.4	1	1	1	1
SMAC_03474	1682	0	0	1	1	0	>ref|XP_960396.2| mitochondrial 2-oxodicarboxylate carrier 1 [Neurospora crassa	[Neurospora crassa	Expect = 6e-149	>sp|Q9P3T7.1|ODC_SCHPO RecName: Full=Probable mitochondrial 2-oxodicarboxylate carrier	Expect = 6e-095	Mito_carr	mito 18, extr 3, pero 3, cyto 2.5	11.18	36.99	14.71	28.05	14.07	20.32	13.79	14.56	1.22	0.46	0.39	0.84	0.29	-1.1	-1.36	-0.25	1	1	1	1
SMAC_03479	3429	0	0	0	1	0	>ref|XP_001905865.1| hypothetical protein [Podospora anserina S mat+]	[Podospora anserina S mat+]	Expect = 0.0	No hits found		Fungal_trans	mito 9, plas 8, nucl 3, cyto 3, cyto_nucl 3	5.4	6.03	13.94	16.07	38.25	22.99	54.51	64.47	0.38	1.37	2.75	2.01	-1.4	0.45	1.46	1.01	1	1	1	1
SMAC_03482	1157	0	0	0	0	1	>ref|XP_960403.1| hypothetical protein NCU04844 [Neurospora crassa OR74A]	[Neurospora crassa OR74A]	Expect = 2e-142	No hits found		DUF2461	nucl 20, cyto 4, mito 2, cyto_pero 2	4.98	8.72	4.3	6.36	9.78	4.28	9.62	8.23	1.32	0.8	1.08	1.35	0.4	-0.32	0.11	0.43	1	0.999	0.885	1
SMAC_03483	1973	0	0	1	0	0	>ref|XP_960402.1| hypothetical protein NCU04843 [Neurospora crassa OR74A]	[Neurospora crassa OR74A]	Expect = 8e-011	No hits found		no hits above threshold	cyto 11, cyto_nucl 8.333, mito 7.5, mito_nucl 6.166, nucl 3.5, extr 3	51.87	55.01	186.73	139.65	39.09	18.35	25.99	22.76	0.38	0.14	0.13	0.9	-1.38	-2.83	-2.99	-0.16	1	1	1	0.998
SMAC_03488	1923	0	0	0	0	1	>ref|XP_001219658.1| pyruvate decarboxylase [Chaetomium globosum CBS 148.51]	[Chaetomium globosum CBS 148.51]	Expect = 0.0	>sp|Q2UKV4.1|PDC_ASPOR RecName: Full=Pyruvate decarboxylase	Expect = 0.0	TPP_enzyme_N,TPP_enzyme_M,TPP_enzyme_C	cyto 22, cyto_nucl 12.333, cyto_pero 12.333	122.15	22.7	122.39	12.41	48.12	37.42	15.51	12.73	1.87	1.35	0.47	0.35	0.9	0.43	-1.1	-1.52	1	1	1	1
SMAC_03490	870	0	0	1	0	0	>ref|XP_959715.1| hypothetical protein NCU02395 [Neurospora crassa OR74A]	[Neurospora crassa OR74A]	Expect = 7e-166	>sp|P87214.1|HEM4_SCHPO RecName: Full=Uroporphyrinogen-III synthase; Short=UROIIIS; Short=UROS;	Expect = 4e-028	HEM4	cyto 11.5, cyto_nucl 8.5, mito 8, nucl 4.5	144.18	78.1	118.32	24.16	15.07	7.67	12.03	9.96	2.8	0.24	0.25	1.03	1.48	-2.04	-2	0.04	1	1	1	0.638
SMAC_03493	2939	0	0	0	1	0	>ref|XP_959711.1| hypothetical protein NCU02391 [Neurospora crassa OR74A]	[Neurospora crassa OR74A]	Expect = 0.0	>sp|Q7S4P3.1|SEC24_NEUCR RecName: Full=Protein transport protein sec-24	Expect = 0.0	Sec23_trunk,Sec23_helical,Sec23_BS,zf-Sec23_Sec24,Gelsolin	nucl 12, cyto_nucl 11, cyto 8, pero 5	23.09	23.79	22.12	20.85	21.13	20.18	47.88	51.85	1.15	0.71	1.75	2.48	0.2	-0.5	0.81	1.31	1	1	1	1
SMAC_03504	1727	0	0	1	0	0	>ref|XP_959802.2| hypothetical protein NCU02381 [Neurospora crassa OR74A]	[Neurospora crassa OR74A]	Expect = 1e-139	>sp|O94584.1|YQ7C_SCHPO RecName: Full=Uncharacterized CDP-alcohol phosphatidyltransferase	Expect = 2e-071	CDP-OH_P_transf	plas 23, E.R. 2, vacu 2	256.02	79	175.69	85.26	82.86	79.48	65.07	80.72	1.22	0.62	0.57	0.92	0.29	-0.69	-0.81	-0.12	1	1	1	1
SMAC_03506	2643	0	0	1	0	0	>ref|XP_959800.1| hypothetical protein NCU02379 [Neurospora crassa OR74A]	[Neurospora crassa OR74A]	Expect = 0.0	No hits found		F-box	nucl 14, cyto 6, cysk 3, mito 2	15.66	4.42	26.61	8.22	8.43	7.29	7.95	7.74	0.67	0.57	0.59	1.03	-0.58	-0.82	-0.77	0.05	1	1	1	0.764
SMAC_03511	1575	0	0	0	1	0	>sp|P25284.2|NDUA9_NEUCR RecName: Full=NADH-ubiquinone oxidoreductase 40 kDa subunit,	not specified	Expect = 0.0	>sp|P25284.2|NDUA9_NEUCR RecName: Full=NADH-ubiquinone oxidoreductase 40 kDa subunit,	Expect = 0.0	NmrA,Epimerase,3Beta_HSD,RmlD_sub_bind	mito 12, cyto 7.5, cyto_nucl 7.5, nucl 6.5	43.9	571.89	99.62	529.91	77.8	138.42	59.98	51.48	0.98	0.16	0.08	0.53	-0.03	-2.64	-3.56	-0.92	0.992	1	1	1
SMAC_03516	1427	1	0	0	0	0	>ref|XP_959789.1| hypothetical protein NCU02368 [Neurospora crassa OR74A]	[Neurospora crassa OR74A]	Expect = 0.0	>sp|P39012.1|GAA1_YEAST RecName: Full=GPI transamidase component GAA1	Expect = 1e-076	Gaa1	plas 17, extr 5, E.R. 4	6.71	7.74	8.06	20.84	17.96	31.25	32.48	39.39	0.39	0.91	1.34	1.47	-1.36	-0.14	0.42	0.56	1	0.998	1	1
SMAC_03516	2186	0	0	0	1	0	>ref|XP_959789.1| hypothetical protein NCU02368 [Neurospora crassa OR74A]	[Neurospora crassa OR74A]	Expect = 0.0	>sp|P39012.1|GAA1_YEAST RecName: Full=GPI transamidase component GAA1	Expect = 1e-076	Gaa1	plas 17, extr 5, E.R. 4	6.71	7.74	8.06	20.84	17.96	31.25	32.48	39.39	0.39	0.91	1.34	1.47	-1.36	-0.14	0.42	0.56	1	0.998	1	1
SMAC_03517	2399	0	0	0	1	0	>ref|XP_959788.2| hypothetical protein NCU02367 [Neurospora crassa OR74A]	[Neurospora crassa OR74A]	Expect = 0.0	>sp|Q9USS8.2|YNB2_SCHPO RecName: Full=Uncharacterized protein C4.02c	Expect = 3e-040	DUF2410	nucl 10, extr 7, cyto 3, pero 3, cyto_pero 3	11.57	5.04	11.34	11.45	8.22	6.47	9.54	7.28	0.56	0.46	0.55	1.2	-0.84	-1.13	-0.86	0.26	1	1	1	1
SMAC_03519	553	0	0	0	1	0	>ref|XP_959785.1| hypothetical protein NCU02364 [Neurospora crassa OR74A]	[Neurospora crassa OR74A]	Expect = 1e-055	>sp|Q9P370.1|BUD20_SCHPO RecName: Full=Zinc finger protein bud20	Expect = 2e-018	zf-C2H2_jaz	nucl 16.5, cyto_nucl 11, mito 6, cyto 4.5	8.79	69.63	99.34	103.08	245.29	233.27	197.2	189.94	0.58	1.67	1.4	0.84	-0.8	0.74	0.48	-0.25	1	1	1	1
SMAC_03519	840	0	0	1	1	0	>ref|XP_959785.1| hypothetical protein NCU02364 [Neurospora crassa OR74A]	[Neurospora crassa OR74A]	Expect = 1e-055	>sp|Q9P370.1|BUD20_SCHPO RecName: Full=Zinc finger protein bud20	Expect = 2e-018	zf-C2H2_jaz	nucl 16.5, cyto_nucl 11, mito 6, cyto 4.5	8.79	69.63	99.34	103.08	245.29	233.27	197.2	189.94	0.58	1.67	1.4	0.84	-0.8	0.74	0.48	-0.25	1	1	1	1
SMAC_03527	5445	1	0	0	0	0	>sp|Q01371.2|WC1_NEUCR RecName: Full=White collar 1 protein; Short=WC1	not specified	Expect = 0.0	>sp|Q01371.2|WC1_NEUCR RecName: Full=White collar 1 protein; Short=WC1	Expect = 0.0	PAS_3,GATA,PAS,PAS_4	nucl 19, plas 6	7.38	17.57	15.07	24.56	57.99	52.32	53.89	64.27	0.67	1.67	1.83	1.1	-0.58	0.74	0.87	0.13	1	1	1	1
SMAC_03534	1097	0	0	1	0	0	>ref|XP_957882.1| hypothetical protein NCU10067 [Neurospora crassa OR74A]	[Neurospora crassa OR74A]	Expect = 2e-124	>sp|P32496.3|RPN12_YEAST RecName: Full=26S proteasome regulatory subunit RPN12; AltName:	Expect = 3e-031	SAC3_GANP,PCI_Csn8	nucl 10, mito 9.5, cyto_nucl 8.833, cyto_mito 8.166, cyto 5.5	13.16	88.16	47.59	158.92	32.06	23.14	48.27	58.59	0.51	0.13	0.26	1.99	-0.98	-2.92	-1.93	0.99	1	1	1	1
SMAC_03534	1167	0	0	0	1	0	>ref|XP_957882.1| hypothetical protein NCU10067 [Neurospora crassa OR74A]	[Neurospora crassa OR74A]	Expect = 2e-124	>sp|P32496.3|RPN12_YEAST RecName: Full=26S proteasome regulatory subunit RPN12; AltName:	Expect = 3e-031	SAC3_GANP,PCI_Csn8	nucl 10, mito 9.5, cyto_nucl 8.833, cyto_mito 8.166, cyto 5.5	13.16	88.16	47.59	158.92	32.06	23.14	48.27	58.59	0.51	0.13	0.26	1.99	-0.98	-2.92	-1.93	0.99	1	1	1	1
SMAC_03536	4299	0	0	1	0	0	>ref|XP_959471.1| hypothetical protein NCU02349 [Neurospora crassa OR74A]	[Neurospora crassa OR74A]	Expect = 0.0	>sp|Q09140.2|UGGG_SCHPO RecName: Full=UDP-glucose:glycoprotein glucosyltransferase; AltName:	Expect = 3e-125	UDP-g_GGTase,Glyco_transf_8	cyto 9, extr 8, mito 3, E.R. 3, pero 2, golg 2	25.71	5.89	29.76	11.23	14.63	15.1	25.41	25.95	0.76	0.82	1.47	1.78	-0.4	-0.28	0.55	0.83	1	1	1	1
SMAC_03561	487	0	0	1	0	0	>ref|XP_959756.2| hypothetical protein NCU02330 [Neurospora crassa OR74A]	[Neurospora crassa OR74A]	Expect = 2e-016	No hits found		no hits above threshold	extr 24, E.R. 2	14.15	237.59	4575.67	240.43	102.66	54.62	313.52	360.24	0.31	0.09	0.38	4.46	-1.69	-3.54	-1.38	2.16	1	1	1	1
SMAC_03561	489	0	0	0	1	0	>ref|XP_959756.2| hypothetical protein NCU02330 [Neurospora crassa OR74A]	[Neurospora crassa OR74A]	Expect = 2e-016	No hits found		no hits above threshold	extr 24, E.R. 2	14.15	237.59	4575.67	240.43	102.66	54.62	313.52	360.24	0.31	0.09	0.38	4.46	-1.69	-3.54	-1.38	2.16	1	1	1	1
SMAC_03565	266	0	0	0	0	1	>ref|XP_001227732.1| hypothetical protein CHGG_09805 [Chaetomium globosum CBS 148.51]	[Chaetomium globosum CBS 148.51]	Expect = 2e-091	>sp|Q5BCX8.1|EGLD_EMENI RecName: Full=Endo-beta-1,4-glucanase D; Short=Endoglucanase	Expect = 6e-019	Glyco_hydro_61	extr 26	19.41	0.67	37.89	0.06	0.33	0	0.2	0	1.19	0.04	0.03	0.79	0.26	-4.78	-5.12	-0.34	0.928	1	1	0.637
SMAC_03578	2615	0	0	0	0	1	>ref|XP_959663.1| hypothetical protein NCU08171 [Neurospora crassa OR74A]	[Neurospora crassa OR74A]	Expect = 0.0	>sp|O94142.1|KO1_GIBFU RecName: Full=Ent-kaurene oxidase; AltName: Full=Cytochrome P450	Expect = 2e-029	p450	extr 13, cyto 5, mito 2, plas 2, E.R. 2, nucl 1, pero 1, golg 1	87.93	27.39	75.5	68.43	25.45	62.94	161.26	192.25	0.57	0.47	1.88	4.01	-0.81	-1.09	0.91	2	1	1	1	1
SMAC_03584	1563	1	0	0	0	0	>gb|EFQ31887.1| OPT oligopeptide transporter [Glomerella graminicola M1.001]	[Glomerella graminicola M1.001]	Expect = 0.0	>sp|Q06593.1|OPT2_YEAST RecName: Full=Oligopeptide transporter 2	Expect = 1e-177	OPT	plas 26	74.85	2.02	55.75	2.08	6.38	3.55	0.79	0.38	2.26	0.5	0.06	0.13	1.18	-1.01	-3.96	-2.95	1	1	1	1
SMAC_03598	2297	0	0	1	0	0	>ref|XP_959562.2| hypothetical protein NCU08151 [Neurospora crassa OR74A]	[Neurospora crassa OR74A]	Expect = 0.0	>sp|O13911.1|PNK1_SCHPO RecName: Full=Bifunctional polynucleotide phosphatase/kinase;	Expect = 6e-067	PNK3P	nucl 12, cyto 7.5, cyto_mito 7.5, mito 6.5	20.41	12.47	26.06	14.47	34.08	30.01	23.49	28.31	0.92	1.48	1.22	0.83	-0.13	0.56	0.29	-0.27	0.999	1	1	1
SMAC_03599	802	0	0	0	0	1	>ref|XP_959561.1| hypothetical protein NCU08150 [Neurospora crassa OR74A]	[Neurospora crassa OR74A]	Expect = 3e-094	No hits found		no hits above threshold	nucl 19.5, cyto_nucl 14.5, cyto 6.5	9.45	9.47	10.74	18.19	16.51	15.02	183.4	198.75	0.55	0.64	8.04	12.47	-0.86	-0.63	3.01	3.64	1	1	1	1
SMAC_03607	1629	0	0	0	1	0	>ref|XP_001728068.1| diphosphomevalonate decarboxylase [Neurospora crassa OR74A]	[Neurospora crassa OR74A]	Expect = 0.0	>sp|O13963.1|ERG19_SCHPO RecName: Full=Diphosphomevalonate decarboxylase; AltName: Full=Mevalonate	Expect = 3e-126	GHMP_kinases_N	mito 20, cyto 7	22.13	57.36	35.31	163.81	43.1	32.02	32.09	35.32	0.34	0.18	0.16	0.93	-1.56	-2.5	-2.61	-0.11	1	1	1	0.994
SMAC_03612	4082	0	0	0	0	1	>ref|XP_959678.2| DNA mismatch repair protein msh6 [Neurospora crassa OR74A]	[Neurospora crassa OR74A]	Expect = 0.0	>sp|O74502.1|MSH6_SCHPO RecName: Full=DNA mismatch repair protein msh6	Expect = 0.0	MutS_V,MutS_III,MutS_I,MutS_II,MutS_IV	nucl 15, mito 11	6.72	2.62	16.18	5.19	11.68	15.28	9.52	8.2	0.56	1.57	1.07	0.68	-0.84	0.65	0.1	-0.55	1	1	0.95	1
SMAC_03614	793	0	0	0	1	0	>emb|CAT00781.1| beta class carbonic anhydrase [Sordaria macrospora]	[Sordaria macrospora]	Expect = 7e-126	>sp|Q5BCC5.2|CAN_EMENI RecName: Full=Carbonic anhydrase; AltName: Full=Carbonate dehydratase	Expect = 3e-092	Pro_CA	cyto 10, cyto_nucl 10, nucl 8, pero 8	82.78	209.36	180.28	263.29	31.75	22.51	44.65	57.81	0.74	0.08	0.15	1.94	-0.44	-3.73	-2.77	0.95	1	1	1	1
SMAC_03615	1581	0	0	0	0	1	>gb|EFQ25715.1| major facilitator superfamily transporter [Glomerella graminicola	[Glomerella graminicola	Expect = 0.0	>sp|Q9US44.1|YIZG_SCHPO RecName: Full=Uncharacterized transporter C1002.16c	Expect = 2e-048	MFS_1,Sugar_tr	plas 27	3.3	2.2	3.52	5.22	5.37	3.92	5.23	9.27	0.49	0.65	1.03	1.58	-1.04	-0.61	0.05	0.66	1	1	0.734	1
SMAC_03618	2320	0	0	0	1	0	>ref|XP_959674.1| hypothetical protein NCU08131 [Neurospora crassa OR74A]	[Neurospora crassa OR74A]	Expect = 0.0	>sp|P19269.1|AMY1_DEBOC RecName: Full=Alpha-amylase 1; AltName: Full=1,4-alpha-D-glucan	Expect = 8e-110	Alpha-amylase,DUF1966	extr 14, cyto 5, golg 3, cyto_mito 3	22.23	112.46	37.15	112.55	37.32	29.43	29.9	32.26	0.92	0.23	0.22	0.96	-0.12	-2.15	-2.2	-0.05	1	1	1	0.915
SMAC_03636	767	0	0	1	1	0	>ref|XP_959591.1| hypothetical protein NCU02197 [Neurospora crassa OR74A]	[Neurospora crassa OR74A]	Expect = 3e-052	No hits found		DPBB_1,Barwin	extr 27	3.24	0	9.8	0.78	37.26	25.53	429.82	545.07	0.39	13.57	216.66	15.97	-1.37	3.76	7.76	4	1	1	1	1
SMAC_03645	475	1	0	0	0	0	>ref|XP_959522.1| hypothetical protein NCU02203 [Neurospora crassa OR74A]	[Neurospora crassa OR74A]	Expect = 0.0	>sp|Q76PD2.2|YJ01_SCHPO RecName: Full=LIM domain and RING finger protein C1223.01	Expect = 8e-094	no hits above threshold	nucl 25	92.85	18.3	57.97	20.52	15.53	10.31	23.82	28.3	1.37	0.38	0.8	2.09	0.45	-1.39	-0.33	1.06	1	1	1	1
SMAC_03645	482	1	0	0	0	0	>ref|XP_959522.1| hypothetical protein NCU02203 [Neurospora crassa OR74A]	[Neurospora crassa OR74A]	Expect = 0.0	>sp|Q76PD2.2|YJ01_SCHPO RecName: Full=LIM domain and RING finger protein C1223.01	Expect = 8e-094	no hits above threshold	nucl 25	92.85	18.3	57.97	20.52	15.53	10.31	23.82	28.3	1.37	0.38	0.8	2.09	0.45	-1.39	-0.33	1.06	1	1	1	1
SMAC_03645	3146	0	0	1	1	0	>ref|XP_959522.1| hypothetical protein NCU02203 [Neurospora crassa OR74A]	[Neurospora crassa OR74A]	Expect = 0.0	>sp|Q76PD2.2|YJ01_SCHPO RecName: Full=LIM domain and RING finger protein C1223.01	Expect = 8e-094	no hits above threshold	nucl 25	92.85	18.3	57.97	20.52	15.53	10.31	23.82	28.3	1.37	0.38	0.8	2.09	0.45	-1.39	-0.33	1.06	1	1	1	1
SMAC_03656	521	0	0	0	0	1	>ref|XP_959630.1| hypothetical protein NCU02217 [Neurospora crassa OR74A]	[Neurospora crassa OR74A]	Expect = 6e-035	>sp|Q7S4H6.1|COX23_NEUCR RecName: Full=Cytochrome c oxidase-assembly factor cox-23, mitochondrial;	Expect = 6e-037	no hits above threshold	nucl 19, cyto 3, mito 2, pero 2	25.48	14.16	34.9	10.82	8.91	9.44	26.44	33.79	1.27	0.5	1.69	3.34	0.35	-0.99	0.75	1.74	1	1	1	1
SMAC_03657	1966	0	0	1	0	0	>ref|XP_959431.1| hypothetical protein NCU02216 [Neurospora crassa OR74A]	[Neurospora crassa OR74A]	Expect = 0.0	>sp|O74556.1|YCZ2_SCHPO RecName: Full=Putative mannan endo-1,6-alpha-mannosidase C970.02;	Expect = 8e-081	Glyco_hydro_76	extr 24, E.R. 2	6.06	9.68	15.73	37.94	53.19	62.17	19.13	20.35	0.26	1.16	0.41	0.35	-1.97	0.21	-1.3	-1.51	1	1	1	1
SMAC_03660	357	0	0	0	0	1	>ref|XP_959633.1| hypothetical protein NCU02220 [Neurospora crassa OR74A]	[Neurospora crassa OR74A]	Expect = 2e-117	>sp|P39598.1|YWBO_BACSU RecName: Full=Uncharacterized protein ywbO	Expect = 1e-009	DSBA	cyto 22.5, cyto_nucl 12, mito 3	37.97	298.74	65.21	95.2	184.72	97.7	34.78	29.83	2.74	1.08	0.26	0.24	1.46	0.11	-1.94	-2.04	1	1	1	1
SMAC_03663	2138	0	1	0	0	0	>ref|XP_959636.1| hypothetical protein NCU02223 [Neurospora crassa OR74A]	[Neurospora crassa OR74A]	Expect = 0.0	No hits found		TFIID_20kDa	nucl 16.5, cyto_nucl 14, cyto 6.5	206.1	13.99	100.84	13.81	0.13	0.65	0.35	0.11	2.33	0.01	0.01	0.62	1.22	-6.24	-6.92	-0.68	1	1	1	0.968
SMAC_03663	2440	1	0	0	0	0	>ref|XP_959636.1| hypothetical protein NCU02223 [Neurospora crassa OR74A]	[Neurospora crassa OR74A]	Expect = 0.0	No hits found		TFIID_20kDa	nucl 16.5, cyto_nucl 14, cyto 6.5	206.1	13.99	100.84	13.81	0.13	0.65	0.35	0.11	2.33	0.01	0.01	0.62	1.22	-6.24	-6.92	-0.68	1	1	1	0.968
SMAC_03682	2082	0	0	0	1	0	>ref|XP_959503.1| hypothetical protein NCU02244 [Neurospora crassa OR74A]	[Neurospora crassa OR74A]	Expect = 0.0	No hits found		C2	nucl 16.5, cyto_nucl 12.5, cyto 7.5	20.85	19.24	10.86	9.9	4.43	4.2	5.37	9.88	1.99	0.31	0.55	1.76	0.99	-1.68	-0.87	0.81	1	1	1	1
SMAC_03695	1314	0	0	1	0	0	>ref|XP_959898.2| hypothetical protein NCU02254 [Neurospora crassa OR74A]	[Neurospora crassa OR74A]	Expect = 0.0	>sp|Q8VCN9.1|TBCC_MOUSE RecName: Full=Tubulin-specific chaperone C; AltName: Full=Tubulin-folding	Expect = 4e-020	TBCC	nucl 16, cyto_nucl 11.5, pero 5, cyto 3	115.75	16.4	82.65	16.26	223.86	40.3	23.38	27.98	1.6	4.08	0.84	0.21	0.68	2.03	-0.25	-2.28	1	1	1	1
SMAC_03698	2313	0	0	1	0	0	>emb|CAF05891.1| related to protein tyrosine phosphatase phi [Neurospora crassa]	[Neurospora crassa]	Expect = 0.0	>sp|P25044.1|PTP1_YEAST RecName: Full=Tyrosine-protein phosphatase 1; AltName: Full=Protein-tyrosine	Expect = 4e-031	Y_phosphatase	mito 13, nucl 11, cyto 2	52.51	31.94	68.63	44.02	41.7	28.83	25.62	19.62	0.79	0.54	0.37	0.68	-0.35	-0.89	-1.45	-0.56	1	1	1	1
SMAC_03702	234	0	0	0	0	1	>ref|XP_959906.1| hypothetical protein NCU02262 [Neurospora crassa OR74A]	[Neurospora crassa OR74A]	Expect = 1e-081	>sp|Q9P6M3.1|MIS14_SCHPO RecName: Full=Kinetochore protein mis14; AltName: Full=NMS complex	Expect = 2e-006	no hits above threshold	nucl 17, cyto_nucl 14.5, cyto 8	22.31	3.77	15.47	2.8	0.68	0.22	1.92	2.36	1.87	0.08	0.4	4.78	0.9	-3.59	-1.33	2.26	1	1	1	1
SMAC_03703	1501	0	0	0	0	1	>ref|XP_959907.1| Sec14 cytosolic factor [Neurospora crassa OR74A]	[Neurospora crassa OR74A]	Expect = 4e-168	>sp|Q10137.1|SEC14_SCHPO RecName: Full=Sec14 cytosolic factor; AltName: Full=Phosphatidylinositol/phosphatidyl-choline	Expect = 2e-105	CRAL_TRIO,CRAL_TRIO_N	cyto 15.5, cyto_nucl 10.5, pero 5, nucl 4.5	43.84	133.5	76.51	167.51	270.61	262.89	658.59	562.98	0.75	1.2	2.87	2.38	-0.42	0.27	1.52	1.25	1	1	1	1
SMAC_03703	1546	0	0	1	0	0	>ref|XP_959907.1| Sec14 cytosolic factor [Neurospora crassa OR74A]	[Neurospora crassa OR74A]	Expect = 4e-168	>sp|Q10137.1|SEC14_SCHPO RecName: Full=Sec14 cytosolic factor; AltName: Full=Phosphatidylinositol/phosphatidyl-choline	Expect = 2e-105	CRAL_TRIO,CRAL_TRIO_N	cyto 15.5, cyto_nucl 10.5, pero 5, nucl 4.5	43.84	133.5	76.51	167.51	270.61	262.89	658.59	562.98	0.75	1.2	2.87	2.38	-0.42	0.27	1.52	1.25	1	1	1	1
SMAC_03705	1469	1	0	0	0	0	>sp|Q09033.1|FRQ_SORFI RecName: Full=Frequency clock protein	not specified	Expect = 0.0	>sp|Q09033.1|FRQ_SORFI RecName: Full=Frequency clock protein	Expect = 0.0	FRQ	nucl 18.5, cyto_nucl 11, mito 6	55.59	25.44	48.52	25.49	8.95	11.05	12.28	16.45	1.15	0.26	0.38	1.45	0.2	-1.94	-1.4	0.54	1	1	1	1
[truncated: 2,745 more rows]

## Sheet: wt_veg
Table S2. Analysis of putative RNA editing sites in S. macrospora.
[truncated: 1,073 more rows]

## Sheet: wt_sex
Table S2. Analysis of putative RNA editing sites in S. macrospora.
[truncated: 589 more rows]

[truncated: 6 more sheets: wt_proto, pro1_proto, nox1_proto, wt_proto_only, wt_proto_only_AI, wt_proto_only_AI_cov]
