# Supplementary material for: RNA Editing During Sexual Development Occurs in Distantly Related Filamentous Ascomycetes
Source: Genome Biol Evol. 2017 Apr 1;9(4):855–68. doi: 10.1093/gbe/evx052 (PMC5381528; doi:10.1093/gbe/evx052)
Supplement: Supplementary Data [file evx052_Supp.zip › evx052_Supp/Table_S3.xlsx]

## Sheet: all_potential_editing_sites
Table S3. Analysis of putative RNA editing sites in P. confluens.
Sheet 1: Overview of all putative editing sites that were identified in at least one of the analyzed samples.
In columns C-E, "1" indicates that the site was identified as editing target in both independent replicates of the respective sample, "0" indicates that it was not identified as edited in the sample.
Columns F-H give annotation information on the corresponding gene that contains the putative editing site.
Columns I-Q give expression information from RNA-seq experiments on the gene that contains the putative editing site.
(Expression ratios of an analysis with three different methods to determine differential expression, see Traeger et al. 2013 for details).
locus_tag	position	DD	vegmix	sex	product	Pfam domain model name for all domains found in the protein (sorted by e-value)	WolfPsort predictions	classic_ratio_sex_DD	DESeq_ratio_sex_DD	LOX_ratio_sex_DD	classic_ratio_sex_vegmix	DESeq_ratio_sex_vegmix	LOX_ratio_sex_vegmix	classic_ratio_DD_vegmix	DESeq_ratio_DD_vegmix	LOX_ratio_DD_vegmix
PCON_01000	798	1	0	0	Similar to Protein CbxX, chromosomal; acc. no. P40118	AAA,AAA_22,AAA_19,AAA_5,Mg_chelatase,Viral_helicase1,AAA_17,RuvB_N,RNA_helicase,Sigma54_activ_2,AAA_14,AAA_24,Sigma54_activat	cyto 18, cyto_nucl 12.666, cyto_mito 10.166, cyto_pero 10.166	0.66	0.54	0.89	0.93	0.81	1.07	1.42	1.5	1.2
PCON_01002	4209	0	0	1	Protein of unknown function	no hits above threshold	mito 13, nucl 10.5, cyto_nucl 8, cyto 2.5	1.34	1.1	1.81	1.43	1.24	1.61	1.08	1.13	0.89
PCON_01003	604	0	1	0	Similar to SH3 domain-containing protein PJ696.02; acc. no. Q9URW6	DUF500,SH3_1,SH3_2,SH3_9	extr 9, mito 8.5, cyto_mito 7.333, cyto 5, cyto_nucl 4.833, nucl 3.5	1.78	1.47	2.41	1.37	1.2	1.57	0.77	0.81	0.65
PCON_01004	825	0	0	0	Similar to Uncharacterized MFS-type transporter C1271.10c; acc. no. O94343	MFS_1	plas 25	1.38	1.14	1.84	3.49	3.02	3.8	2.53	2.65	2.06
PCON_01004	2059	0	0	0	Similar to Uncharacterized MFS-type transporter C1271.10c; acc. no. O94343	MFS_1	plas 25	1.38	1.14	1.84	3.49	3.02	3.8	2.53	2.65	2.06
PCON_01009	662	0	1	0	Similar to Sterol regulatory element-binding protein ECM22; acc. no. Q05958	Zn_clus,Fungal_trans_2	nucl 12, cyto 5, mito 4, plas 3, pero 2	1.09	0.9	1.46	0.9	0.78	1.01	0.83	0.87	0.69
PCON_01014	380	0	0	1	Similar to hypothetical protein [Tuber melanosporum Mel28]; acc. no. XP_002835932	no hits above threshold	extr 9, mito 6, cyto 6, cyto_mito 6	0.66	0.54	0.9	1.33	1.16	1.56	2.04	2.14	1.74
PCON_01018	529	0	0	1	Similar to Protein rai1; acc. no. Q5AYW6	RAI1	nucl 11, mito 9, cyto 5	0.78	0.64	1.05	0.81	0.71	0.94	1.05	1.1	0.89
PCON_01018	530	0	0	1	Similar to Protein rai1; acc. no. Q5AYW6	RAI1	nucl 11, mito 9, cyto 5	0.78	0.64	1.05	0.81	0.71	0.94	1.05	1.1	0.89
PCON_01020	1034	1	0	1	Similar to Protein vip1; acc. no. P87216	RRM_6,RRM_1	cyto_mito 9.166, mito 9, cyto 9, cyto_nucl 7.5	0.62	0.5	0.83	0.76	0.66	0.89	1.25	1.3	1.07
PCON_01021	1383	1	0	0	Similar to SWI/SNF and RSC complexes subunit arp9; acc. no. Q9UTQ7	Actin	cyto 11, cysk 8, cyto_nucl 7.833, cyto_mito 6.833, nucl 3.5, pero 2	1.2	0.99	1.62	1.13	0.99	1.3	0.94	0.99	0.81
PCON_01021	1926	0	0	1	Similar to SWI/SNF and RSC complexes subunit arp9; acc. no. Q9UTQ7	Actin	cyto 11, cysk 8, cyto_nucl 7.833, cyto_mito 6.833, nucl 3.5, pero 2	1.2	0.99	1.62	1.13	0.99	1.3	0.94	0.99	0.81
PCON_01023	598	0	0	1	Similar to LEC14B homolog; acc. no. O24467	WD40	nucl 13.5, cyto_nucl 11.5, cyto 8.5, pero 3	1.13	0.94	1.51	1.09	0.95	1.22	0.97	1.02	0.81
PCON_01023	1699	1	0	1	Similar to LEC14B homolog; acc. no. O24467	WD40	nucl 13.5, cyto_nucl 11.5, cyto 8.5, pero 3	1.13	0.94	1.51	1.09	0.95	1.22	0.97	1.02	0.81
PCON_01024	971	0	1	0	Similar to 40S ribosomal protein S3; acc. no. O60128	Ribosomal_S3_C,KH_2	mito 22, cyto 3.5, cyto_nucl 3	0.82	0.68	1.12	0.79	0.69	0.91	0.96	1.02	0.82
PCON_01026	218	0	1	0	Similar to Protein phosphatase 2C homolog 5; acc. no. Q12511	PP2C,PP2C_2	mito 21, cyto 5	1.13	0.93	1.53	0.97	0.84	1.11	0.86	0.9	0.72
PCON_01026	892	0	1	1	Similar to Protein phosphatase 2C homolog 5; acc. no. Q12511	PP2C,PP2C_2	mito 21, cyto 5	1.13	0.93	1.53	0.97	0.84	1.11	0.86	0.9	0.72
PCON_01026	899	1	1	0	Similar to Protein phosphatase 2C homolog 5; acc. no. Q12511	PP2C,PP2C_2	mito 21, cyto 5	1.13	0.93	1.53	0.97	0.84	1.11	0.86	0.9	0.72
PCON_01026	1551	1	0	0	Similar to Protein phosphatase 2C homolog 5; acc. no. Q12511	PP2C,PP2C_2	mito 21, cyto 5	1.13	0.93	1.53	0.97	0.84	1.11	0.86	0.9	0.72
PCON_01034	1100	1	0	0	Similar to Mitochondrial division protein 1; acc. no. Q1DIW7	WD40,Nup160	plas 8, nucl 7, mito 6, cyto 2, extr 1, E.R. 1, golg 1, vacu 1, cyto_pero 1	0.9	0.74	1.21	0.86	0.75	0.98	0.96	1.01	0.81
PCON_01035	366	0	0	1	Protein of unknown function	no hits above threshold	nucl 17, cyto_nucl 15.833, cyto 8.5, cyto_mito 5.498	542.15	193.17	285.35	415.92	310.49	350.96	1.8	1.61	1.23
PCON_01042	1675	0	0	1	Similar to Alpha-ketoglutarate-dependent dioxygenase alkB homolog 2; acc. no. Q6NS38	Isochorismatase,2OG-FeII_Oxy_2,GST_N_3,GST_N_2	mito 18, mito_nucl 11.333, cyto_mito 10.833, nucl 3.5, cyto 2.5	0.58	0.48	0.78	0.58	0.5	0.66	0.99	1.04	0.85
PCON_01042	2399	1	1	0	Similar to Alpha-ketoglutarate-dependent dioxygenase alkB homolog 2; acc. no. Q6NS38	Isochorismatase,2OG-FeII_Oxy_2,GST_N_3,GST_N_2	mito 18, mito_nucl 11.333, cyto_mito 10.833, nucl 3.5, cyto 2.5	0.58	0.48	0.78	0.58	0.5	0.66	0.99	1.04	0.85
PCON_01042	3755	0	0	0	Similar to Alpha-ketoglutarate-dependent dioxygenase alkB homolog 2; acc. no. Q6NS38	Isochorismatase,2OG-FeII_Oxy_2,GST_N_3,GST_N_2	mito 18, mito_nucl 11.333, cyto_mito 10.833, nucl 3.5, cyto 2.5	0.58	0.48	0.78	0.58	0.5	0.66	0.99	1.04	0.85
PCON_01044	2336	0	0	1	Similar to Pentafunctional AROM polypeptide; acc. no. A7F7H0	EPSP_synthase,DHQ_synthase,DHquinase_I,SKI,Shikimate_dh_N,Shikimate_DH,Fe-ADH_2	cyto 21, cyto_nucl 12, mito 4	0.76	0.63	1.03	1.04	0.9	1.17	1.38	1.44	1.14
PCON_01063	717	1	1	1	Similar to Acyl-coenzyme A thioesterase 8; acc. no. Q8VHK0	4HBT_3,Acyl_CoA_thio	mito 19, nucl 3, cyto 3, cyto_nucl 3	1.01	0.83	1.35	0.68	0.59	0.78	0.68	0.71	0.58
PCON_01063	789	1	1	1	Similar to Acyl-coenzyme A thioesterase 8; acc. no. Q8VHK0	4HBT_3,Acyl_CoA_thio	mito 19, nucl 3, cyto 3, cyto_nucl 3	1.01	0.83	1.35	0.68	0.59	0.78	0.68	0.71	0.58
PCON_01063	1029	1	1	1	Similar to Acyl-coenzyme A thioesterase 8; acc. no. Q8VHK0	4HBT_3,Acyl_CoA_thio	mito 19, nucl 3, cyto 3, cyto_nucl 3	1.01	0.83	1.35	0.68	0.59	0.78	0.68	0.71	0.58
PCON_01063	1045	1	1	1	Similar to Acyl-coenzyme A thioesterase 8; acc. no. Q8VHK0	4HBT_3,Acyl_CoA_thio	mito 19, nucl 3, cyto 3, cyto_nucl 3	1.01	0.83	1.35	0.68	0.59	0.78	0.68	0.71	0.58
PCON_01073	2759	1	0	1	Similar to Protein transport protein sec1; acc. no. O94590	Sec1	nucl 14, cyto_nucl 12.5, cyto 9, mito 2	1.09	0.9	1.48	1.22	1.06	1.38	1.12	1.18	0.93
PCON_01076	223	0	1	1	Protein of unknown function	no hits above threshold	mito 22, nucl 3	1.57	1.29	2.1	1.59	1.36	1.82	1.01	1.05	0.86
PCON_01096	705	0	0	1	Similar to Zeaxanthin epoxidase, chloroplastic; acc. no. P93236	FAD_binding_3	mito 12, extr 5, cyto 3, E.R. 3, nucl 1, plas 1, pero 1, cysk 1	1.82	1.5	2.5	2.89	2.44	3.36	1.59	1.62	1.34
PCON_01098	2444	0	1	0	Similar to Nephrocystin-3; acc. no. Q6AZT7	TPR_12,TPR_10,TPR_1,TPR_7,TPR_2,TPR_11,TPR_14,TPR_16,Apc3,MIT,TPR_8,NB-ARC,TPR_17,TPR_6,TPR_19,TPR_4,SPO22,DUF2225,Rab5-bind	mito 27	0.81	0.67	1.1	0.58	0.5	0.66	0.72	0.76	0.6
PCON_01102	4175	0	0	1	Similar to Phosphatidylserine decarboxylase proenzyme 3; acc. no. O14111	PS_Dcarbxylase,C2	mito 11, cyto 5, golg 3, nucl 2, plas 2, extr 2, E.R. 2	0.88	0.73	1.18	0.88	0.77	0.98	1	1.05	0.83
PCON_01103	2958	0	0	1	Similar to Ubiquitin-activating enzyme E1 1; acc. no. O94609	ThiF,UBACT,UBA_e1_C,UBA_e1_thiolCys	nucl 15, cyto_nucl 14.5, cyto 10	1.63	1.35	2.19	1.44	1.26	1.63	0.89	0.93	0.74
PCON_01103	3117	0	0	1	Similar to Ubiquitin-activating enzyme E1 1; acc. no. O94609	ThiF,UBACT,UBA_e1_C,UBA_e1_thiolCys	nucl 15, cyto_nucl 14.5, cyto 10	1.63	1.35	2.19	1.44	1.26	1.63	0.89	0.93	0.74
PCON_01109	780	1	1	1	Similar to Glutathione peroxidase; acc. no. O59858	GSHPx	mito 23, cyto_mito 14	0.54	0.44	0.72	0.38	0.33	0.43	0.7	0.74	0.6
PCON_01109	781	0	1	1	Similar to Glutathione peroxidase; acc. no. O59858	GSHPx	mito 23, cyto_mito 14	0.54	0.44	0.72	0.38	0.33	0.43	0.7	0.74	0.6
PCON_01109	1091	0	0	1	Similar to Glutathione peroxidase; acc. no. O59858	GSHPx	mito 23, cyto_mito 14	0.54	0.44	0.72	0.38	0.33	0.43	0.7	0.74	0.6
PCON_01109	1566	0	0	1	Similar to Glutathione peroxidase; acc. no. O59858	GSHPx	mito 23, cyto_mito 14	0.54	0.44	0.72	0.38	0.33	0.43	0.7	0.74	0.6
PCON_01109	1800	1	0	0	Similar to Glutathione peroxidase; acc. no. O59858	GSHPx	mito 23, cyto_mito 14	0.54	0.44	0.72	0.38	0.33	0.43	0.7	0.74	0.6
PCON_01112	466	1	1	0	Similar to Delta-1-pyrroline-5-carboxylate dehydrogenase, mitochondrial; acc. no. Q9P8I0	Aldedh	mito 27	0.7	0.58	0.94	1.09	0.93	1.24	1.55	1.6	1.31
PCON_01116	400	0	0	1	Similar to Transcription initiation factor IIB; acc. no. O13749	TFIIB,TF_Zn_Ribbon	mito 8.5, mito_nucl 8, cyto 7, nucl 6.5, extr 3	913.69	669.9	805.71	852.78	500.59	520.5	n.d.	0.75	0.65
PCON_01117	493	0	0	0	Similar to hypothetical protein CIMG_03626 [Coccidioides immitis RS]; acc. no. XP_001244185	ATP_sub_h	mito 27	0.9	0.73	1.21	0.55	0.47	0.65	0.63	0.65	0.53
PCON_01118	589	0	0	0	Similar to hypothetical protein [Tuber melanosporum Mel28]; acc. no. XP_002835714	no hits above threshold	cyto 10.5, cyto_nucl 10, nucl 8.5, pero 5	2.24	1.67	2.7	1.38	1.19	1.59	0.69	0.72	0.59
PCON_01119	581	1	0	1	Similar to hypothetical protein [Tuber melanosporum Mel28]; acc. no. XP_002838810	no hits above threshold	nucl 16, cyto_nucl 13.5, cyto 9	0.92	0.75	1.24	0.86	0.74	1	0.94	0.98	0.8
PCON_01120	574	0	1	0	Similar to E3 ubiquitin-protein ligase MARCH5; acc. no. Q6GM44	RINGv	plas 10, mito 9, extr 3, E.R. 2, nucl 1, cyto 1, cyto_nucl 1, pero 1, cyto_pero 1	1.06	0.88	1.41	1.16	1.01	1.33	1.1	1.15	0.94
PCON_01120	1128	0	0	1	Similar to E3 ubiquitin-protein ligase MARCH5; acc. no. Q6GM44	RINGv	plas 10, mito 9, extr 3, E.R. 2, nucl 1, cyto 1, cyto_nucl 1, pero 1, cyto_pero 1	1.06	0.88	1.41	1.16	1.01	1.33	1.1	1.15	0.94
PCON_01126	106	0	0	0	Protein of unknown function	TMA7	mito 13, nucl 12	0.57	0.47	0.78	0.66	0.57	0.77	1.15	1.2	0.98
PCON_01127	184	0	0	1	Similar to hypothetical protein [Tuber melanosporum Mel28]; acc. no. XP_002835720	SAC3_GANP	mito 12, nucl 7, cyto 6	0.63	0.52	0.87	0.57	0.49	0.66	0.9	0.95	0.76
PCON_01127	314	0	1	0	Similar to hypothetical protein [Tuber melanosporum Mel28]; acc. no. XP_002835720	SAC3_GANP	mito 12, nucl 7, cyto 6	0.63	0.52	0.87	0.57	0.49	0.66	0.9	0.95	0.76
PCON_01134	1742	0	0	1	Similar to Ubiquitin carboxyl-terminal hydrolase 16; acc. no. P0CAQ1	UCH,UCH_1	nucl 11, cyto 9, mito 6	1.43	1.19	1.95	1.42	1.23	1.65	0.99	1.03	0.85
PCON_01134	1844	0	0	1	Similar to Ubiquitin carboxyl-terminal hydrolase 16; acc. no. P0CAQ1	UCH,UCH_1	nucl 11, cyto 9, mito 6	1.43	1.19	1.95	1.42	1.23	1.65	0.99	1.03	0.85
PCON_01136	438	1	0	0	Similar to hypothetical protein [Tuber melanosporum Mel28]; acc. no. XP_002841319	no hits above threshold	mito 24, cyto_mito 14	1.02	0.84	1.37	0.94	0.82	1.09	0.94	0.98	0.8
PCON_01136	623	1	0	1	Similar to hypothetical protein [Tuber melanosporum Mel28]; acc. no. XP_002841319	no hits above threshold	mito 24, cyto_mito 14	1.02	0.84	1.37	0.94	0.82	1.09	0.94	0.98	0.8
PCON_01137	2629	0	0	1	Similar to hypothetical protein [Tuber melanosporum Mel28]; acc. no. XP_002835696	no hits above threshold	mito 18.5, cyto_mito 10.999, nucl 5.5, cyto_nucl 5.333	1.47	1.2	1.96	1.45	1.27	1.66	1	1.05	0.85
PCON_01143	458	0	0	0	Protein of unknown function	no hits above threshold	extr 17, mito 3, plas 2, E.R. 2, vacu 2	55.27	65.69	67.49	16.82	8.37	10.9	0.21	0.13	0.16
PCON_01150	279	1	1	0	Similar to predicted protein [Trichoderma reesei QM6a]; acc. no. EGR50139	no hits above threshold	nucl 12, mito 7, cyto_nucl 7	0.3	0.25	0.41	0.87	0.76	1.01	2.91	3.06	2.47
PCON_01150	310	0	0	0	Similar to predicted protein [Trichoderma reesei QM6a]; acc. no. EGR50139	no hits above threshold	nucl 12, mito 7, cyto_nucl 7	0.3	0.25	0.41	0.87	0.76	1.01	2.91	3.06	2.47
PCON_01153	1225	0	0	1	Similar to hypothetical protein [Tuber melanosporum Mel28]; acc. no. XP_002837646	no hits above threshold	nucl 22.5, cyto_nucl 15, cyto 4.5	1.2	1	1.64	0.77	0.68	0.89	0.64	0.68	0.54
PCON_01154	3695	1	0	0	Similar to Transcription factor steA; acc. no. O74252	zf-C2H2,zf-C2H2_4	nucl 18, cyto 3, plas 3, mito 1, pero 1, cysk 1	1.4	1.16	1.89	1.59	1.37	1.76	1.14	1.18	0.93
PCON_01161	1155	0	0	1	Similar to Thermolabile hemolysin; acc. no. Q99289	Lipase_GDSL,Lipase_GDSL_2	extr 9, cyto_nucl 4, nucl 3.5, cyto 3.5, golg 3, mito 2, plas 2, vacu 2	0.41	0.34	0.56	0.54	0.47	0.63	1.32	1.39	1.12
PCON_01167	2006	0	0	1	Similar to Probable chloride channel protein UM03490-D; acc. no. P0C197	Voltage_CLC,CBS	plas 22, E.R. 3	1.05	0.87	1.39	1.24	1.09	1.4	1.19	1.25	1
PCON_01170	225	0	0	1	Similar to Dual specificity protein phosphatase PPS1; acc. no. P38148	DSPc,Y_phosphatase	mito 18, cyto 4, nucl 3, cyto_pero 3	1.5	1.24	2	1.64	1.42	1.8	1.09	1.14	0.9
PCON_01170	320	0	0	1	Similar to Dual specificity protein phosphatase PPS1; acc. no. P38148	DSPc,Y_phosphatase	mito 18, cyto 4, nucl 3, cyto_pero 3	1.5	1.24	2	1.64	1.42	1.8	1.09	1.14	0.9
PCON_01170	3393	0	1	0	Similar to Dual specificity protein phosphatase PPS1; acc. no. P38148	DSPc,Y_phosphatase	mito 18, cyto 4, nucl 3, cyto_pero 3	1.5	1.24	2	1.64	1.42	1.8	1.09	1.14	0.9
PCON_01170	3574	0	1	0	Similar to Dual specificity protein phosphatase PPS1; acc. no. P38148	DSPc,Y_phosphatase	mito 18, cyto 4, nucl 3, cyto_pero 3	1.5	1.24	2	1.64	1.42	1.8	1.09	1.14	0.9
PCON_01172	519	1	1	1	Similar to DNA topoisomerase 2-associated protein pat1; acc. no. O42958	PAT1	cyto_nucl 11, nucl 10.5, cyto 8.5, mito 4, plas 1, pero 1, E.R. 1, cysk 1	1.03	0.85	1.39	1.01	0.88	1.14	0.98	1.03	0.82
PCON_01172	1340	0	0	1	Similar to DNA topoisomerase 2-associated protein pat1; acc. no. O42958	PAT1	cyto_nucl 11, nucl 10.5, cyto 8.5, mito 4, plas 1, pero 1, E.R. 1, cysk 1	1.03	0.85	1.39	1.01	0.88	1.14	0.98	1.03	0.82
PCON_01172	1820	0	1	0	Similar to DNA topoisomerase 2-associated protein pat1; acc. no. O42958	PAT1	cyto_nucl 11, nucl 10.5, cyto 8.5, mito 4, plas 1, pero 1, E.R. 1, cysk 1	1.03	0.85	1.39	1.01	0.88	1.14	0.98	1.03	0.82
PCON_01173	548	0	0	1	Similar to Glycolipid 2-alpha-mannosyltransferase 1; acc. no. Q00310	Glyco_transf_15	golg 10, extr 8, E.R. 6, plas 1, pero 1, vacu 1	2.3	1.9	3.11	1.45	1.16	1.44	0.63	0.61	0.46
PCON_01173	2087	0	0	1	Similar to Glycolipid 2-alpha-mannosyltransferase 1; acc. no. Q00310	Glyco_transf_15	golg 10, extr 8, E.R. 6, plas 1, pero 1, vacu 1	2.3	1.9	3.11	1.45	1.16	1.44	0.63	0.61	0.46
PCON_01175	1442	0	0	1	Similar to Sensitive to high expression protein 9 homolog, mitochondrial; acc. no. A1DEC4	She9_MDM33	mito 15, nucl 5, plas 3, cyto_nucl 3	1.01	0.83	1.37	0.6	0.52	0.7	0.59	0.62	0.51
PCON_01175	1458	0	0	1	Similar to Sensitive to high expression protein 9 homolog, mitochondrial; acc. no. A1DEC4	She9_MDM33	mito 15, nucl 5, plas 3, cyto_nucl 3	1.01	0.83	1.37	0.6	0.52	0.7	0.59	0.62	0.51
PCON_01179	1709	0	1	0	Similar to hypothetical protein NEUTE1DRAFT_78509 [Neurospora tetrasperma FGSC 2508]; acc. no. EGO58946	no hits above threshold	plas 21, E.R. 3, mito 2	0.8	0.66	1.06	0.9	0.78	0.99	1.14	1.19	0.94
PCON_01180	1465	1	0	0	Similar to Zinc finger protein 567; acc. no. Q8N184	zf-C2H2,zf-H2C2_2,zf-C2H2_4	nucl 25.5, cyto_nucl 14	1.83	1.51	2.37	0.8	0.7	0.88	0.44	0.46	0.37
PCON_01181	1787	0	0	1	Similar to hypothetical protein [Tuber melanosporum Mel28]; acc. no. XP_002841605	PI31_Prot_N	cysk 10, nucl 5, cyto 5, cyto_nucl 5	0.63	0.52	0.84	0.8	0.7	0.91	1.28	1.35	1.08
PCON_01181	1832	0	1	0	Similar to hypothetical protein [Tuber melanosporum Mel28]; acc. no. XP_002841605	PI31_Prot_N	cysk 10, nucl 5, cyto 5, cyto_nucl 5	0.63	0.52	0.84	0.8	0.7	0.91	1.28	1.35	1.08
PCON_01185	2261	0	0	1	Similar to Protein pim1; acc. no. P28745	RCC1,RCC1_2	cyto 12, cyto_mito 10.833, cyto_nucl 9.833, mito 8.5, nucl 6.5	1.3	1.07	1.74	1.61	1.4	1.84	1.24	1.3	1.06
PCON_01188	298	0	1	0	Protein of unknown function	no hits above threshold	mito 19, nucl 6	1.2	0.98	1.61	0.94	0.82	1.08	0.79	0.83	0.67
PCON_01188	540	0	0	1	Protein of unknown function	no hits above threshold	mito 19, nucl 6	1.2	0.98	1.61	0.94	0.82	1.08	0.79	0.83	0.67
PCON_01188	2206	0	0	1	Protein of unknown function	no hits above threshold	mito 19, nucl 6	1.2	0.98	1.61	0.94	0.82	1.08	0.79	0.83	0.67
PCON_01190	1526	0	1	0	Similar to Probable short/branched chain specific acyl-CoA dehydrogenase; acc. no. Q54RR5	Acyl-CoA_dh_1,Acyl-CoA_dh_N,Acyl-CoA_dh_M,Acyl-CoA_dh_2	mito 25.5, cyto_mito 14	1.27	1.05	1.69	1.42	1.24	1.61	1.12	1.18	0.95
PCON_01196	884	0	0	1	Similar to hypothetical protein [Tuber melanosporum Mel28]; acc. no. XP_002842272	no hits above threshold	extr 25	0.53	0.44	0.7	0.36	0.31	0.4	0.67	0.71	0.57
PCON_01196	1252	0	0	1	Similar to hypothetical protein [Tuber melanosporum Mel28]; acc. no. XP_002842272	no hits above threshold	extr 25	0.53	0.44	0.7	0.36	0.31	0.4	0.67	0.71	0.57
PCON_01196	1296	0	0	1	Similar to hypothetical protein [Tuber melanosporum Mel28]; acc. no. XP_002842272	no hits above threshold	extr 25	0.53	0.44	0.7	0.36	0.31	0.4	0.67	0.71	0.57
PCON_01200	576	1	1	0	Protein of unknown function	no hits above threshold	nucl 16.5, cyto_nucl 11.5, cyto 5.5, mito 5	0.81	0.67	1.09	0.82	0.71	0.93	1	1.06	0.85
PCON_01200	2447	0	1	0	Protein of unknown function	no hits above threshold	nucl 16.5, cyto_nucl 11.5, cyto 5.5, mito 5	0.81	0.67	1.09	0.82	0.71	0.93	1	1.06	0.85
PCON_01201	719	1	0	0	Similar to Microsomal glutathione S-transferase 3; acc. no. Q3T100	MAPEG	mito 9, cysk 7, cyto 4, pero 3, plas 2	1.62	1.32	2.25	1.24	1.07	1.47	0.77	0.81	0.65
PCON_01202	370	1	0	0	Protein of unknown function	no hits above threshold	nucl 14.5, cyto_nucl 11, cyto 6.5, mito 3	0.57	0.47	0.78	0.49	0.43	0.55	0.87	0.91	0.71
PCON_01206	459	0	0	1	Similar to hypothetical protein [Tuber melanosporum Mel28]; acc. no. XP_002842258	no hits above threshold	nucl 16.5, cyto_nucl 10, mito 7	0.26	0.21	0.34	0.33	0.28	0.37	1.31	1.38	1.08
PCON_01206	820	1	0	0	Similar to hypothetical protein [Tuber melanosporum Mel28]; acc. no. XP_002842258	no hits above threshold	nucl 16.5, cyto_nucl 10, mito 7	0.26	0.21	0.34	0.33	0.28	0.37	1.31	1.38	1.08
PCON_01210	579	0	0	1	Similar to Uncharacterized hemerythrin-like protein C869.06c; acc. no. Q9URY9	Hemerythrin	mito 23, nucl 2, cyto 2, cyto_nucl 2	3.62	2.99	5.27	4.8	4.16	5.85	1.33	1.39	1.11
PCON_01210	693	1	0	1	Similar to Uncharacterized hemerythrin-like protein C869.06c; acc. no. Q9URY9	Hemerythrin	mito 23, nucl 2, cyto 2, cyto_nucl 2	3.62	2.99	5.27	4.8	4.16	5.85	1.33	1.39	1.11
PCON_01210	826	0	1	0	Similar to Uncharacterized hemerythrin-like protein C869.06c; acc. no. Q9URY9	Hemerythrin	mito 23, nucl 2, cyto 2, cyto_nucl 2	3.62	2.99	5.27	4.8	4.16	5.85	1.33	1.39	1.11
PCON_01211	583	1	0	0	Similar to Leptomycin B resistance protein pmd1; acc. no. P36619	ABC_membrane,ABC_tran,ABC_ATPase,SMC_N,AAA_21	plas 26	1.05	0.83	1.32	1.04	0.91	1.16	1.04	1.1	0.88
PCON_01211	1030	0	1	0	Similar to Leptomycin B resistance protein pmd1; acc. no. P36619	ABC_membrane,ABC_tran,ABC_ATPase,SMC_N,AAA_21	plas 26	1.05	0.83	1.32	1.04	0.91	1.16	1.04	1.1	0.88
PCON_01211	1118	1	1	1	Similar to Leptomycin B resistance protein pmd1; acc. no. P36619	ABC_membrane,ABC_tran,ABC_ATPase,SMC_N,AAA_21	plas 26	1.05	0.83	1.32	1.04	0.91	1.16	1.04	1.1	0.88
PCON_01211	1229	0	1	0	Similar to Leptomycin B resistance protein pmd1; acc. no. P36619	ABC_membrane,ABC_tran,ABC_ATPase,SMC_N,AAA_21	plas 26	1.05	0.83	1.32	1.04	0.91	1.16	1.04	1.1	0.88
PCON_01211	2252	0	1	1	Similar to Leptomycin B resistance protein pmd1; acc. no. P36619	ABC_membrane,ABC_tran,ABC_ATPase,SMC_N,AAA_21	plas 26	1.05	0.83	1.32	1.04	0.91	1.16	1.04	1.1	0.88
PCON_01211	2332	1	1	0	Similar to Leptomycin B resistance protein pmd1; acc. no. P36619	ABC_membrane,ABC_tran,ABC_ATPase,SMC_N,AAA_21	plas 26	1.05	0.83	1.32	1.04	0.91	1.16	1.04	1.1	0.88
PCON_01211	2351	1	0	0	Similar to Leptomycin B resistance protein pmd1; acc. no. P36619	ABC_membrane,ABC_tran,ABC_ATPase,SMC_N,AAA_21	plas 26	1.05	0.83	1.32	1.04	0.91	1.16	1.04	1.1	0.88
PCON_01212	534	0	1	1	Similar to Putative GTPase-activating protein AN11010; acc. no. C8VDQ4	RabGAP-TBC,GRAM	nucl 12.5, cyto_nucl 11, cyto 8.5, mito 3	1.01	0.83	1.34	1.05	0.91	1.16	1.05	1.1	0.87
PCON_01212	2675	0	1	1	Similar to Putative GTPase-activating protein AN11010; acc. no. C8VDQ4	RabGAP-TBC,GRAM	nucl 12.5, cyto_nucl 11, cyto 8.5, mito 3	1.01	0.83	1.34	1.05	0.91	1.16	1.05	1.1	0.87
PCON_01213	697	0	0	1	Similar to Puff II/9-2 protein; acc. no. P22312	no hits above threshold	nucl 11.5, cyto_nucl 8, mito 5, cyto 3.5, plas 3, pero 2	0.82	0.68	1.1	1.17	1.01	1.29	1.42	1.49	1.18
PCON_01213	3428	0	1	0	Similar to Puff II/9-2 protein; acc. no. P22312	no hits above threshold	nucl 11.5, cyto_nucl 8, mito 5, cyto 3.5, plas 3, pero 2	0.82	0.68	1.1	1.17	1.01	1.29	1.42	1.49	1.18
PCON_01217	888	1	0	0	Protein of unknown function	no hits above threshold	nucl 15, mito 3, cyto 3, plas 3, cyto_mito 3	0.79	0.64	1.03	1.4	1.2	1.56	1.8	1.87	1.53
PCON_01217	1993	0	1	0	Protein of unknown function	no hits above threshold	nucl 15, mito 3, cyto 3, plas 3, cyto_mito 3	0.79	0.64	1.03	1.4	1.2	1.56	1.8	1.87	1.53
PCON_01218	1266	0	0	1	Similar to Vacuolar segregation protein pep7; acc. no. O13786	FYVE	mito 13.5, mito_nucl 11.833, nucl 9, cyto_nucl 6.833	1.28	1.06	1.72	1.23	1.08	1.41	0.97	1.02	0.82
PCON_01221	1385	0	0	0	Similar to hypothetical protein [Tuber melanosporum Mel28]; acc. no. XP_002836038	no hits above threshold	extr 9, mito 8, golg 5, E.R. 4, mito_nucl 4	1.74	1.44	2.39	0.93	0.81	1.07	0.54	0.56	0.45
PCON_01222	760	0	0	1	Similar to Uncharacterized PI3/PI4-kinase family protein C343.19; acc. no. Q9UT42	PI3_PI4_kinase	nucl 17.5, cyto_nucl 11.5, cyto 4.5, pero 3	1.25	1.03	1.67	0.99	0.86	1.11	0.8	0.84	0.67
PCON_01222	1332	0	0	1	Similar to Uncharacterized PI3/PI4-kinase family protein C343.19; acc. no. Q9UT42	PI3_PI4_kinase	nucl 17.5, cyto_nucl 11.5, cyto 4.5, pero 3	1.25	1.03	1.67	0.99	0.86	1.11	0.8	0.84	0.67
PCON_01224	615	0	1	0	Similar to GATA type zinc finger protein asd-4; acc. no. Q9HEV5	GATA	nucl 25, cyto_nucl 14.5	0.96	0.77	1.24	0.63	0.54	0.72	0.67	0.7	0.58
PCON_01224	2120	1	0	0	Similar to GATA type zinc finger protein asd-4; acc. no. Q9HEV5	GATA	nucl 25, cyto_nucl 14.5	0.96	0.77	1.24	0.63	0.54	0.72	0.67	0.7	0.58
PCON_01224	2494	0	0	1	Similar to GATA type zinc finger protein asd-4; acc. no. Q9HEV5	GATA	nucl 25, cyto_nucl 14.5	0.96	0.77	1.24	0.63	0.54	0.72	0.67	0.7	0.58
PCON_01228	1965	0	0	1	Similar to DNA ligase 1; acc. no. P12000	DNA_ligase_A_M,DNA_ligase_A_N,DNA_ligase_A_C	mito 14.5, cyto_mito 12.333, mito_nucl 10.166, cyto 8	1.38	1.13	1.82	1.83	1.6	2.05	1.34	1.41	1.12
PCON_01231	1645	0	1	0	Similar to Uncharacterized membrane protein YMR155W; acc. no. Q03795	MFS_1,Nodulin-like	plas 21, E.R. 3, mito 1, extr 1, golg 1	0.78	0.65	1.05	0.6	0.52	0.69	0.77	0.81	0.65
PCON_01231	1797	0	0	1	Similar to Uncharacterized membrane protein YMR155W; acc. no. Q03795	MFS_1,Nodulin-like	plas 21, E.R. 3, mito 1, extr 1, golg 1	0.78	0.65	1.05	0.6	0.52	0.69	0.77	0.81	0.65
PCON_01241	1260	0	0	0	Similar to Probable endo-beta-1,4-glucanase D; acc. no. Q2US83	Glyco_hydro_61	extr 23, cyto 3	7.54	6.19	9.7	0.65	0.57	0.72	0.09	0.09	0.07
PCON_01241	1267	0	0	0	Similar to Probable endo-beta-1,4-glucanase D; acc. no. Q2US83	Glyco_hydro_61	extr 23, cyto 3	7.54	6.19	9.7	0.65	0.57	0.72	0.09	0.09	0.07
PCON_01244	87	1	1	0	Similar to 15-hydroxyprostaglandin dehydrogenase [NAD(	adh_short,KR	mito 7, cyto 7, cyto_mito 7, E.R. 6	0.27	0.23	0.37	0.31	0.27	0.35	1.13	1.19	0.96
PCON_01245	399	0	1	0	Similar to Phosphopantothenate--cysteine ligase CAB2; acc. no. P40506	DFP	cyto 11.5, cyto_nucl 11.5, nucl 10.5, pero 3	0.66	0.55	0.9	0.58	0.51	0.67	0.88	0.92	0.75
PCON_01245	418	0	0	1	Similar to Phosphopantothenate--cysteine ligase CAB2; acc. no. P40506	DFP	cyto 11.5, cyto_nucl 11.5, nucl 10.5, pero 3	0.66	0.55	0.9	0.58	0.51	0.67	0.88	0.92	0.75
PCON_01248	204	1	1	0	Similar to Acetolactate synthase catalytic subunit, mitochondrial; acc. no. P07342	TPP_enzyme_N,TPP_enzyme_C,TPP_enzyme_M	mito 20.5, cyto_mito 13.5, cyto 5.5	0.62	0.51	0.84	0.82	0.71	0.94	1.32	1.4	1.13
PCON_01248	2614	0	0	0	Similar to Acetolactate synthase catalytic subunit, mitochondrial; acc. no. P07342	TPP_enzyme_N,TPP_enzyme_C,TPP_enzyme_M	mito 20.5, cyto_mito 13.5, cyto 5.5	0.62	0.51	0.84	0.82	0.71	0.94	1.32	1.4	1.13
PCON_01248	2911	1	0	0	Similar to Acetolactate synthase catalytic subunit, mitochondrial; acc. no. P07342	TPP_enzyme_N,TPP_enzyme_C,TPP_enzyme_M	mito 20.5, cyto_mito 13.5, cyto 5.5	0.62	0.51	0.84	0.82	0.71	0.94	1.32	1.4	1.13
PCON_01252	1036	0	0	1	Similar to Pumilio domain-containing protein C6G9.14; acc. no. Q92359	PUF	nucl 20, cyto_nucl 13, cyto 4	1.1	0.91	1.52	1.46	1.27	1.69	1.33	1.4	1.11
PCON_01252	3451	0	0	1	Similar to Pumilio domain-containing protein C6G9.14; acc. no. Q92359	PUF	nucl 20, cyto_nucl 13, cyto 4	1.1	0.91	1.52	1.46	1.27	1.69	1.33	1.4	1.11
PCON_01252	3532	0	0	1	Similar to Pumilio domain-containing protein C6G9.14; acc. no. Q92359	PUF	nucl 20, cyto_nucl 13, cyto 4	1.1	0.91	1.52	1.46	1.27	1.69	1.33	1.4	1.11
PCON_01254	2426	0	0	0	Similar to Origin recognition complex subunit 5; acc. no. O43114	ORC5_C,AAA_16,AAA_22	nucl 16.5, cyto_nucl 12, cyto 6.5, pero 2	0.77	0.62	1.04	1.08	0.93	1.26	1.43	1.48	1.21
PCON_01257	3797	0	0	1	Similar to Rpb7-binding protein seb1; acc. no. Q9UTE3	RRM_1,RRM_5,RRM_6	nucl 12.5, cyto_nucl 10, cyto 6.5, mito 3, extr 3	0.98	0.81	1.31	1.16	1.01	1.31	1.19	1.25	1
PCON_01259	854	1	0	0	Similar to Mitochondral 37S ribosomal protein S27; acc. no. P53305	MRP-S33,DUF2665	mito 12.5, cyto_mito 9.833, cyto 6, cyto_nucl 4.833, E.R. 3, nucl 2.5	1.4	1.14	1.9	1.24	1.06	1.44	0.89	0.93	0.76
PCON_01260	1452	0	1	0	Similar to Citrate synthase, mitochondrial; acc. no. O00098	Citrate_synt	mito 17, cyto 8	1.3	1.08	1.79	0.76	0.67	0.89	0.59	0.62	0.5
PCON_01260	1472	1	0	1	Similar to Citrate synthase, mitochondrial; acc. no. O00098	Citrate_synt	mito 17, cyto 8	1.3	1.08	1.79	0.76	0.67	0.89	0.59	0.62	0.5
PCON_01260	2132	0	0	1	Similar to Citrate synthase, mitochondrial; acc. no. O00098	Citrate_synt	mito 17, cyto 8	1.3	1.08	1.79	0.76	0.67	0.89	0.59	0.62	0.5
PCON_01264	974	0	0	0	Similar to Elongator complex protein 5; acc. no. O94495	Elong_Iki1	nucl 11, cyto_nucl 9.5, mito 7, cyto 6	1.74	1.42	2.35	1.03	0.9	1.19	0.6	0.63	0.5
PCON_01272	1286	0	0	1	Similar to Transcription factor IWS1; acc. no. Q6CGB2	Med26	nucl 22, cyto_nucl 14.5, cyto 5	1.24	1.02	1.7	1.15	1.01	1.34	0.93	0.98	0.79
PCON_01281	2269	0	1	0	Similar to ATP synthase subunit beta, mitochondrial; acc. no. P23704	ATP-synt_ab,ATP-synt_ab_C,ATP-synt_ab_N	mito 26	1.19	0.98	1.61	1	0.88	1.16	0.84	0.89	0.72
PCON_01282	172	0	1	0	Similar to 1,4-alpha-glucan-branching enzyme; acc. no. Q9Y8H3	Alpha-amylase_C,Alpha-amylase,CBM_48	cyto 16, cyto_pero 10.833, cyto_nucl 9.833, pero 4.5, mito 4	0.59	0.48	0.8	0.51	0.44	0.59	0.87	0.92	0.74
PCON_01282	1648	0	0	1	Similar to 1,4-alpha-glucan-branching enzyme; acc. no. Q9Y8H3	Alpha-amylase_C,Alpha-amylase,CBM_48	cyto 16, cyto_pero 10.833, cyto_nucl 9.833, pero 4.5, mito 4	0.59	0.48	0.8	0.51	0.44	0.59	0.87	0.92	0.74
PCON_01282	2459	0	0	0	Similar to 1,4-alpha-glucan-branching enzyme; acc. no. Q9Y8H3	Alpha-amylase_C,Alpha-amylase,CBM_48	cyto 16, cyto_pero 10.833, cyto_nucl 9.833, pero 4.5, mito 4	0.59	0.48	0.8	0.51	0.44	0.59	0.87	0.92	0.74
PCON_01282	2866	0	0	1	Similar to 1,4-alpha-glucan-branching enzyme; acc. no. Q9Y8H3	Alpha-amylase_C,Alpha-amylase,CBM_48	cyto 16, cyto_pero 10.833, cyto_nucl 9.833, pero 4.5, mito 4	0.59	0.48	0.8	0.51	0.44	0.59	0.87	0.92	0.74
PCON_01286	1809	0	1	1	Similar to Nuclear distribution protein PAC1; acc. no. D5GBI7	WD40,Nup160	cyto 20, cyto_nucl 14, nucl 4	0.96	0.79	1.28	1.09	0.95	1.24	1.14	1.2	0.97
PCON_01288	507	0	0	0	Protein of unknown function	no hits above threshold	mito 12, nucl 8.5, cyto_nucl 7.833, cyto 6, cyto_pero 3.833	0.82	0.66	1.03	1.45	1.22	1.56	1.81	1.84	1.52
PCON_01289	976	0	0	1	Protein of unknown function	no hits above threshold	extr 20, E.R. 4, vacu 2	550.91	434.46	722.08	202.11	121.17	151.61	0.38	0.28	0.21
PCON_01294	1269	0	1	1	Similar to Uncharacterized protein YEL023C; acc. no. P39992	DUF2235	cyto_mito 7.166, mito 7, cyto 7, cyto_pero 6.833, cyto_nucl 6.333, pero 5.5	1.11	0.91	1.48	1.33	1.13	1.51	1.21	1.25	1.02
PCON_01295	3212	0	0	1	Protein of unknown function	no hits above threshold	nucl 11.5, cyto_nucl 8.5, mito 7, cyto 4.5, pero 2	18.56	14.98	24.46	26.15	21.75	27.59	1.44	1.45	1.13
PCON_01300	2311	0	0	1	Similar to Serine/threonine-protein phosphatase PP-Z; acc. no. P78968	Metallophos	cyto 11, mito 10, cyto_nucl 8.5, nucl 4	1.21	1	1.6	1.35	1.16	1.47	1.12	1.16	0.92
PCON_01300	2312	1	0	1	Similar to Serine/threonine-protein phosphatase PP-Z; acc. no. P78968	Metallophos	cyto 11, mito 10, cyto_nucl 8.5, nucl 4	1.21	1	1.6	1.35	1.16	1.47	1.12	1.16	0.92
PCON_01304	1748	0	0	0	Similar to Nucleolar protein 58; acc. no. Q0CQH1	Nop,NOSIC,NOP5NT	nucl 12, mito_nucl 9.833, cyto 9.5, cyto_mito 8.166, mito 5.5	0.93	0.77	1.26	0.96	0.84	1.1	1.03	1.09	0.87
PCON_01305	1003	0	0	1	Similar to 37S ribosomal protein S28, mitochondrial; acc. no. P21771	Ribosomal_S15	mito 14, nucl 10.5, cyto_nucl 7	1.46	1.2	2.02	1.01	0.88	1.2	0.7	0.73	0.6
PCON_01309	1994	1	0	0	Similar to High-affinity glucose transporter; acc. no. P49374	Sugar_tr,MFS_1	plas 24, E.R. 2	0.17	0.14	0.23	0.13	0.11	0.15	0.75	0.78	0.64
PCON_01310	2178	1	0	0	Similar to Catalase B; acc. no. Q877A8	Catalase,Catalase-rel	extr 24, vacu 2	0.95	0.74	1.21	1.89	1.66	2.14	2.11	2.23	1.76
PCON_01316	1150	0	0	1	Similar to Heat shock protein hsp98; acc. no. P31540	AAA_2,AAA,ClpB_D2-small,AAA_5,AAA_16,AAA_22,Sigma54_activat,Clp_N,IstB_IS21,AAA_19,AAA_17	cyto 15, cyto_nucl 12.5, nucl 8, pero 3	0.54	0.45	0.73	0.44	0.38	0.51	0.83	0.85	0.7
PCON_01316	1871	0	1	1	Similar to Heat shock protein hsp98; acc. no. P31540	AAA_2,AAA,ClpB_D2-small,AAA_5,AAA_16,AAA_22,Sigma54_activat,Clp_N,IstB_IS21,AAA_19,AAA_17	cyto 15, cyto_nucl 12.5, nucl 8, pero 3	0.54	0.45	0.73	0.44	0.38	0.51	0.83	0.85	0.7
PCON_01317	2283	1	0	0	Similar to Sterol uptake control protein 2; acc. no. Q12151	Zn_clus,Fungal_trans_2	nucl 17, mito 7, cyto 2	0.63	0.52	0.85	0.92	0.81	1.06	1.46	1.54	1.23
PCON_01318	1601	0	1	1	Similar to Importin subunit beta-2; acc. no. O14089	HEAT_EZ,HEAT_2,HEAT,Arm,Cnd1	nucl 13.5, cyto_nucl 12, cyto 7.5, pero 4	1.34	1.11	1.78	1.37	1.19	1.53	1.02	1.08	0.86
PCON_01318	1789	0	1	0	Similar to Importin subunit beta-2; acc. no. O14089	HEAT_EZ,HEAT_2,HEAT,Arm,Cnd1	nucl 13.5, cyto_nucl 12, cyto 7.5, pero 4	1.34	1.11	1.78	1.37	1.19	1.53	1.02	1.08	0.86
PCON_01318	3608	0	0	1	Similar to Importin subunit beta-2; acc. no. O14089	HEAT_EZ,HEAT_2,HEAT,Arm,Cnd1	nucl 13.5, cyto_nucl 12, cyto 7.5, pero 4	1.34	1.11	1.78	1.37	1.19	1.53	1.02	1.08	0.86
PCON_01320	965	1	0	0	Similar to Transcriptional activator ARO80; acc. no. Q04052	Zn_clus	nucl 21.5, cyto_nucl 13, cyto 3.5	1.05	0.87	1.4	1.87	1.63	2.1	1.79	1.88	1.5
PCON_01320	2551	0	0	0	Similar to Transcriptional activator ARO80; acc. no. Q04052	Zn_clus	nucl 21.5, cyto_nucl 13, cyto 3.5	1.05	0.87	1.4	1.87	1.63	2.1	1.79	1.88	1.5
PCON_01320	2888	0	1	0	Similar to Transcriptional activator ARO80; acc. no. Q04052	Zn_clus	nucl 21.5, cyto_nucl 13, cyto 3.5	1.05	0.87	1.4	1.87	1.63	2.1	1.79	1.88	1.5
PCON_01321	2154	0	0	1	Similar to DNA-binding protein REB1; acc. no. Q05950	Myb_DNA-binding,Myb_DNA-bind_6	nucl 21, cyto 4	1.42	1.17	1.92	1.08	0.93	1.2	0.76	0.79	0.63
PCON_01322	2508	0	1	0	Similar to CUE domain-containing protein 3; acc. no. P53137	CUE	mito 11.5, cyto_mito 9.833, cyto_nucl 7.333, cyto 7, nucl 6.5	1.08	0.89	1.45	0.57	0.48	0.61	0.53	0.54	0.42
PCON_01322	2631	0	0	0	Similar to CUE domain-containing protein 3; acc. no. P53137	CUE	mito 11.5, cyto_mito 9.833, cyto_nucl 7.333, cyto 7, nucl 6.5	1.08	0.89	1.45	0.57	0.48	0.61	0.53	0.54	0.42
PCON_01323	367	0	0	1	Similar to hypothetical protein [Tuber melanosporum Mel28]; acc. no. XP_002838402	Rxt3,MIP-T3	nucl 18.5, cyto_nucl 11.5, mito 4, cyto 3.5	0.9	0.75	1.23	0.9	0.78	1.03	0.99	1.05	0.84
PCON_01323	751	1	0	0	Similar to hypothetical protein [Tuber melanosporum Mel28]; acc. no. XP_002838402	Rxt3,MIP-T3	nucl 18.5, cyto_nucl 11.5, mito 4, cyto 3.5	0.9	0.75	1.23	0.9	0.78	1.03	0.99	1.05	0.84
PCON_01323	762	0	0	1	Similar to hypothetical protein [Tuber melanosporum Mel28]; acc. no. XP_002838402	Rxt3,MIP-T3	nucl 18.5, cyto_nucl 11.5, mito 4, cyto 3.5	0.9	0.75	1.23	0.9	0.78	1.03	0.99	1.05	0.84
PCON_01323	3095	0	0	1	Similar to hypothetical protein [Tuber melanosporum Mel28]; acc. no. XP_002838402	Rxt3,MIP-T3	nucl 18.5, cyto_nucl 11.5, mito 4, cyto 3.5	0.9	0.75	1.23	0.9	0.78	1.03	0.99	1.05	0.84
PCON_01323	3347	0	0	1	Similar to hypothetical protein [Tuber melanosporum Mel28]; acc. no. XP_002838402	Rxt3,MIP-T3	nucl 18.5, cyto_nucl 11.5, mito 4, cyto 3.5	0.9	0.75	1.23	0.9	0.78	1.03	0.99	1.05	0.84
PCON_01323	3446	0	0	1	Similar to hypothetical protein [Tuber melanosporum Mel28]; acc. no. XP_002838402	Rxt3,MIP-T3	nucl 18.5, cyto_nucl 11.5, mito 4, cyto 3.5	0.9	0.75	1.23	0.9	0.78	1.03	0.99	1.05	0.84
PCON_01323	4500	0	0	1	Similar to hypothetical protein [Tuber melanosporum Mel28]; acc. no. XP_002838402	Rxt3,MIP-T3	nucl 18.5, cyto_nucl 11.5, mito 4, cyto 3.5	0.9	0.75	1.23	0.9	0.78	1.03	0.99	1.05	0.84
PCON_01323	4579	0	0	0	Similar to hypothetical protein [Tuber melanosporum Mel28]; acc. no. XP_002838402	Rxt3,MIP-T3	nucl 18.5, cyto_nucl 11.5, mito 4, cyto 3.5	0.9	0.75	1.23	0.9	0.78	1.03	0.99	1.05	0.84
PCON_01325	782	0	0	1	Similar to hypothetical protein [Tuber melanosporum Mel28]; acc. no. XP_002838409	no hits above threshold	mito 13.5, mito_nucl 12.166, nucl 9.5, cyto_nucl 7.833	1.15	0.95	1.54	2.12	1.79	2.39	1.84	1.88	1.56
PCON_01325	1724	0	0	1	Similar to hypothetical protein [Tuber melanosporum Mel28]; acc. no. XP_002838409	no hits above threshold	mito 13.5, mito_nucl 12.166, nucl 9.5, cyto_nucl 7.833	1.15	0.95	1.54	2.12	1.79	2.39	1.84	1.88	1.56
PCON_01326	4279	0	0	0	Similar to Dynactin, 150 kDa isoform; acc. no. Q01397	Dynactin,CAP_GLY	nucl 10, cysk 10, cyto 4, mito 3	1.19	0.99	1.58	1.23	1.07	1.36	1.03	1.09	0.86
PCON_01327	202	0	1	1	Similar to Glycolipid 2-alpha-mannosyltransferase; acc. no. P27809	Glyco_transf_15	golg 9, extr 8, E.R. 7, vacu 2	1.66	1.37	2.23	0.89	0.77	1	0.53	0.56	0.45
PCON_01327	1207	0	0	1	Similar to Glycolipid 2-alpha-mannosyltransferase; acc. no. P27809	Glyco_transf_15	golg 9, extr 8, E.R. 7, vacu 2	1.66	1.37	2.23	0.89	0.77	1	0.53	0.56	0.45
PCON_01329	217	0	0	1	Similar to Uncharacterized WD repeat-containing protein C9G1.05; acc. no. O14301	WD40,eIF2A	cyto 11.5, cyto_nucl 9.833, cyto_pero 8.332, mito 7, nucl 4	1.87	1.55	2.54	1.35	1.17	1.53	0.72	0.76	0.6
PCON_01329	832	1	1	1	Similar to Uncharacterized WD repeat-containing protein C9G1.05; acc. no. O14301	WD40,eIF2A	cyto 11.5, cyto_nucl 9.833, cyto_pero 8.332, mito 7, nucl 4	1.87	1.55	2.54	1.35	1.17	1.53	0.72	0.76	0.6
PCON_01329	1406	0	0	1	Similar to Uncharacterized WD repeat-containing protein C9G1.05; acc. no. O14301	WD40,eIF2A	cyto 11.5, cyto_nucl 9.833, cyto_pero 8.332, mito 7, nucl 4	1.87	1.55	2.54	1.35	1.17	1.53	0.72	0.76	0.6
PCON_01329	1673	0	0	1	Similar to Uncharacterized WD repeat-containing protein C9G1.05; acc. no. O14301	WD40,eIF2A	cyto 11.5, cyto_nucl 9.833, cyto_pero 8.332, mito 7, nucl 4	1.87	1.55	2.54	1.35	1.17	1.53	0.72	0.76	0.6
PCON_01333	4363	0	0	1	Similar to E3 ubiquitin-protein ligase TOM1-like; acc. no. Q9P4Z1	DUF913,HECT,DUF908,DUF4414	mito 10, plas 9, cyto 3.5, cyto_nucl 3.5, nucl 2.5	1.07	0.88	1.44	1.15	0.97	1.22	1.08	1.1	0.85
PCON_01333	5091	0	0	1	Similar to E3 ubiquitin-protein ligase TOM1-like; acc. no. Q9P4Z1	DUF913,HECT,DUF908,DUF4414	mito 10, plas 9, cyto 3.5, cyto_nucl 3.5, nucl 2.5	1.07	0.88	1.44	1.15	0.97	1.22	1.08	1.1	0.85
PCON_01333	5783	0	0	1	Similar to E3 ubiquitin-protein ligase TOM1-like; acc. no. Q9P4Z1	DUF913,HECT,DUF908,DUF4414	mito 10, plas 9, cyto 3.5, cyto_nucl 3.5, nucl 2.5	1.07	0.88	1.44	1.15	0.97	1.22	1.08	1.1	0.85
PCON_01333	6867	0	0	1	Similar to E3 ubiquitin-protein ligase TOM1-like; acc. no. Q9P4Z1	DUF913,HECT,DUF908,DUF4414	mito 10, plas 9, cyto 3.5, cyto_nucl 3.5, nucl 2.5	1.07	0.88	1.44	1.15	0.97	1.22	1.08	1.1	0.85
PCON_01333	7959	0	0	1	Similar to E3 ubiquitin-protein ligase TOM1-like; acc. no. Q9P4Z1	DUF913,HECT,DUF908,DUF4414	mito 10, plas 9, cyto 3.5, cyto_nucl 3.5, nucl 2.5	1.07	0.88	1.44	1.15	0.97	1.22	1.08	1.1	0.85
PCON_01333	8051	0	0	1	Similar to E3 ubiquitin-protein ligase TOM1-like; acc. no. Q9P4Z1	DUF913,HECT,DUF908,DUF4414	mito 10, plas 9, cyto 3.5, cyto_nucl 3.5, nucl 2.5	1.07	0.88	1.44	1.15	0.97	1.22	1.08	1.1	0.85
PCON_01333	8275	0	0	1	Similar to E3 ubiquitin-protein ligase TOM1-like; acc. no. Q9P4Z1	DUF913,HECT,DUF908,DUF4414	mito 10, plas 9, cyto 3.5, cyto_nucl 3.5, nucl 2.5	1.07	0.88	1.44	1.15	0.97	1.22	1.08	1.1	0.85
PCON_01333	8963	0	0	1	Similar to E3 ubiquitin-protein ligase TOM1-like; acc. no. Q9P4Z1	DUF913,HECT,DUF908,DUF4414	mito 10, plas 9, cyto 3.5, cyto_nucl 3.5, nucl 2.5	1.07	0.88	1.44	1.15	0.97	1.22	1.08	1.1	0.85
PCON_01333	9136	0	0	1	Similar to E3 ubiquitin-protein ligase TOM1-like; acc. no. Q9P4Z1	DUF913,HECT,DUF908,DUF4414	mito 10, plas 9, cyto 3.5, cyto_nucl 3.5, nucl 2.5	1.07	0.88	1.44	1.15	0.97	1.22	1.08	1.1	0.85
PCON_01333	9152	1	1	1	Similar to E3 ubiquitin-protein ligase TOM1-like; acc. no. Q9P4Z1	DUF913,HECT,DUF908,DUF4414	mito 10, plas 9, cyto 3.5, cyto_nucl 3.5, nucl 2.5	1.07	0.88	1.44	1.15	0.97	1.22	1.08	1.1	0.85
PCON_01333	11025	0	0	1	Similar to E3 ubiquitin-protein ligase TOM1-like; acc. no. Q9P4Z1	DUF913,HECT,DUF908,DUF4414	mito 10, plas 9, cyto 3.5, cyto_nucl 3.5, nucl 2.5	1.07	0.88	1.44	1.15	0.97	1.22	1.08	1.1	0.85
PCON_01333	11067	0	1	0	Similar to E3 ubiquitin-protein ligase TOM1-like; acc. no. Q9P4Z1	DUF913,HECT,DUF908,DUF4414	mito 10, plas 9, cyto 3.5, cyto_nucl 3.5, nucl 2.5	1.07	0.88	1.44	1.15	0.97	1.22	1.08	1.1	0.85
PCON_01333	11957	0	0	1	Similar to E3 ubiquitin-protein ligase TOM1-like; acc. no. Q9P4Z1	DUF913,HECT,DUF908,DUF4414	mito 10, plas 9, cyto 3.5, cyto_nucl 3.5, nucl 2.5	1.07	0.88	1.44	1.15	0.97	1.22	1.08	1.1	0.85
PCON_01334	840	0	0	1	Similar to GTPase-activating protein GYP5; acc. no. Q755I4	RabGAP-TBC	nucl 20, cyto 7	0.88	0.73	1.18	0.93	0.81	1.05	1.06	1.12	0.89
PCON_01334	846	1	0	0	Similar to GTPase-activating protein GYP5; acc. no. Q755I4	RabGAP-TBC	nucl 20, cyto 7	0.88	0.73	1.18	0.93	0.81	1.05	1.06	1.12	0.89
PCON_01334	2144	0	0	1	Similar to GTPase-activating protein GYP5; acc. no. Q755I4	RabGAP-TBC	nucl 20, cyto 7	0.88	0.73	1.18	0.93	0.81	1.05	1.06	1.12	0.89
PCON_01334	2701	0	0	1	Similar to GTPase-activating protein GYP5; acc. no. Q755I4	RabGAP-TBC	nucl 20, cyto 7	0.88	0.73	1.18	0.93	0.81	1.05	1.06	1.12	0.89
PCON_01334	3067	0	0	1	Similar to GTPase-activating protein GYP5; acc. no. Q755I4	RabGAP-TBC	nucl 20, cyto 7	0.88	0.73	1.18	0.93	0.81	1.05	1.06	1.12	0.89
PCON_01341	690	0	0	0	Similar to DUF636 domain protein [Aspergillus fumigatus A1163]; acc. no. EDP49724	GFA	cyto 12, mito 9, cyto_nucl 8.5, nucl 3	16.42	11.12	17.77	27.22	21.73	29.62	2.03	1.96	1.67
PCON_01347	1330	0	0	1	Similar to Dedicator of cytokinesis protein 5; acc. no. B2RY04	DOCK-C2,Ded_cyto	cyto_nucl 9, nucl 8.5, cyto 8.5, mito 6, plas 3	0.7	0.57	0.92	0.92	0.8	1.01	1.33	1.4	1.1
PCON_01347	2515	0	0	1	Similar to Dedicator of cytokinesis protein 5; acc. no. B2RY04	DOCK-C2,Ded_cyto	cyto_nucl 9, nucl 8.5, cyto 8.5, mito 6, plas 3	0.7	0.57	0.92	0.92	0.8	1.01	1.33	1.4	1.1
PCON_01347	2833	0	0	1	Similar to Dedicator of cytokinesis protein 5; acc. no. B2RY04	DOCK-C2,Ded_cyto	cyto_nucl 9, nucl 8.5, cyto 8.5, mito 6, plas 3	0.7	0.57	0.92	0.92	0.8	1.01	1.33	1.4	1.1
PCON_01347	3550	0	0	1	Similar to Dedicator of cytokinesis protein 5; acc. no. B2RY04	DOCK-C2,Ded_cyto	cyto_nucl 9, nucl 8.5, cyto 8.5, mito 6, plas 3	0.7	0.57	0.92	0.92	0.8	1.01	1.33	1.4	1.1
PCON_01347	3613	0	0	1	Similar to Dedicator of cytokinesis protein 5; acc. no. B2RY04	DOCK-C2,Ded_cyto	cyto_nucl 9, nucl 8.5, cyto 8.5, mito 6, plas 3	0.7	0.57	0.92	0.92	0.8	1.01	1.33	1.4	1.1
PCON_01351	2279	0	0	1	Similar to Bromodomain-containing protein 1; acc. no. O74350	Bromodomain	nucl 23.5, cyto_nucl 13.5	0.97	0.79	1.29	1.1	0.95	1.22	1.15	1.2	0.94
PCON_01351	3141	0	0	1	Similar to Bromodomain-containing protein 1; acc. no. O74350	Bromodomain	nucl 23.5, cyto_nucl 13.5	0.97	0.79	1.29	1.1	0.95	1.22	1.15	1.2	0.94
PCON_01352	1017	0	0	1	Protein of unknown function	no hits above threshold	nucl 13.5, cyto_nucl 10, mito 7, cyto 5.5	254.73	141.32	176.52	337.14	430.39	385.98	n.d.	3.05	2.19
PCON_01354	938	0	0	1	Similar to Transcriptional protein SWT1; acc. no. Q12104	PIN_4	nucl 12, cyto_nucl 10.5, cyto 7, mito 5	1.78	1.46	2.44	1.95	1.67	2.17	1.1	1.14	0.89
PCON_01355	1467	1	0	1	Similar to Uncharacterized MFS-type transporter C1271.10c; acc. no. O94343	MFS_1,Sugar_tr	plas 27	0.96	0.78	1.23	1.06	0.92	1.19	1.13	1.18	0.97
PCON_01358	1233	0	1	0	Similar to Putative NADPH dehydrogenase C23G7.10c; acc. no. O94467	Oxidored_FMN	cyto 19, cyto_nucl 11, pero 4	2.67	2.2	3.56	0.99	0.83	1.11	0.37	0.38	0.31
PCON_01360	363	0	0	1	Similar to ATP-binding cassette sub-family D member 2; acc. no. Q9UBJ2	ABC_membrane_2,ABC_tran	plas 16, mito 5, E.R. 3, cyto_mito 3, mito_nucl 3	0.57	0.47	0.77	0.42	0.37	0.48	0.74	0.78	0.62
PCON_01361	1366	0	0	1	Similar to Fructose-2,6-bisphosphatase; acc. no. P32604	6PF2K,His_Phos_1,AAA_33	cyto 13.5, cyto_nucl 8.5, pero 5, cysk 4, nucl 2.5	2.35	1.94	3.21	1.61	1.41	1.87	0.69	0.72	0.58
PCON_01361	1429	0	0	1	Similar to Fructose-2,6-bisphosphatase; acc. no. P32604	6PF2K,His_Phos_1,AAA_33	cyto 13.5, cyto_nucl 8.5, pero 5, cysk 4, nucl 2.5	2.35	1.94	3.21	1.61	1.41	1.87	0.69	0.72	0.58
PCON_01361	2620	1	0	0	Similar to Fructose-2,6-bisphosphatase; acc. no. P32604	6PF2K,His_Phos_1,AAA_33	cyto 13.5, cyto_nucl 8.5, pero 5, cysk 4, nucl 2.5	2.35	1.94	3.21	1.61	1.41	1.87	0.69	0.72	0.58
PCON_01363	732	0	1	0	Protein of unknown function	no hits above threshold	extr 19, plas 3, vacu 3	0.19	0.16	0.25	0.17	0.15	0.19	0.89	0.91	0.75
PCON_01377	1978	0	0	0	Similar to Alkaline phosphatase D; acc. no. P42251	PhoD	extr 23, mito 2	1.07	0.87	1.44	1.54	1.35	1.8	1.47	1.55	1.25
PCON_01378	1375	0	0	0	Protein of unknown function	no hits above threshold	nucl 22.5, cyto_nucl 14, cyto 4.5	913.59	735.47	1072.42	385.95	288.05	378.35	0.43	0.39	0.35
PCON_01378	1877	0	0	1	Protein of unknown function	no hits above threshold	nucl 22.5, cyto_nucl 14, cyto 4.5	913.59	735.47	1072.42	385.95	288.05	378.35	0.43	0.39	0.35
PCON_01378	2170	0	0	1	Protein of unknown function	no hits above threshold	nucl 22.5, cyto_nucl 14, cyto 4.5	913.59	735.47	1072.42	385.95	288.05	378.35	0.43	0.39	0.35
PCON_01378	2172	0	0	1	Protein of unknown function	no hits above threshold	nucl 22.5, cyto_nucl 14, cyto 4.5	913.59	735.47	1072.42	385.95	288.05	378.35	0.43	0.39	0.35
PCON_01381	1540	0	0	1	Protein of unknown function	no hits above threshold	nucl 11, cyto_nucl 9, mito 7, cyto 5, extr 4	4.03	3.26	5.46	4.92	4.24	5.57	1.25	1.3	1.02
PCON_01381	1545	0	0	0	Protein of unknown function	no hits above threshold	nucl 11, cyto_nucl 9, mito 7, cyto 5, extr 4	4.03	3.26	5.46	4.92	4.24	5.57	1.25	1.3	1.02
PCON_01382	1444	0	0	1	Protein of unknown function	no hits above threshold	nucl 13.5, mito 9, cyto_nucl 9, cyto 3.5	20.66	15.4	26.52	12.17	6.38	7.93	0.65	0.41	0.3
PCON_01402	770	0	0	1	Similar to hypothetical protein MYCTH_2071510 [Myceliophthora thermophila ATCC 42464]; acc. no. XP_003667296	no hits above threshold	nucl 20, cyto_nucl 14, cyto 6	0.53	0.44	0.72	0.96	0.83	1.12	1.83	1.91	1.55
PCON_01407	304	0	0	1	Protein of unknown function	no hits above threshold	nucl 16, cyto_nucl 12, cyto 6, mito 4	673.45	Inf	39219500	427.73	316.16	392.2	n.d.	0	0
PCON_01409	1611	0	0	1	Similar to Brefeldin A resistance protein; acc. no. P41820	ABC2_membrane,ABC_tran,PDR_CDR,ABC2_membrane_3,AAA_25	plas 20, E.R. 4, vacu 2	5.04	4.17	6.72	2.48	1.8	2.19	0.49	0.43	0.33
PCON_01421	1957	1	0	0	Similar to hypothetical protein AOL_s00188g101 [Arthrobotrys oligospora ATCC 24927]; acc. no. EGX44763	JmjC	nucl 12, mito 7, cyto 5, pero 3	1.35	1.1	1.78	1.47	1.28	1.62	1.1	1.16	0.91
PCON_01425	1207	0	1	1	Protein of unknown function	no hits above threshold	nucl 15, cyto 8, mito_nucl 8	2.23	1.84	3.07	0.53	0.45	0.62	0.24	0.25	0.2
PCON_01431	1185	1	0	0	Similar to Choline dehydrogenase; acc. no. Q2KB43	GMC_oxred_N,GMC_oxred_C,DAO,FAD_binding_2	extr 19, mito 2, cyto 2, plas 2, E.R. 2, cyto_mito 2	0.28	0.21	0.33	1.15	0.92	1.16	4.64	4.47	3.45
PCON_01436	1410	0	0	1	Similar to M-phase inducer phosphatase; acc. no. P06652	Rhodanese	nucl 19, cyto_nucl 13.5, cyto 6	1.07	0.88	1.43	1.11	0.97	1.25	1.04	1.1	0.87
PCON_01436	1689	0	0	1	Similar to M-phase inducer phosphatase; acc. no. P06652	Rhodanese	nucl 19, cyto_nucl 13.5, cyto 6	1.07	0.88	1.43	1.11	0.97	1.25	1.04	1.1	0.87
PCON_01438	1000	0	1	0	Similar to Multidrug resistance protein CDR2; acc. no. P78595	ABC2_membrane,ABC_tran,PDR_CDR,AAA_25,AAA_22	plas 23, E.R. 2	1.37	1.13	1.87	0.14	0.12	0.15	0.1	0.11	0.08
PCON_01440	690	0	0	1	Similar to U2 small nuclear ribonucleoprotein B&apos; acc. no. P08579	RRM_5,RRM_1,RRM_6	cyto 13, cyto_nucl 13, nucl 9, mito 3	1.28	1.05	1.7	1.04	0.91	1.19	0.82	0.86	0.7
PCON_01444	2224	0	1	1	Similar to FK506-binding nuclear protein; acc. no. P38911	FKBP_C	cyto 21.5, cyto_nucl 13.333, nucl 4, mito_nucl 3.333	0.78	0.64	1.06	1.14	0.98	1.32	1.46	1.53	1.25
PCON_01448	3277	1	0	0	Similar to hypothetical protein [Tuber melanosporum Mel28]; acc. no. XP_002842042	no hits above threshold	nucl 14, cyto 6.5, cyto_mito 5, pero 3, mito 2.5	0.77	0.64	1.04	0.84	0.73	0.95	1.08	1.14	0.92
PCON_01449	1683	0	0	1	Protein of unknown function	no hits above threshold	nucl 20.5, mito_nucl 11.5, cyto 4	60.96	50.3	83.74	77.66	60.65	76.68	1.28	1.21	0.92
PCON_01454	2659	0	0	1	Similar to Autophagy-related protein 9; acc. no. Q4WLT9	APG9	plas 24, nucl 1, mito 1, cyto 1, cyto_nucl 1, cyto_mito 1, mito_nucl 1	1.53	1.26	2.06	1.64	1.43	1.87	1.08	1.14	0.91
PCON_01454	2707	0	0	1	Similar to Autophagy-related protein 9; acc. no. Q4WLT9	APG9	plas 24, nucl 1, mito 1, cyto 1, cyto_nucl 1, cyto_mito 1, mito_nucl 1	1.53	1.26	2.06	1.64	1.43	1.87	1.08	1.14	0.91
PCON_01454	2818	0	0	1	Similar to Autophagy-related protein 9; acc. no. Q4WLT9	APG9	plas 24, nucl 1, mito 1, cyto 1, cyto_nucl 1, cyto_mito 1, mito_nucl 1	1.53	1.26	2.06	1.64	1.43	1.87	1.08	1.14	0.91
PCON_01459	2184	0	0	1	Similar to V-type proton ATPase subunit a; acc. no. Q01290	V_ATPase_I	plas 15, mito 7, E.R. 2, vacu 2	1.2	0.99	1.6	1.43	1.25	1.6	1.2	1.26	1
PCON_01460	262	0	0	1	Similar to hypothetical protein AOL_s00076g151 [Arthrobotrys oligospora ATCC 24927]; acc. no. EGX50387	no hits above threshold	mito 10, plas 5, extr 4, cyto 3, nucl 2, pero 2	1.81	1.49	2.45	1.83	1.6	2.09	1.02	1.07	0.85
PCON_01460	1205	0	0	1	Similar to hypothetical protein AOL_s00076g151 [Arthrobotrys oligospora ATCC 24927]; acc. no. EGX50387	no hits above threshold	mito 10, plas 5, extr 4, cyto 3, nucl 2, pero 2	1.81	1.49	2.45	1.83	1.6	2.09	1.02	1.07	0.85
PCON_01460	1272	0	0	1	Similar to hypothetical protein AOL_s00076g151 [Arthrobotrys oligospora ATCC 24927]; acc. no. EGX50387	no hits above threshold	mito 10, plas 5, extr 4, cyto 3, nucl 2, pero 2	1.81	1.49	2.45	1.83	1.6	2.09	1.02	1.07	0.85
PCON_01460	1572	1	0	1	Similar to hypothetical protein AOL_s00076g151 [Arthrobotrys oligospora ATCC 24927]; acc. no. EGX50387	no hits above threshold	mito 10, plas 5, extr 4, cyto 3, nucl 2, pero 2	1.81	1.49	2.45	1.83	1.6	2.09	1.02	1.07	0.85
PCON_01462	76	0	1	0	Protein of unknown function	no hits above threshold	nucl 14.5, mito 10, cyto_nucl 8.5	0.34	0.28	0.47	0.21	0.18	0.24	0.63	0.66	0.52
PCON_01463	2511	0	0	1	Similar to Uncharacterized protein YOL098C; acc. no. Q12496	Peptidase_M16_C,Peptidase_M16	cyto 19, cyto_nucl 14, nucl 5	1.49	1.23	2.01	1.31	1.15	1.49	0.88	0.93	0.74
PCON_01463	2619	0	0	1	Similar to Uncharacterized protein YOL098C; acc. no. Q12496	Peptidase_M16_C,Peptidase_M16	cyto 19, cyto_nucl 14, nucl 5	1.49	1.23	2.01	1.31	1.15	1.49	0.88	0.93	0.74
PCON_01463	3525	0	0	1	Similar to Uncharacterized protein YOL098C; acc. no. Q12496	Peptidase_M16_C,Peptidase_M16	cyto 19, cyto_nucl 14, nucl 5	1.49	1.23	2.01	1.31	1.15	1.49	0.88	0.93	0.74
PCON_01464	1598	1	0	0	Similar to Ras-related protein Rab-11B; acc. no. Q15907	Ras,Miro,Arf,MMR_HSR1,AAA_22	cyto 18, cyto_nucl 12.833, cyto_mito 10.999, nucl 4.5	1.04	0.86	1.38	1.14	0.99	1.28	1.09	1.15	0.93
PCON_01467	79	0	0	1	Similar to Derlin-3; acc. no. Q9D8K3	DER1	plas 11, extr 6, mito 5, cyto 2, pero 2, cyto_pero 2	1.13	0.92	1.48	0.94	0.82	1.04	0.84	0.89	0.7
PCON_01467	270	0	0	1	Similar to Derlin-3; acc. no. Q9D8K3	DER1	plas 11, extr 6, mito 5, cyto 2, pero 2, cyto_pero 2	1.13	0.92	1.48	0.94	0.82	1.04	0.84	0.89	0.7
PCON_01468	201	0	0	1	Similar to Pre-mRNA-splicing factor cwc26; acc. no. Q5AWZ6	Bud13	nucl 13, cyto 6.5, cyto_mito 6, mito 4.5	1.02	0.85	1.38	0.89	0.77	1.02	0.87	0.9	0.74
PCON_01468	754	0	0	0	Similar to Pre-mRNA-splicing factor cwc26; acc. no. Q5AWZ6	Bud13	nucl 13, cyto 6.5, cyto_mito 6, mito 4.5	1.02	0.85	1.38	0.89	0.77	1.02	0.87	0.9	0.74
PCON_01469	5043	0	0	0	Similar to JmjC domain-containing histone demethylation protein 1; acc. no. Q5AW75	JmjC,Cupin_8,PHD	nucl 16, cyto_nucl 12, cyto 6, mito 4	3.59	2.97	4.85	3.79	3.28	4.24	1.06	1.11	0.87
PCON_01473	892	0	0	0	Similar to Eukaryotic translation initiation factor 4E-1; acc. no. P78954	IF4E	cyto 15.5, cyto_nucl 12.5, nucl 6.5, pero 2, vacu 2	1.2	0.99	1.61	1.25	1.08	1.44	1.04	1.1	0.89
PCON_01474	602	0	0	1	Similar to Vacuolar transporter chaperone 4; acc. no. P78810	VTC,SPX,DUF202	plas 15, nucl 4.5, cyto_nucl 4.5, cyto 3.5, mito 2, pero 2	1.43	1.18	1.91	1.47	1.28	1.66	1.03	1.09	0.87
PCON_01477	966	1	1	1	Similar to hypothetical protein AOL_s00083g71 [Arthrobotrys oligospora ATCC 24927]; acc. no. EGX47563	no hits above threshold	extr 19, mito 3, cyto 2, plas 1, cyto_nucl 1, pero 1, golg 1	1.49	1.23	2	1.22	1.06	1.39	0.82	0.86	0.69
PCON_01479	2324	0	0	0	Protein of unknown function	no hits above threshold	mito 17.5, cyto_mito 11, nucl 6	15.62	12.92	20.98	11.77	9.36	11.65	0.75	0.72	0.56
PCON_01487	1062	0	0	1	Similar to Advillin; acc. no. O75366	DUF4045,Gelsolin	nucl 18, cyto_nucl 13.5, cyto 7	1.16	0.96	1.56	1.05	0.9	1.14	0.91	0.94	0.73
PCON_01487	1128	0	0	1	Similar to Advillin; acc. no. O75366	DUF4045,Gelsolin	nucl 18, cyto_nucl 13.5, cyto 7	1.16	0.96	1.56	1.05	0.9	1.14	0.91	0.94	0.73
PCON_01487	1299	0	0	1	Similar to Advillin; acc. no. O75366	DUF4045,Gelsolin	nucl 18, cyto_nucl 13.5, cyto 7	1.16	0.96	1.56	1.05	0.9	1.14	0.91	0.94	0.73
PCON_01487	3548	0	0	1	Similar to Advillin; acc. no. O75366	DUF4045,Gelsolin	nucl 18, cyto_nucl 13.5, cyto 7	1.16	0.96	1.56	1.05	0.9	1.14	0.91	0.94	0.73
PCON_01487	4040	0	0	1	Similar to Advillin; acc. no. O75366	DUF4045,Gelsolin	nucl 18, cyto_nucl 13.5, cyto 7	1.16	0.96	1.56	1.05	0.9	1.14	0.91	0.94	0.73
PCON_01487	5008	0	0	1	Similar to Advillin; acc. no. O75366	DUF4045,Gelsolin	nucl 18, cyto_nucl 13.5, cyto 7	1.16	0.96	1.56	1.05	0.9	1.14	0.91	0.94	0.73
PCON_01487	5012	0	1	1	Similar to Advillin; acc. no. O75366	DUF4045,Gelsolin	nucl 18, cyto_nucl 13.5, cyto 7	1.16	0.96	1.56	1.05	0.9	1.14	0.91	0.94	0.73
PCON_01489	108	0	0	1	Similar to ATP-dependent RNA helicase DRS1; acc. no. Q4I830	DEAD,Helicase_C	nucl 16.5, cyto_nucl 12.5, cyto 7.5	0.79	0.65	1.07	1.08	0.94	1.24	1.36	1.44	1.16
PCON_01490	5352	0	0	1	Similar to Uncharacterized protein C56F8.02; acc. no. Q10250	AMP-binding,DMAP_binding	plas 15, E.R. 5, cysk 3, nucl 2	0.6	0.49	0.8	0.77	0.67	0.87	1.29	1.36	1.08
PCON_01490	5807	0	0	1	Similar to Uncharacterized protein C56F8.02; acc. no. Q10250	AMP-binding,DMAP_binding	plas 15, E.R. 5, cysk 3, nucl 2	0.6	0.49	0.8	0.77	0.67	0.87	1.29	1.36	1.08
PCON_01493	367	0	0	1	Similar to Adenylosuccinate synthetase; acc. no. Q02787	Adenylsucc_synt	cyto 26.5, cyto_nucl 14	1.63	1.35	2.2	1.07	0.93	1.2	0.65	0.69	0.55
PCON_01496	5	0	0	0	Protein of unknown function	no hits above threshold	nucl 21.5, cyto_nucl 14.5, cyto 4.5	1.2	0.98	1.62	1.25	1.09	1.44	1.05	1.11	0.89
PCON_01496	13	0	0	0	Protein of unknown function	no hits above threshold	nucl 21.5, cyto_nucl 14.5, cyto 4.5	1.2	0.98	1.62	1.25	1.09	1.44	1.05	1.11	0.89
PCON_01499	1480	0	0	1	Similar to Probable ATP-dependent RNA helicase prh1; acc. no. Q03319	HA2,OB_NTP_bind,Helicase_C,DEAD	nucl 15, cyto_nucl 13.166, cyto 10, mito_nucl 8.666, cyto_mito 6.166	1.35	1.12	1.83	1.54	1.32	1.79	1.15	1.19	0.97
PCON_01499	2447	0	0	1	Similar to Probable ATP-dependent RNA helicase prh1; acc. no. Q03319	HA2,OB_NTP_bind,Helicase_C,DEAD	nucl 15, cyto_nucl 13.166, cyto 10, mito_nucl 8.666, cyto_mito 6.166	1.35	1.12	1.83	1.54	1.32	1.79	1.15	1.19	0.97
PCON_01504	1215	0	0	1	Similar to GTP-binding protein 2; acc. no. Q9BX10	GTP_EFTU	nucl 9, cyto 7, mito_nucl 7, mito 5	0.85	0.71	1.15	0.76	0.66	0.84	0.89	0.93	0.73
PCON_01504	3005	1	1	0	Similar to GTP-binding protein 2; acc. no. Q9BX10	GTP_EFTU	nucl 9, cyto 7, mito_nucl 7, mito 5	0.85	0.71	1.15	0.76	0.66	0.84	0.89	0.93	0.73
PCON_01518	723	0	0	1	Protein of unknown function	no hits above threshold	nucl 19.5, cyto_nucl 13.5, cyto 4.5	1	0.82	1.36	1.13	0.99	1.31	1.14	1.2	0.97
PCON_01520	1183	1	1	1	Similar to 4-coumarate--CoA ligase-like 7; acc. no. Q9M0X9	AMP-binding,AMP-binding_C	mito 10, cyto 10, cyto_mito 10	0.56	0.46	0.78	1.04	0.9	1.23	1.86	1.95	1.58
PCON_01526	1081	0	0	1	Similar to similar to An06g00150 [Aspergillus kawachii IFO 4308]; acc. no. GAA88098	DUF3176	plas 20, E.R. 4, mito 2	1.59	1.32	2.14	1.86	1.63	2.13	1.17	1.23	1
PCON_01526	1555	0	0	1	Similar to similar to An06g00150 [Aspergillus kawachii IFO 4308]; acc. no. GAA88098	DUF3176	plas 20, E.R. 4, mito 2	1.59	1.32	2.14	1.86	1.63	2.13	1.17	1.23	1
PCON_01529	934	0	0	1	Similar to Protein phosphatase 2C homolog 4; acc. no. O14156	PP2C	mito 15, cyto 5, extr 5	1.5	1.23	1.99	1.28	1.12	1.46	0.86	0.91	0.73
PCON_01529	2312	0	0	1	Similar to Protein phosphatase 2C homolog 4; acc. no. O14156	PP2C	mito 15, cyto 5, extr 5	1.5	1.23	1.99	1.28	1.12	1.46	0.86	0.91	0.73
PCON_01534	1498	0	1	0	Similar to Alkaline protease 1; acc. no. A1CWF3	Peptidase_S8,Inhibitor_I9	extr 27	0.75	0.62	1	0.28	0.24	0.32	0.37	0.39	0.32
PCON_01541	888	0	0	1	Similar to Uncharacterized helicase C694.02; acc. no. Q9P7T8	DEAD,ResIII,Helicase_C	plas 15, nucl 4.5, cyto_nucl 3.5, pero 3, cyto 1.5	1.08	0.89	1.46	0.98	0.86	1.12	0.92	0.97	0.77
PCON_01555	431	0	0	0	Similar to UPF0311 protein CA_C3321; acc. no. Q97DZ9	DUF3237	extr 19, golg 4, E.R. 2	50.54	21.95	30.88	80.62	123.9	88.2	n.d.	5.65	2.86
PCON_01555	434	0	0	0	Similar to UPF0311 protein CA_C3321; acc. no. Q97DZ9	DUF3237	extr 19, golg 4, E.R. 2	50.54	21.95	30.88	80.62	123.9	88.2	n.d.	5.65	2.86
PCON_01556	1097	1	0	1	Similar to hypothetical protein [Tuber melanosporum Mel28]; acc. no. XP_002840884	Zn_clus	nucl 14, cyto 4, cysk 4, mito 3	0.91	0.75	1.2	0.73	0.64	0.83	0.81	0.85	0.69
PCON_01559	1883	0	0	1	Protein of unknown function	no hits above threshold	nucl 21, cyto_nucl 14, cyto 5	9.91	8.17	13.9	10.51	9.08	12.2	1.06	1.11	0.88
PCON_01559	2009	0	0	1	Protein of unknown function	no hits above threshold	nucl 21, cyto_nucl 14, cyto 5	9.91	8.17	13.9	10.51	9.08	12.2	1.06	1.11	0.88
PCON_01560	491	0	1	1	Similar to hypothetical protein [Tuber melanosporum Mel28]; acc. no. XP_002841288	no hits above threshold	mito 11.5, cyto_mito 9.5, nucl 9, cyto 6.5	0.6	0.49	0.81	0.56	0.49	0.64	0.93	0.98	0.79
PCON_01560	1269	0	0	0	Similar to hypothetical protein [Tuber melanosporum Mel28]; acc. no. XP_002841288	no hits above threshold	mito 11.5, cyto_mito 9.5, nucl 9, cyto 6.5	0.6	0.49	0.81	0.56	0.49	0.64	0.93	0.98	0.79
PCON_01563	3273	0	0	1	Similar to Uncharacterized protein C4D7.10c; acc. no. O14174	Spt20	nucl 16, cyto_nucl 10.833, mito 6.5, cyto_mito 5.666, cyto 3.5	1.12	0.92	1.52	1.21	1.03	1.32	1.08	1.11	0.87
PCON_01564	518	0	0	1	Similar to Dual specificity protein kinase lkh1; acc. no. Q10156	Pkinase,Pkinase_Tyr	nucl 14, mito 6, cyto 4, plas 2, cyto_pero 2	1.16	0.96	1.56	1.29	1.12	1.44	1.11	1.16	0.92
PCON_01564	820	1	1	1	Similar to Dual specificity protein kinase lkh1; acc. no. Q10156	Pkinase,Pkinase_Tyr	nucl 14, mito 6, cyto 4, plas 2, cyto_pero 2	1.16	0.96	1.56	1.29	1.12	1.44	1.11	1.16	0.92
PCON_01564	832	1	0	0	Similar to Dual specificity protein kinase lkh1; acc. no. Q10156	Pkinase,Pkinase_Tyr	nucl 14, mito 6, cyto 4, plas 2, cyto_pero 2	1.16	0.96	1.56	1.29	1.12	1.44	1.11	1.16	0.92
PCON_01564	1248	1	0	0	Similar to Dual specificity protein kinase lkh1; acc. no. Q10156	Pkinase,Pkinase_Tyr	nucl 14, mito 6, cyto 4, plas 2, cyto_pero 2	1.16	0.96	1.56	1.29	1.12	1.44	1.11	1.16	0.92
PCON_01564	1346	0	0	1	Similar to Dual specificity protein kinase lkh1; acc. no. Q10156	Pkinase,Pkinase_Tyr	nucl 14, mito 6, cyto 4, plas 2, cyto_pero 2	1.16	0.96	1.56	1.29	1.12	1.44	1.11	1.16	0.92
PCON_01567	1483	1	1	1	Protein of unknown function	no hits above threshold	nucl 16, mito 7, cyto 4	0.96	0.79	1.28	1.11	0.97	1.24	1.16	1.22	0.96
PCON_01569	2653	0	0	1	Similar to TBC domain-containing protein C4G8.04; acc. no. Q09830	RabGAP-TBC	cyto 12, nucl 7, mito 7, mito_nucl 7	1.46	1.2	1.96	1.78	1.55	2.03	1.23	1.29	1.04
PCON_01571	1839	0	0	1	Similar to Serine/threonine-protein kinase nrc-2; acc. no. O42626	Pkinase,Pkinase_Tyr	nucl 12, cyto_nucl 10.5, mito 8, cyto 7	1.12	0.92	1.51	1.15	1	1.33	1.03	1.08	0.88
PCON_01572	1926	0	1	0	Similar to Molybdenum cofactor biosynthesis protein 1; acc. no. Q5RKZ7	Mob_synth_C,Radical_SAM,Fer4_12,Fer4_14	mito 25.5, cyto_mito 13.5	1.08	0.9	1.44	0.82	0.7	0.93	0.76	0.79	0.65
PCON_01573	289	0	0	1	Similar to Putative pseudouridine synthase C1A4.09; acc. no. O74343	TruD	cyto 13.5, cyto_nucl 10, mito 7, nucl 5.5	0.89	0.74	1.21	0.97	0.83	1.12	1.09	1.12	0.93
PCON_01573	918	0	0	1	Similar to Putative pseudouridine synthase C1A4.09; acc. no. O74343	TruD	cyto 13.5, cyto_nucl 10, mito 7, nucl 5.5	0.89	0.74	1.21	0.97	0.83	1.12	1.09	1.12	0.93
PCON_01578	853	0	1	0	Similar to ADP-ribosylation factor-like protein 2; acc. no. Q2TA37	Arf,Ras,G-alpha,Gtr1_RagA,Miro,GTP_EFTU,MMR_HSR1,SRPRB	mito 13, cyto 8, cyto_nucl 7.333, nucl 5.5, cyto_pero 4.833	1.29	1.06	1.73	1.58	1.37	1.82	1.24	1.3	1.05
PCON_01581	1199	0	0	1	Protein of unknown function	no hits above threshold	mito 12, nucl 9, cyto_mito 9	90.84	75.1	125.04	69.94	41.47	51.05	0.77	0.55	0.41
PCON_01585	235	0	0	1	Similar to ATP synthase assembly factor FMC1, mitochondrial; acc. no. P40491	Complex1_LYR_2	nucl 13, mito 12	1.33	1.09	1.84	1.04	0.88	1.22	0.79	0.81	0.66
PCON_01585	250	0	0	1	Similar to ATP synthase assembly factor FMC1, mitochondrial; acc. no. P40491	Complex1_LYR_2	nucl 13, mito 12	1.33	1.09	1.84	1.04	0.88	1.22	0.79	0.81	0.66
PCON_01591	1639	0	0	1	Similar to Transcription factor TFIIIB component B&apos; acc. no. O94481	Myb_DNA-binding	nucl 20, mito 4, cyto 3	0.86	0.71	1.18	0.9	0.78	1.05	1.05	1.1	0.89
PCON_01594	260	0	1	0	Similar to Complex I intermediate-associated protein 30, mitochondrial; acc. no. O42636	CIA30	mito 20, cyto 3, pero 2	1.48	1.22	2	1.36	1.19	1.57	0.92	0.97	0.78
PCON_01604	2171	1	1	1	Similar to hypothetical protein SERLA73DRAFT_77797 [Serpula lacrymans var. lacrymans S7.3]; acc. no. EGN94395	HET	mito 13, extr 10, cyto 4	1.18	0.96	1.52	1.29	1.13	1.45	1.12	1.18	0.95
PCON_01610	160	0	1	0	Similar to Plectasin; acc. no. Q53I06	Defensin_2	extr 18, mito 7	0.17	0.14	0.23	0.13	0.11	0.15	0.81	0.84	0.65
PCON_01616	2176	0	0	1	Similar to Response regulator mcs4; acc. no. P87323	HATPase_c,Response_reg,HisKA,GAF_3	nucl 17.5, cyto_nucl 14, cyto 9.5	4	3.21	5.33	3.13	2.36	2.98	0.81	0.74	0.56
PCON_01616	2627	0	0	1	Similar to Response regulator mcs4; acc. no. P87323	HATPase_c,Response_reg,HisKA,GAF_3	nucl 17.5, cyto_nucl 14, cyto 9.5	4	3.21	5.33	3.13	2.36	2.98	0.81	0.74	0.56
PCON_01616	4246	0	0	1	Similar to Response regulator mcs4; acc. no. P87323	HATPase_c,Response_reg,HisKA,GAF_3	nucl 17.5, cyto_nucl 14, cyto 9.5	4	3.21	5.33	3.13	2.36	2.98	0.81	0.74	0.56
PCON_01624	1580	0	0	1	Similar to UPF0061 protein C20G4.05c; acc. no. O13890	UPF0061	cyto 16, cyto_nucl 11, nucl 4, pero 4	0.92	0.76	1.24	1.01	0.88	1.14	1.09	1.15	0.92
PCON_01629	338	0	1	0	Similar to ASTRA-associated protein 1; acc. no. C9STX5	WD40	mito 22, cyto 3	1.56	1.29	2.06	1.19	1.03	1.34	0.76	0.8	0.65
PCON_01632	528	0	1	1	Similar to conserved hypothetical protein [Paracoccidioides brasiliensis Pb03]; acc. no. EEH16529	DUF1446	mito 17, cyto 7.5, cyto_nucl 4.5	1.2	0.98	1.58	1.03	0.9	1.17	0.87	0.91	0.74
PCON_01632	1454	0	0	1	Similar to conserved hypothetical protein [Paracoccidioides brasiliensis Pb03]; acc. no. EEH16529	DUF1446	mito 17, cyto 7.5, cyto_nucl 4.5	1.2	0.98	1.58	1.03	0.9	1.17	0.87	0.91	0.74
PCON_01634	312	0	0	1	Similar to Dipeptidyl peptidase 4; acc. no. Q2UH35	DPPIV_N,Peptidase_S9	extr 21, plas 2, E.R. 2, vacu 2	0.93	0.77	1.26	0.56	0.49	0.62	0.61	0.63	0.49
PCON_01634	510	0	0	1	Similar to Dipeptidyl peptidase 4; acc. no. Q2UH35	DPPIV_N,Peptidase_S9	extr 21, plas 2, E.R. 2, vacu 2	0.93	0.77	1.26	0.56	0.49	0.62	0.61	0.63	0.49
PCON_01634	1194	1	1	1	Similar to Dipeptidyl peptidase 4; acc. no. Q2UH35	DPPIV_N,Peptidase_S9	extr 21, plas 2, E.R. 2, vacu 2	0.93	0.77	1.26	0.56	0.49	0.62	0.61	0.63	0.49
PCON_01634	2438	0	0	1	Similar to Dipeptidyl peptidase 4; acc. no. Q2UH35	DPPIV_N,Peptidase_S9	extr 21, plas 2, E.R. 2, vacu 2	0.93	0.77	1.26	0.56	0.49	0.62	0.61	0.63	0.49
PCON_01639	1328	0	1	0	Protein of unknown function	WW	nucl 8, cyto 5, mito 4, plas 3, extr 2, pero 2, E.R. 1, cysk 1, vacu 1	2.72	2.23	3.77	1.37	1	1.46	0.51	0.45	0.39
PCON_01643	492	0	1	0	Protein of unknown function	no hits above threshold	extr 22, mito 2, golg 2	1.17	0.96	1.6	1.06	0.9	1.25	0.92	0.94	0.78
PCON_01644	1295	0	0	1	Protein of unknown function	no hits above threshold	nucl 21, cyto 3.5, cyto_pero 2.5	364.49	300.74	514.68	325.78	268.55	355.98	0.9	0.89	0.69
PCON_01644	1505	0	0	1	Protein of unknown function	no hits above threshold	nucl 21, cyto 3.5, cyto_pero 2.5	364.49	300.74	514.68	325.78	268.55	355.98	0.9	0.89	0.69
PCON_01646	684	0	0	1	Similar to conserved hypothetical protein [Coccidioides posadasii str. Silveira]; acc. no. EFW15807	no hits above threshold	nucl 16, cyto 6, mito 3, cyto_pero 3	73.36	59.79	93.43	162.96	94.17	129.31	2.26	1.57	1.38
PCON_01647	1337	0	1	1	Similar to hypothetical protein TESG_03056 [Trichophyton tonsurans CBS 112818]; acc. no. EGD95583	no hits above threshold	cyto_mito 10.833, mito 10.5, cyto 10, cyto_nucl 7.833, nucl 4.5	0.94	0.76	1.21	1.17	1.02	1.3	1.27	1.34	1.08
PCON_01648	1657	0	0	1	Protein of unknown function	no hits above threshold	mito 20.5, cyto_mito 12.333, mito_nucl 12.166, nucl 2.5	1.07	0.87	1.43	1.33	1.15	1.55	1.27	1.32	1.09
PCON_01649	1562	0	0	1	Similar to hypothetical protein [Tuber melanosporum Mel28]; acc. no. XP_002842016	no hits above threshold	nucl 15.5, cyto_nucl 11.333, cyto 6, cyto_mito 5.833, mito 4.5	1.05	0.86	1.42	1.14	1	1.3	1.09	1.15	0.91
PCON_01669	1694	1	0	0	Similar to Mannitol-1-phosphate 5-dehydrogenase; acc. no. Q9CLY7	Mannitol_dh_C,Mannitol_dh	cyto 21, cyto_mito 12.833, cyto_nucl 11.333, mito 3.5	1.66	1.37	2.33	1.37	1.2	1.62	0.83	0.87	0.69
PCON_01689	2868	0	0	1	Similar to Structural maintenance of chromosomes protein 1; acc. no. O94383	SMC_N,SMC_hinge,AAA_21,AAA_23,Reo_sigmaC,AAA_29	nucl 18.5, mito_nucl 12, mito 4.5, cyto 4	1.16	0.96	1.55	1.72	1.5	1.92	1.48	1.56	1.24
PCON_01691	3595	1	0	1	Similar to Inversin; acc. no. O89019	Ank_2,Ank_4,Ank,Ank_5,Ank_3	mito 21, cyto 3.5, cyto_nucl 3.5	0.45	0.37	0.61	0.43	0.38	0.49	0.96	1.01	0.81
PCON_01691	4370	1	1	1	Similar to Inversin; acc. no. O89019	Ank_2,Ank_4,Ank,Ank_5,Ank_3	mito 21, cyto 3.5, cyto_nucl 3.5	0.45	0.37	0.61	0.43	0.38	0.49	0.96	1.01	0.81
PCON_01701	108	0	1	0	Similar to Protein STB5; acc. no. P38699	Fungal_trans,Zn_clus	mito 17, nucl 5, cyto 3	1.4	1.16	1.9	0.79	0.66	0.84	0.56	0.57	0.44
PCON_01703	2330	0	0	1	Similar to LIM domain-containing protein C4F6.12; acc. no. O74398	LIM	nucl 19, cyto_nucl 13, cyto 5	0.98	0.8	1.28	1.32	1.15	1.49	1.37	1.45	1.16
PCON_01704	810	0	0	1	Similar to Uncharacterized protein C13E7.08c; acc. no. Q9P6R2	Leo1	nucl 21.5, cyto_nucl 13.5, cyto 4.5	1.54	1.27	2.08	1.54	1.34	1.78	1	1.05	0.86
PCON_01707	705	0	0	0	Protein of unknown function	no hits above threshold	mito 12.5, cyto_mito 11.666, cyto 9.5, cyto_nucl 6.833, nucl 2, extr 2	1.12	0.84	1.31	1.91	1.39	1.61	1.88	1.66	1.23
PCON_01709	1059	0	0	1	Similar to Mediator of RNA polymerase II transcription subunit 19; acc. no. Q2GW22	Rox3	nucl 25.5, cyto_nucl 13.5	2.1	1.73	2.87	1.99	1.69	2.19	0.95	0.97	0.76
PCON_01709	2293	0	0	0	Similar to Mediator of RNA polymerase II transcription subunit 19; acc. no. Q2GW22	Rox3	nucl 25.5, cyto_nucl 13.5	2.1	1.73	2.87	1.99	1.69	2.19	0.95	0.97	0.76
PCON_01711	1386	0	0	1	Similar to hypothetical protein [Tuber melanosporum Mel28]; acc. no. XP_002840631	no hits above threshold	nucl 12.5, cyto_nucl 11, mito 8, cyto 6.5	2.23	1.82	3.06	2.05	1.74	2.29	0.93	0.96	0.75
PCON_01711	1515	0	0	1	Similar to hypothetical protein [Tuber melanosporum Mel28]; acc. no. XP_002840631	no hits above threshold	nucl 12.5, cyto_nucl 11, mito 8, cyto 6.5	2.23	1.82	3.06	2.05	1.74	2.29	0.93	0.96	0.75
PCON_01711	1835	0	0	1	Similar to hypothetical protein [Tuber melanosporum Mel28]; acc. no. XP_002840631	no hits above threshold	nucl 12.5, cyto_nucl 11, mito 8, cyto 6.5	2.23	1.82	3.06	2.05	1.74	2.29	0.93	0.96	0.75
PCON_01711	1941	0	0	1	Similar to hypothetical protein [Tuber melanosporum Mel28]; acc. no. XP_002840631	no hits above threshold	nucl 12.5, cyto_nucl 11, mito 8, cyto 6.5	2.23	1.82	3.06	2.05	1.74	2.29	0.93	0.96	0.75
PCON_01715	1362	0	0	0	Similar to Oxysterol-binding protein homolog C23H4.01c; acc. no. O13944	Oxysterol_BP,PH_8	nucl 12.5, cyto_nucl 10.5, cyto 7.5, mito 4	1.06	0.86	1.42	0.98	0.85	1.12	0.94	0.99	0.79
PCON_01715	3468	0	0	1	Similar to Oxysterol-binding protein homolog C23H4.01c; acc. no. O13944	Oxysterol_BP,PH_8	nucl 12.5, cyto_nucl 10.5, cyto 7.5, mito 4	1.06	0.86	1.42	0.98	0.85	1.12	0.94	0.99	0.79
PCON_01716	1679	0	1	0	Similar to Vegetative incompatibility protein HET-E-1; acc. no. Q00808	Ank,Ank_2,NACHT,PGAP1	mito 17, nucl 6, cyto 2, pero 2, cyto_pero 2	1.11	0.92	1.49	0.77	0.67	0.88	0.7	0.73	0.59
PCON_01717	131	0	1	0	Protein of unknown function	no hits above threshold	mito 17, nucl 7, cyto 2	1.09	0.89	1.44	1.19	1.03	1.31	1.1	1.15	0.91
PCON_01718	2127	0	1	0	Similar to hypothetical protein [Tuber melanosporum Mel28]; acc. no. XP_002837360	zf-CCCH	nucl 21, cyto_nucl 14, cyto 3	1.06	0.88	1.44	1.11	0.95	1.23	1.05	1.09	0.85
PCON_01718	4034	0	0	1	Similar to hypothetical protein [Tuber melanosporum Mel28]; acc. no. XP_002837360	zf-CCCH	nucl 21, cyto_nucl 14, cyto 3	1.06	0.88	1.44	1.11	0.95	1.23	1.05	1.09	0.85
PCON_01718	4777	0	0	1	Similar to hypothetical protein [Tuber melanosporum Mel28]; acc. no. XP_002837360	zf-CCCH	nucl 21, cyto_nucl 14, cyto 3	1.06	0.88	1.44	1.11	0.95	1.23	1.05	1.09	0.85
PCON_01724	321	0	0	1	Similar to Exosome complex component rrp40; acc. no. O13903	no hits above threshold	cyto 19, mito 7	1.68	1.38	2.3	1.05	0.92	1.22	0.63	0.66	0.53
PCON_01724	791	0	0	1	Similar to Exosome complex component rrp40; acc. no. O13903	no hits above threshold	cyto 19, mito 7	1.68	1.38	2.3	1.05	0.92	1.22	0.63	0.66	0.53
PCON_01725	1466	0	1	0	Similar to Mitogen-activated protein kinase spm1; acc. no. Q92398	Pkinase,Pkinase_Tyr	cyto_nucl 11.5, cyto 11, nucl 10, pero 3, cysk 3	0.75	0.62	1	0.7	0.61	0.79	0.94	0.99	0.78
PCON_01725	1537	0	1	0	Similar to Mitogen-activated protein kinase spm1; acc. no. Q92398	Pkinase,Pkinase_Tyr	cyto_nucl 11.5, cyto 11, nucl 10, pero 3, cysk 3	0.75	0.62	1	0.7	0.61	0.79	0.94	0.99	0.78
PCON_01726	57	0	0	0	Protein of unknown function	no hits above threshold	mito 10, cyto 4.5, plas 4, cyto_nucl 4, cysk 3, nucl 2.5	68	Inf	9606410	54	68.93	96.06	n.d.	0	0
PCON_01726	737	0	0	0	Protein of unknown function	no hits above threshold	mito 10, cyto 4.5, plas 4, cyto_nucl 4, cysk 3, nucl 2.5	68	Inf	9606410	54	68.93	96.06	n.d.	0	0
PCON_01728	349	0	0	1	Similar to ISWI chromatin-remodeling complex ATPase ISW1; acc. no. P38144	SNF2_N,SLIDE,HAND,Helicase_C,ResIII,DEAD	nucl 17.5, cyto_nucl 13, cyto 7.5	1.2	0.99	1.6	1.2	1.04	1.33	1	1.05	0.83
PCON_01728	3380	0	0	1	Similar to ISWI chromatin-remodeling complex ATPase ISW1; acc. no. P38144	SNF2_N,SLIDE,HAND,Helicase_C,ResIII,DEAD	nucl 17.5, cyto_nucl 13, cyto 7.5	1.2	0.99	1.6	1.2	1.04	1.33	1	1.05	0.83
PCON_01729	277	0	0	1	Similar to Uncharacterized protein YJR056C; acc. no. P47115	no hits above threshold	nucl 23.5, cyto_nucl 15	2.02	1.66	2.79	1.6	1.39	1.84	0.79	0.83	0.66
PCON_01729	709	0	0	0	Similar to Uncharacterized protein YJR056C; acc. no. P47115	no hits above threshold	nucl 23.5, cyto_nucl 15	2.02	1.66	2.79	1.6	1.39	1.84	0.79	0.83	0.66
PCON_01737	463	0	0	1	Protein of unknown function	no hits above threshold	nucl 15.5, cyto_nucl 11.5, mito 7, cyto 4.5	11.92	9.39	15.52	17.54	14.94	20.36	1.55	1.59	1.31
PCON_01739	2187	0	0	1	Similar to Serine/threonine-protein kinase sid2; acc. no. Q09898	Pkinase,Pkinase_Tyr	nucl 14.5, cyto_nucl 10.5, cyto 5.5, pero 4	1.43	1.16	1.9	1.5	1.31	1.71	1.07	1.13	0.9
PCON_01740	2058	0	1	0	Similar to Putative redox protein fmp46, mitochondrial; acc. no. Q9UTA2	DUF1687	cyto 17, cyto_mito 12.833, cyto_nucl 9.833, mito 7.5	1.47	1.2	1.95	1.08	0.94	1.24	0.75	0.79	0.64
PCON_01742	25	0	0	1	Similar to Uncharacterized protein AFUA_6G02800; acc. no. Q4WCX9	no hits above threshold	extr 27	1.1	0.91	1.5	0.62	0.54	0.71	0.56	0.59	0.47
PCON_01742	68	0	0	1	Similar to Uncharacterized protein AFUA_6G02800; acc. no. Q4WCX9	no hits above threshold	extr 27	1.1	0.91	1.5	0.62	0.54	0.71	0.56	0.59	0.47
PCON_01745	829	0	0	0	Similar to Biogenesis of lysosome-related organelles complex 1 subunit CNL1; acc. no. C5DJH5	no hits above threshold	nucl 18, cyto_nucl 15, cyto 8	0.79	0.66	1.09	0.68	0.59	0.78	0.86	0.9	0.72
PCON_01751	1716	0	1	0	Similar to Protein pof8; acc. no. O13795	RRM_3	mito 17.5, cyto_mito 12, cyto 5.5, nucl 4	0.62	0.51	0.84	0.45	0.39	0.51	0.73	0.77	0.61
PCON_01754	2042	0	1	0	Protein of unknown function	no hits above threshold	mito 17, nucl 5, cyto_nucl 5, cyto 3	2.27	1.22	1.71	0.57	0.34	0.4	0.39	0.28	0.24
PCON_01759	1309	1	0	0	Similar to Nitrogen regulatory protein areA; acc. no. P17429	GATA,DUF1752	nucl 23.5, cyto_nucl 13.5	0.59	0.49	0.79	0.48	0.42	0.53	0.82	0.86	0.68
PCON_01766	541	0	1	1	Similar to Methyltransferase-like protein 7B; acc. no. Q562C4	Methyltransf_23	mito 10, cyto 9, cyto_nucl 7.5, nucl 4, extr 4	2.07	1.7	2.84	1.75	1.51	2.05	0.85	0.89	0.72
PCON_01767	707	0	1	0	Similar to Cyanovirin-N homolog; acc. no. Q7S6U4	CVNH	cyto 14.5, cyto_nucl 14.5, nucl 7.5, extr 2, pero 2	0.82	0.67	1.14	0.34	0.29	0.4	0.42	0.43	0.36
PCON_01768	1281	0	0	1	Similar to Probable dipeptidyl peptidase 3; acc. no. Q08225	Peptidase_M49	cyto 18.5, cyto_nucl 11, pero 3, cysk 3	1.08	0.88	1.43	0.98	0.85	1.12	0.93	0.97	0.79
PCON_01768	1351	0	1	1	Similar to Probable dipeptidyl peptidase 3; acc. no. Q08225	Peptidase_M49	cyto 18.5, cyto_nucl 11, pero 3, cysk 3	1.08	0.88	1.43	0.98	0.85	1.12	0.93	0.97	0.79
PCON_01769	2314	0	0	1	Similar to hypothetical protein [Tuber melanosporum Mel28]; acc. no. XP_002837604	no hits above threshold	nucl 23.5, cyto_nucl 12.5	1.26	1.04	1.69	0.97	0.83	1.05	0.77	0.8	0.62
PCON_01771	678	0	0	1	Similar to Target of rapamycin complex 2 subunit bit61; acc. no. O74547	HbrB	mito 18, nucl 5.5, cyto_nucl 4.5, cyto 2.5	2.86	2.26	3.63	2.13	1.86	2.41	0.78	0.82	0.66
PCON_01775	815	1	0	0	Similar to Tyrosinase; acc. no. A7BHQ9	Tyrosinase	plas 10, extr 8, E.R. 5, mito 3	0.32	0.26	0.42	0.12	0.1	0.13	0.37	0.39	0.31
PCON_01788	1044	0	0	1	Similar to Probable biogenesis of lysosome-related organelles complex 1 subunit 1; acc. no. Q22616	GCN5L1	cyto 7.5, cyto_nucl 7.5, mito 7, nucl 6.5, pero 5	0.78	0.64	1.07	0.85	0.74	1	1.1	1.16	0.93
PCON_01796	3039	0	0	1	Similar to hypothetical protein [Tuber melanosporum Mel28]; acc. no. XP_002838858	no hits above threshold	nucl 20.5, cyto_nucl 13.5, cyto 5.5	2.99	2.47	4.04	3.19	2.78	3.65	1.07	1.13	0.9
PCON_01796	3110	0	0	1	Similar to hypothetical protein [Tuber melanosporum Mel28]; acc. no. XP_002838858	no hits above threshold	nucl 20.5, cyto_nucl 13.5, cyto 5.5	2.99	2.47	4.04	3.19	2.78	3.65	1.07	1.13	0.9
PCON_01807	365	0	0	1	Protein of unknown function	no hits above threshold	cyto 10.5, mito 9, cyto_nucl 9, nucl 6.5	331.65	Inf	100000	331.65	Inf	100000	n.d.	NA	1
PCON_01811	2827	0	0	1	Similar to hypothetical protein [Tuber melanosporum Mel28]; acc. no. XP_002841573	no hits above threshold	nucl 19.5, cyto_nucl 14, cyto 7.5	1.39	1.15	1.89	1.47	1.23	1.56	1.06	1.07	0.83
PCON_01812	127	0	0	1	Protein of unknown function	no hits above threshold	nucl 19, cyto_nucl 12.5, mito 4, cyto 4	9.69	7.9	13.26	12.13	10.55	14.4	1.27	1.34	1.09
PCON_01813	2859	1	0	1	Similar to Trans-aconitate 2-methyltransferase; acc. no. B1LXF6	Methyltransf_23,Methyltransf_12,Methyltransf_11,Methyltransf_31,Methyltransf_18,Methyltransf_4	nucl 17, cyto 7, golg 1, cysk 1, vacu 1	9.57	7.9	12.7	16.62	14.46	18.82	1.74	1.83	1.48
PCON_01818	852	0	0	1	Similar to AP-1 complex subunit gamma-1; acc. no. Q99128	Adaptin_N,Alpha_adaptinC2,HEAT_2	nucl 16.5, cyto_nucl 12, cyto 6.5, pero 3	1.03	0.85	1.38	0.85	0.74	0.96	0.83	0.87	0.69
PCON_01818	1047	0	0	1	Similar to AP-1 complex subunit gamma-1; acc. no. Q99128	Adaptin_N,Alpha_adaptinC2,HEAT_2	nucl 16.5, cyto_nucl 12, cyto 6.5, pero 3	1.03	0.85	1.38	0.85	0.74	0.96	0.83	0.87	0.69
PCON_01818	1446	0	0	1	Similar to AP-1 complex subunit gamma-1; acc. no. Q99128	Adaptin_N,Alpha_adaptinC2,HEAT_2	nucl 16.5, cyto_nucl 12, cyto 6.5, pero 3	1.03	0.85	1.38	0.85	0.74	0.96	0.83	0.87	0.69
PCON_01818	1572	0	0	1	Similar to AP-1 complex subunit gamma-1; acc. no. Q99128	Adaptin_N,Alpha_adaptinC2,HEAT_2	nucl 16.5, cyto_nucl 12, cyto 6.5, pero 3	1.03	0.85	1.38	0.85	0.74	0.96	0.83	0.87	0.69
PCON_01818	3088	0	0	1	Similar to AP-1 complex subunit gamma-1; acc. no. Q99128	Adaptin_N,Alpha_adaptinC2,HEAT_2	nucl 16.5, cyto_nucl 12, cyto 6.5, pero 3	1.03	0.85	1.38	0.85	0.74	0.96	0.83	0.87	0.69
PCON_01824	1830	0	0	1	Similar to Uncharacterized protein C3D6.13c; acc. no. P87178	Thioredoxin,Thioredoxin_6,Thioredoxin_8	extr 10, plas 6, E.R. 4, mito 2, cyto 2, pero 2, cyto_mito 2, cyto_pero 2	0.94	0.78	1.24	1.23	1.07	1.39	1.31	1.38	1.12
PCON_01826	283	1	1	1	Similar to Acyl-CoA-binding protein homolog; acc. no. P31824	ACBP	cyto 15.5, cyto_nucl 13, nucl 7.5, pero 2	1.46	1.21	2.02	0.65	0.57	0.76	0.45	0.47	0.37
PCON_01826	599	0	0	1	Similar to Acyl-CoA-binding protein homolog; acc. no. P31824	ACBP	cyto 15.5, cyto_nucl 13, nucl 7.5, pero 2	1.46	1.21	2.02	0.65	0.57	0.76	0.45	0.47	0.37
PCON_01827	1578	0	0	1	Protein of unknown function	no hits above threshold	cyto 8, cyto_nucl 7.833, cyto_mito 7.833, nucl 6.5, mito 6.5, extr 3	1.76	1.44	2.42	0.53	0.44	0.57	0.3	0.31	0.24
PCON_01827	1815	0	1	0	Protein of unknown function	no hits above threshold	cyto 8, cyto_nucl 7.833, cyto_mito 7.833, nucl 6.5, mito 6.5, extr 3	1.76	1.44	2.42	0.53	0.44	0.57	0.3	0.31	0.24
PCON_01827	1878	0	1	0	Protein of unknown function	no hits above threshold	cyto 8, cyto_nucl 7.833, cyto_mito 7.833, nucl 6.5, mito 6.5, extr 3	1.76	1.44	2.42	0.53	0.44	0.57	0.3	0.31	0.24
PCON_01828	1362	0	0	0	Protein of unknown function	no hits above threshold	nucl 13, cysk 9, plas 3	0.47	0.39	0.64	0.4	0.35	0.46	0.85	0.9	0.72
PCON_01833	1106	0	0	1	Similar to Ribosome assembly protein 1; acc. no. O74945	GTP_EFTU,EFG_C,GTP_EFTU_D2	cyto 11, nucl 9, mito 5	1.19	0.98	1.61	1.15	1	1.3	0.97	1.02	0.81
PCON_01835	67	0	0	1	Similar to Uncharacterized mannosyltransferase C1773.08c; acc. no. O94565	Glyco_transf_15	mito 8.5, cyto_mito 7, golg 5, cyto 4.5, E.R. 4, nucl 2, plas 2	0.8	0.66	1.1	0.91	0.79	1.05	1.14	1.2	0.95
PCON_01837	1026	1	0	0	Similar to Transcription initiation factor TFIID subunit 14; acc. no. O94436	YEATS	cyto 16, cyto_nucl 14, nucl 10	1.49	1.2	1.96	1.53	1.33	1.76	1.05	1.1	0.9
PCON_01837	1584	0	0	1	Similar to Transcription initiation factor TFIID subunit 14; acc. no. O94436	YEATS	cyto 16, cyto_nucl 14, nucl 10	1.49	1.2	1.96	1.53	1.33	1.76	1.05	1.1	0.9
PCON_01842	555	0	0	1	Similar to Protein HOL1; acc. no. P53389	MFS_1,Sugar_tr	plas 21, E.R. 3, vacu 2	1.72	1.42	2.31	3.19	2.77	3.66	1.86	1.95	1.59
PCON_01842	1539	0	0	1	Similar to Protein HOL1; acc. no. P53389	MFS_1,Sugar_tr	plas 21, E.R. 3, vacu 2	1.72	1.42	2.31	3.19	2.77	3.66	1.86	1.95	1.59
PCON_01842	1679	0	1	0	Similar to Protein HOL1; acc. no. P53389	MFS_1,Sugar_tr	plas 21, E.R. 3, vacu 2	1.72	1.42	2.31	3.19	2.77	3.66	1.86	1.95	1.59
PCON_01842	1699	1	1	1	Similar to Protein HOL1; acc. no. P53389	MFS_1,Sugar_tr	plas 21, E.R. 3, vacu 2	1.72	1.42	2.31	3.19	2.77	3.66	1.86	1.95	1.59
PCON_01845	1754	1	0	1	Similar to DNA ligase 4; acc. no. Q4WVG8	DNA_ligase_A_M,DNA_ligase_A_N,DNA_ligase_A_C,BRCT	nucl 15.5, cyto_nucl 9.333, mito 8.5, cyto_mito 5.833	1.16	0.96	1.55	1.24	1.08	1.43	1.08	1.13	0.92
PCON_01846	1687	0	0	1	Similar to Increased rDNA silencing protein 4; acc. no. A1CBF3	EF-hand_4	nucl 14, mito 10, cyto 2	1.47	1.21	2.01	1.09	0.95	1.28	0.74	0.78	0.64
PCON_01851	999	0	0	0	Similar to hypothetical protein CHGG_00449 [Chaetomium globosum CBS 148.51]; acc. no. XP_001219670	DUF2013	nucl 17, cyto_nucl 13, cyto 7	1.65	1.36	2.24	1.35	1.17	1.51	0.82	0.86	0.68
PCON_01851	1651	0	0	1	Similar to hypothetical protein CHGG_00449 [Chaetomium globosum CBS 148.51]; acc. no. XP_001219670	DUF2013	nucl 17, cyto_nucl 13, cyto 7	1.65	1.36	2.24	1.35	1.17	1.51	0.82	0.86	0.68
PCON_01851	2196	1	1	1	Similar to hypothetical protein CHGG_00449 [Chaetomium globosum CBS 148.51]; acc. no. XP_001219670	DUF2013	nucl 17, cyto_nucl 13, cyto 7	1.65	1.36	2.24	1.35	1.17	1.51	0.82	0.86	0.68
PCON_01851	2409	0	1	0	Similar to hypothetical protein CHGG_00449 [Chaetomium globosum CBS 148.51]; acc. no. XP_001219670	DUF2013	nucl 17, cyto_nucl 13, cyto 7	1.65	1.36	2.24	1.35	1.17	1.51	0.82	0.86	0.68
PCON_01854	772	0	0	0	Protein of unknown function	no hits above threshold	mito 11, nucl 7, cyto_nucl 7, cyto 5, plas 3	0.97	0.8	1.3	1.82	1.59	2.07	1.89	2	1.6
PCON_01856	856	0	0	1	Similar to PH and SEC7 domain-containing protein C11E3.11c; acc. no. O13690	Sec7,PH_9	nucl 16, cyto 8, pero 2	0.77	0.64	1.04	0.8	0.7	0.9	1.03	1.09	0.86
PCON_01860	599	0	1	0	Similar to Meiotically up-regulated gene 70 protein; acc. no. O13965	CBS,PB1	nucl 7, mito 6, cyto_nucl 6, cyto 5, plas 5	1.06	0.87	1.42	1.06	0.93	1.21	1.01	1.06	0.85
PCON_01861	1491	0	0	1	Similar to Importin subunit beta-3; acc. no. O74476	HEAT_2,HEAT_EZ,HEAT,Vac14_Fab1_bd,CLASP_N,RIX1	cysk 8, cyto_nucl 7, nucl 6.5, cyto 6.5, pero 5	2.34	1.93	3.15	2.07	1.69	2.13	0.89	0.87	0.68
PCON_01861	1743	0	0	1	Similar to Importin subunit beta-3; acc. no. O74476	HEAT_2,HEAT_EZ,HEAT,Vac14_Fab1_bd,CLASP_N,RIX1	cysk 8, cyto_nucl 7, nucl 6.5, cyto 6.5, pero 5	2.34	1.93	3.15	2.07	1.69	2.13	0.89	0.87	0.68
PCON_01861	2820	0	0	1	Similar to Importin subunit beta-3; acc. no. O74476	HEAT_2,HEAT_EZ,HEAT,Vac14_Fab1_bd,CLASP_N,RIX1	cysk 8, cyto_nucl 7, nucl 6.5, cyto 6.5, pero 5	2.34	1.93	3.15	2.07	1.69	2.13	0.89	0.87	0.68
PCON_01862	1482	0	0	1	Similar to Chromatin structure-remodeling complex subunit RSC1; acc. no. P53236	Bromodomain,BAH	nucl 19.5, mito_nucl 11, cyto 6	1.2	0.99	1.63	1.04	0.9	1.19	0.87	0.91	0.73
PCON_01862	1640	0	1	1	Similar to Chromatin structure-remodeling complex subunit RSC1; acc. no. P53236	Bromodomain,BAH	nucl 19.5, mito_nucl 11, cyto 6	1.2	0.99	1.63	1.04	0.9	1.19	0.87	0.91	0.73
PCON_01867	1267	0	0	1	Similar to Sterol 3-beta-glucosyltransferase; acc. no. Q0CKU4	Glyco_transf_28,GRAM,PH,PH_11	nucl 15.5, cyto_nucl 12, cyto 7.5, pero 2	1.53	1.26	2.05	1.33	1.16	1.5	0.87	0.92	0.73
PCON_01867	2265	0	0	1	Similar to Sterol 3-beta-glucosyltransferase; acc. no. Q0CKU4	Glyco_transf_28,GRAM,PH,PH_11	nucl 15.5, cyto_nucl 12, cyto 7.5, pero 2	1.53	1.26	2.05	1.33	1.16	1.5	0.87	0.92	0.73
PCON_01867	2296	0	0	1	Similar to Sterol 3-beta-glucosyltransferase; acc. no. Q0CKU4	Glyco_transf_28,GRAM,PH,PH_11	nucl 15.5, cyto_nucl 12, cyto 7.5, pero 2	1.53	1.26	2.05	1.33	1.16	1.5	0.87	0.92	0.73
PCON_01867	3286	0	0	1	Similar to Sterol 3-beta-glucosyltransferase; acc. no. Q0CKU4	Glyco_transf_28,GRAM,PH,PH_11	nucl 15.5, cyto_nucl 12, cyto 7.5, pero 2	1.53	1.26	2.05	1.33	1.16	1.5	0.87	0.92	0.73
PCON_01869	181	1	0	0	Similar to Uncharacterized protein C11E3.10; acc. no. O13689	VanZ	plas 13, E.R. 4, mito 3, extr 3, vacu 3	1.55	1.28	2.05	1.35	1.18	1.51	0.87	0.92	0.73
PCON_01870	1616	1	0	0	Similar to DNA repair helicase rad15; acc. no. P26659	DUF1227,DEAD_2,Helicase_C_2	cyto 10, nucl 8, mito 8, mito_nucl 8	1.09	0.9	1.45	1.27	1.11	1.43	1.16	1.23	0.99
PCON_01870	1618	1	0	0	Similar to DNA repair helicase rad15; acc. no. P26659	DUF1227,DEAD_2,Helicase_C_2	cyto 10, nucl 8, mito 8, mito_nucl 8	1.09	0.9	1.45	1.27	1.11	1.43	1.16	1.23	0.99
PCON_01871	1173	0	0	1	Similar to Uncharacterized protein C25H2.10c; acc. no. P87151	THUMP	nucl 12.5, cyto 11, mito_nucl 8.5	0.79	0.65	1.06	0.95	0.81	1.08	1.21	1.24	1.02
PCON_01871	1175	1	0	0	Similar to Uncharacterized protein C25H2.10c; acc. no. P87151	THUMP	nucl 12.5, cyto 11, mito_nucl 8.5	0.79	0.65	1.06	0.95	0.81	1.08	1.21	1.24	1.02
PCON_01873	745	0	0	1	Similar to Exocyst complex component sec6; acc. no. O74846	Sec6	cyto 10.5, cyto_nucl 9, nucl 6.5, pero 6, cysk 4	0.96	0.8	1.29	1.08	0.94	1.2	1.12	1.17	0.93
PCON_01873	1388	0	0	1	Similar to Exocyst complex component sec6; acc. no. O74846	Sec6	cyto 10.5, cyto_nucl 9, nucl 6.5, pero 6, cysk 4	0.96	0.8	1.29	1.08	0.94	1.2	1.12	1.17	0.93
PCON_01878	2787	0	0	1	Similar to Acyl-CoA-binding domain-containing protein 4; acc. no. Q9MA55	Kelch_4,Kelch_5,Kelch_3,Kelch_2,Kelch_6,Kelch_1,BTB	cyto 8.5, mito 8, cyto_pero 5.5, nucl 4, cysk 4	1.63	1.35	2.22	1.92	1.67	2.22	1.18	1.24	1
PCON_01886	2618	0	1	0	Similar to hypothetical protein [Tuber melanosporum Mel28]; acc. no. XP_002837054	Het-C	nucl 11.5, cyto_nucl 7, golg 4, plas 3, mito 2, E.R. 2, vacu 2	1.38	1.14	1.87	1.61	1.4	1.87	1.17	1.24	1
PCON_01887	2211	0	0	1	Similar to 1-aminocyclopropane-1-carboxylate oxidase; acc. no. Q76NT9	DIOX_N,2OG-FeII_Oxy	cyto_nucl 12.833, cyto 12.5, nucl 12, mito_nucl 7.333	0.84	0.69	1.13	0.86	0.75	0.99	1.03	1.09	0.87
PCON_01895	528	0	0	1	Similar to Cryptic loci regulator 2; acc. no. O13881	no hits above threshold	cyto 12, cyto_nucl 10.5, nucl 7, pero 5	1.26	1.04	1.69	1.27	1.09	1.4	1.01	1.05	0.83
PCON_01895	810	0	0	1	Similar to Cryptic loci regulator 2; acc. no. O13881	no hits above threshold	cyto 12, cyto_nucl 10.5, nucl 7, pero 5	1.26	1.04	1.69	1.27	1.09	1.4	1.01	1.05	0.83
PCON_01895	1882	0	0	1	Similar to Cryptic loci regulator 2; acc. no. O13881	no hits above threshold	cyto 12, cyto_nucl 10.5, nucl 7, pero 5	1.26	1.04	1.69	1.27	1.09	1.4	1.01	1.05	0.83
PCON_01905	771	1	1	1	Protein of unknown function	no hits above threshold	E.R. 7, cyto 6, extr 6, nucl 3, cyto_pero 3	0.71	0.59	0.95	0.98	0.85	1.12	1.37	1.44	1.18
PCON_01905	789	0	0	1	Protein of unknown function	no hits above threshold	E.R. 7, cyto 6, extr 6, nucl 3, cyto_pero 3	0.71	0.59	0.95	0.98	0.85	1.12	1.37	1.44	1.18
PCON_01907	2149	0	0	1	Similar to Uncharacterized transporter C1002.16c; acc. no. Q9US44	MFS_1	plas 27	1.06	0.88	1.44	2.62	2.12	2.91	2.47	2.42	2.03
PCON_01907	2577	0	0	1	Similar to Uncharacterized transporter C1002.16c; acc. no. Q9US44	MFS_1	plas 27	1.06	0.88	1.44	2.62	2.12	2.91	2.47	2.42	2.03
PCON_01911	661	0	0	1	Protein of unknown function	no hits above threshold	nucl 13.5, cyto_nucl 9, mito 8, cyto 3.5	978.52	576.6	922.76	3348.69	2473.37	2575.04	n.d.	4.29	2.79
PCON_01916	458	0	0	0	Similar to hypothetical protein M7I_4560 [Glarea lozoyensis 74030]; acc. no. EHK99549	no hits above threshold	nucl 16.5, mito_nucl 13, mito 8.5	0.81	0.67	1.07	0.34	0.28	0.37	0.42	0.42	0.35
PCON_01916	468	0	0	0	Similar to hypothetical protein M7I_4560 [Glarea lozoyensis 74030]; acc. no. EHK99549	no hits above threshold	nucl 16.5, mito_nucl 13, mito 8.5	0.81	0.67	1.07	0.34	0.28	0.37	0.42	0.42	0.35
PCON_01916	489	0	1	0	Similar to hypothetical protein M7I_4560 [Glarea lozoyensis 74030]; acc. no. EHK99549	no hits above threshold	nucl 16.5, mito_nucl 13, mito 8.5	0.81	0.67	1.07	0.34	0.28	0.37	0.42	0.42	0.35
PCON_01918	1208	0	0	0	Similar to hypothetical protein CC1G_03479 [Coprinopsis cinerea okayama7#130]; acc. no. XP_001832465	no hits above threshold	plas 24, pero 2	1.45	1.14	1.86	7.65	6.1	8.32	5.58	5.37	4.47
PCON_01921	241	0	0	1	Similar to Pc20g12020 [Penicillium chrysogenum Wisconsin 54-1255]; acc. no. XP_002563688	no hits above threshold	nucl 17.5, cyto_nucl 14.5, cyto 8.5	10.17	8.41	13.24	46.64	40.78	51.19	4.6	4.85	3.87
PCON_01924	722	0	1	1	Protein of unknown function	no hits above threshold	no prediction	0.82	0.64	1.04	1.46	1.24	1.68	1.89	1.94	1.61
PCON_01927	1161	0	0	1	Similar to Serine/threonine-protein kinase ark1; acc. no. O59790	Pkinase,Pkinase_Tyr,Kinase-like	mito 15, nucl 8, cyto 4	1.09	0.9	1.45	1.25	1.08	1.42	1.15	1.2	0.98
PCON_01928	852	0	0	0	Similar to Mitochondrial inner membrane protease atp23; acc. no. Q4X261	Peptidase_M76	cyto 9, nucl 6, pero 5, mito_nucl 5	2.3	1.89	3.1	1.65	1.44	1.9	0.72	0.76	0.61
PCON_01932	243	0	0	1	Similar to SET and MYND domain-containing protein DDB_G0277331; acc. no. Q54ZX8	zf-MYND	nucl 12, cyto 8, mito 3, pero 3	0.9	0.75	1.22	1.38	1.2	1.56	1.53	1.61	1.28
PCON_01934	745	0	0	0	Similar to ATP-dependent RNA helicase MRH4, mitochondrial; acc. no. Q0U397	DEAD,Helicase_C	mito 14, cyto_nucl 7, nucl 6.5, cyto 6.5	0.76	0.63	1.04	1.43	1.25	1.67	1.88	1.99	1.6
PCON_01935	1283	0	1	1	Similar to Bud site selection protein BUD4; acc. no. P53705	Anillin,PH	nucl 21.5, cyto_nucl 14, cyto 5.5	0.76	0.63	1.01	1.14	0.99	1.26	1.5	1.58	1.25
PCON_01935	1733	1	0	0	Similar to Bud site selection protein BUD4; acc. no. P53705	Anillin,PH	nucl 21.5, cyto_nucl 14, cyto 5.5	0.76	0.63	1.01	1.14	0.99	1.26	1.5	1.58	1.25
PCON_01935	1737	1	0	0	Similar to Bud site selection protein BUD4; acc. no. P53705	Anillin,PH	nucl 21.5, cyto_nucl 14, cyto 5.5	0.76	0.63	1.01	1.14	0.99	1.26	1.5	1.58	1.25
PCON_01935	3203	1	0	0	Similar to Bud site selection protein BUD4; acc. no. P53705	Anillin,PH	nucl 21.5, cyto_nucl 14, cyto 5.5	0.76	0.63	1.01	1.14	0.99	1.26	1.5	1.58	1.25
PCON_01935	4945	0	0	1	Similar to Bud site selection protein BUD4; acc. no. P53705	Anillin,PH	nucl 21.5, cyto_nucl 14, cyto 5.5	0.76	0.63	1.01	1.14	0.99	1.26	1.5	1.58	1.25
PCON_01935	5295	1	0	1	Similar to Bud site selection protein BUD4; acc. no. P53705	Anillin,PH	nucl 21.5, cyto_nucl 14, cyto 5.5	0.76	0.63	1.01	1.14	0.99	1.26	1.5	1.58	1.25
PCON_01936	5753	0	1	0	Similar to Ubiquitin carboxyl-terminal hydrolase 34; acc. no. Q70CQ2	UCH,UCH_1,DUF3517	nucl 24.5, cyto_nucl 14	0.89	0.74	1.19	1.56	1.31	1.63	1.75	1.77	1.37
PCON_01936	6287	0	0	1	Similar to Ubiquitin carboxyl-terminal hydrolase 34; acc. no. Q70CQ2	UCH,UCH_1,DUF3517	nucl 24.5, cyto_nucl 14	0.89	0.74	1.19	1.56	1.31	1.63	1.75	1.77	1.37
PCON_01936	8446	0	0	0	Similar to Ubiquitin carboxyl-terminal hydrolase 34; acc. no. Q70CQ2	UCH,UCH_1,DUF3517	nucl 24.5, cyto_nucl 14	0.89	0.74	1.19	1.56	1.31	1.63	1.75	1.77	1.37
PCON_01941	1414	0	0	1	Similar to Protein GRISEA; acc. no. Q92258	Copper-fist	nucl 22.5, cyto_nucl 14.5, cyto 3.5	1.35	1.11	1.82	1.39	1.21	1.58	1.04	1.09	0.86
PCON_01941	2020	0	0	0	Similar to Protein GRISEA; acc. no. Q92258	Copper-fist	nucl 22.5, cyto_nucl 14.5, cyto 3.5	1.35	1.11	1.82	1.39	1.21	1.58	1.04	1.09	0.86
PCON_01942	2541	0	0	0	Similar to Proton-coupled folate transporter; acc. no. Q6DCX5	MFS_1	plas 23, E.R. 3	1.07	0.86	1.4	0.25	0.21	0.29	0.24	0.25	0.21
PCON_01944	685	0	0	1	Similar to Putative G3BP-like protein; acc. no. O94260	NTF2,RRM_1,RRM_6	cyto 14, cyto_nucl 13, nucl 8, mito 2, pero 2	2.15	1.77	2.9	1.97	1.62	2.04	0.92	0.91	0.7
PCON_01944	828	0	0	1	Similar to Putative G3BP-like protein; acc. no. O94260	NTF2,RRM_1,RRM_6	cyto 14, cyto_nucl 13, nucl 8, mito 2, pero 2	2.15	1.77	2.9	1.97	1.62	2.04	0.92	0.91	0.7
PCON_01944	2595	0	0	1	Similar to Putative G3BP-like protein; acc. no. O94260	NTF2,RRM_1,RRM_6	cyto 14, cyto_nucl 13, nucl 8, mito 2, pero 2	2.15	1.77	2.9	1.97	1.62	2.04	0.92	0.91	0.7
PCON_01952	1096	0	0	1	Similar to hypothetical protein GLRG_11185 [Glomerella graminicola M1.001]; acc. no. EFQ36041	AAA_10,Nucleoporin_FG	cyto_nucl 13, nucl 12.5, cyto 10.5, mito 2	1.31	1.08	1.78	1.19	1.04	1.36	0.92	0.97	0.77
PCON_01952	2662	0	0	1	Similar to hypothetical protein GLRG_11185 [Glomerella graminicola M1.001]; acc. no. EFQ36041	AAA_10,Nucleoporin_FG	cyto_nucl 13, nucl 12.5, cyto 10.5, mito 2	1.31	1.08	1.78	1.19	1.04	1.36	0.92	0.97	0.77
PCON_01955	605	0	1	0	Similar to Phosphorus acquisition-controlling protein; acc. no. P20824	HLH	nucl 23.5, cyto_nucl 15	0.75	0.61	1	0.95	0.82	1.06	1.29	1.34	1.06
PCON_01959	2599	0	0	1	Similar to DNA (cytosine-5)-methyltransferase 1; acc. no. Q24K09	DNA_methylase,BAH	nucl 20, cyto_nucl 13, cyto 4	1.2	0.97	1.58	0.87	0.76	0.98	0.74	0.78	0.62
PCON_01962	1198	0	0	1	Similar to Probable nucleoporin POM152-like; acc. no. O94385	no hits above threshold	cyto_nucl 10, nucl 9.5, pero 8, cyto 7.5	1.37	1.13	1.84	1.39	1.21	1.56	1.02	1.07	0.85
PCON_01962	2835	0	0	1	Similar to Probable nucleoporin POM152-like; acc. no. O94385	no hits above threshold	cyto_nucl 10, nucl 9.5, pero 8, cyto 7.5	1.37	1.13	1.84	1.39	1.21	1.56	1.02	1.07	0.85
PCON_01962	2943	0	0	1	Similar to Probable nucleoporin POM152-like; acc. no. O94385	no hits above threshold	cyto_nucl 10, nucl 9.5, pero 8, cyto 7.5	1.37	1.13	1.84	1.39	1.21	1.56	1.02	1.07	0.85
PCON_01962	3770	1	1	1	Similar to Probable nucleoporin POM152-like; acc. no. O94385	no hits above threshold	cyto_nucl 10, nucl 9.5, pero 8, cyto 7.5	1.37	1.13	1.84	1.39	1.21	1.56	1.02	1.07	0.85
PCON_01962	4298	1	0	0	Similar to Probable nucleoporin POM152-like; acc. no. O94385	no hits above threshold	cyto_nucl 10, nucl 9.5, pero 8, cyto 7.5	1.37	1.13	1.84	1.39	1.21	1.56	1.02	1.07	0.85
PCON_01965	1125	1	0	0	Similar to Cystathionine gamma-synthase; acc. no. P38675	Cys_Met_Meta_PP	cyto 13, cyto_nucl 11.5, nucl 8, cysk 5	0.99	0.81	1.32	0.78	0.68	0.89	0.79	0.83	0.67
PCON_01970	58	0	0	1	Similar to hypothetical protein [Tuber melanosporum Mel28]; acc. no. XP_002841775	no hits above threshold	nucl 11.5, cyto_nucl 9, cyto 5.5, cysk 5, mito 3	1.56	1.29	2.13	1.37	1.18	1.56	0.88	0.92	0.73
PCON_01970	643	0	0	1	Similar to hypothetical protein [Tuber melanosporum Mel28]; acc. no. XP_002841775	no hits above threshold	nucl 11.5, cyto_nucl 9, cyto 5.5, cysk 5, mito 3	1.56	1.29	2.13	1.37	1.18	1.56	0.88	0.92	0.73
PCON_01974	972	0	0	1	Similar to Ubiquitin carboxyl-terminal hydrolase 2; acc. no. Q01476	UCH,RPT,UCH_1	nucl 19.5, cyto_nucl 12.5, cyto 4.5	1.41	1.16	1.9	1.3	1.12	1.44	0.92	0.97	0.76
PCON_01974	1044	0	0	1	Similar to Ubiquitin carboxyl-terminal hydrolase 2; acc. no. Q01476	UCH,RPT,UCH_1	nucl 19.5, cyto_nucl 12.5, cyto 4.5	1.41	1.16	1.9	1.3	1.12	1.44	0.92	0.97	0.76
PCON_01974	1295	0	0	1	Similar to Ubiquitin carboxyl-terminal hydrolase 2; acc. no. Q01476	UCH,RPT,UCH_1	nucl 19.5, cyto_nucl 12.5, cyto 4.5	1.41	1.16	1.9	1.3	1.12	1.44	0.92	0.97	0.76
PCON_01974	4533	0	0	1	Similar to Ubiquitin carboxyl-terminal hydrolase 2; acc. no. Q01476	UCH,RPT,UCH_1	nucl 19.5, cyto_nucl 12.5, cyto 4.5	1.41	1.16	1.9	1.3	1.12	1.44	0.92	0.97	0.76
PCON_01975	1068	0	1	0	Similar to NADH-ubiquinone oxidoreductase 21.3 kDa subunit; acc. no. P25710	Tim17	mito 11, cyto 7, cyto_nucl 7, nucl 5, cysk 3	1.09	0.9	1.48	0.8	0.69	0.92	0.73	0.77	0.63
PCON_01976	876	0	1	0	Similar to Tubulin-specific chaperone C; acc. no. Q8VCN9	TBCC	cyto 16, cyto_nucl 14.333, nucl 9.5, cyto_mito 8.999	1.04	0.86	1.4	0.77	0.67	0.89	0.75	0.78	0.63
PCON_01979	1297	0	0	0	Similar to Histone promoter control protein 2; acc. no. O43083	HUN	nucl 15, cyto_nucl 12, cyto 7, mito 4	1.14	0.94	1.54	1.4	1.22	1.61	1.23	1.3	1.04
PCON_01979	1434	0	0	1	Similar to Histone promoter control protein 2; acc. no. O43083	HUN	nucl 15, cyto_nucl 12, cyto 7, mito 4	1.14	0.94	1.54	1.4	1.22	1.61	1.23	1.3	1.04
PCON_01980	1287	0	1	0	Similar to Metal homeostatis protein BSD2; acc. no. P38356	DUF2370	plas 18, mito 3, cyto_nucl 2, E.R. 2, nucl 1.5, cyto 1.5	0.97	0.8	1.3	1.07	0.94	1.22	1.11	1.17	0.94
PCON_01985	1480	0	0	1	Similar to General amino-acid permease GAP1; acc. no. P19145	AA_permease,AA_permease_2	plas 27	0.51	0.42	0.67	0.44	0.38	0.48	0.86	0.9	0.71
PCON_01985	1810	0	0	1	Similar to General amino-acid permease GAP1; acc. no. P19145	AA_permease,AA_permease_2	plas 27	0.51	0.42	0.67	0.44	0.38	0.48	0.86	0.9	0.71
PCON_01985	2506	0	1	0	Similar to General amino-acid permease GAP1; acc. no. P19145	AA_permease,AA_permease_2	plas 27	0.51	0.42	0.67	0.44	0.38	0.48	0.86	0.9	0.71
PCON_01989	2425	0	0	1	Similar to Uncharacterized RING finger protein C548.05c; acc. no. Q9P3U8	zf-C3HC4_2,zf-C3HC4,zf-C3HC4_4,zf-RING_2	nucl 24.5, cyto_nucl 13	1.43	1.18	1.94	1.4	1.22	1.62	0.98	1.03	0.84
PCON_01991	501	1	1	1	Similar to Ceramide very long chain fatty acid hydroxylase SCS7; acc. no. Q03529	Cyt-b5,FA_hydroxylase	cyto 22, cyto_nucl 13.5, nucl 3	1.34	1.11	1.79	0.39	0.32	0.43	0.29	0.29	0.24
PCON_01993	687	0	1	0	Similar to Prefoldin subunit 4; acc. no. P53900	Prefoldin_2	nucl 15.5, cyto_nucl 13.333, cyto 8, cyto_pero 4.999	1.15	0.95	1.57	0.77	0.66	0.9	0.67	0.7	0.58
PCON_01996	424	0	0	1	Similar to Probable endo-beta-1,4-glucanase D; acc. no. Q2US83	Glyco_hydro_61	extr 21, mito 5	827.52	683.23	1128.07	516	438.06	565.92	0.62	0.64	0.5
PCON_01996	1175	0	0	1	Similar to Probable endo-beta-1,4-glucanase D; acc. no. Q2US83	Glyco_hydro_61	extr 21, mito 5	827.52	683.23	1128.07	516	438.06	565.92	0.62	0.64	0.5
PCON_02002	2357	0	0	1	Similar to Pre-mRNA-processing factor 17; acc. no. O60508	WD40	cyto 11, nucl 10, pero 4	1.23	1.01	1.65	1.18	1.03	1.36	0.97	1.02	0.82
PCON_02006	4777	0	0	1	Similar to hypothetical protein [Tuber melanosporum Mel28]; acc. no. XP_002835969	no hits above threshold	nucl 20, cyto 4, mito 2, cyto_pero 2	1.05	0.86	1.4	1.41	1.18	1.49	1.36	1.37	1.07
PCON_02006	4966	0	0	1	Similar to hypothetical protein [Tuber melanosporum Mel28]; acc. no. XP_002835969	no hits above threshold	nucl 20, cyto 4, mito 2, cyto_pero 2	1.05	0.86	1.4	1.41	1.18	1.49	1.36	1.37	1.07
PCON_02007	1058	1	1	1	Similar to tRNA wybutosine-synthesizing protein 1; acc. no. O59761	Radical_SAM,Wyosine_form,Flavodoxin_1	cyto 12, cyto_nucl 11, nucl 8, mito 4	1.14	0.94	1.53	1.08	0.93	1.2	0.95	0.99	0.78
PCON_02014	151	1	0	0	Protein of unknown function	no hits above threshold	cyto 12, nucl 7, cyto_mito 7	1.6	1.31	2.14	0.71	0.56	0.69	0.45	0.43	0.32
PCON_02025	2714	1	1	1	Similar to Uncharacterized protein YKR096W; acc. no. P36168	PIN_4,EST1_DNA_bind	nucl 21.5, cyto_nucl 13, cyto 3.5	1.45	1.18	1.92	2.14	1.87	2.44	1.5	1.59	1.27
PCON_02025	3532	1	1	1	Similar to Uncharacterized protein YKR096W; acc. no. P36168	PIN_4,EST1_DNA_bind	nucl 21.5, cyto_nucl 13, cyto 3.5	1.45	1.18	1.92	2.14	1.87	2.44	1.5	1.59	1.27
PCON_02039	1462	0	0	1	Similar to L-xylulose reductase; acc. no. Q8NK50	adh_short,adh_short_C2,KR	mito 13.5, cyto_mito 13, cyto 11.5	4.89	4.04	6.69	2.43	2.09	2.73	0.5	0.52	0.41
PCON_02042	1101	0	1	0	Similar to Ubiquitin-conjugating enzyme E2 pex4; acc. no. Q86IZ3	UQ_con	nucl 9.5, cyto_nucl 8, pero 8, mito 6, cyto 3.5	1.23	1.02	1.63	1.22	1.07	1.37	0.99	1.05	0.84
PCON_02052	1407	0	0	1	Similar to Mannan polymerase complexes subunit MNN9; acc. no. P39107	Anp1	mito 17, cyto 3, nucl 2, pero 2, plas 1, extr 1, golg 1	1.41	1.13	1.85	1.57	1.37	1.81	1.15	1.21	0.98
PCON_02054	905	0	0	1	Similar to RNA-binding protein with serine-rich domain 1; acc. no. A6QR16	RRM_1,RRM_6	nucl 9, mito 8, cyto 5, pero 2, plas 1, extr 1, E.R. 1	1.46	1.21	1.97	1.6	1.39	1.83	1.1	1.15	0.93
PCON_02060	257	0	0	0	Similar to Metaxin-1; acc. no. Q9HE00	GST_C_3	nucl 17.5, cyto_nucl 12, mito 4, cyto 3.5	1.52	1.22	2.01	1	0.88	1.14	0.68	0.72	0.57
PCON_02063	299	0	1	0	Similar to Dolichyl-diphosphooligosaccharide--protein glycosyltransferase 48 kDa subunit; acc. no. O59866	DDOST_48kD	plas 16, extr 6, E.R. 5	1.16	0.95	1.57	1.15	1	1.34	1	1.05	0.85
PCON_02063	1547	1	1	0	Similar to Dolichyl-diphosphooligosaccharide--protein glycosyltransferase 48 kDa subunit; acc. no. O59866	DDOST_48kD	plas 16, extr 6, E.R. 5	1.16	0.95	1.57	1.15	1	1.34	1	1.05	0.85
PCON_02064	541	0	0	1	Protein of unknown function	no hits above threshold	nucl 17, cyto 5, mito 4	102.35	Inf	446379	102.35	Inf	446379	n.d.	NA	1
PCON_02065	1581	0	0	1	Similar to Rho-GTPase-activating protein 5; acc. no. O74335	RhoGAP	nucl 19, cyto 5, mito 2	1.44	1.19	1.94	2.06	1.8	2.35	1.43	1.51	1.21
PCON_02069	991	0	0	1	Similar to hypothetical protein [Tuber melanosporum Mel28]; acc. no. XP_002837527	no hits above threshold	nucl 26, cyto_nucl 14.5	1.74	1.39	2.31	2.18	1.9	2.52	1.3	1.37	1.09
PCON_02069	1426	0	0	1	Similar to hypothetical protein [Tuber melanosporum Mel28]; acc. no. XP_002837527	no hits above threshold	nucl 26, cyto_nucl 14.5	1.74	1.39	2.31	2.18	1.9	2.52	1.3	1.37	1.09
PCON_02069	1899	0	0	0	Similar to hypothetical protein [Tuber melanosporum Mel28]; acc. no. XP_002837527	no hits above threshold	nucl 26, cyto_nucl 14.5	1.74	1.39	2.31	2.18	1.9	2.52	1.3	1.37	1.09
PCON_02077	596	1	0	1	Similar to hypothetical protein [Tuber melanosporum Mel28]; acc. no. XP_002837530	F-box-like	nucl 14, cyto 7, mito 3, pero 2	1.11	0.92	1.49	1.24	1.06	1.41	1.12	1.15	0.95
PCON_02078	1800	0	0	0	Similar to Uncharacterized protein yxjH; acc. no. P42319	Meth_synt_2,Meth_synt_1	cyto 15, cyto_nucl 13, nucl 7, pero 3	1.45	1.2	2.01	1.37	1.2	1.62	0.95	1	0.81
PCON_02080	360	1	0	0	Similar to Inositol-3-phosphate synthase; acc. no. Q54N49	NAD_binding_5,Inos-1-P_synth	cyto 14.5, cyto_nucl 10, nucl 4.5, mito 4, E.R. 2	0.97	0.8	1.3	0.57	0.49	0.66	0.59	0.61	0.5
PCON_02082	2322	1	0	1	Similar to Paxillin-like protein 1; acc. no. P36166	LIM	nucl 26.5, cyto_nucl 14	1.22	1	1.57	0.87	0.76	0.96	0.72	0.76	0.61
PCON_02087	1405	0	0	1	Similar to Uncharacterized UPF0442 protein C7D4.12c; acc. no. O14267	DUF1212,DUF3815	plas 25	4.18	3.42	5.74	0.92	0.77	1	0.22	0.22	0.17
PCON_02087	2414	0	0	1	Similar to Uncharacterized UPF0442 protein C7D4.12c; acc. no. O14267	DUF1212,DUF3815	plas 25	4.18	3.42	5.74	0.92	0.77	1	0.22	0.22	0.17
PCON_02087	2665	0	0	1	Similar to Uncharacterized UPF0442 protein C7D4.12c; acc. no. O14267	DUF1212,DUF3815	plas 25	4.18	3.42	5.74	0.92	0.77	1	0.22	0.22	0.17
PCON_02087	2770	0	0	1	Similar to Uncharacterized UPF0442 protein C7D4.12c; acc. no. O14267	DUF1212,DUF3815	plas 25	4.18	3.42	5.74	0.92	0.77	1	0.22	0.22	0.17
PCON_02090	1344	0	1	1	Similar to Signal recognition particle SEC65 subunit; acc. no. O13475	SRP19	cyto 15.5, cyto_nucl 10, mito 4, nucl 3.5, cysk 3	1.18	0.97	1.58	0.88	0.77	1.01	0.75	0.79	0.64
PCON_02094	1747	0	0	0	Similar to Transcription initiation factor TFIID subunit 4; acc. no. A7TJV5	TAF4	nucl 20, cyto 4, mito 2, cyto_pero 2	1.81	1.49	2.46	1.87	1.59	2.05	1.04	1.07	0.83
PCON_02102	2823	0	1	0	Similar to Putative ankyrin repeat protein RF_0381; acc. no. Q4UMH6	Ank_2,Ank,Ank_4,Ank_5,Ank_3	cyto_nucl 12, cyto 10.5, nucl 8.5, cysk 5	0.88	0.72	1.17	1.98	1.73	2.23	2.27	2.39	1.9
PCON_02102	2939	1	1	1	Similar to Putative ankyrin repeat protein RF_0381; acc. no. Q4UMH6	Ank_2,Ank,Ank_4,Ank_5,Ank_3	cyto_nucl 12, cyto 10.5, nucl 8.5, cysk 5	0.88	0.72	1.17	1.98	1.73	2.23	2.27	2.39	1.9
PCON_02102	3140	1	1	1	Similar to Putative ankyrin repeat protein RF_0381; acc. no. Q4UMH6	Ank_2,Ank,Ank_4,Ank_5,Ank_3	cyto_nucl 12, cyto 10.5, nucl 8.5, cysk 5	0.88	0.72	1.17	1.98	1.73	2.23	2.27	2.39	1.9
PCON_02102	3154	1	1	1	Similar to Putative ankyrin repeat protein RF_0381; acc. no. Q4UMH6	Ank_2,Ank,Ank_4,Ank_5,Ank_3	cyto_nucl 12, cyto 10.5, nucl 8.5, cysk 5	0.88	0.72	1.17	1.98	1.73	2.23	2.27	2.39	1.9
PCON_02102	3273	1	1	1	Similar to Putative ankyrin repeat protein RF_0381; acc. no. Q4UMH6	Ank_2,Ank,Ank_4,Ank_5,Ank_3	cyto_nucl 12, cyto 10.5, nucl 8.5, cysk 5	0.88	0.72	1.17	1.98	1.73	2.23	2.27	2.39	1.9
PCON_02102	3298	1	1	1	Similar to Putative ankyrin repeat protein RF_0381; acc. no. Q4UMH6	Ank_2,Ank,Ank_4,Ank_5,Ank_3	cyto_nucl 12, cyto 10.5, nucl 8.5, cysk 5	0.88	0.72	1.17	1.98	1.73	2.23	2.27	2.39	1.9
PCON_02102	3388	1	1	1	Similar to Putative ankyrin repeat protein RF_0381; acc. no. Q4UMH6	Ank_2,Ank,Ank_4,Ank_5,Ank_3	cyto_nucl 12, cyto 10.5, nucl 8.5, cysk 5	0.88	0.72	1.17	1.98	1.73	2.23	2.27	2.39	1.9
PCON_02102	3397	1	1	1	Similar to Putative ankyrin repeat protein RF_0381; acc. no. Q4UMH6	Ank_2,Ank,Ank_4,Ank_5,Ank_3	cyto_nucl 12, cyto 10.5, nucl 8.5, cysk 5	0.88	0.72	1.17	1.98	1.73	2.23	2.27	2.39	1.9
PCON_02102	3821	1	1	1	Similar to Putative ankyrin repeat protein RF_0381; acc. no. Q4UMH6	Ank_2,Ank,Ank_4,Ank_5,Ank_3	cyto_nucl 12, cyto 10.5, nucl 8.5, cysk 5	0.88	0.72	1.17	1.98	1.73	2.23	2.27	2.39	1.9
PCON_02102	3844	1	1	1	Similar to Putative ankyrin repeat protein RF_0381; acc. no. Q4UMH6	Ank_2,Ank,Ank_4,Ank_5,Ank_3	cyto_nucl 12, cyto 10.5, nucl 8.5, cysk 5	0.88	0.72	1.17	1.98	1.73	2.23	2.27	2.39	1.9
PCON_02102	3905	1	0	1	Similar to Putative ankyrin repeat protein RF_0381; acc. no. Q4UMH6	Ank_2,Ank,Ank_4,Ank_5,Ank_3	cyto_nucl 12, cyto 10.5, nucl 8.5, cysk 5	0.88	0.72	1.17	1.98	1.73	2.23	2.27	2.39	1.9
PCON_02103	659	1	0	0	Similar to N-alpha-acetyltransferase 20; acc. no. Q6P632	Acetyltransf_1,FR47,Acetyltransf_7	nucl 8.5, cyto_nucl 8, mito 7, cyto 6.5, cysk 4	1.51	1.24	2.06	1.04	0.89	1.21	0.69	0.72	0.59
PCON_02104	461	1	1	0	Similar to hypothetical protein [Tuber melanosporum Mel28]; acc. no. XP_002840991	no hits above threshold	cysk 11, nucl 9, cyto_nucl 8.5, cyto 6	0.85	0.7	1.16	0.95	0.82	1.1	1.12	1.16	0.95
PCON_02123	313	0	0	1	Similar to UDP-N-acetylglucosamine--dolichyl-phosphate N-acetylglucosaminephosphotransferase; acc. no. P07286	Glycos_transf_4	plas 19, mito 4, E.R. 3	1.74	1.44	2.41	1.99	1.74	2.34	1.14	1.21	0.97
PCON_02123	337	0	0	1	Similar to UDP-N-acetylglucosamine--dolichyl-phosphate N-acetylglucosaminephosphotransferase; acc. no. P07286	Glycos_transf_4	plas 19, mito 4, E.R. 3	1.74	1.44	2.41	1.99	1.74	2.34	1.14	1.21	0.97
PCON_02123	693	0	0	1	Similar to UDP-N-acetylglucosamine--dolichyl-phosphate N-acetylglucosaminephosphotransferase; acc. no. P07286	Glycos_transf_4	plas 19, mito 4, E.R. 3	1.74	1.44	2.41	1.99	1.74	2.34	1.14	1.21	0.97
PCON_02124	1000	0	0	1	Similar to Tubulin gamma chain; acc. no. P18695	Tubulin,Tubulin_C,Misat_Tub_SegII	cyto 13.5, cyto_nucl 12.833, nucl 10, cyto_mito 7.666	1.16	0.96	1.56	1.25	1.09	1.42	1.08	1.14	0.91
PCON_02129	999	0	0	1	Similar to hypothetical protein [Tuber melanosporum Mel28]; acc. no. XP_002837690	no hits above threshold	nucl 21.5, cyto_nucl 13.833, mito_nucl 11.666	1.15	0.95	1.54	1.11	0.97	1.27	0.97	1.02	0.82
PCON_02130	418	0	0	1	Similar to Magnesium transporter protein 1; acc. no. Q7ZV50	OST3_OST6	plas 15, extr 5, E.R. 4, mito 2	1.39	1.14	1.88	1.17	1.02	1.35	0.85	0.89	0.72
PCON_02130	489	0	1	0	Similar to Magnesium transporter protein 1; acc. no. Q7ZV50	OST3_OST6	plas 15, extr 5, E.R. 4, mito 2	1.39	1.14	1.88	1.17	1.02	1.35	0.85	0.89	0.72
PCON_02130	812	0	0	1	Similar to Magnesium transporter protein 1; acc. no. Q7ZV50	OST3_OST6	plas 15, extr 5, E.R. 4, mito 2	1.39	1.14	1.88	1.17	1.02	1.35	0.85	0.89	0.72
PCON_02132	775	0	0	1	Similar to Reduced viability upon starvation protein 167; acc. no. P39743	BAR,SH3_1,SH3_9,SH3_2	nucl 10.5, mito_nucl 9.833, cyto_mito 8.833, cyto 8.5, mito 8	2.15	1.76	2.88	1.66	1.44	1.93	0.78	0.82	0.67
PCON_02132	1191	0	1	1	Similar to Reduced viability upon starvation protein 167; acc. no. P39743	BAR,SH3_1,SH3_9,SH3_2	nucl 10.5, mito_nucl 9.833, cyto_mito 8.833, cyto 8.5, mito 8	2.15	1.76	2.88	1.66	1.44	1.93	0.78	0.82	0.67
PCON_02134	157	1	0	0	Similar to Probable ubiquitination network signaling protein acrB; acc. no. Q2UUI0	no hits above threshold	mito 12, nucl 10, cyto 5	0.94	0.78	1.27	1.13	0.97	1.3	1.21	1.25	1.02
PCON_02137	1175	0	0	1	Similar to Vacuolar protein sorting-associated protein 52 homolog; acc. no. Q8N1B4	Vps52,Sec3_C	mito 16, nucl 5, cyto 3, pero 3, cyto_pero 3	1.44	1.19	1.96	1.24	1.08	1.43	0.86	0.91	0.73
PCON_02137	1178	0	0	1	Similar to Vacuolar protein sorting-associated protein 52 homolog; acc. no. Q8N1B4	Vps52,Sec3_C	mito 16, nucl 5, cyto 3, pero 3, cyto_pero 3	1.44	1.19	1.96	1.24	1.08	1.43	0.86	0.91	0.73
PCON_02138	1038	0	0	1	Similar to Aspartyl aminopeptidase; acc. no. Q2UPZ7	Peptidase_M18	cyto_mito 12, mito 11.5, cyto 11.5, nucl 2, pero 2	1.34	1.08	1.77	1.08	0.95	1.23	0.83	0.88	0.7
PCON_02138	1116	0	0	1	Similar to Aspartyl aminopeptidase; acc. no. Q2UPZ7	Peptidase_M18	cyto_mito 12, mito 11.5, cyto 11.5, nucl 2, pero 2	1.34	1.08	1.77	1.08	0.95	1.23	0.83	0.88	0.7
PCON_02138	1504	0	0	1	Similar to Aspartyl aminopeptidase; acc. no. Q2UPZ7	Peptidase_M18	cyto_mito 12, mito 11.5, cyto 11.5, nucl 2, pero 2	1.34	1.08	1.77	1.08	0.95	1.23	0.83	0.88	0.7
PCON_02139	672	0	0	1	Similar to Fizzy-related protein homolog; acc. no. Q9R1K5	WD40,eIF2A	nucl 15, cyto_nucl 10.833, mito_nucl 10.333, cyto 5.5, mito 4.5	0.85	0.7	1.15	1.24	1.08	1.41	1.45	1.53	1.23
PCON_02139	995	1	1	1	Similar to Fizzy-related protein homolog; acc. no. Q9R1K5	WD40,eIF2A	nucl 15, cyto_nucl 10.833, mito_nucl 10.333, cyto 5.5, mito 4.5	0.85	0.7	1.15	1.24	1.08	1.41	1.45	1.53	1.23
PCON_02139	1995	0	0	1	Similar to Fizzy-related protein homolog; acc. no. Q9R1K5	WD40,eIF2A	nucl 15, cyto_nucl 10.833, mito_nucl 10.333, cyto 5.5, mito 4.5	0.85	0.7	1.15	1.24	1.08	1.41	1.45	1.53	1.23
PCON_02139	2629	1	0	1	Similar to Fizzy-related protein homolog; acc. no. Q9R1K5	WD40,eIF2A	nucl 15, cyto_nucl 10.833, mito_nucl 10.333, cyto 5.5, mito 4.5	0.85	0.7	1.15	1.24	1.08	1.41	1.45	1.53	1.23
PCON_02139	2841	0	1	0	Similar to Fizzy-related protein homolog; acc. no. Q9R1K5	WD40,eIF2A	nucl 15, cyto_nucl 10.833, mito_nucl 10.333, cyto 5.5, mito 4.5	0.85	0.7	1.15	1.24	1.08	1.41	1.45	1.53	1.23
PCON_02139	2854	0	1	0	Similar to Fizzy-related protein homolog; acc. no. Q9R1K5	WD40,eIF2A	nucl 15, cyto_nucl 10.833, mito_nucl 10.333, cyto 5.5, mito 4.5	0.85	0.7	1.15	1.24	1.08	1.41	1.45	1.53	1.23
PCON_02140	2356	0	0	1	Protein of unknown function	no hits above threshold	nucl 19.5, cyto_nucl 13.5, cyto 6.5	1.04	0.86	1.42	1.07	0.93	1.22	1.03	1.09	0.86
PCON_02142	1329	0	1	1	Similar to Tumor susceptibility gene 101 protein; acc. no. Q6IRE4	UEV,Vps23_core	mito 20.5, cyto_mito 13, cyto 4.5	1.51	1.25	2.05	1.29	1.13	1.48	0.85	0.9	0.72
PCON_02151	617	0	0	1	Protein of unknown function	no hits above threshold	mito 14, nucl 8, cyto 4	256.85	Inf	9175570	149.14	72.31	91.76	n.d.	0	0
PCON_02152	658	0	0	0	Protein of unknown function	no hits above threshold	cysk 12, cyto 8.5, cyto_nucl 7.333, cyto_pero 5.166, nucl 4	48.6	61.2	52.87	56.1	86.37	54.98	n.d.	1.41	1.04
PCON_02154	2353	0	0	0	Similar to hypothetical protein FG01780.1 [Gibberella zeae PH-1]; acc. no. XP_381956	no hits above threshold	plas 18, E.R. 5, golg 2, vacu 2	6.42	5.02	7.99	6.03	3.11	3.64	1	0.62	0.46
PCON_02157	2485	0	0	0	Similar to Putative mitochondrial 2-oxoglutarate/malate carrier protein; acc. no. P0C582	Mito_carr	mito 19.5, cyto_mito 11, extr 5	1.18	0.97	1.58	1.22	1.06	1.4	1.04	1.09	0.89
PCON_02157	3236	1	1	1	Similar to Putative mitochondrial 2-oxoglutarate/malate carrier protein; acc. no. P0C582	Mito_carr	mito 19.5, cyto_mito 11, extr 5	1.18	0.97	1.58	1.22	1.06	1.4	1.04	1.09	0.89
PCON_02161	2127	0	0	0	Protein of unknown function	no hits above threshold	mito 13, nucl 9.5, cyto_nucl 7, cyto 3.5	166.62	122.17	155.64	188.41	158.57	160.67	1.28	1.3	1.03
PCON_02164	188	0	0	0	Similar to Demethylmenaquinone methyltransferase; acc. no. Q9RRT0	Methyltransf_23,Methyltransf_11,Methyltransf_31,Methyltransf_18	nucl 12.5, cyto_nucl 11, cyto 8.5, pero 4	0.9	0.74	1.17	0.52	0.46	0.58	0.59	0.62	0.5
PCON_02171	538	0	0	1	Protein of unknown function	no hits above threshold	extr 24, golg 2	339.57	260.21	457	521.2	Inf	45700300	n.d.	Inf	100000
PCON_02174	1816	0	0	0	Similar to Aldehyde dehydrogenase, dimeric NADP-preferring; acc. no. A3RF36	Aldedh	cyto 22, plas 3	0.25	0.21	0.35	0.48	0.42	0.55	1.9	2	1.6
PCON_02174	2260	1	0	1	Similar to Aldehyde dehydrogenase, dimeric NADP-preferring; acc. no. A3RF36	Aldedh	cyto 22, plas 3	0.25	0.21	0.35	0.48	0.42	0.55	1.9	2	1.6
PCON_02178	4208	0	0	1	Similar to Endocytosis protein end4; acc. no. Q9P6L5	ANTH,I_LWEQ,ENTH	nucl 14.5, cyto_nucl 13, cyto 8.5, mito 1, plas 1, E.R. 1, cysk 1	0.9	0.74	1.2	0.94	0.82	1.07	1.05	1.11	0.89
PCON_02181	50	0	0	1	Similar to Cytochrome P450 52A5; acc. no. P24458	p450	plas 11, extr 7, E.R. 4, mito 2, golg 2	4.14	3.4	5.39	2.83	2.47	3.17	0.69	0.73	0.59
PCON_02183	3036	0	0	0	Similar to Actin-like protein; acc. no. P38673	Actin	cyto 10, cysk 8, cyto_nucl 6.5, pero 6	0.87	0.72	1.17	0.91	0.8	1.04	1.04	1.1	0.89
PCON_02193	1220	0	0	1	Protein of unknown function	no hits above threshold	nucl 21, cyto_nucl 12, mito 5	2.25	1.86	3.1	1.8	1.57	2.11	0.8	0.85	0.68
PCON_02193	1307	0	0	1	Protein of unknown function	no hits above threshold	nucl 21, cyto_nucl 12, mito 5	2.25	1.86	3.1	1.8	1.57	2.11	0.8	0.85	0.68
PCON_02193	1379	0	0	1	Protein of unknown function	no hits above threshold	nucl 21, cyto_nucl 12, mito 5	2.25	1.86	3.1	1.8	1.57	2.11	0.8	0.85	0.68
PCON_02193	1412	0	0	1	Protein of unknown function	no hits above threshold	nucl 21, cyto_nucl 12, mito 5	2.25	1.86	3.1	1.8	1.57	2.11	0.8	0.85	0.68
PCON_02193	1523	0	0	1	Protein of unknown function	no hits above threshold	nucl 21, cyto_nucl 12, mito 5	2.25	1.86	3.1	1.8	1.57	2.11	0.8	0.85	0.68
PCON_02193	1969	0	0	0	Protein of unknown function	no hits above threshold	nucl 21, cyto_nucl 12, mito 5	2.25	1.86	3.1	1.8	1.57	2.11	0.8	0.85	0.68
PCON_02200	1090	0	0	1	Similar to Pre-rRNA-processing protein crb3/ipi3; acc. no. Q10272	WD40	cyto_mito 11.166, mito 11, cyto 11	1.68	1.39	2.3	1.65	1.45	1.91	0.99	1.04	0.83
PCON_02203	139	0	0	0	Similar to hypothetical protein TEQG_07413 [Trichophyton equinum CBS 127.97]; acc. no. EGE08431	no hits above threshold	extr 25	2.69	2.23	3.57	2.99	2.51	3.33	1.11	1.13	0.93
PCON_02203	1105	0	0	1	Similar to hypothetical protein TEQG_07413 [Trichophyton equinum CBS 127.97]; acc. no. EGE08431	no hits above threshold	extr 25	2.69	2.23	3.57	2.99	2.51	3.33	1.11	1.13	0.93
PCON_02205	1997	0	1	0	Similar to hypothetical protein [Tuber melanosporum Mel28]; acc. no. XP_002840660	no hits above threshold	extr 18, plas 5, pero 1, E.R. 1, golg 1, vacu 1	2.92	2.36	3.76	0.96	0.84	1.06	0.34	0.36	0.28
PCON_02210	1912	0	0	0	Similar to hypothetical protein [Tuber melanosporum Mel28]; acc. no. XP_002836511	no hits above threshold	plas 22, E.R. 3	0.63	0.5	0.81	0.6	0.52	0.67	0.99	1.04	0.82
PCON_02210	2488	0	1	0	Similar to hypothetical protein [Tuber melanosporum Mel28]; acc. no. XP_002836511	no hits above threshold	plas 22, E.R. 3	0.63	0.5	0.81	0.6	0.52	0.67	0.99	1.04	0.82
PCON_02211	373	0	0	1	Similar to hypothetical protein [Tuber melanosporum Mel28]; acc. no. XP_002836259	Mem_trans	plas 19, E.R. 6	1.59	1.28	2.09	1.65	1.44	1.85	1.06	1.12	0.88
PCON_02220	934	1	0	1	Similar to hypothetical protein [Tuber melanosporum Mel28]; acc. no. XP_002836243	no hits above threshold	nucl 8.5, mito 7.5, cyto_nucl 7.333, cyto_mito 6.833, cyto 5, extr 3	0.89	0.72	1.2	0.79	0.66	0.85	0.91	0.91	0.71
PCON_02227	2499	0	0	1	Similar to hypothetical protein MYCGRDRAFT_110449 [Mycosphaerella graminicola IPO323]; acc. no. EGP85368	DUF3433	plas 25	4.05	3.35	5.29	2.68	2.33	2.93	0.66	0.7	0.55
PCON_02229	115	0	0	1	Similar to RNA polymerase-associated protein C651.09c; acc. no. O94667	Plus-3	nucl 22.5, cyto_nucl 14, cyto 4.5	1.62	1.34	2.21	1.51	1.21	1.52	0.93	0.9	0.69
PCON_02229	1366	0	0	1	Similar to RNA polymerase-associated protein C651.09c; acc. no. O94667	Plus-3	nucl 22.5, cyto_nucl 14, cyto 4.5	1.62	1.34	2.21	1.51	1.21	1.52	0.93	0.9	0.69
PCON_02229	1501	0	0	1	Similar to RNA polymerase-associated protein C651.09c; acc. no. O94667	Plus-3	nucl 22.5, cyto_nucl 14, cyto 4.5	1.62	1.34	2.21	1.51	1.21	1.52	0.93	0.9	0.69
PCON_02243	1141	0	1	0	Similar to Protein SSD1; acc. no. P24276	RNB	cyto 7, extr 7, nucl 5, mito 4, plas 2, pero 2	3.28	2.71	4.53	3.24	2.79	3.65	0.99	1.03	0.81
PCON_02243	1966	1	1	0	Similar to Protein SSD1; acc. no. P24276	RNB	cyto 7, extr 7, nucl 5, mito 4, plas 2, pero 2	3.28	2.71	4.53	3.24	2.79	3.65	0.99	1.03	0.81
PCON_02243	3356	0	0	1	Similar to Protein SSD1; acc. no. P24276	RNB	cyto 7, extr 7, nucl 5, mito 4, plas 2, pero 2	3.28	2.71	4.53	3.24	2.79	3.65	0.99	1.03	0.81
PCON_02244	462	0	0	1	Protein of unknown function	no hits above threshold	nucl 11, cyto_nucl 9, cyto 5, mito 3, plas 3, pero 2	5.15	4.19	6.77	4.25	3.65	4.59	0.84	0.87	0.68
PCON_02245	506	1	0	1	Similar to Nucleoporin GLE1; acc. no. Q12315	GLE1	nucl 22, cyto_nucl 14, cyto 4	1.47	1.21	1.98	1.5	1.31	1.72	1.03	1.09	0.87
PCON_02245	1212	0	1	0	Similar to Nucleoporin GLE1; acc. no. Q12315	GLE1	nucl 22, cyto_nucl 14, cyto 4	1.47	1.21	1.98	1.5	1.31	1.72	1.03	1.09	0.87
PCON_02251	1023	0	0	1	Similar to Casein kinase II subunit beta-1; acc. no. Q8TG12	CK_II_beta	nucl 17.5, cyto_nucl 15.5, cyto 8.5	1.48	1.22	2.01	1.24	1.08	1.43	0.84	0.88	0.71
PCON_02266	594	0	0	1	Similar to Transcriptional regulatory protein DEP1; acc. no. P31385	Sds3	nucl 24, cyto 2	1.1	0.9	1.47	1.28	1.12	1.47	1.17	1.24	1
PCON_02267	988	0	0	1	Similar to UDP-N-acetylglucosamine transporter yea4; acc. no. O74750	UAA	plas 23, mito 3	2.11	1.71	2.88	2.84	2.45	3.36	1.37	1.43	1.17
PCON_02267	1262	0	0	1	Similar to UDP-N-acetylglucosamine transporter yea4; acc. no. O74750	UAA	plas 23, mito 3	2.11	1.71	2.88	2.84	2.45	3.36	1.37	1.43	1.17
PCON_02274	1538	0	1	0	Similar to Acyl-CoA dehydrogenase family member 10; acc. no. Q6JQN1	APH	cyto 20.5, cyto_nucl 11.5, pero 5	0.77	0.63	1.02	0.9	0.78	1.03	1.18	1.24	1.01
PCON_02275	429	0	0	1	Similar to Cystathionine gamma-lyase; acc. no. P31373	Cys_Met_Meta_PP,Aminotran_1_2	cyto 20, cyto_nucl 11.5, mito 4	0.79	0.65	1.07	1.22	0.98	1.23	1.55	1.5	1.15
PCON_02275	827	0	1	0	Similar to Cystathionine gamma-lyase; acc. no. P31373	Cys_Met_Meta_PP,Aminotran_1_2	cyto 20, cyto_nucl 11.5, mito 4	0.79	0.65	1.07	1.22	0.98	1.23	1.55	1.5	1.15
PCON_02278	1556	0	0	0	Similar to Hsp90 co-chaperone Cdc37; acc. no. O94740	CDC37_N,CDC37_M,CDC37_C	nucl 17.5, cyto_nucl 14, cyto 9.5	1.05	0.87	1.43	0.82	0.71	0.95	0.78	0.81	0.67
PCON_02281	206	0	0	1	Similar to Zinc transporter ZIP9; acc. no. Q5BL29	Zip	plas 17, E.R. 5, extr 3	0.9	0.75	1.26	0.87	0.76	1.03	0.97	1.02	0.81
PCON_02281	763	0	0	1	Similar to Zinc transporter ZIP9; acc. no. Q5BL29	Zip	plas 17, E.R. 5, extr 3	0.9	0.75	1.26	0.87	0.76	1.03	0.97	1.02	0.81
PCON_02281	797	0	0	1	Similar to Zinc transporter ZIP9; acc. no. Q5BL29	Zip	plas 17, E.R. 5, extr 3	0.9	0.75	1.26	0.87	0.76	1.03	0.97	1.02	0.81
PCON_02281	1004	0	1	0	Similar to Zinc transporter ZIP9; acc. no. Q5BL29	Zip	plas 17, E.R. 5, extr 3	0.9	0.75	1.26	0.87	0.76	1.03	0.97	1.02	0.81
PCON_02281	1037	0	0	1	Similar to Zinc transporter ZIP9; acc. no. Q5BL29	Zip	plas 17, E.R. 5, extr 3	0.9	0.75	1.26	0.87	0.76	1.03	0.97	1.02	0.81
PCON_02281	1182	0	0	1	Similar to Zinc transporter ZIP9; acc. no. Q5BL29	Zip	plas 17, E.R. 5, extr 3	0.9	0.75	1.26	0.87	0.76	1.03	0.97	1.02	0.81
PCON_02284	4561	0	0	1	Similar to Tuberous sclerosis 1 protein homolog; acc. no. Q09778	Hamartin	nucl 16, cyto_nucl 12.5, cyto 7, mito 3	1.26	1.04	1.71	1.38	1.19	1.54	1.09	1.14	0.9
PCON_02284	4564	0	0	1	Similar to Tuberous sclerosis 1 protein homolog; acc. no. Q09778	Hamartin	nucl 16, cyto_nucl 12.5, cyto 7, mito 3	1.26	1.04	1.71	1.38	1.19	1.54	1.09	1.14	0.9
PCON_02289	1448	0	0	0	Similar to Nucleoside transporter FUN26; acc. no. P31381	Nucleoside_tran	plas 22, E.R. 3	1.59	1.31	2.11	1.68	1.46	1.87	1.06	1.11	0.88
PCON_02289	1713	0	0	1	Similar to Nucleoside transporter FUN26; acc. no. P31381	Nucleoside_tran	plas 22, E.R. 3	1.59	1.31	2.11	1.68	1.46	1.87	1.06	1.11	0.88
PCON_02291	678	0	0	1	Similar to Protein FAM160A1; acc. no. Q505K2	RAI16-like	nucl 19, mito 4, cyto 3	1.14	0.94	1.53	1.04	0.9	1.17	0.91	0.96	0.76
PCON_02291	1141	0	0	1	Similar to Protein FAM160A1; acc. no. Q505K2	RAI16-like	nucl 19, mito 4, cyto 3	1.14	0.94	1.53	1.04	0.9	1.17	0.91	0.96	0.76
PCON_02291	1955	0	0	1	Similar to Protein FAM160A1; acc. no. Q505K2	RAI16-like	nucl 19, mito 4, cyto 3	1.14	0.94	1.53	1.04	0.9	1.17	0.91	0.96	0.76
PCON_02299	2366	0	1	1	Protein of unknown function	no hits above threshold	plas 7, mito 6, extr 4, E.R. 4, pero 2, golg 2	2.86	2.09	3.27	0.65	0.56	0.69	0.26	0.27	0.21
PCON_02299	2465	0	0	1	Protein of unknown function	no hits above threshold	plas 7, mito 6, extr 4, E.R. 4, pero 2, golg 2	2.86	2.09	3.27	0.65	0.56	0.69	0.26	0.27	0.21
PCON_02302	780	0	0	1	Similar to UPF0400 protein C337.03; acc. no. O74814	CTD_bind	nucl 12, cyto_nucl 11.833, cyto 10.5, mito_nucl 6.833, cyto_pero 6.833	1.28	1.06	1.72	1.37	1.19	1.53	1.07	1.12	0.89
PCON_02302	1374	0	0	1	Similar to UPF0400 protein C337.03; acc. no. O74814	CTD_bind	nucl 12, cyto_nucl 11.833, cyto 10.5, mito_nucl 6.833, cyto_pero 6.833	1.28	1.06	1.72	1.37	1.19	1.53	1.07	1.12	0.89
PCON_02302	1738	0	0	1	Similar to UPF0400 protein C337.03; acc. no. O74814	CTD_bind	nucl 12, cyto_nucl 11.833, cyto 10.5, mito_nucl 6.833, cyto_pero 6.833	1.28	1.06	1.72	1.37	1.19	1.53	1.07	1.12	0.89
PCON_02304	577	1	0	0	Similar to COP9 signalosome complex subunit 6; acc. no. Q5BB47	JAB	mito_nucl 8.666, nucl 8.5, mito 8.5, cyto_nucl 6.833, cyto_mito 6.833	1.21	0.99	1.63	0.94	0.82	1.06	0.78	0.82	0.65
PCON_02307	377	0	0	0	Protein of unknown function	no hits above threshold	extr 26	1.67	1.38	2.27	0.6	0.52	0.69	0.36	0.37	0.3
PCON_02314	1231	0	1	1	Similar to Trimethyllysine dioxygenase; acc. no. A5DCB6	TauD,DUF971	mito 22, cyto 3	1.15	0.95	1.56	1.19	1.02	1.37	1.03	1.07	0.88
PCON_02314	1258	0	0	1	Similar to Trimethyllysine dioxygenase; acc. no. A5DCB6	TauD,DUF971	mito 22, cyto 3	1.15	0.95	1.56	1.19	1.02	1.37	1.03	1.07	0.88
PCON_02317	865	1	0	0	Similar to Neuroguidin; acc. no. Q2KII6	Sas10_Utp3	cyto 14, cyto_nucl 13.833, nucl 10.5, cyto_mito 8.999	0.65	0.54	0.88	0.7	0.61	0.81	1.08	1.14	0.91
PCON_02319	1314	0	0	1	Similar to Adenylyl cyclase-associated protein; acc. no. P36621	CAP_N,CAP_C	mito 15, cyto_mito 11.832, cyto_nucl 7.666, cyto 6, nucl 5	0.98	0.81	1.3	1.11	0.97	1.24	1.13	1.2	0.95
PCON_02319	1464	0	0	1	Similar to Adenylyl cyclase-associated protein; acc. no. P36621	CAP_N,CAP_C	mito 15, cyto_mito 11.832, cyto_nucl 7.666, cyto 6, nucl 5	0.98	0.81	1.3	1.11	0.97	1.24	1.13	1.2	0.95
PCON_02319	2001	0	0	1	Similar to Adenylyl cyclase-associated protein; acc. no. P36621	CAP_N,CAP_C	mito 15, cyto_mito 11.832, cyto_nucl 7.666, cyto 6, nucl 5	0.98	0.81	1.3	1.11	0.97	1.24	1.13	1.2	0.95
PCON_02320	1685	1	1	1	Similar to Phosphatidylinositol 4-kinase STT4; acc. no. P37297	PI3_PI4_kinase,PI3Ka	mito 16, cyto 6.5, cyto_nucl 5.5, nucl 3.5	0.96	0.79	1.27	1.01	0.87	1.1	1.05	1.1	0.86
PCON_02330	4753	0	0	1	Similar to U3 small nucleolar RNA-associated protein 10; acc. no. Q4WLI9	BP28CT,U3snoRNP10,HEAT_2	mito 20.5, cyto_mito 14, cyto 6.5	1.16	0.96	1.54	1.44	1.21	1.51	1.24	1.26	0.98
PCON_02335	961	0	0	0	Similar to tRNA (adenine(58)-N(1))-methyltransferase catalytic subunit trm61; acc. no. Q2U3W4	GCD14	mito 8, cyto_nucl 8, nucl 7.5, cyto 7.5, pero 2, cysk 2	0.77	0.64	1.05	0.74	0.63	0.85	0.96	0.99	0.81
PCON_02336	1142	0	0	0	Protein of unknown function	no hits above threshold	cyto_nucl 11, nucl 10.5, cyto 8.5, pero 4, mito 2	0.81	0.67	1.1	0.72	0.63	0.82	0.88	0.93	0.74
PCON_02340	2181	1	0	1	Similar to Calnexin homolog; acc. no. Q6Q487	Calreticulin	golg 7, E.R. 6, cyto 4, plas 3, extr 3, cyto_mito 3	0.92	0.76	1.25	0.86	0.73	0.93	0.93	0.95	0.74
PCON_02343	131	0	0	1	Similar to conserved hypothetical protein [Aspergillus fumigatus Af293]; acc. no. XP_001481699	no hits above threshold	extr 27	0.7	0.57	0.94	0.8	0.69	0.91	1.14	1.21	0.97
PCON_02343	958	0	0	1	Similar to conserved hypothetical protein [Aspergillus fumigatus Af293]; acc. no. XP_001481699	no hits above threshold	extr 27	0.7	0.57	0.94	0.8	0.69	0.91	1.14	1.21	0.97
PCON_02346	24	0	0	1	Protein of unknown function	no hits above threshold	no prediction	1.51	1.21	1.85	1.46	0.94	1.28	1	0.77	0.7
PCON_02346	35	0	0	1	Protein of unknown function	no hits above threshold	no prediction	1.51	1.21	1.85	1.46	0.94	1.28	1	0.77	0.7
PCON_02347	212	0	0	0	Protein of unknown function	no hits above threshold	mito 7, nucl 6, cyto_mito 6, cyto 5, cysk 5	1.04	0.86	1.4	0.69	0.58	0.73	0.66	0.67	0.52
PCON_02347	216	0	0	0	Protein of unknown function	no hits above threshold	mito 7, nucl 6, cyto_mito 6, cyto 5, cysk 5	1.04	0.86	1.4	0.69	0.58	0.73	0.66	0.67	0.52
PCON_02347	289	0	0	0	Protein of unknown function	no hits above threshold	mito 7, nucl 6, cyto_mito 6, cyto 5, cysk 5	1.04	0.86	1.4	0.69	0.58	0.73	0.66	0.67	0.52
PCON_02347	356	0	0	0	Protein of unknown function	no hits above threshold	mito 7, nucl 6, cyto_mito 6, cyto 5, cysk 5	1.04	0.86	1.4	0.69	0.58	0.73	0.66	0.67	0.52
PCON_02347	389	0	0	0	Protein of unknown function	no hits above threshold	mito 7, nucl 6, cyto_mito 6, cyto 5, cysk 5	1.04	0.86	1.4	0.69	0.58	0.73	0.66	0.67	0.52
PCON_02351	1447	0	0	1	Similar to conserved hypothetical protein [Ajellomyces dermatitidis ER-3]; acc. no. EEQ89291	no hits above threshold	plas 22, E.R. 3	2.82	2.34	3.73	4.4	3.84	4.9	1.56	1.65	1.31
PCON_02354	448	0	0	1	Similar to hypothetical protein [Tuber melanosporum Mel28]; acc. no. XP_002838183	no hits above threshold	nucl 14.5, cyto_nucl 10.5, cyto 5.5, mito 5	0.59	0.49	0.8	0.92	0.8	1.06	1.56	1.64	1.33
PCON_02354	1609	0	0	1	Similar to hypothetical protein [Tuber melanosporum Mel28]; acc. no. XP_002838183	no hits above threshold	nucl 14.5, cyto_nucl 10.5, cyto 5.5, mito 5	0.59	0.49	0.8	0.92	0.8	1.06	1.56	1.64	1.33
PCON_02359	733	0	0	1	Similar to predicted protein [Aspergillus terreus NIH2624]; acc. no. XP_001208731	DUF3455	extr 17, cyto 6, mito 1, pero 1, E.R. 1, golg 1	0.45	0.37	0.6	0.97	0.77	1.05	2.14	2.07	1.74
PCON_02368	237	1	0	1	Similar to Probable small nuclear ribonucleoprotein G; acc. no. O74966	LSM	cyto 11.5, cyto_nucl 9.5, mito 8, nucl 4.5	1.28	1.06	1.73	1.28	1.06	1.44	1	1	0.83
PCON_02368	672	1	0	0	Similar to Probable small nuclear ribonucleoprotein G; acc. no. O74966	LSM	cyto 11.5, cyto_nucl 9.5, mito 8, nucl 4.5	1.28	1.06	1.73	1.28	1.06	1.44	1	1	0.83
PCON_02368	701	0	1	0	Similar to Probable small nuclear ribonucleoprotein G; acc. no. O74966	LSM	cyto 11.5, cyto_nucl 9.5, mito 8, nucl 4.5	1.28	1.06	1.73	1.28	1.06	1.44	1	1	0.83
PCON_02370	405	0	1	0	Similar to GDP-mannose transporter GONST5; acc. no. Q9SFE9	TPT,UAA	plas 26	1.16	0.95	1.53	1.34	1.17	1.52	1.17	1.23	0.99
PCON_02376	232	0	0	1	Similar to conserved hypothetical protein [Coccidioides posadasii str. Silveira]; acc. no. EFW16347	no hits above threshold	nucl 14.5, cyto_nucl 9.5, mito 9	23.53	19.4	33.3	9.73	8.28	11.24	0.41	0.43	0.34
PCON_02376	272	0	0	1	Similar to conserved hypothetical protein [Coccidioides posadasii str. Silveira]; acc. no. EFW16347	no hits above threshold	nucl 14.5, cyto_nucl 9.5, mito 9	23.53	19.4	33.3	9.73	8.28	11.24	0.41	0.43	0.34
PCON_02376	715	0	0	1	Similar to conserved hypothetical protein [Coccidioides posadasii str. Silveira]; acc. no. EFW16347	no hits above threshold	nucl 14.5, cyto_nucl 9.5, mito 9	23.53	19.4	33.3	9.73	8.28	11.24	0.41	0.43	0.34
PCON_02376	1699	0	0	1	Similar to conserved hypothetical protein [Coccidioides posadasii str. Silveira]; acc. no. EFW16347	no hits above threshold	nucl 14.5, cyto_nucl 9.5, mito 9	23.53	19.4	33.3	9.73	8.28	11.24	0.41	0.43	0.34
PCON_02385	2093	0	0	1	Similar to Sulfate permease 2; acc. no. P23622	Sulfate_transp,Sulfate_tra_GLY,STAS	plas 25	5.94	4.9	8.16	6.34	5.35	6.93	1.07	1.09	0.85
PCON_02390	342	0	0	1	Similar to mRNA export factor mex67; acc. no. Q9Y8G3	LRR_4,TAP_C	mito 18.5, cyto_mito 11, pero 3, cyto 2.5	2.23	1.84	3	2.23	1.95	2.52	1	1.06	0.84
PCON_02390	723	0	0	0	Similar to mRNA export factor mex67; acc. no. Q9Y8G3	LRR_4,TAP_C	mito 18.5, cyto_mito 11, pero 3, cyto 2.5	2.23	1.84	3	2.23	1.95	2.52	1	1.06	0.84
PCON_02391	4326	0	0	1	Similar to Proteasome component ECM29; acc. no. P38737	Ecm29	cyto 15, cysk 6, nucl 4	1.03	0.85	1.37	1.07	0.93	1.19	1.04	1.09	0.87
PCON_02391	5806	0	0	0	Similar to Proteasome component ECM29; acc. no. P38737	Ecm29	cyto 15, cysk 6, nucl 4	1.03	0.85	1.37	1.07	0.93	1.19	1.04	1.09	0.87
PCON_02391	5823	0	0	1	Similar to Proteasome component ECM29; acc. no. P38737	Ecm29	cyto 15, cysk 6, nucl 4	1.03	0.85	1.37	1.07	0.93	1.19	1.04	1.09	0.87
PCON_02393	1210	0	0	0	Similar to High-affinity glucose transporter; acc. no. P49374	Sugar_tr,MFS_1,MFS_2	plas 20, E.R. 4, mito 2	0.43	0.36	0.57	1.2	1.04	1.35	2.78	2.92	2.37
PCON_02393	1815	1	0	1	Similar to High-affinity glucose transporter; acc. no. P49374	Sugar_tr,MFS_1,MFS_2	plas 20, E.R. 4, mito 2	0.43	0.36	0.57	1.2	1.04	1.35	2.78	2.92	2.37
PCON_02396	1041	0	1	0	Similar to Autophagy-related protein 3; acc. no. A7KAI2	Autophagy_N,Autophagy_act_C,Autophagy_Cterm	mito 13, cyto 6, nucl 5, pero 3	1.36	1.12	1.83	1.2	1.05	1.37	0.88	0.93	0.75
PCON_02396	1053	1	0	0	Similar to Autophagy-related protein 3; acc. no. A7KAI2	Autophagy_N,Autophagy_act_C,Autophagy_Cterm	mito 13, cyto 6, nucl 5, pero 3	1.36	1.12	1.83	1.2	1.05	1.37	0.88	0.93	0.75
PCON_02398	1887	0	0	1	Similar to Putative lipase ATG15; acc. no. A6REI4	Lipase_3	extr 21, plas 2, golg 2	1.23	1.02	1.66	1.1	0.96	1.24	0.89	0.94	0.75
PCON_02398	1992	0	0	0	Similar to Putative lipase ATG15; acc. no. A6REI4	Lipase_3	extr 21, plas 2, golg 2	1.23	1.02	1.66	1.1	0.96	1.24	0.89	0.94	0.75
PCON_02401	1404	0	0	0	Similar to Uncharacterized protein C56F8.12; acc. no. Q10260	DUF2434	plas 26	0.95	0.78	1.26	0.8	0.7	0.91	0.85	0.9	0.72
PCON_02403	341	0	0	1	Protein of unknown function	no hits above threshold	cyto_nucl 10.5, nucl 10, cyto 9, mito 6	163.34	134.94	222.68	192.79	164.04	227.71	1.18	1.22	1.02
PCON_02403	525	0	0	1	Protein of unknown function	no hits above threshold	cyto_nucl 10.5, nucl 10, cyto 9, mito 6	163.34	134.94	222.68	192.79	164.04	227.71	1.18	1.22	1.02
PCON_02403	646	0	0	1	Protein of unknown function	no hits above threshold	cyto_nucl 10.5, nucl 10, cyto 9, mito 6	163.34	134.94	222.68	192.79	164.04	227.71	1.18	1.22	1.02
PCON_02403	711	0	0	1	Protein of unknown function	no hits above threshold	cyto_nucl 10.5, nucl 10, cyto 9, mito 6	163.34	134.94	222.68	192.79	164.04	227.71	1.18	1.22	1.02
PCON_02407	421	0	0	1	Similar to Centromere/kinetochore protein zw10 homolog; acc. no. O54692	Zw10,Dsl1_C	cyto_nucl 12, nucl 10, cyto 10, cysk 6	1.15	0.95	1.54	0.99	0.87	1.12	0.86	0.91	0.72
PCON_02408	1336	0	0	1	Similar to Vacuolar protein sorting-associated protein 33A; acc. no. Q63615	Sec1	cyto 12.5, cyto_nucl 11.5, nucl 7.5, pero 3, mito 2, cysk 2	1.15	0.96	1.53	1.25	1.09	1.42	1.08	1.14	0.92
PCON_02408	1519	0	0	1	Similar to Vacuolar protein sorting-associated protein 33A; acc. no. Q63615	Sec1	cyto 12.5, cyto_nucl 11.5, nucl 7.5, pero 3, mito 2, cysk 2	1.15	0.96	1.53	1.25	1.09	1.42	1.08	1.14	0.92
PCON_02408	2218	0	0	1	Similar to Vacuolar protein sorting-associated protein 33A; acc. no. Q63615	Sec1	cyto 12.5, cyto_nucl 11.5, nucl 7.5, pero 3, mito 2, cysk 2	1.15	0.96	1.53	1.25	1.09	1.42	1.08	1.14	0.92
PCON_02410	921	1	0	0	Similar to DnaJ homolog dnj-20; acc. no. Q626I7	DnaJ	cysk 11, nucl 7, cyto 7, cyto_nucl 7	0.59	0.49	0.82	0.21	0.18	0.24	0.36	0.38	0.3
PCON_02412	434	0	1	1	Similar to predicted protein [Nectria haematococca mpVI 77-13-4]; acc. no. XP_003049092	HET	cyto 13, nucl 6, cysk 5, pero 2	0.65	0.54	0.87	0.51	0.45	0.58	0.79	0.83	0.66
PCON_02415	1283	0	1	0	Similar to Probable NADP-dependent mannitol dehydrogenase; acc. no. O00058	adh_short_C2,adh_short,KR	cyto 11.5, mito 9, cyto_nucl 7, extr 5	0.09	0.07	0.13	0.2	0.17	0.24	2.19	2.26	1.85
PCON_02419	2070	0	1	0	Similar to Uncharacterized protein C30D11.14c; acc. no. Q09911	KH_1	nucl 21, cyto_nucl 14, cyto 5	0.85	0.71	1.14	1.01	0.88	1.14	1.18	1.24	1
PCON_02420	79	1	0	0	Similar to Acetolactate synthase small subunit, mitochondrial; acc. no. P25605	ALS_ss_C,ACT,ACT_5	mito 25	0.93	0.77	1.24	0.96	0.84	1.1	1.04	1.09	0.89
PCON_02420	334	0	0	1	Similar to Acetolactate synthase small subunit, mitochondrial; acc. no. P25605	ALS_ss_C,ACT,ACT_5	mito 25	0.93	0.77	1.24	0.96	0.84	1.1	1.04	1.09	0.89
PCON_02420	561	1	0	0	Similar to Acetolactate synthase small subunit, mitochondrial; acc. no. P25605	ALS_ss_C,ACT,ACT_5	mito 25	0.93	0.77	1.24	0.96	0.84	1.1	1.04	1.09	0.89
PCON_02422	700	0	0	0	Similar to Ornithine carbamoyltransferase, mitochondrial; acc. no. P11803	OTCace,OTCace_N	mito 27	1.04	0.86	1.41	0.92	0.8	1.06	0.89	0.93	0.75
PCON_02422	1562	0	0	1	Similar to Ornithine carbamoyltransferase, mitochondrial; acc. no. P11803	OTCace,OTCace_N	mito 27	1.04	0.86	1.41	0.92	0.8	1.06	0.89	0.93	0.75
PCON_02423	766	0	0	1	Similar to hypothetical protein [Tuber melanosporum Mel28]; acc. no. XP_002838260	no hits above threshold	nucl 17.5, cyto_nucl 12, cyto 5.5, mito 2	1.04	0.86	1.42	1.18	1.02	1.33	1.14	1.19	0.93
PCON_02423	2130	0	0	1	Similar to hypothetical protein [Tuber melanosporum Mel28]; acc. no. XP_002838260	no hits above threshold	nucl 17.5, cyto_nucl 12, cyto 5.5, mito 2	1.04	0.86	1.42	1.18	1.02	1.33	1.14	1.19	0.93
PCON_02423	2381	0	1	0	Similar to hypothetical protein [Tuber melanosporum Mel28]; acc. no. XP_002838260	no hits above threshold	nucl 17.5, cyto_nucl 12, cyto 5.5, mito 2	1.04	0.86	1.42	1.18	1.02	1.33	1.14	1.19	0.93
PCON_02423	3244	0	0	1	Similar to hypothetical protein [Tuber melanosporum Mel28]; acc. no. XP_002838260	no hits above threshold	nucl 17.5, cyto_nucl 12, cyto 5.5, mito 2	1.04	0.86	1.42	1.18	1.02	1.33	1.14	1.19	0.93
PCON_02423	3761	0	0	0	Similar to hypothetical protein [Tuber melanosporum Mel28]; acc. no. XP_002838260	no hits above threshold	nucl 17.5, cyto_nucl 12, cyto 5.5, mito 2	1.04	0.86	1.42	1.18	1.02	1.33	1.14	1.19	0.93
PCON_02423	4232	1	0	0	Similar to hypothetical protein [Tuber melanosporum Mel28]; acc. no. XP_002838260	no hits above threshold	nucl 17.5, cyto_nucl 12, cyto 5.5, mito 2	1.04	0.86	1.42	1.18	1.02	1.33	1.14	1.19	0.93
PCON_02425	748	0	0	1	Similar to Probable 26S protease subunit rpt4; acc. no. O74445	AAA,AAA_16,AAA_2,AAA_5,AAA_22,RuvB_N	nucl 12.5, cyto_nucl 11.5, cyto 7.5, pero 4	1.22	1.01	1.67	0.88	0.77	1.02	0.72	0.76	0.61
PCON_02428	1170	0	0	1	Similar to UBX domain-containing protein 4; acc. no. P34631	no hits above threshold	nucl 18, cyto 8	1.2	0.99	1.66	1.06	0.92	1.24	0.88	0.93	0.75
PCON_02439	1442	0	1	0	Similar to hypothetical protein [Tuber melanosporum Mel28]; acc. no. XP_002836768	DUF3445	plas 7, mito 5, cyto 4, extr 3, cyto_nucl 3, golg 3, cyto_pero 3	1.81	1.49	2.48	0.44	0.37	0.47	0.24	0.25	0.19
PCON_02439	1793	0	1	1	Similar to hypothetical protein [Tuber melanosporum Mel28]; acc. no. XP_002836768	DUF3445	plas 7, mito 5, cyto 4, extr 3, cyto_nucl 3, golg 3, cyto_pero 3	1.81	1.49	2.48	0.44	0.37	0.47	0.24	0.25	0.19
PCON_02442	3259	0	0	1	Similar to Pentatricopeptide repeat-containing protein C1093.01; acc. no. Q10451	PPR_2,PPR_3,PPR,PPR_1	mito 23.5, cyto_mito 14	1.02	0.84	1.39	0.76	0.66	0.88	0.74	0.78	0.63
PCON_02445	1152	0	1	0	Similar to NIPA-like protein 2; acc. no. Q9H841	Mg_trans_NIPA,EmrE	plas 19, E.R. 6	0.82	0.67	1.08	1.46	1.27	1.62	1.79	1.89	1.5
PCON_02447	463	0	0	1	Similar to Solute carrier family 25 member 39; acc. no. Q7SXW0	Mito_carr	mito 17, nucl 4.5, cyto_nucl 4.5, cyto 3.5	4.61	3.64	6.08	8.15	7.1	9.53	1.85	1.95	1.57
PCON_02447	531	0	0	1	Similar to Solute carrier family 25 member 39; acc. no. Q7SXW0	Mito_carr	mito 17, nucl 4.5, cyto_nucl 4.5, cyto 3.5	4.61	3.64	6.08	8.15	7.1	9.53	1.85	1.95	1.57
PCON_02447	1025	0	0	1	Similar to Solute carrier family 25 member 39; acc. no. Q7SXW0	Mito_carr	mito 17, nucl 4.5, cyto_nucl 4.5, cyto 3.5	4.61	3.64	6.08	8.15	7.1	9.53	1.85	1.95	1.57
PCON_02447	1303	0	0	1	Similar to Solute carrier family 25 member 39; acc. no. Q7SXW0	Mito_carr	mito 17, nucl 4.5, cyto_nucl 4.5, cyto 3.5	4.61	3.64	6.08	8.15	7.1	9.53	1.85	1.95	1.57
PCON_02447	1487	0	0	1	Similar to Solute carrier family 25 member 39; acc. no. Q7SXW0	Mito_carr	mito 17, nucl 4.5, cyto_nucl 4.5, cyto 3.5	4.61	3.64	6.08	8.15	7.1	9.53	1.85	1.95	1.57
PCON_02447	1559	0	0	1	Similar to Solute carrier family 25 member 39; acc. no. Q7SXW0	Mito_carr	mito 17, nucl 4.5, cyto_nucl 4.5, cyto 3.5	4.61	3.64	6.08	8.15	7.1	9.53	1.85	1.95	1.57
PCON_02449	855	0	0	1	Similar to Phosphomannomutase; acc. no. Q9UTJ2	PMM	cyto 16, cyto_nucl 14, nucl 10	1.25	1.03	1.7	0.98	0.85	1.12	0.78	0.83	0.66
PCON_02454	1144	0	0	1	Similar to Protein transport protein yif1; acc. no. P87148	YIF1	plas 21, mito 4	2	1.64	2.68	1.26	1.06	1.43	0.63	0.65	0.53
PCON_02454	1234	0	0	0	Similar to Protein transport protein yif1; acc. no. P87148	YIF1	plas 21, mito 4	2	1.64	2.68	1.26	1.06	1.43	0.63	0.65	0.53
PCON_02455	499	0	1	0	Similar to Putative methyltransferase BUD23; acc. no. P25627	WBS_methylT,Methyltransf_11,Methyltransf_25	nucl 19.5, cyto_nucl 13, cyto 5.5	0.95	0.76	1.25	0.7	0.61	0.78	0.76	0.79	0.62
PCON_02456	1663	0	0	1	Similar to Polyphosphoinositide phosphatase; acc. no. P42837	Syja_N	nucl 21.5, cyto_nucl 13.5, cyto 4.5	1.28	1.05	1.73	1.29	1.12	1.47	1.01	1.07	0.85
PCON_02464	1240	1	0	0	Similar to Ras-like GTP-binding protein rhoA; acc. no. Q22038	Ras,Miro,Arf	mito 15, nucl 8, cyto_nucl 7, cyto 4	0.8	0.66	1.05	0.92	0.79	1.03	1.15	1.19	0.98
PCON_02465	1212	0	0	1	Protein of unknown function	no hits above threshold	mito 17, nucl 6, cyto 4	1.62	1.34	2.19	2.13	1.84	2.46	1.31	1.37	1.12
PCON_02471	915	1	0	0	Similar to hypothetical protein [Tuber melanosporum Mel28]; acc. no. XP_002840785	MARVEL	plas 15, E.R. 4, vacu 4, mito 2, extr 2	0.93	0.77	1.25	1.69	1.47	1.94	1.82	1.9	1.55
PCON_02475	1773	1	0	0	Similar to Vanillyl-alcohol oxidase; acc. no. P56216	FAD_binding_4,FAD-oxidase_C	cyto 13.5, cyto_pero 10.666, cyto_nucl 10.333, pero 6.5, nucl 5	0.03	0.02	0.03	0.01	0.01	0.02	0.57	0.55	0.47
PCON_02476	1212	0	0	1	Similar to Vacuolar membrane-associated protein IML1; acc. no. Q2H0S0	DUF3608,DEP	mito 10, nucl 8, cyto_mito 8	0.98	0.8	1.3	1.16	1.01	1.29	1.19	1.26	0.99
PCON_02476	2871	0	0	1	Similar to Vacuolar membrane-associated protein IML1; acc. no. Q2H0S0	DUF3608,DEP	mito 10, nucl 8, cyto_mito 8	0.98	0.8	1.3	1.16	1.01	1.29	1.19	1.26	0.99
PCON_02481	1446	0	0	1	Similar to Actin-related protein 4; acc. no. Q5AW89	Actin,MreB_Mbl	cyto 17, cyto_nucl 11.5, nucl 4, pero 3	1.05	0.87	1.42	0.95	0.83	1.1	0.91	0.95	0.77
PCON_02481	1792	1	0	0	Similar to Actin-related protein 4; acc. no. Q5AW89	Actin,MreB_Mbl	cyto 17, cyto_nucl 11.5, nucl 4, pero 3	1.05	0.87	1.42	0.95	0.83	1.1	0.91	0.95	0.77
PCON_02481	2136	0	0	0	Similar to Actin-related protein 4; acc. no. Q5AW89	Actin,MreB_Mbl	cyto 17, cyto_nucl 11.5, nucl 4, pero 3	1.05	0.87	1.42	0.95	0.83	1.1	0.91	0.95	0.77
PCON_02483	720	0	0	1	Protein of unknown function	Carb_bind	extr 11, mito 8.5, cyto_mito 6.333, cyto_nucl 3.333, cyto 3, nucl 2.5	422.42	347.07	583.55	480.37	414.21	549.52	1.14	1.19	0.94
PCON_02483	2452	0	0	1	Protein of unknown function	Carb_bind	extr 11, mito 8.5, cyto_mito 6.333, cyto_nucl 3.333, cyto 3, nucl 2.5	422.42	347.07	583.55	480.37	414.21	549.52	1.14	1.19	0.94
PCON_02485	415	0	0	1	Protein of unknown function	no hits above threshold	mito 10, plas 9, nucl 4, cyto 2, pero 2, cyto_pero 2	241.34	99.45	147.22	273.29	213.8	268.78	n.d.	2.15	1.83
PCON_02489	2639	0	0	1	Similar to DNA-directed RNA polymerase I subunit RPA135; acc. no. P22138	RNA_pol_Rpb2_6,RNA_pol_Rpb2_1,RNA_pol_Rpb2_2,RNA_pol_Rpb2_3,RNA_pol_Rpa2_4,RNA_pol_Rpb2_7	cyto 10, nucl 8, cyto_mito 8	1	0.83	1.36	1.06	0.92	1.22	1.05	1.11	0.9
PCON_02490	225	0	1	0	Similar to 60S acidic ribosomal protein P0; acc. no. Q9C3Z6	Ribosomal_L10,Ribosomal_60s	cyto 23.5, cyto_nucl 14	14.38	11.74	19.79	2.53	1.75	2.2	0.18	0.15	0.11
PCON_02494	3843	0	0	1	Similar to ATP-dependent DNA helicase hus2/rqh1; acc. no. Q09811	DEAD,Helicase_C,RQC	nucl 18, mito 7	1.24	1.02	1.65	1.28	1.12	1.45	1.04	1.1	0.88
PCON_02495	438	0	0	1	Similar to Nucleoporin nup146; acc. no. Q09847	no hits above threshold	nucl 15.5, cyto_nucl 13.5, cyto 8.5	1.48	1.22	1.97	1.94	1.68	2.12	1.32	1.37	1.08
PCON_02495	2793	1	0	1	Similar to Nucleoporin nup146; acc. no. Q09847	no hits above threshold	nucl 15.5, cyto_nucl 13.5, cyto 8.5	1.48	1.22	1.97	1.94	1.68	2.12	1.32	1.37	1.08
PCON_02495	2846	1	1	1	Similar to Nucleoporin nup146; acc. no. Q09847	no hits above threshold	nucl 15.5, cyto_nucl 13.5, cyto 8.5	1.48	1.22	1.97	1.94	1.68	2.12	1.32	1.37	1.08
PCON_02495	2910	1	0	1	Similar to Nucleoporin nup146; acc. no. Q09847	no hits above threshold	nucl 15.5, cyto_nucl 13.5, cyto 8.5	1.48	1.22	1.97	1.94	1.68	2.12	1.32	1.37	1.08
PCON_02495	2931	1	0	1	Similar to Nucleoporin nup146; acc. no. Q09847	no hits above threshold	nucl 15.5, cyto_nucl 13.5, cyto 8.5	1.48	1.22	1.97	1.94	1.68	2.12	1.32	1.37	1.08
PCON_02496	347	0	0	1	Similar to Karyogamy protein KAR9; acc. no. P32526	KAR9	mito 14, nucl 11	2.58	2.13	3.57	3.57	3.12	4.18	1.38	1.46	1.17
PCON_02496	576	0	0	1	Similar to Karyogamy protein KAR9; acc. no. P32526	KAR9	mito 14, nucl 11	2.58	2.13	3.57	3.57	3.12	4.18	1.38	1.46	1.17
PCON_02496	1843	0	0	1	Similar to Karyogamy protein KAR9; acc. no. P32526	KAR9	mito 14, nucl 11	2.58	2.13	3.57	3.57	3.12	4.18	1.38	1.46	1.17
PCON_02505	1564	0	1	0	Similar to Ankyrin repeat domain-containing protein 50; acc. no. Q9ULJ7	Ank_2,Ank,Ank_4,Ank_3,Ank_5,AAA_16	cyto_nucl 12.5, cyto 12, nucl 11, mito 2	0.85	0.7	1.11	1.32	1.15	1.48	1.57	1.65	1.33
PCON_02505	4053	0	0	0	Similar to Ankyrin repeat domain-containing protein 50; acc. no. Q9ULJ7	Ank_2,Ank,Ank_4,Ank_3,Ank_5,AAA_16	cyto_nucl 12.5, cyto 12, nucl 11, mito 2	0.85	0.7	1.11	1.32	1.15	1.48	1.57	1.65	1.33
PCON_02505	4060	0	0	0	Similar to Ankyrin repeat domain-containing protein 50; acc. no. Q9ULJ7	Ank_2,Ank,Ank_4,Ank_3,Ank_5,AAA_16	cyto_nucl 12.5, cyto 12, nucl 11, mito 2	0.85	0.7	1.11	1.32	1.15	1.48	1.57	1.65	1.33
PCON_02505	4088	0	0	0	Similar to Ankyrin repeat domain-containing protein 50; acc. no. Q9ULJ7	Ank_2,Ank,Ank_4,Ank_3,Ank_5,AAA_16	cyto_nucl 12.5, cyto 12, nucl 11, mito 2	0.85	0.7	1.11	1.32	1.15	1.48	1.57	1.65	1.33
PCON_02505	4114	0	0	0	Similar to Ankyrin repeat domain-containing protein 50; acc. no. Q9ULJ7	Ank_2,Ank,Ank_4,Ank_3,Ank_5,AAA_16	cyto_nucl 12.5, cyto 12, nucl 11, mito 2	0.85	0.7	1.11	1.32	1.15	1.48	1.57	1.65	1.33
PCON_02506	1235	0	1	0	Similar to Uncharacterized protein YNL108C; acc. no. P53929	His_Phos_1	cyto 17, pero 7, extr 2	0.93	0.77	1.28	0.65	0.57	0.76	0.7	0.74	0.59
PCON_02517	1121	0	0	0	Protein of unknown function	no hits above threshold	nucl 18.5, mito_nucl 12, mito 4.5, cyto 4	1.41	0.99	1.65	2.6	2.04	2.88	2.18	2.07	1.75
PCON_02520	1229	1	0	0	Similar to Probable aspartokinase; acc. no. O60163	AA_kinase,ACT,ACT_7	cysk 14, cyto 10.5, cyto_nucl 6	2.06	1.66	2.69	1.83	1.57	2.11	0.92	0.94	0.78
PCON_02520	1935	0	0	1	Similar to Probable aspartokinase; acc. no. O60163	AA_kinase,ACT,ACT_7	cysk 14, cyto 10.5, cyto_nucl 6	2.06	1.66	2.69	1.83	1.57	2.11	0.92	0.94	0.78
PCON_02528	7243	1	0	0	Similar to hypothetical protein [Tuber melanosporum Mel28]; acc. no. XP_002840128	no hits above threshold	nucl 21, cyto_nucl 14.5, cyto 6	1.15	0.95	1.53	1.28	1.07	1.33	1.12	1.13	0.87
PCON_02528	10520	0	1	0	Similar to hypothetical protein [Tuber melanosporum Mel28]; acc. no. XP_002840128	no hits above threshold	nucl 21, cyto_nucl 14.5, cyto 6	1.15	0.95	1.53	1.28	1.07	1.33	1.12	1.13	0.87
PCON_02528	10533	0	1	1	Similar to hypothetical protein [Tuber melanosporum Mel28]; acc. no. XP_002840128	no hits above threshold	nucl 21, cyto_nucl 14.5, cyto 6	1.15	0.95	1.53	1.28	1.07	1.33	1.12	1.13	0.87
PCON_02528	13326	0	0	1	Similar to hypothetical protein [Tuber melanosporum Mel28]; acc. no. XP_002840128	no hits above threshold	nucl 21, cyto_nucl 14.5, cyto 6	1.15	0.95	1.53	1.28	1.07	1.33	1.12	1.13	0.87
PCON_02528	15720	0	0	1	Similar to hypothetical protein [Tuber melanosporum Mel28]; acc. no. XP_002840128	no hits above threshold	nucl 21, cyto_nucl 14.5, cyto 6	1.15	0.95	1.53	1.28	1.07	1.33	1.12	1.13	0.87
PCON_02528	20275	0	1	1	Similar to hypothetical protein [Tuber melanosporum Mel28]; acc. no. XP_002840128	no hits above threshold	nucl 21, cyto_nucl 14.5, cyto 6	1.15	0.95	1.53	1.28	1.07	1.33	1.12	1.13	0.87
PCON_02535	865	0	0	1	Similar to Uncharacterized protein RSN1; acc. no. Q03516	DUF221,RSN1_TM,DUF3779,DUF4463	plas 20, E.R. 3, vacu 3	1.89	1.56	2.55	2.57	2.24	2.91	1.36	1.44	1.14
PCON_02535	1106	0	1	0	Similar to Uncharacterized protein RSN1; acc. no. Q03516	DUF221,RSN1_TM,DUF3779,DUF4463	plas 20, E.R. 3, vacu 3	1.89	1.56	2.55	2.57	2.24	2.91	1.36	1.44	1.14
PCON_02535	1442	0	0	1	Similar to Uncharacterized protein RSN1; acc. no. Q03516	DUF221,RSN1_TM,DUF3779,DUF4463	plas 20, E.R. 3, vacu 3	1.89	1.56	2.55	2.57	2.24	2.91	1.36	1.44	1.14
PCON_02536	953	0	0	1	Similar to Uncharacterized protein YGR266W; acc. no. P53326	WW	mito 12, cyto 7.5, cyto_nucl 6.5, nucl 4.5	1.12	0.92	1.51	1.06	0.93	1.21	0.95	1.01	0.8
PCON_02543	773	0	0	1	Similar to Phospholipase D1; acc. no. P36126	PLDc,PLDc_2	cyto 11.5, cyto_pero 10.166, cyto_mito 8.666, cyto_nucl 8.166, pero 7.5, mito 4.5	2	1.6	2.65	3.15	2.75	3.66	1.63	1.72	1.38
PCON_02552	612	0	0	1	Similar to Putative D-arabinono-1,4-lactone oxidase; acc. no. Q7SGY1	ALO,FAD_binding_4	cyto_nucl 8, nucl 6.5, cyto 6.5, mito 4, plas 4, E.R. 3	1.42	1.17	1.97	0.55	0.48	0.64	0.38	0.41	0.33
PCON_02552	1086	0	0	1	Similar to Putative D-arabinono-1,4-lactone oxidase; acc. no. Q7SGY1	ALO,FAD_binding_4	cyto_nucl 8, nucl 6.5, cyto 6.5, mito 4, plas 4, E.R. 3	1.42	1.17	1.97	0.55	0.48	0.64	0.38	0.41	0.33
PCON_02554	874	0	0	1	Similar to Probable E3 ubiquitin ligase complex SCF subunit sconB; acc. no. Q00659	WD40,F-box-like,F-box,Nup160,Nucleoporin_N	nucl 15.5, cyto_nucl 9.5, mito 7, cyto 2.5	1.14	0.94	1.54	1.24	1.08	1.42	1.09	1.14	0.92
PCON_02554	1828	0	0	1	Similar to Probable E3 ubiquitin ligase complex SCF subunit sconB; acc. no. Q00659	WD40,F-box-like,F-box,Nup160,Nucleoporin_N	nucl 15.5, cyto_nucl 9.5, mito 7, cyto 2.5	1.14	0.94	1.54	1.24	1.08	1.42	1.09	1.14	0.92
PCON_02554	2229	0	0	1	Similar to Probable E3 ubiquitin ligase complex SCF subunit sconB; acc. no. Q00659	WD40,F-box-like,F-box,Nup160,Nucleoporin_N	nucl 15.5, cyto_nucl 9.5, mito 7, cyto 2.5	1.14	0.94	1.54	1.24	1.08	1.42	1.09	1.14	0.92
PCON_02554	2248	0	0	1	Similar to Probable E3 ubiquitin ligase complex SCF subunit sconB; acc. no. Q00659	WD40,F-box-like,F-box,Nup160,Nucleoporin_N	nucl 15.5, cyto_nucl 9.5, mito 7, cyto 2.5	1.14	0.94	1.54	1.24	1.08	1.42	1.09	1.14	0.92
PCON_02555	1330	0	0	1	Similar to Probable NADPH reductase tah18; acc. no. Q5BB41	FAD_binding_1,Flavodoxin_1,NAD_binding_1	mito 16, cyto_nucl 5, nucl 4.5, cyto 4.5	1.41	1.16	1.89	1.18	1.03	1.36	0.84	0.89	0.72
PCON_02566	1311	0	0	1	Similar to AP-3 complex subunit delta-1; acc. no. O54774	Adaptin_N,Cnd1	nucl 11.5, cyto 11, mito_nucl 8.5, mito 4.5	1.05	0.87	1.41	1.13	0.99	1.27	1.08	1.14	0.9
PCON_02566	1964	0	0	1	Similar to AP-3 complex subunit delta-1; acc. no. O54774	Adaptin_N,Cnd1	nucl 11.5, cyto 11, mito_nucl 8.5, mito 4.5	1.05	0.87	1.41	1.13	0.99	1.27	1.08	1.14	0.9
PCON_02566	2094	1	0	1	Similar to AP-3 complex subunit delta-1; acc. no. O54774	Adaptin_N,Cnd1	nucl 11.5, cyto 11, mito_nucl 8.5, mito 4.5	1.05	0.87	1.41	1.13	0.99	1.27	1.08	1.14	0.9
PCON_02567	58	0	0	1	Similar to TPR repeat protein oca3; acc. no. O60110	TPR_11,TPR_14,TPR_2,TPR_1,TPR_19,TPR_16,TPR_17,TPR_8	mito 16.5, cyto_mito 11.5, cyto 5.5, nucl 5	1.06	0.88	1.44	0.86	0.75	1.01	0.82	0.86	0.7
PCON_02568	1508	0	0	1	Similar to Transcription initiation factor IIA subunit 2; acc. no. C7ZPG2	TFIIA_gamma_N,TFIIA_gamma_C	cyto 13.5, cyto_nucl 11.5, nucl 8.5, mito 4	1.21	0.97	1.57	1.06	0.92	1.22	0.91	0.95	0.77
PCON_02582	827	0	0	1	Protein of unknown function	no hits above threshold	cyto_nucl 16.5, cyto 12, nucl 11	1.08	0.88	1.45	0.41	0.36	0.48	0.38	0.41	0.33
PCON_02582	982	0	0	0	Protein of unknown function	no hits above threshold	cyto_nucl 16.5, cyto 12, nucl 11	1.08	0.88	1.45	0.41	0.36	0.48	0.38	0.41	0.33
PCON_02585	27	0	0	1	Protein of unknown function	no hits above threshold	mito 11, nucl 7, cyto 6.5, cyto_pero 4	4.8	3.96	6.35	6.79	5.77	7.24	1.42	1.46	1.14
PCON_02585	184	0	0	1	Protein of unknown function	no hits above threshold	mito 11, nucl 7, cyto 6.5, cyto_pero 4	4.8	3.96	6.35	6.79	5.77	7.24	1.42	1.46	1.14
PCON_02585	293	0	0	1	Protein of unknown function	no hits above threshold	mito 11, nucl 7, cyto 6.5, cyto_pero 4	4.8	3.96	6.35	6.79	5.77	7.24	1.42	1.46	1.14
PCON_02585	307	0	0	1	Protein of unknown function	no hits above threshold	mito 11, nucl 7, cyto 6.5, cyto_pero 4	4.8	3.96	6.35	6.79	5.77	7.24	1.42	1.46	1.14
PCON_02585	528	0	0	0	Protein of unknown function	no hits above threshold	mito 11, nucl 7, cyto 6.5, cyto_pero 4	4.8	3.96	6.35	6.79	5.77	7.24	1.42	1.46	1.14
PCON_02587	1019	0	0	1	Similar to AP-2 complex subunit sigma; acc. no. Q4ICG5	Clat_adaptor_s	mito 14.5, cyto_mito 10.333, nucl 6.5, cyto_nucl 6.333, cyto 5	1.12	0.91	1.43	1.25	1.09	1.39	1.13	1.19	0.97
PCON_02593	1088	0	0	1	Similar to Regulator of V-ATPase in vacuolar membrane protein 1; acc. no. P47104	Rav1p_C	cyto 11.5, mito 9, cyto_nucl 8.5, nucl 4.5	0.83	0.68	1.11	1.27	1.11	1.45	1.54	1.63	1.3
PCON_02593	1115	0	0	1	Similar to Regulator of V-ATPase in vacuolar membrane protein 1; acc. no. P47104	Rav1p_C	cyto 11.5, mito 9, cyto_nucl 8.5, nucl 4.5	0.83	0.68	1.11	1.27	1.11	1.45	1.54	1.63	1.3
PCON_02593	1837	0	0	1	Similar to Regulator of V-ATPase in vacuolar membrane protein 1; acc. no. P47104	Rav1p_C	cyto 11.5, mito 9, cyto_nucl 8.5, nucl 4.5	0.83	0.68	1.11	1.27	1.11	1.45	1.54	1.63	1.3
PCON_02596	2059	1	0	0	Similar to Alpha-1,2-mannosyltransferase alg9; acc. no. Q9P7Q9	Glyco_transf_22	plas 22, E.R. 3	1.25	1.03	1.67	1.7	1.48	1.93	1.36	1.43	1.15
PCON_02596	2096	0	0	1	Similar to Alpha-1,2-mannosyltransferase alg9; acc. no. Q9P7Q9	Glyco_transf_22	plas 22, E.R. 3	1.25	1.03	1.67	1.7	1.48	1.93	1.36	1.43	1.15
PCON_02597	1266	1	0	0	Similar to H/ACA ribonucleoprotein complex non-core subunit NAF1; acc. no. O14360	Gar1	nucl 21, cyto_nucl 14, cyto 5	1.17	0.97	1.6	1.14	0.98	1.28	0.97	1.02	0.8
PCON_02598	128	1	0	0	Similar to hypothetical protein LEMA_P000650.1 [Leptosphaeria maculans JN3]; acc. no. CBY01278	2OG-FeII_Oxy_3	mito 16.5, cyto_mito 12.833, cyto 8, cyto_nucl 5.833	0.63	0.52	0.84	0.79	0.67	0.9	1.26	1.3	1.07
PCON_02600	925	1	0	0	Similar to Spindle assembly checkpoint component mad1; acc. no. P87169	MAD	nucl 21, cyto 4	1.26	1.04	1.7	1.31	1.14	1.51	1.05	1.1	0.89
PCON_02601	672	0	0	1	Similar to 5&apos; acc. no. Q5BFH3	XRN_N	nucl 9, cyto 9, cyto_nucl 9	1.12	0.93	1.51	1.1	0.95	1.21	0.99	1.02	0.8
PCON_02601	1583	0	1	1	Similar to 5&apos; acc. no. Q5BFH3	XRN_N	nucl 9, cyto 9, cyto_nucl 9	1.12	0.93	1.51	1.1	0.95	1.21	0.99	1.02	0.8
PCON_02601	1802	1	1	1	Similar to 5&apos; acc. no. Q5BFH3	XRN_N	nucl 9, cyto 9, cyto_nucl 9	1.12	0.93	1.51	1.1	0.95	1.21	0.99	1.02	0.8
PCON_02601	2124	0	0	1	Similar to 5&apos; acc. no. Q5BFH3	XRN_N	nucl 9, cyto 9, cyto_nucl 9	1.12	0.93	1.51	1.1	0.95	1.21	0.99	1.02	0.8
PCON_02601	2646	1	0	0	Similar to 5&apos; acc. no. Q5BFH3	XRN_N	nucl 9, cyto 9, cyto_nucl 9	1.12	0.93	1.51	1.1	0.95	1.21	0.99	1.02	0.8
PCON_02601	2973	1	0	0	Similar to 5&apos; acc. no. Q5BFH3	XRN_N	nucl 9, cyto 9, cyto_nucl 9	1.12	0.93	1.51	1.1	0.95	1.21	0.99	1.02	0.8
PCON_02602	965	0	1	0	Similar to Protein DSF2; acc. no. P38213	Sel1	nucl 14.5, cyto_nucl 10.5, mito 6, cyto 5.5	1.78	1.47	2.47	1.89	1.63	2.23	1.06	1.11	0.9
PCON_02604	1236	1	0	0	Protein of unknown function	no hits above threshold	nucl 12.5, cyto_nucl 10, cyto 6.5, mito 5	0.55	0.46	0.75	0.47	0.4	0.51	0.84	0.87	0.69
PCON_02606	8417	1	0	0	Similar to Neurofibromin; acc. no. P97526	RasGAP	mito 8, cyto 7.5, cyto_nucl 6, nucl 3.5, plas 3, pero 2	0.71	0.59	0.93	0.78	0.67	0.83	1.1	1.14	0.9
PCON_02608	723	0	1	1	Similar to Choline/Carnitine o-acyltransferase [Saccharomonospora xinjiangensis XJ-54]; acc. no. ZP_09986069	Carn_acyltransf	mito 21, nucl 3, cyto 3, cyto_nucl 3	0.79	0.65	1.06	0.18	0.15	0.2	0.22	0.24	0.19
PCON_02608	727	0	1	0	Similar to Choline/Carnitine o-acyltransferase [Saccharomonospora xinjiangensis XJ-54]; acc. no. ZP_09986069	Carn_acyltransf	mito 21, nucl 3, cyto 3, cyto_nucl 3	0.79	0.65	1.06	0.18	0.15	0.2	0.22	0.24	0.19
PCON_02608	1894	0	1	0	Similar to Choline/Carnitine o-acyltransferase [Saccharomonospora xinjiangensis XJ-54]; acc. no. ZP_09986069	Carn_acyltransf	mito 21, nucl 3, cyto 3, cyto_nucl 3	0.79	0.65	1.06	0.18	0.15	0.2	0.22	0.24	0.19
PCON_02611	574	0	0	1	Similar to Desumoylating isopeptidase 1; acc. no. Q9CQT7	Peptidase_C97,PUL,Thioredoxin	cyto 8.5, cysk 8, mito 6, cyto_nucl 5.5, plas 2	3.29	2.51	4.05	1.85	1.62	2.13	0.61	0.64	0.53
PCON_02616	321	1	0	0	Protein of unknown function	Apq12	mito 8, extr 7, E.R. 5, cyto 3, plas 3	1.21	1	1.63	1.11	0.95	1.27	0.91	0.95	0.78
PCON_02616	342	1	0	0	Protein of unknown function	Apq12	mito 8, extr 7, E.R. 5, cyto 3, plas 3	1.21	1	1.63	1.11	0.95	1.27	0.91	0.95	0.78
PCON_02617	270	0	1	0	Similar to Argininosuccinate synthase; acc. no. P22768	Arginosuc_synth	cyto 17, cyto_nucl 10, cysk 7	0.63	0.52	0.87	0.65	0.57	0.77	1.04	1.09	0.88
PCON_02618	2392	0	0	1	Similar to Tubulin beta chain; acc. no. P53373	Tubulin,Tubulin_C	nucl 11, cyto 8.5, cyto_pero 5, cysk 4	1.03	0.85	1.4	0.9	0.79	1.03	0.88	0.92	0.73
PCON_02620	1763	0	0	1	Similar to Cat eye syndrome critical region protein 2; acc. no. Q9BXF3	PHD	nucl 15, mito 8.5, cyto_mito 6, cyto 2.5	1.6	1.33	2.18	1.31	1.14	1.5	0.82	0.86	0.69
PCON_02624	2533	0	0	1	Similar to Protein kinase kin1; acc. no. P22987	Pkinase,Pkinase_Tyr,KA1	mito 11, nucl 10, cyto 4	1.27	1.04	1.69	1.68	1.46	1.88	1.33	1.4	1.11
PCON_02626	62	1	1	1	Similar to Cross-pathway control protein A; acc. no. Q00096	bZIP_1,bZIP_2	nucl 20, cyto 3, mito 2, pero 2	0.46	0.38	0.63	0.68	0.6	0.81	1.51	1.58	1.29
PCON_02626	261	0	0	1	Similar to Cross-pathway control protein A; acc. no. Q00096	bZIP_1,bZIP_2	nucl 20, cyto 3, mito 2, pero 2	0.46	0.38	0.63	0.68	0.6	0.81	1.51	1.58	1.29
PCON_02630	1313	0	0	1	Similar to NAD-dependent protein deacetylase hst1; acc. no. C8V3W5	SIR2	nucl 21.5, cyto_nucl 13.5, cyto 4.5	1.64	1.35	2.17	1.54	1.35	1.74	0.95	1	0.8
PCON_02630	1508	0	0	1	Similar to NAD-dependent protein deacetylase hst1; acc. no. C8V3W5	SIR2	nucl 21.5, cyto_nucl 13.5, cyto 4.5	1.64	1.35	2.17	1.54	1.35	1.74	0.95	1	0.8
PCON_02630	1731	0	0	1	Similar to NAD-dependent protein deacetylase hst1; acc. no. C8V3W5	SIR2	nucl 21.5, cyto_nucl 13.5, cyto 4.5	1.64	1.35	2.17	1.54	1.35	1.74	0.95	1	0.8
PCON_02630	1862	0	0	1	Similar to NAD-dependent protein deacetylase hst1; acc. no. C8V3W5	SIR2	nucl 21.5, cyto_nucl 13.5, cyto 4.5	1.64	1.35	2.17	1.54	1.35	1.74	0.95	1	0.8
PCON_02631	1287	0	1	0	Protein of unknown function	no hits above threshold	extr 17, mito 4, golg 2, nucl 1, cyto 1, cyto_nucl 1, pero 1, E.R. 1, cyto_pero 1	0.85	0.67	1.08	0.94	0.82	1.05	1.16	1.22	0.97
PCON_02637	1182	0	0	1	Similar to Calcium-channel protein cch1; acc. no. O14234	Ion_trans	plas 24, E.R. 1, golg 1, vacu 1	1.46	1.21	1.95	1.61	1.4	1.79	1.1	1.16	0.92
PCON_02637	2175	0	0	1	Similar to Calcium-channel protein cch1; acc. no. O14234	Ion_trans	plas 24, E.R. 1, golg 1, vacu 1	1.46	1.21	1.95	1.61	1.4	1.79	1.1	1.16	0.92
PCON_02637	5611	0	0	1	Similar to Calcium-channel protein cch1; acc. no. O14234	Ion_trans	plas 24, E.R. 1, golg 1, vacu 1	1.46	1.21	1.95	1.61	1.4	1.79	1.1	1.16	0.92
PCON_02637	5778	0	0	1	Similar to Calcium-channel protein cch1; acc. no. O14234	Ion_trans	plas 24, E.R. 1, golg 1, vacu 1	1.46	1.21	1.95	1.61	1.4	1.79	1.1	1.16	0.92
PCON_02637	6884	0	0	1	Similar to Calcium-channel protein cch1; acc. no. O14234	Ion_trans	plas 24, E.R. 1, golg 1, vacu 1	1.46	1.21	1.95	1.61	1.4	1.79	1.1	1.16	0.92
PCON_02637	7253	0	0	1	Similar to Calcium-channel protein cch1; acc. no. O14234	Ion_trans	plas 24, E.R. 1, golg 1, vacu 1	1.46	1.21	1.95	1.61	1.4	1.79	1.1	1.16	0.92
PCON_02649	4154	0	1	1	Similar to hypothetical protein [Tuber melanosporum Mel28]; acc. no. XP_002839277	no hits above threshold	nucl 18, cyto_nucl 12, mito 5, cyto 4	0.75	0.62	1	0.89	0.76	0.98	1.19	1.24	0.97
PCON_02649	4156	0	1	1	Similar to hypothetical protein [Tuber melanosporum Mel28]; acc. no. XP_002839277	no hits above threshold	nucl 18, cyto_nucl 12, mito 5, cyto 4	0.75	0.62	1	0.89	0.76	0.98	1.19	1.24	0.97
PCON_02652	675	0	1	0	Similar to Protein SGM1; acc. no. P47166	TMF_TATA_bd,TMF_DNA_bd	nucl 21.5, cyto_nucl 12, mito 4	0.7	0.58	0.95	0.67	0.57	0.76	0.95	0.98	0.81
PCON_02653	365	0	0	1	Protein of unknown function	no hits above threshold	plas 15, mito 10	434.14	332.44	366.03	466.45	469.2	375.82	n.d.	1.41	1.03
PCON_02655	564	0	0	1	Similar to Chromatin structure-remodeling complex subunit rsc7; acc. no. O94522	CRC_subunit	nucl 23, cyto_nucl 14	0.89	0.74	1.2	1.14	0.99	1.27	1.28	1.34	1.06
PCON_02655	1638	1	0	0	Similar to Chromatin structure-remodeling complex subunit rsc7; acc. no. O94522	CRC_subunit	nucl 23, cyto_nucl 14	0.89	0.74	1.2	1.14	0.99	1.27	1.28	1.34	1.06
PCON_02657	698	0	1	0	Similar to Methylene-fatty-acyl-phospholipid synthase; acc. no. P05375	PEMT	plas 24, E.R. 2	0.75	0.62	1.04	0.42	0.36	0.49	0.56	0.59	0.48
PCON_02659	1196	0	0	1	Similar to Alkaline ceramidase 3; acc. no. Q9NUN7	Ceramidase	plas 20, E.R. 4, pero 2	0.74	0.61	1	0.7	0.6	0.81	0.95	0.99	0.81
PCON_02660	278	0	1	0	Similar to Probable prefoldin subunit 5; acc. no. O94307	Prefoldin	cyto 24.5, cyto_nucl 13	1.07	0.88	1.45	0.88	0.77	1.01	0.83	0.88	0.7
PCON_02667	1245	0	0	1	Protein of unknown function	no hits above threshold	nucl 12, cyto_nucl 9, cyto 4, pero 4, mito 3, cysk 3	0.23	0.19	0.32	0.34	0.29	0.4	1.49	1.55	1.27
PCON_02668	646	0	1	1	Similar to Pre-mRNA-splicing factor prp46; acc. no. Q5BE22	WD40	mito 13, cyto 5, nucl 4, extr 4	1.06	0.88	1.44	1.03	0.9	1.19	0.98	1.03	0.83
PCON_02668	1039	0	0	1	Similar to Pre-mRNA-splicing factor prp46; acc. no. Q5BE22	WD40	mito 13, cyto 5, nucl 4, extr 4	1.06	0.88	1.44	1.03	0.9	1.19	0.98	1.03	0.83
PCON_02668	1184	1	1	1	Similar to Pre-mRNA-splicing factor prp46; acc. no. Q5BE22	WD40	mito 13, cyto 5, nucl 4, extr 4	1.06	0.88	1.44	1.03	0.9	1.19	0.98	1.03	0.83
PCON_02668	1786	0	1	0	Similar to Pre-mRNA-splicing factor prp46; acc. no. Q5BE22	WD40	mito 13, cyto 5, nucl 4, extr 4	1.06	0.88	1.44	1.03	0.9	1.19	0.98	1.03	0.83
PCON_02669	618	1	0	0	Similar to Transcriptional regulatory protein rxt2; acc. no. O94355	RXT2_N	nucl 19, cyto 4, pero 2	0.94	0.77	1.25	0.95	0.83	1.09	1.03	1.08	0.87
PCON_02669	883	0	0	1	Similar to Transcriptional regulatory protein rxt2; acc. no. O94355	RXT2_N	nucl 19, cyto 4, pero 2	0.94	0.77	1.25	0.95	0.83	1.09	1.03	1.08	0.87
PCON_02669	1044	0	1	1	Similar to Transcriptional regulatory protein rxt2; acc. no. O94355	RXT2_N	nucl 19, cyto 4, pero 2	0.94	0.77	1.25	0.95	0.83	1.09	1.03	1.08	0.87
PCON_02670	1374	0	0	1	Similar to Trafficking protein particle complex subunit 11; acc. no. Q1RLX4	Gryzun,Foie-gras_1	cyto 14, nucl 9, cyto_pero 9	1.11	0.92	1.49	1.18	1.03	1.35	1.07	1.13	0.9
PCON_02670	1581	0	0	1	Similar to Trafficking protein particle complex subunit 11; acc. no. Q1RLX4	Gryzun,Foie-gras_1	cyto 14, nucl 9, cyto_pero 9	1.11	0.92	1.49	1.18	1.03	1.35	1.07	1.13	0.9
PCON_02670	1637	0	0	1	Similar to Trafficking protein particle complex subunit 11; acc. no. Q1RLX4	Gryzun,Foie-gras_1	cyto 14, nucl 9, cyto_pero 9	1.11	0.92	1.49	1.18	1.03	1.35	1.07	1.13	0.9
PCON_02670	1803	0	0	1	Similar to Trafficking protein particle complex subunit 11; acc. no. Q1RLX4	Gryzun,Foie-gras_1	cyto 14, nucl 9, cyto_pero 9	1.11	0.92	1.49	1.18	1.03	1.35	1.07	1.13	0.9
PCON_02671	3920	0	0	0	Similar to hypothetical protein [Tuber melanosporum Mel28]; acc. no. XP_002837166	no hits above threshold	mito 12, nucl 9, cyto 4	1.31	1.08	1.75	1.66	1.45	1.88	1.27	1.34	1.07
PCON_02674	1878	0	0	1	Similar to Calcium-transporting ATPase 2; acc. no. Q9HDW7	E1-E2_ATPase,Cation_ATPase_C,Hydrolase,Hydrolase_like2,HAD,Hydrolase_3	plas 26	1.13	0.93	1.48	1.71	1.5	1.92	1.52	1.6	1.29
PCON_02677	596	0	1	0	Similar to ADP-ribosyl-[dinitrogen reductase] glycohydrolase; acc. no. P14300	ADP_ribosyl_GH	extr 9, mito 8, cyto 5, pero 3	0.96	0.79	1.28	1.21	1.05	1.38	1.26	1.33	1.08
PCON_02680	1662	1	0	0	Similar to N-carbamoyl-L-amino acid hydrolase; acc. no. Q53389	Peptidase_M20	mito 17.5, cyto_mito 12.833, cyto 7, cyto_pero 4.833	0.23	0.19	0.33	0.24	0.2	0.29	1.03	1.07	0.88
PCON_02681	431	1	0	0	Similar to Putative diaminopropionate ammonia-lyase; acc. no. P66900	PALP	cyto 15, cyto_nucl 10, mito 5, nucl 3, pero 2	0.32	0.25	0.41	0.36	0.31	0.41	1.17	1.24	0.99
PCON_02685	678	0	0	0	Protein of unknown function	no hits above threshold	mito 17.5, cyto_mito 12.666, cyto 6.5, cyto_nucl 4.833	4	3.18	5.34	5.51	4.7	6.46	1.43	1.48	1.21
PCON_02687	434	0	0	1	Similar to hypothetical protein AOL_s00083g265 [Arthrobotrys oligospora ATCC 24927]; acc. no. EGX47757	no hits above threshold	nucl 17.5, cyto_nucl 11.5, cysk 5, cyto 4.5	41.29	33.12	56.91	73.73	57.26	74.01	1.84	1.73	1.3
PCON_02698	1558	0	0	1	Similar to hypothetical protein AOL_s00076g409 [Arthrobotrys oligospora ATCC 24927]; acc. no. EGX50058	Zn_clus	nucl 23, cyto 2	5.87	4.84	8.42	0.3	0.15	0.19	0.05	0.03	0.02
PCON_02698	2488	0	0	1	Similar to hypothetical protein AOL_s00076g409 [Arthrobotrys oligospora ATCC 24927]; acc. no. EGX50058	Zn_clus	nucl 23, cyto 2	5.87	4.84	8.42	0.3	0.15	0.19	0.05	0.03	0.02
PCON_02698	2631	0	0	1	Similar to hypothetical protein AOL_s00076g409 [Arthrobotrys oligospora ATCC 24927]; acc. no. EGX50058	Zn_clus	nucl 23, cyto 2	5.87	4.84	8.42	0.3	0.15	0.19	0.05	0.03	0.02
PCON_02698	3805	0	0	1	Similar to hypothetical protein AOL_s00076g409 [Arthrobotrys oligospora ATCC 24927]; acc. no. EGX50058	Zn_clus	nucl 23, cyto 2	5.87	4.84	8.42	0.3	0.15	0.19	0.05	0.03	0.02
PCON_02704	1255	0	0	1	Protein of unknown function	no hits above threshold	nucl 19.5, cyto_nucl 12.5, cyto 4.5	3.23	2.64	4.33	1.68	1.42	1.81	0.53	0.54	0.42
PCON_02705	1766	1	0	0	Similar to Putative aminoacrylate hydrolase RutD; acc. no. Q7CWX3	Abhydrolase_6,Abhydrolase_1,Abhydrolase_5	cyto 13, nucl 10, mito 2	0.86	0.71	1.15	1.33	1.16	1.5	1.54	1.62	1.3
PCON_02714	2206	0	0	1	Similar to Two-component system protein A; acc. no. Q9P896	HATPase_c,Response_reg,HisKA,PAS_3,PAS_4,PAS_9	cyto 10, nucl 7, mito 7, mito_nucl 7	18.32	15.14	24.88	19.83	16.23	20.93	1.08	1.07	0.84
PCON_02715	2172	1	1	1	Similar to Coronin-like protein crn1; acc. no. O13923	DUF1900,DUF1899,WD40	mito 18, pero 4, cyto_nucl 3.5, nucl 3	1.24	1.03	1.66	1.04	0.91	1.18	0.84	0.89	0.71
PCON_02717	114	0	0	1	Protein of unknown function	no hits above threshold	nucl 12.5, cyto_nucl 10, mito 8, cyto 6.5	1.06	0.87	1.43	0.64	0.56	0.75	0.61	0.64	0.52
PCON_02721	762	1	0	0	Similar to SET domain and MYND-type zinc finger protein 6; acc. no. O94256	SET,zf-MYND	mito 12, cyto 7.5, cyto_nucl 5, plas 2, pero 2, E.R. 2	0.95	0.78	1.26	0.62	0.54	0.69	0.66	0.69	0.55
PCON_02722	407	0	0	0	Protein of unknown function	no hits above threshold	mito 7, plas 7, extr 7, E.R. 3, pero 1, golg 1, vacu 1	5.81	4.78	8.08	2.06	1.77	2.45	0.36	0.37	0.3
PCON_02723	1802	1	1	1	Similar to Glycogenin-2; acc. no. O15488	Glyco_transf_8	extr 7, E.R. 6, plas 5, mito 4, golg 4	0.48	0.39	0.64	0.48	0.42	0.54	1	1.06	0.85
PCON_02724	752	0	0	1	Similar to Peroxisome assembly protein 12; acc. no. C8VCP8	Pex2_Pex12,zf-C3HC4_2	cyto 13, nucl 7, mito 2, pero 2, cysk 2	0.95	0.78	1.27	0.91	0.79	1.04	0.96	1.01	0.82
PCON_02728	508	0	0	1	Similar to hypothetical protein [Tuber melanosporum Mel28]; acc. no. XP_002839876	YL1,YL1_C	nucl 21.5, cyto_nucl 13.5, cyto 4.5	0.97	0.8	1.3	1.08	0.93	1.24	1.12	1.16	0.95
PCON_02729	1853	0	1	0	Similar to Pumilio domain-containing protein P35G2.14; acc. no. Q9P789	PUF,RRM_1,RRM_6	nucl 16.5, cyto_nucl 12.333, cyto_mito 5.499, cyto 5, mito 4.5	0.66	0.55	0.88	0.88	0.77	0.99	1.34	1.41	1.12
PCON_02729	2238	0	0	1	Similar to Pumilio domain-containing protein P35G2.14; acc. no. Q9P789	PUF,RRM_1,RRM_6	nucl 16.5, cyto_nucl 12.333, cyto_mito 5.499, cyto 5, mito 4.5	0.66	0.55	0.88	0.88	0.77	0.99	1.34	1.41	1.12
PCON_02729	2891	1	0	1	Similar to Pumilio domain-containing protein P35G2.14; acc. no. Q9P789	PUF,RRM_1,RRM_6	nucl 16.5, cyto_nucl 12.333, cyto_mito 5.499, cyto 5, mito 4.5	0.66	0.55	0.88	0.88	0.77	0.99	1.34	1.41	1.12
PCON_02729	4092	0	1	0	Similar to Pumilio domain-containing protein P35G2.14; acc. no. Q9P789	PUF,RRM_1,RRM_6	nucl 16.5, cyto_nucl 12.333, cyto_mito 5.499, cyto 5, mito 4.5	0.66	0.55	0.88	0.88	0.77	0.99	1.34	1.41	1.12
PCON_02744	450	0	0	1	Similar to Probable aspartic-type endopeptidase OPSB; acc. no. D4AIS3	Asp,TAXi_N,TAXi_C	extr 27	48.85	35.77	60.24	50.56	44.13	60	1.17	1.23	1
PCON_02744	1922	0	0	1	Similar to Probable aspartic-type endopeptidase OPSB; acc. no. D4AIS3	Asp,TAXi_N,TAXi_C	extr 27	48.85	35.77	60.24	50.56	44.13	60	1.17	1.23	1
PCON_02744	1938	0	0	1	Similar to Probable aspartic-type endopeptidase OPSB; acc. no. D4AIS3	Asp,TAXi_N,TAXi_C	extr 27	48.85	35.77	60.24	50.56	44.13	60	1.17	1.23	1
PCON_02744	2042	0	0	1	Similar to Probable aspartic-type endopeptidase OPSB; acc. no. D4AIS3	Asp,TAXi_N,TAXi_C	extr 27	48.85	35.77	60.24	50.56	44.13	60	1.17	1.23	1
PCON_02745	1203	0	0	1	Similar to Replication factor C subunit 4; acc. no. O94449	Rep_fac_C,DNA_pol3_delta2,AAA,AAA_14,RuvB_N	mito 15, nucl 6.5, cyto_nucl 6.5, cyto 3.5	1.64	1.35	2.2	1.31	1.13	1.46	0.8	0.84	0.67
PCON_02746	1815	0	0	0	Protein of unknown function	no hits above threshold	cyto 14.5, cyto_nucl 9, extr 6, mito 3	4.3	3.56	5.73	4.19	2.63	3.1	0.98	0.74	0.54
PCON_02746	1857	0	0	0	Protein of unknown function	no hits above threshold	cyto 14.5, cyto_nucl 9, extr 6, mito 3	4.3	3.56	5.73	4.19	2.63	3.1	0.98	0.74	0.54
PCON_02746	2173	0	0	0	Protein of unknown function	no hits above threshold	cyto 14.5, cyto_nucl 9, extr 6, mito 3	4.3	3.56	5.73	4.19	2.63	3.1	0.98	0.74	0.54
PCON_02751	3199	0	0	1	Protein of unknown function	no hits above threshold	nucl 19, cyto_nucl 12.5, cyto 4, pero 4	18.47	15.08	24.23	8.76	7.41	9.43	0.48	0.49	0.39
PCON_02751	4245	0	0	0	Protein of unknown function	no hits above threshold	nucl 19, cyto_nucl 12.5, cyto 4, pero 4	18.47	15.08	24.23	8.76	7.41	9.43	0.48	0.49	0.39
PCON_02752	1959	0	0	1	Similar to PARP-type zinc finger-containing protein C2A9.07c; acc. no. Q9Y7K9	zf-PARP	nucl 21, cyto_nucl 13.5, cyto 4	1.44	1.19	1.96	1.61	1.4	1.86	1.11	1.17	0.95
PCON_02752	2205	0	0	0	Similar to PARP-type zinc finger-containing protein C2A9.07c; acc. no. Q9Y7K9	zf-PARP	nucl 21, cyto_nucl 13.5, cyto 4	1.44	1.19	1.96	1.61	1.4	1.86	1.11	1.17	0.95
PCON_02761	1536	0	0	0	Similar to Probable queuine tRNA-ribosyltransferase; acc. no. O94460	TGT	cyto 11, mito 10, nucl 2, extr 2, pero 2	1.34	1.1	1.81	1.28	1.12	1.46	0.96	1.01	0.81
PCON_02771	2325	0	1	0	Similar to Protein F37C4.5; acc. no. O44400	DUF4139,DUF4140	nucl 18, cyto_nucl 14.5, cyto 9	0.35	0.28	0.46	0.71	0.61	0.82	2.11	2.15	1.79
PCON_02773	503	0	0	1	Similar to Protein transport protein SEC13; acc. no. Q6BZX5	WD40	cyto 15.5, cyto_nucl 13, nucl 7.5, pero 2	1.3	1.07	1.76	0.97	0.84	1.11	0.75	0.79	0.63
PCON_02780	3929	1	0	1	Similar to Cyclin-dependent kinase inhibitor FAR1; acc. no. P21268	PH_10,VWA_3,zf-RING_2	nucl 17.5, cyto_nucl 13, cyto 7.5	0.93	0.77	1.22	1.66	1.45	1.83	1.79	1.89	1.5
PCON_02796	364	0	0	1	Protein of unknown function	no hits above threshold	nucl 19, cyto 5, mito 2	0.8	0.66	1.07	1.11	0.97	1.27	1.4	1.48	1.19
PCON_02798	1687	0	0	1	Similar to Uncharacterized mitochondrial carrier YPR011C; acc. no. Q12251	Mito_carr	cyto 13.5, mito 13, cyto_nucl 7.5	0.84	0.69	1.13	0.73	0.64	0.84	0.88	0.92	0.75
PCON_02799	2104	1	0	1	Similar to Ubiquitin-like modifier-activating enzyme atg-7; acc. no. Q871U2	ThiF	cyto 9, pero 8, cysk 7, nucl 3	1.49	1.22	1.98	1.45	1.26	1.61	0.98	1.03	0.81
PCON_02799	2612	0	0	1	Similar to Ubiquitin-like modifier-activating enzyme atg-7; acc. no. Q871U2	ThiF	cyto 9, pero 8, cysk 7, nucl 3	1.49	1.22	1.98	1.45	1.26	1.61	0.98	1.03	0.81
PCON_02801	357	0	1	0	Similar to 30 kDa heat shock protein; acc. no. P40920	HSP20	cyto_nucl 11, nucl 10.5, cyto 10.5, mito 5	1.91	1.58	2.65	0.29	0.21	0.31	0.15	0.13	0.11
PCON_02805	904	0	0	1	Similar to COP9 signalosome complex subunit 3; acc. no. A6H7B5	no hits above threshold	nucl 11, cyto 7, cysk 5, pero 4	1.37	1.13	1.83	1.04	0.91	1.19	0.76	0.8	0.65
PCON_02805	1067	0	0	1	Similar to COP9 signalosome complex subunit 3; acc. no. A6H7B5	no hits above threshold	nucl 11, cyto 7, cysk 5, pero 4	1.37	1.13	1.83	1.04	0.91	1.19	0.76	0.8	0.65
PCON_02806	1015	1	0	0	Similar to Pre-mRNA-splicing factor srp1; acc. no. Q10193	no hits above threshold	nucl 15.5, cyto_nucl 9.5, mito 8	1.17	0.96	1.55	1.22	1.06	1.37	1.05	1.1	0.89
PCON_02806	1213	0	0	0	Similar to Pre-mRNA-splicing factor srp1; acc. no. Q10193	no hits above threshold	nucl 15.5, cyto_nucl 9.5, mito 8	1.17	0.96	1.55	1.22	1.06	1.37	1.05	1.1	0.89
PCON_02808	26	1	1	1	Similar to 30 kDa heat shock protein; acc. no. P40920	HSP20	cyto_nucl 12.5, nucl 11, cyto 10, mito 5	0.42	0.32	0.52	0.18	0.15	0.2	0.46	0.47	0.39
PCON_02808	130	0	0	1	Similar to 30 kDa heat shock protein; acc. no. P40920	HSP20	cyto_nucl 12.5, nucl 11, cyto 10, mito 5	0.42	0.32	0.52	0.18	0.15	0.2	0.46	0.47	0.39
PCON_02813	1771	0	0	1	Similar to hypothetical protein [Tuber melanosporum Mel28]; acc. no. XP_002837631	no hits above threshold	mito 12, nucl 11.5, cyto_nucl 8, cyto 3.5	1.31	1.08	1.76	1.68	1.47	1.91	1.29	1.36	1.08
PCON_02813	2056	0	0	1	Similar to hypothetical protein [Tuber melanosporum Mel28]; acc. no. XP_002837631	no hits above threshold	mito 12, nucl 11.5, cyto_nucl 8, cyto 3.5	1.31	1.08	1.76	1.68	1.47	1.91	1.29	1.36	1.08
PCON_02813	2107	0	0	1	Similar to hypothetical protein [Tuber melanosporum Mel28]; acc. no. XP_002837631	no hits above threshold	mito 12, nucl 11.5, cyto_nucl 8, cyto 3.5	1.31	1.08	1.76	1.68	1.47	1.91	1.29	1.36	1.08
PCON_02813	2124	1	0	0	Similar to hypothetical protein [Tuber melanosporum Mel28]; acc. no. XP_002837631	no hits above threshold	mito 12, nucl 11.5, cyto_nucl 8, cyto 3.5	1.31	1.08	1.76	1.68	1.47	1.91	1.29	1.36	1.08
PCON_02813	2155	0	0	1	Similar to hypothetical protein [Tuber melanosporum Mel28]; acc. no. XP_002837631	no hits above threshold	mito 12, nucl 11.5, cyto_nucl 8, cyto 3.5	1.31	1.08	1.76	1.68	1.47	1.91	1.29	1.36	1.08
PCON_02813	2914	0	0	1	Similar to hypothetical protein [Tuber melanosporum Mel28]; acc. no. XP_002837631	no hits above threshold	mito 12, nucl 11.5, cyto_nucl 8, cyto 3.5	1.31	1.08	1.76	1.68	1.47	1.91	1.29	1.36	1.08
PCON_02826	382	0	0	0	Similar to hypothetical protein SS1G_13981 [Sclerotinia sclerotiorum 1980]; acc. no. XP_001585121	F-box-like	nucl 11.5, cyto_nucl 9.833, mito 6.5, cyto_mito 6.499, cyto 5	1.57	1.22	1.98	0.1	0.06	0.09	0.07	0.05	0.04
PCON_02826	1620	0	0	1	Similar to hypothetical protein SS1G_13981 [Sclerotinia sclerotiorum 1980]; acc. no. XP_001585121	F-box-like	nucl 11.5, cyto_nucl 9.833, mito 6.5, cyto_mito 6.499, cyto 5	1.57	1.22	1.98	0.1	0.06	0.09	0.07	0.05	0.04
PCON_02829	1672	0	0	1	Similar to Vacuolar protein-sorting protein bro-1; acc. no. Q7SAN9	BRO1,ALIX_LYPXL_bnd	mito 10.5, nucl 9.5, cyto_mito 8.333, cyto_nucl 7.833, cyto 5	1.21	1	1.63	0.94	0.82	1.06	0.78	0.82	0.65
PCON_02829	1845	0	0	1	Similar to Vacuolar protein-sorting protein bro-1; acc. no. Q7SAN9	BRO1,ALIX_LYPXL_bnd	mito 10.5, nucl 9.5, cyto_mito 8.333, cyto_nucl 7.833, cyto 5	1.21	1	1.63	0.94	0.82	1.06	0.78	0.82	0.65
PCON_02829	2259	0	0	1	Similar to Vacuolar protein-sorting protein bro-1; acc. no. Q7SAN9	BRO1,ALIX_LYPXL_bnd	mito 10.5, nucl 9.5, cyto_mito 8.333, cyto_nucl 7.833, cyto 5	1.21	1	1.63	0.94	0.82	1.06	0.78	0.82	0.65
PCON_02829	2556	0	0	1	Similar to Vacuolar protein-sorting protein bro-1; acc. no. Q7SAN9	BRO1,ALIX_LYPXL_bnd	mito 10.5, nucl 9.5, cyto_mito 8.333, cyto_nucl 7.833, cyto 5	1.21	1	1.63	0.94	0.82	1.06	0.78	0.82	0.65
PCON_02845	427	1	0	0	Similar to Lon protease homolog, mitochondrial; acc. no. Q4X0Z7	Lon_C,LON,AAA,AAA_2,ChlI,AAA_5,AAA_16	mito 19, nucl 5, cyto 3	1.15	0.95	1.55	1.1	0.96	1.26	0.96	1.02	0.81
PCON_02845	888	1	0	0	Similar to Lon protease homolog, mitochondrial; acc. no. Q4X0Z7	Lon_C,LON,AAA,AAA_2,ChlI,AAA_5,AAA_16	mito 19, nucl 5, cyto 3	1.15	0.95	1.55	1.1	0.96	1.26	0.96	1.02	0.81
PCON_02845	2983	0	1	1	Similar to Lon protease homolog, mitochondrial; acc. no. Q4X0Z7	Lon_C,LON,AAA,AAA_2,ChlI,AAA_5,AAA_16	mito 19, nucl 5, cyto 3	1.15	0.95	1.55	1.1	0.96	1.26	0.96	1.02	0.81
PCON_02850	2418	0	0	1	Similar to LIM domain kinase 1; acc. no. Q8IR79	Pkinase_Tyr,Pkinase	nucl 17, cyto_nucl 13, cyto 7	0.57	0.46	0.76	1.08	0.95	1.23	1.93	2.04	1.63
PCON_02857	2080	0	0	1	Similar to Phosphoglucomutase; acc. no. P57749	Oxysterol_BP,PGM_PMM_I,PGM_PMM_III,PGM_PMM_II,PGM_PMM_IV	mito 12, cyto 10.5, cyto_nucl 7, nucl 2.5	1.2	0.99	1.66	0.83	0.72	0.97	0.69	0.73	0.59
PCON_02857	4157	0	1	0	Similar to Phosphoglucomutase; acc. no. P57749	Oxysterol_BP,PGM_PMM_I,PGM_PMM_III,PGM_PMM_II,PGM_PMM_IV	mito 12, cyto 10.5, cyto_nucl 7, nucl 2.5	1.2	0.99	1.66	0.83	0.72	0.97	0.69	0.73	0.59
PCON_02865	1142	0	0	1	Similar to Probable protein arginine N-methyltransferase; acc. no. Q9URX7	Methyltransf_31,PrmA,Methyltransf_11,Methyltransf_18,PRMT5,Methyltransf_26,Methyltransf_9,Methyltransf_23,Methyltransf_25,MTS,CMAS	cyto 11.5, cyto_nucl 9.5, nucl 6.5, mito 5, pero 3	1.21	1	1.64	1.03	0.9	1.18	0.85	0.9	0.72
PCON_02865	2397	0	1	0	Similar to Probable protein arginine N-methyltransferase; acc. no. Q9URX7	Methyltransf_31,PrmA,Methyltransf_11,Methyltransf_18,PRMT5,Methyltransf_26,Methyltransf_9,Methyltransf_23,Methyltransf_25,MTS,CMAS	cyto 11.5, cyto_nucl 9.5, nucl 6.5, mito 5, pero 3	1.21	1	1.64	1.03	0.9	1.18	0.85	0.9	0.72
PCON_02872	1816	0	0	1	Similar to Probable nucleoporin C890.06; acc. no. Q9URX8	Nucleoporin_C,Nucleoporin_N	cyto_nucl 8, nucl 7, mito 7, cyto 7, pero 3	1.08	0.9	1.45	1.29	1.13	1.44	1.19	1.25	0.99
PCON_02872	3403	0	0	1	Similar to Probable nucleoporin C890.06; acc. no. Q9URX8	Nucleoporin_C,Nucleoporin_N	cyto_nucl 8, nucl 7, mito 7, cyto 7, pero 3	1.08	0.9	1.45	1.29	1.13	1.44	1.19	1.25	0.99
PCON_02877	1625	1	1	1	Similar to Uncharacterized transcriptional regulatory protein C15D4.02; acc. no. O74308	Fungal_trans_2,Zn_clus	nucl 26	0.3	0.25	0.41	0.77	0.67	0.89	2.56	2.7	2.18
PCON_02877	3785	0	1	0	Similar to Uncharacterized transcriptional regulatory protein C15D4.02; acc. no. O74308	Fungal_trans_2,Zn_clus	nucl 26	0.3	0.25	0.41	0.77	0.67	0.89	2.56	2.7	2.18
PCON_02877	5058	1	0	1	Similar to Uncharacterized transcriptional regulatory protein C15D4.02; acc. no. O74308	Fungal_trans_2,Zn_clus	nucl 26	0.3	0.25	0.41	0.77	0.67	0.89	2.56	2.7	2.18
PCON_02887	693	1	0	0	Similar to hypothetical protein [Tuber melanosporum Mel28]; acc. no. XP_002837968	no hits above threshold	nucl 20.5, cyto_nucl 14, cyto 6.5	0.7	0.58	0.96	0.85	0.74	0.98	1.21	1.28	1.02
PCON_02892	1970	0	1	0	Similar to Activator of stress genes 1; acc. no. P40467	Fungal_trans	nucl 13, cyto 5, mito 3, plas 3, pero 2	0.56	0.46	0.74	0.9	0.78	1.03	1.62	1.7	1.38
PCON_02897	957	0	1	0	Similar to UPF0659 protein C216.03; acc. no. Q9Y7K0	NAD_binding_10	mito 17.5, cyto_mito 12.5, cyto 6.5	0.75	0.62	1.01	1.09	0.94	1.25	1.46	1.52	1.24
PCON_02902	2477	1	0	0	Similar to Kinase D-interacting substrate of 220 kDa; acc. no. Q9ULH0	Ank_2,Ank_4,Ank,Ank_5,Ank_3	nucl 9, cyto 8.5, cyto_mito 8, mito 6.5	0.96	0.77	1.24	0.92	0.8	1	0.98	1.03	0.81
PCON_02903	818	0	0	1	Similar to Cell division control protein 73; acc. no. Q9UUE7	CDC73	nucl 14, cyto 5, pero 5, cyto_pero 5	1.73	1.43	2.29	1.5	1.31	1.71	0.87	0.92	0.75
PCON_02903	876	0	1	0	Similar to Cell division control protein 73; acc. no. Q9UUE7	CDC73	nucl 14, cyto 5, pero 5, cyto_pero 5	1.73	1.43	2.29	1.5	1.31	1.71	0.87	0.92	0.75
PCON_02909	231	0	0	0	Protein of unknown function	no hits above threshold	mito 9.5, cyto_mito 9.5, cyto 8.5, nucl 7	n.d.	Inf	100000	n.d.	Inf	100000	n.d.	NA	1
PCON_02909	265	0	0	0	Protein of unknown function	no hits above threshold	mito 9.5, cyto_mito 9.5, cyto 8.5, nucl 7	n.d.	Inf	100000	n.d.	Inf	100000	n.d.	NA	1
PCON_02909	307	0	0	0	Protein of unknown function	no hits above threshold	mito 9.5, cyto_mito 9.5, cyto 8.5, nucl 7	n.d.	Inf	100000	n.d.	Inf	100000	n.d.	NA	1
PCON_02909	370	0	0	0	Protein of unknown function	no hits above threshold	mito 9.5, cyto_mito 9.5, cyto 8.5, nucl 7	n.d.	Inf	100000	n.d.	Inf	100000	n.d.	NA	1
PCON_02909	415	0	0	0	Protein of unknown function	no hits above threshold	mito 9.5, cyto_mito 9.5, cyto 8.5, nucl 7	n.d.	Inf	100000	n.d.	Inf	100000	n.d.	NA	1
PCON_02911	720	0	0	1	Protein of unknown function	no hits above threshold	nucl 11, cyto 11, cyto_nucl 11	0.9	0.74	1.17	1.71	1.49	1.9	1.92	2.02	1.63
PCON_02917	824	0	0	0	Protein of unknown function	no hits above threshold	extr 25	1982.66	1617.95	2301.54	118.7	82.52	110.84	0.06	0.05	0.05
PCON_02924	242	0	0	0	Protein of unknown function	no hits above threshold	plas 10, extr 7, mito 5, E.R. 2, nucl 1, pero 1, golg 1	78.15	59.93	87.3	119.95	Inf	8729570	n.d.	Inf	100000
PCON_02932	494	0	1	0	Similar to Uncharacterized protein C23C11.17; acc. no. O13920	LETM1	mito 18, nucl 4, golg 2, cyto 1, extr 1, pero 1, cyto_pero 1	0.83	0.69	1.1	0.95	0.82	1.07	1.14	1.2	0.97
PCON_02932	571	0	1	0	Similar to Uncharacterized protein C23C11.17; acc. no. O13920	LETM1	mito 18, nucl 4, golg 2, cyto 1, extr 1, pero 1, cyto_pero 1	0.83	0.69	1.1	0.95	0.82	1.07	1.14	1.2	0.97
PCON_02932	587	0	1	0	Similar to Uncharacterized protein C23C11.17; acc. no. O13920	LETM1	mito 18, nucl 4, golg 2, cyto 1, extr 1, pero 1, cyto_pero 1	0.83	0.69	1.1	0.95	0.82	1.07	1.14	1.2	0.97
PCON_02932	2580	0	0	0	Similar to Uncharacterized protein C23C11.17; acc. no. O13920	LETM1	mito 18, nucl 4, golg 2, cyto 1, extr 1, pero 1, cyto_pero 1	0.83	0.69	1.1	0.95	0.82	1.07	1.14	1.2	0.97
PCON_02932	3039	1	0	0	Similar to Uncharacterized protein C23C11.17; acc. no. O13920	LETM1	mito 18, nucl 4, golg 2, cyto 1, extr 1, pero 1, cyto_pero 1	0.83	0.69	1.1	0.95	0.82	1.07	1.14	1.2	0.97
PCON_02934	391	0	0	0	Protein of unknown function	no hits above threshold	cyto 13, cyto_nucl 11, nucl 7, pero 5	0.39	0.31	0.53	11.85	10.31	14.24	31.67	33.41	26.76
PCON_02934	395	0	0	0	Protein of unknown function	no hits above threshold	cyto 13, cyto_nucl 11, nucl 7, pero 5	0.39	0.31	0.53	11.85	10.31	14.24	31.67	33.41	26.76
PCON_02934	1350	1	0	0	Protein of unknown function	no hits above threshold	cyto 13, cyto_nucl 11, nucl 7, pero 5	0.39	0.31	0.53	11.85	10.31	14.24	31.67	33.41	26.76
PCON_02935	441	0	0	1	Similar to Serine/threonine-protein phosphatase 6 regulatory ankyrin repeat subunit B; acc. no. Q8N8A2	Ank_2,Ank,Ank_4,Ank_5,Ank_3	nucl 9, cyto 8, cysk 7, mito 2	0.51	0.4	0.66	0.69	0.6	0.78	1.42	1.5	1.19
PCON_02936	759	0	0	1	Similar to Vacuolar protein sorting-associated protein atg6; acc. no. P87117	APG6	nucl 13.5, cyto_nucl 11.333, cyto 8, cyto_mito 7.333, mito 5.5	1.25	1.03	1.7	1.01	0.88	1.18	0.81	0.86	0.69
PCON_02936	1263	0	1	0	Similar to Vacuolar protein sorting-associated protein atg6; acc. no. P87117	APG6	nucl 13.5, cyto_nucl 11.333, cyto 8, cyto_mito 7.333, mito 5.5	1.25	1.03	1.7	1.01	0.88	1.18	0.81	0.86	0.69
PCON_02938	3718	0	0	1	Similar to Pre-mRNA-splicing factor ATP-dependent RNA helicase prp22; acc. no. O42643	HA2,OB_NTP_bind,Helicase_C	nucl 16, cysk 6, cyto 5	0.97	0.8	1.3	1.08	0.94	1.21	1.12	1.17	0.93
PCON_02939	1297	0	0	1	Similar to Putative pyridoxal kinase C18.10; acc. no. O74860	Phos_pyr_kin,PfkB	cyto 15.5, cysk 11, cyto_nucl 8.5	0.58	0.48	0.77	0.76	0.66	0.88	1.33	1.39	1.13
PCON_02939	1300	0	0	1	Similar to Putative pyridoxal kinase C18.10; acc. no. O74860	Phos_pyr_kin,PfkB	cyto 15.5, cysk 11, cyto_nucl 8.5	0.58	0.48	0.77	0.76	0.66	0.88	1.33	1.39	1.13
PCON_02942	502	0	0	1	Similar to V-type proton ATPase subunit H; acc. no. O14265	V-ATPase_H_N,V-ATPase_H_C	nucl 11, cyto_nucl 10, cyto 7, pero 7	1.2	0.99	1.61	1.14	0.99	1.3	0.95	1	0.81
PCON_02942	658	0	0	1	Similar to V-type proton ATPase subunit H; acc. no. O14265	V-ATPase_H_N,V-ATPase_H_C	nucl 11, cyto_nucl 10, cyto 7, pero 7	1.2	0.99	1.61	1.14	0.99	1.3	0.95	1	0.81
PCON_02943	528	1	0	1	Similar to Serine/threonine-protein kinase ppk13; acc. no. Q10078	Pkinase,Pkinase_Tyr	cyto 10.5, extr 9, cyto_mito 8.666, cyto_nucl 7.333, mito 5.5	1.08	0.89	1.46	0.91	0.79	1.05	0.85	0.89	0.72
PCON_02946	604	0	1	0	Similar to PWWP domain-containing protein 3; acc. no. Q09842	PWWP	nucl 19.5, cyto_nucl 13, cyto 5.5	1.01	0.83	1.36	1.13	0.99	1.29	1.12	1.18	0.95
PCON_02948	1522	0	0	0	Protein of unknown function	no hits above threshold	nucl 18.5, cyto_nucl 13.333, cyto 7, cyto_mito 4.833	283.2	116.76	174.04	21.77	18.07	25.12	0.15	0.15	0.14
PCON_02950	1429	0	0	1	Similar to hypothetical protein [Tuber melanosporum Mel28]; acc. no. XP_002835803	no hits above threshold	extr 20, E.R. 2, golg 2, nucl 1, pero 1, vacu 1	1.33	1.1	1.85	0.89	0.78	1.05	0.67	0.71	0.57
PCON_02950	1868	0	0	1	Similar to hypothetical protein [Tuber melanosporum Mel28]; acc. no. XP_002835803	no hits above threshold	extr 20, E.R. 2, golg 2, nucl 1, pero 1, vacu 1	1.33	1.1	1.85	0.89	0.78	1.05	0.67	0.71	0.57
PCON_02958	118	0	0	1	Similar to NAD-dependent histone deacetylase HST3; acc. no. Q5A1W9	SIR2	cyto 11.5, cyto_nucl 10.333, nucl 8, mito_nucl 7.833, mito 6.5	1.35	1.12	1.81	1.52	1.33	1.75	1.13	1.19	0.96
PCON_02958	2211	0	0	1	Similar to NAD-dependent histone deacetylase HST3; acc. no. Q5A1W9	SIR2	cyto 11.5, cyto_nucl 10.333, nucl 8, mito_nucl 7.833, mito 6.5	1.35	1.12	1.81	1.52	1.33	1.75	1.13	1.19	0.96
PCON_02959	1079	0	0	1	Similar to Nonsense-mediated mRNA decay protein 2; acc. no. O13824	MIF4G,Upf2	nucl 22.5, cyto_nucl 13, cyto 2.5	1.48	1.22	2.02	1.5	1.3	1.7	1.01	1.07	0.84
PCON_02959	1388	0	0	1	Similar to Nonsense-mediated mRNA decay protein 2; acc. no. O13824	MIF4G,Upf2	nucl 22.5, cyto_nucl 13, cyto 2.5	1.48	1.22	2.02	1.5	1.3	1.7	1.01	1.07	0.84
PCON_02959	1667	0	0	1	Similar to Nonsense-mediated mRNA decay protein 2; acc. no. O13824	MIF4G,Upf2	nucl 22.5, cyto_nucl 13, cyto 2.5	1.48	1.22	2.02	1.5	1.3	1.7	1.01	1.07	0.84
PCON_02959	2212	0	0	1	Similar to Nonsense-mediated mRNA decay protein 2; acc. no. O13824	MIF4G,Upf2	nucl 22.5, cyto_nucl 13, cyto 2.5	1.48	1.22	2.02	1.5	1.3	1.7	1.01	1.07	0.84
PCON_02959	3437	1	1	1	Similar to Nonsense-mediated mRNA decay protein 2; acc. no. O13824	MIF4G,Upf2	nucl 22.5, cyto_nucl 13, cyto 2.5	1.48	1.22	2.02	1.5	1.3	1.7	1.01	1.07	0.84
PCON_02959	3479	0	0	1	Similar to Nonsense-mediated mRNA decay protein 2; acc. no. O13824	MIF4G,Upf2	nucl 22.5, cyto_nucl 13, cyto 2.5	1.48	1.22	2.02	1.5	1.3	1.7	1.01	1.07	0.84
PCON_02959	3926	0	0	1	Similar to Nonsense-mediated mRNA decay protein 2; acc. no. O13824	MIF4G,Upf2	nucl 22.5, cyto_nucl 13, cyto 2.5	1.48	1.22	2.02	1.5	1.3	1.7	1.01	1.07	0.84
PCON_02959	4320	0	0	1	Similar to Nonsense-mediated mRNA decay protein 2; acc. no. O13824	MIF4G,Upf2	nucl 22.5, cyto_nucl 13, cyto 2.5	1.48	1.22	2.02	1.5	1.3	1.7	1.01	1.07	0.84
PCON_02959	4399	1	0	0	Similar to Nonsense-mediated mRNA decay protein 2; acc. no. O13824	MIF4G,Upf2	nucl 22.5, cyto_nucl 13, cyto 2.5	1.48	1.22	2.02	1.5	1.3	1.7	1.01	1.07	0.84
PCON_02959	4732	0	0	0	Similar to Nonsense-mediated mRNA decay protein 2; acc. no. O13824	MIF4G,Upf2	nucl 22.5, cyto_nucl 13, cyto 2.5	1.48	1.22	2.02	1.5	1.3	1.7	1.01	1.07	0.84
PCON_02959	4740	0	0	0	Similar to Nonsense-mediated mRNA decay protein 2; acc. no. O13824	MIF4G,Upf2	nucl 22.5, cyto_nucl 13, cyto 2.5	1.48	1.22	2.02	1.5	1.3	1.7	1.01	1.07	0.84
PCON_02960	410	0	0	1	Protein of unknown function	no hits above threshold	nucl 12.5, cyto_nucl 11, cyto 6.5, mito 4, extr 1, pero 1, cysk 1, vacu 1	0.76	0.62	1.03	1.16	0.98	1.33	1.53	1.58	1.3
PCON_02961	2103	0	0	1	Similar to Probable Rho-type GTPase-activating protein 4; acc. no. O74360	RhoGAP,LIM	nucl 25, cyto_nucl 14.5	1.07	0.87	1.4	1.28	1.11	1.42	1.22	1.28	1.01
PCON_02961	2559	0	0	1	Similar to Probable Rho-type GTPase-activating protein 4; acc. no. O74360	RhoGAP,LIM	nucl 25, cyto_nucl 14.5	1.07	0.87	1.4	1.28	1.11	1.42	1.22	1.28	1.01
PCON_02964	742	0	1	0	Similar to hypothetical protein [Tuber melanosporum Mel28]; acc. no. XP_002840498	no hits above threshold	mito 25	1.38	1.14	1.88	1.11	0.95	1.28	0.8	0.83	0.68
PCON_02971	740	0	1	0	Similar to hypothetical protein [Tuber melanosporum Mel28]; acc. no. XP_002838361	no hits above threshold	nucl 15, cyto_nucl 11.5, cyto 6, mito 4	0.91	0.73	1.2	0.47	0.41	0.53	0.52	0.55	0.44
PCON_02975	1190	0	0	0	Similar to Pre-mRNA-splicing factor CWC21; acc. no. Q4IB70	cwf21	nucl 16, mito 6, cyto 4	0.94	0.78	1.28	0.92	0.78	1.06	0.98	1	0.83
PCON_02977	2877	0	0	1	Similar to Exosome complex exonuclease dis3; acc. no. P37202	RNB,PIN_4	mito 21, cyto 4	1.09	0.9	1.45	1.2	1.04	1.34	1.1	1.16	0.92
PCON_02979	2057	0	0	1	Similar to hypothetical protein VDAG_05683 [Verticillium dahliae VdLs.17]; acc. no. EGY14519	no hits above threshold	nucl 16, cyto_nucl 11.5, cyto 5, extr 2, E.R. 2	0.58	0.46	0.72	0.95	0.83	1.04	1.72	1.82	1.43
PCON_02979	2068	1	1	1	Similar to hypothetical protein VDAG_05683 [Verticillium dahliae VdLs.17]; acc. no. EGY14519	no hits above threshold	nucl 16, cyto_nucl 11.5, cyto 5, extr 2, E.R. 2	0.58	0.46	0.72	0.95	0.83	1.04	1.72	1.82	1.43
PCON_02979	2078	1	1	1	Similar to hypothetical protein VDAG_05683 [Verticillium dahliae VdLs.17]; acc. no. EGY14519	no hits above threshold	nucl 16, cyto_nucl 11.5, cyto 5, extr 2, E.R. 2	0.58	0.46	0.72	0.95	0.83	1.04	1.72	1.82	1.43
PCON_02979	2098	1	1	1	Similar to hypothetical protein VDAG_05683 [Verticillium dahliae VdLs.17]; acc. no. EGY14519	no hits above threshold	nucl 16, cyto_nucl 11.5, cyto 5, extr 2, E.R. 2	0.58	0.46	0.72	0.95	0.83	1.04	1.72	1.82	1.43
PCON_02979	2110	1	0	0	Similar to hypothetical protein VDAG_05683 [Verticillium dahliae VdLs.17]; acc. no. EGY14519	no hits above threshold	nucl 16, cyto_nucl 11.5, cyto 5, extr 2, E.R. 2	0.58	0.46	0.72	0.95	0.83	1.04	1.72	1.82	1.43
PCON_02979	2154	1	1	1	Similar to hypothetical protein VDAG_05683 [Verticillium dahliae VdLs.17]; acc. no. EGY14519	no hits above threshold	nucl 16, cyto_nucl 11.5, cyto 5, extr 2, E.R. 2	0.58	0.46	0.72	0.95	0.83	1.04	1.72	1.82	1.43
PCON_02979	2192	1	1	1	Similar to hypothetical protein VDAG_05683 [Verticillium dahliae VdLs.17]; acc. no. EGY14519	no hits above threshold	nucl 16, cyto_nucl 11.5, cyto 5, extr 2, E.R. 2	0.58	0.46	0.72	0.95	0.83	1.04	1.72	1.82	1.43
PCON_02979	2259	1	1	1	Similar to hypothetical protein VDAG_05683 [Verticillium dahliae VdLs.17]; acc. no. EGY14519	no hits above threshold	nucl 16, cyto_nucl 11.5, cyto 5, extr 2, E.R. 2	0.58	0.46	0.72	0.95	0.83	1.04	1.72	1.82	1.43
PCON_02979	2267	1	1	1	Similar to hypothetical protein VDAG_05683 [Verticillium dahliae VdLs.17]; acc. no. EGY14519	no hits above threshold	nucl 16, cyto_nucl 11.5, cyto 5, extr 2, E.R. 2	0.58	0.46	0.72	0.95	0.83	1.04	1.72	1.82	1.43
PCON_02979	2288	0	0	1	Similar to hypothetical protein VDAG_05683 [Verticillium dahliae VdLs.17]; acc. no. EGY14519	no hits above threshold	nucl 16, cyto_nucl 11.5, cyto 5, extr 2, E.R. 2	0.58	0.46	0.72	0.95	0.83	1.04	1.72	1.82	1.43
PCON_02980	359	0	0	0	Protein of unknown function	no hits above threshold	nucl 18.5, cyto_nucl 12, cyto 4.5, mito 3	n.d.	7.45	7.51	2.22	1.7	2.07	0.25	0.23	0.28
PCON_02982	545	0	0	0	Protein of unknown function	no hits above threshold	extr 8, E.R. 7, vacu 5, golg 4, mito 2	200.08	149.61	238.95	656.32	462.26	517.47	3.64	3.09	2.17
PCON_02982	558	0	0	0	Protein of unknown function	no hits above threshold	extr 8, E.R. 7, vacu 5, golg 4, mito 2	200.08	149.61	238.95	656.32	462.26	517.47	3.64	3.09	2.17
PCON_02983	2520	0	0	0	Similar to conserved hypothetical protein [Arthroderma otae CBS 113480]; acc. no. XP_002849645	no hits above threshold	plas 17, mito 6, nucl 1, cyto 1, cyto_nucl 1, E.R. 1, vacu 1	0.8	0.66	1.1	0.53	0.46	0.61	0.66	0.69	0.56
PCON_02984	406	0	0	0	Protein of unknown function	no hits above threshold	mito 26.5, cyto_mito 14	0.91	0.75	1.25	0.41	0.34	0.47	0.46	0.45	0.38
PCON_02984	1003	0	0	1	Protein of unknown function	no hits above threshold	mito 26.5, cyto_mito 14	0.91	0.75	1.25	0.41	0.34	0.47	0.46	0.45	0.38
PCON_02989	239	0	0	1	Protein of unknown function	no hits above threshold	cyto 9, nucl 8.5, mito_nucl 8.5, mito 7.5	0.32	0.26	0.43	0.54	0.47	0.63	1.72	1.81	1.47
PCON_02989	381	1	1	1	Protein of unknown function	no hits above threshold	cyto 9, nucl 8.5, mito_nucl 8.5, mito 7.5	0.32	0.26	0.43	0.54	0.47	0.63	1.72	1.81	1.47
PCON_02991	359	1	1	0	Similar to hypothetical protein [Tuber melanosporum Mel28]; acc. no. XP_002835442	DUF2611	cyto 12.5, mito 10, cyto_nucl 8, nucl 2.5	1.66	1.36	2.28	1.12	0.98	1.32	0.68	0.72	0.58
PCON_02994	991	0	0	1	Similar to SH3 domain-containing protein C23A1.17; acc. no. O42854	SH3_9,SH3_1	nucl 18, cyto_nucl 13.5, cyto 7	1.35	1.12	1.84	1.25	1.1	1.44	0.93	0.98	0.78
PCON_02996	324	0	0	1	Similar to Uncharacterized protein AN12072; acc. no. P0CY38	no hits above threshold	mito 21, nucl 4	1.89	1.56	2.56	1.42	1.24	1.65	0.75	0.79	0.64
PCON_02998	1374	1	0	0	Similar to hypothetical protein [Tuber melanosporum Mel28]; acc. no. XP_002837805	Atg14	nucl 13, mito 6, cyto 5, plas 2	1.52	1.26	2.04	1.48	1.29	1.69	0.97	1.03	0.83
PCON_03005	928	0	0	1	Similar to GPI ethanolamine phosphate transferase 1; acc. no. Q4W9R7	PigN,Phosphodiest,Sulfatase	plas 19, E.R. 5, mito 1, extr 1, vacu 1	1.35	1.12	1.8	1.14	0.99	1.27	0.84	0.89	0.71
PCON_03006	2875	0	0	1	Similar to RNA-binding protein 25; acc. no. P49756	PWI	nucl 12.5, cyto_nucl 11, cyto 8.5, mito 4	1.15	0.95	1.55	1.14	0.99	1.28	1	1.05	0.83
PCON_03011	1073	1	0	0	Similar to Cutinase transcription factor 1 alpha; acc. no. P52958	Fungal_trans,Zn_clus	nucl 16.5, cyto_nucl 10, plas 6, cyto 2.5	1.16	0.96	1.53	1.4	1.23	1.56	1.21	1.28	1.02
PCON_03013	680	0	0	1	Similar to Uncharacterized protein R166.3; acc. no. Q22004	AMMECR1	mito 12, cyto_mito 10, nucl 7, cyto 6	0.93	0.77	1.24	0.63	0.54	0.71	0.68	0.71	0.58
PCON_03015	851	1	1	1	Similar to Riboflavin synthase alpha chain; acc. no. P38145	Lum_binding	cyto 23, cyto_nucl 13	1.36	1.12	1.85	0.92	0.81	1.07	0.68	0.72	0.58
PCON_03016	839	1	1	0	Similar to Ran-specific GTPase-activating protein 1; acc. no. P41920	Ran_BP1	cyto_nucl 14, nucl 13.5, cyto 11.5	1.1	0.91	1.5	0.94	0.82	1.09	0.86	0.91	0.73
PCON_03017	2137	0	0	0	Similar to Pyruvate dehydrogenase E1 component subunit beta, mitochondrial; acc. no. P32473	Transket_pyr,Transketolase_C	mito 25.5, cyto_mito 14	0.88	0.72	1.18	0.54	0.47	0.62	0.62	0.65	0.52
PCON_03018	552	1	0	0	Similar to Translation initiation factor IF-2, mitochondrial; acc. no. P25038	GTP_EFTU,IF-2,GTP_EFTU_D2,IF2_N,MMR_HSR1	mito 23, cyto 4	0.84	0.69	1.13	0.87	0.76	1	1.04	1.1	0.88
PCON_03018	2441	1	0	0	Similar to Translation initiation factor IF-2, mitochondrial; acc. no. P25038	GTP_EFTU,IF-2,GTP_EFTU_D2,IF2_N,MMR_HSR1	mito 23, cyto 4	0.84	0.69	1.13	0.87	0.76	1	1.04	1.1	0.88
PCON_03019	2073	0	1	0	Similar to Protein SPT10; acc. no. P35208	zf-H2C2	nucl 9.5, cyto_nucl 9.5, cyto 8.5, mito 6	1.12	0.92	1.53	1.22	1.07	1.41	1.1	1.16	0.93
PCON_03020	798	1	0	0	Similar to Calcium/calmodulin-dependent protein kinase type I; acc. no. Q9P7I2	Pkinase,Pkinase_Tyr,Kinase-like	mito 13, cyto 7, extr 3, nucl 2	0.67	0.55	0.9	1.26	1.1	1.44	1.88	1.99	1.6
PCON_03020	816	0	0	1	Similar to Calcium/calmodulin-dependent protein kinase type I; acc. no. Q9P7I2	Pkinase,Pkinase_Tyr,Kinase-like	mito 13, cyto 7, extr 3, nucl 2	0.67	0.55	0.9	1.26	1.1	1.44	1.88	1.99	1.6
PCON_03020	1355	0	0	1	Similar to Calcium/calmodulin-dependent protein kinase type I; acc. no. Q9P7I2	Pkinase,Pkinase_Tyr,Kinase-like	mito 13, cyto 7, extr 3, nucl 2	0.67	0.55	0.9	1.26	1.1	1.44	1.88	1.99	1.6
PCON_03025	76	0	0	1	Protein of unknown function	no hits above threshold	plas 13, mito 8, E.R. 4, cyto_mito 4, mito_nucl 4	44.17	28.18	45.24	57.24	49.86	63.5	1.69	1.77	1.4
PCON_03027	775	1	0	1	Similar to Probable ATP-citrate synthase subunit 1; acc. no. Q8X097	Citrate_synt,CoA_binding,Ligase_CoA,Succ_CoA_lig	cyto 13, mito 7, cyto_nucl 7	0.68	0.56	0.9	0.54	0.47	0.61	0.79	0.84	0.67
PCON_03028	375	0	1	0	Similar to Probable ATP-citrate synthase subunit 2; acc. no. O13907	ATP-grasp_2	cyto 22, mito 4	0.64	0.52	0.85	0.58	0.5	0.66	0.91	0.96	0.78
PCON_03032	2694	0	0	1	Similar to Vegetative incompatibility protein HET-E-1; acc. no. Q00808	Ank_2,Ank_4,Ank_5,Ank_3,Ank,NACHT,AAA_16	mito 13.5, cyto_mito 10.833, cyto 7, cyto_nucl 6.833, nucl 5.5	2.42	1.97	3.15	4.55	3.93	5.13	1.92	1.99	1.63
PCON_03040	1818	1	0	0	Similar to hypothetical protein [Tuber melanosporum Mel28]; acc. no. XP_002840333	no hits above threshold	mito 15, cyto_nucl 7, nucl 6.5, cyto 4.5	0.95	0.79	1.25	0.73	0.64	0.81	0.77	0.81	0.64
PCON_03042	1442	1	0	0	Similar to tRNA (guanine-N(7)-)-methyltransferase subunit trm82; acc. no. Q2UKH7	no hits above threshold	plas 7, extr 6, mito 5.5, cyto_mito 5, cyto 3.5, E.R. 3	1.04	0.86	1.41	1.1	0.96	1.26	1.05	1.11	0.89
PCON_03042	1599	0	0	1	Similar to tRNA (guanine-N(7)-)-methyltransferase subunit trm82; acc. no. Q2UKH7	no hits above threshold	plas 7, extr 6, mito 5.5, cyto_mito 5, cyto 3.5, E.R. 3	1.04	0.86	1.41	1.1	0.96	1.26	1.05	1.11	0.89
PCON_03045	323	0	0	1	Protein of unknown function	no hits above threshold	cyto 21.5, cyto_mito 13, mito 3.5	484.58	255.18	375.19	645.5	822.91	795.77	n.d.	3.22	2.12
PCON_03049	1523	0	0	1	Similar to Calcium/calmodulin-dependent protein kinase; acc. no. Q00771	Pkinase,Pkinase_Tyr	cyto 12.5, mito 10, cyto_nucl 8, nucl 2.5	1.16	0.96	1.58	1.23	1.08	1.43	1.06	1.12	0.9
PCON_03049	1637	0	1	0	Similar to Calcium/calmodulin-dependent protein kinase; acc. no. Q00771	Pkinase,Pkinase_Tyr	cyto 12.5, mito 10, cyto_nucl 8, nucl 2.5	1.16	0.96	1.58	1.23	1.08	1.43	1.06	1.12	0.9
PCON_03049	2309	0	0	1	Similar to Calcium/calmodulin-dependent protein kinase; acc. no. Q00771	Pkinase,Pkinase_Tyr	cyto 12.5, mito 10, cyto_nucl 8, nucl 2.5	1.16	0.96	1.58	1.23	1.08	1.43	1.06	1.12	0.9
PCON_03049	2500	0	0	0	Similar to Calcium/calmodulin-dependent protein kinase; acc. no. Q00771	Pkinase,Pkinase_Tyr	cyto 12.5, mito 10, cyto_nucl 8, nucl 2.5	1.16	0.96	1.58	1.23	1.08	1.43	1.06	1.12	0.9
PCON_03055	1493	1	1	1	Similar to Nuclear protein localization protein 4; acc. no. A7EGK5	NPL4,zf-NPL4,UN_NPL4	nucl 11, mito_nucl 10.666, cyto_nucl 9.666, mito 9, cyto_mito 8.666, cyto 7	1.53	1.26	2.04	1.36	1.19	1.55	0.9	0.95	0.76
PCON_03056	809	0	0	1	Similar to Translocation protein sec66; acc. no. Q9UUA4	Sec66	cyto 8, mito 6, cyto_nucl 6, nucl 4, plas 3	0.96	0.79	1.29	0.78	0.68	0.9	0.82	0.86	0.7
PCON_03057	3350	0	0	1	Similar to ATP-dependent RNA helicase eIF4A; acc. no. A4QVP2	DEAD,Helicase_C,PX,Vps5	mito 13, cyto_nucl 6, nucl 5.5, cyto 5.5	1.09	0.91	1.48	1.01	0.88	1.15	0.92	0.97	0.77
PCON_03057	3548	0	0	1	Similar to ATP-dependent RNA helicase eIF4A; acc. no. A4QVP2	DEAD,Helicase_C,PX,Vps5	mito 13, cyto_nucl 6, nucl 5.5, cyto 5.5	1.09	0.91	1.48	1.01	0.88	1.15	0.92	0.97	0.77
PCON_03057	4542	1	1	0	Similar to ATP-dependent RNA helicase eIF4A; acc. no. A4QVP2	DEAD,Helicase_C,PX,Vps5	mito 13, cyto_nucl 6, nucl 5.5, cyto 5.5	1.09	0.91	1.48	1.01	0.88	1.15	0.92	0.97	0.77
PCON_03060	3384	0	0	0	Similar to CCR4-NOT transcriptional complex subunit CAF120; acc. no. A6ZRG7	PH,PH_9	mito 15, nucl 10	0.59	0.48	0.78	0.6	0.52	0.66	1.02	1.07	0.85
PCON_03062	1927	0	1	0	Similar to Uncharacterized WD repeat-containing protein C17D11.16; acc. no. Q9P775	WD40,Nup160	cyto 14, nucl 6, mito 3, extr 1, pero 1, E.R. 1, vacu 1	1.04	0.86	1.42	0.92	0.8	1.07	0.89	0.94	0.76
PCON_03071	2846	0	0	1	Similar to Uncharacterized ATP-dependent helicase fft2; acc. no. O74842	SNF2_N,Helicase_C,ResIII,DEAD	nucl 25.5, cyto_nucl 13.5	1.21	1	1.63	1.28	1.11	1.42	1.06	1.11	0.87
PCON_03071	3430	0	0	0	Similar to Uncharacterized ATP-dependent helicase fft2; acc. no. O74842	SNF2_N,Helicase_C,ResIII,DEAD	nucl 25.5, cyto_nucl 13.5	1.21	1	1.63	1.28	1.11	1.42	1.06	1.11	0.87
PCON_03074	672	0	0	0	Similar to hypothetical protein [Podospora anserina S mat	no hits above threshold	extr 12, E.R. 6, golg 5, plas 3	0.39	0.29	0.49	0.71	0.6	0.84	2.01	2.07	1.71
PCON_03075	387	0	0	1	Protein of unknown function	no hits above threshold	mito 12, extr 5, nucl 4, cyto 2, E.R. 2	13.12	10.39	16.86	23.76	13.8	19.92	1.9	1.33	1.18
PCON_03076	689	0	0	0	Protein of unknown function	no hits above threshold	extr 24, plas 1, E.R. 1, golg 1	5.75	4.7	7.87	1.45	1.16	1.63	0.25	0.25	0.21
PCON_03078	30	1	1	1	Similar to Uncharacterized RNA-binding protein C328.05; acc. no. Q9P3U1	RRM_1,RRM_6,RRM_5	nucl 17.5, cyto_nucl 11.5, cyto 4.5, mito 3	0.67	0.55	0.9	0.8	0.69	0.91	1.2	1.26	1.02
PCON_03078	2384	0	0	1	Similar to Uncharacterized RNA-binding protein C328.05; acc. no. Q9P3U1	RRM_1,RRM_6,RRM_5	nucl 17.5, cyto_nucl 11.5, cyto 4.5, mito 3	0.67	0.55	0.9	0.8	0.69	0.91	1.2	1.26	1.02
PCON_03088	129	0	0	1	Similar to Proteophosphoglycan 5 [Rhodotorula glutinis ATCC 204091]; acc. no. EGU11658	no hits above threshold	extr 14, mito 7, cyto 6	1.01	0.81	1.34	2.49	2.09	2.85	2.54	2.57	2.13
PCON_03089	778	0	0	1	Similar to hypothetical protein [Tuber melanosporum Mel28]; acc. no. XP_002842024	no hits above threshold	nucl 21, cyto_nucl 14.5, cyto 6	2.32	1.91	3.16	1.91	1.49	2.08	0.82	0.78	0.66
PCON_03089	854	0	1	0	Similar to hypothetical protein [Tuber melanosporum Mel28]; acc. no. XP_002842024	no hits above threshold	nucl 21, cyto_nucl 14.5, cyto 6	2.32	1.91	3.16	1.91	1.49	2.08	0.82	0.78	0.66
PCON_03090	339	0	0	1	Protein of unknown function	no hits above threshold	cysk 16, cyto 7.5, cyto_nucl 4.5	5.15	2.87	4.68	1.26	0.78	0.96	0.37	0.27	0.21
PCON_03094	820	1	0	0	Similar to Probable cysteine protease atg4; acc. no. A2QY50	Peptidase_C54	mito 10, cyto 7.5, cyto_nucl 6.5, nucl 4.5, pero 3	1.11	0.92	1.51	1.34	1.17	1.53	1.21	1.27	1.01
PCON_03095	1881	0	0	1	Similar to Protein SQS1; acc. no. Q875B6	Chromo,R3H,G-patch	nucl 23, mito 2, cyto 2, cyto_mito 2	1.58	1.3	2.13	1.52	1.33	1.75	0.97	1.02	0.82
PCON_03095	1962	0	0	1	Similar to Protein SQS1; acc. no. Q875B6	Chromo,R3H,G-patch	nucl 23, mito 2, cyto 2, cyto_mito 2	1.58	1.3	2.13	1.52	1.33	1.75	0.97	1.02	0.82
PCON_03095	2340	0	0	1	Similar to Protein SQS1; acc. no. Q875B6	Chromo,R3H,G-patch	nucl 23, mito 2, cyto 2, cyto_mito 2	1.58	1.3	2.13	1.52	1.33	1.75	0.97	1.02	0.82
PCON_03099	1985	0	1	1	Similar to Conserved oligomeric Golgi complex subunit 3; acc. no. Q8CI04	Sec34	nucl 21.5, cyto_nucl 13, cyto 3.5	1.14	0.94	1.56	1.05	0.92	1.23	0.92	0.97	0.79
PCON_03099	2404	0	0	1	Similar to Conserved oligomeric Golgi complex subunit 3; acc. no. Q8CI04	Sec34	nucl 21.5, cyto_nucl 13, cyto 3.5	1.14	0.94	1.56	1.05	0.92	1.23	0.92	0.97	0.79
PCON_03102	1657	0	1	0	Similar to Uncharacterized membrane protein C3B8.06; acc. no. O59714	Ytp1,DUF2427	plas 20, E.R. 4, mito 2	3.58	2.89	4.72	1.02	0.89	1.17	0.29	0.31	0.25
PCON_03103	1960	0	1	0	Similar to N(6)-adenine-specific DNA methyltransferase-like 1; acc. no. P53200	N6-adenineMlase	nucl 14, cyto 10, mito 1, pero 1, vacu 1	0.8	0.66	1.07	0.87	0.75	0.97	1.08	1.14	0.91
PCON_03104	982	0	0	1	Similar to Probable ubiquitin carboxyl-terminal hydrolase 8; acc. no. Q09738	UCH,UCH_1,zf-UBP	mito 13, mito_nucl 11.5, nucl 8, cyto 4	1.56	1.29	2.11	1.54	1.34	1.77	0.99	1.04	0.84
PCON_03104	1567	0	1	0	Similar to Probable ubiquitin carboxyl-terminal hydrolase 8; acc. no. Q09738	UCH,UCH_1,zf-UBP	mito 13, mito_nucl 11.5, nucl 8, cyto 4	1.56	1.29	2.11	1.54	1.34	1.77	0.99	1.04	0.84
PCON_03105	626	0	1	0	Similar to NADH-ubiquinone oxidoreductase 40 kDa subunit, mitochondrial; acc. no. P25284	Lactamase_B,Epimerase,NAD_binding_10,NmrA,3Beta_HSD,RmlD_sub_bind	mito 25	1.04	0.86	1.43	0.72	0.63	0.83	0.69	0.73	0.58
PCON_03105	648	0	0	1	Similar to NADH-ubiquinone oxidoreductase 40 kDa subunit, mitochondrial; acc. no. P25284	Lactamase_B,Epimerase,NAD_binding_10,NmrA,3Beta_HSD,RmlD_sub_bind	mito 25	1.04	0.86	1.43	0.72	0.63	0.83	0.69	0.73	0.58
PCON_03105	1058	0	0	1	Similar to NADH-ubiquinone oxidoreductase 40 kDa subunit, mitochondrial; acc. no. P25284	Lactamase_B,Epimerase,NAD_binding_10,NmrA,3Beta_HSD,RmlD_sub_bind	mito 25	1.04	0.86	1.43	0.72	0.63	0.83	0.69	0.73	0.58
PCON_03107	1612	0	1	1	Similar to Endochitinase 1; acc. no. Q1E3R8	Glyco_hydro_18	extr 27	0.58	0.46	0.77	0.69	0.59	0.82	1.24	1.29	1.06
PCON_03107	2599	1	0	0	Similar to Endochitinase 1; acc. no. Q1E3R8	Glyco_hydro_18	extr 27	0.58	0.46	0.77	0.69	0.59	0.82	1.24	1.29	1.06
PCON_03109	2630	1	0	0	Similar to Protein FAM116A; acc. no. Q5F3L4	no hits above threshold	nucl 14.5, cyto_nucl 12.5, cyto 9.5	0.58	0.48	0.78	0.99	0.86	1.12	1.69	1.79	1.43
PCON_03111	3802	0	1	0	Similar to MAP kinase kinase kinase mkh1; acc. no. Q10407	Pkinase,Pkinase_Tyr,Kinase-like	nucl 19.5, cyto_nucl 12, cyto 3.5, mito 2	1.47	1.22	1.95	1.59	1.38	1.75	1.08	1.13	0.9
PCON_03117	2057	0	1	0	Similar to Glutamate decarboxylase 2; acc. no. P48321	Pyridoxal_deC	cyto 13.5, cyto_nucl 9.5, nucl 4.5, pero 4, mito 3	2.2	1.82	2.94	1.02	0.84	1.04	0.46	0.46	0.35
PCON_03120	1944	0	1	0	Similar to hypothetical protein NFIA_102660 [Neosartorya fischeri NRRL 181]; acc. no. XP_001266678	no hits above threshold	nucl 17, cyto_nucl 12, cyto 5, mito 3	1.01	0.8	1.28	1.22	1.07	1.38	1.28	1.34	1.07
PCON_03122	1420	1	0	0	Similar to Oxidation resistance protein 1; acc. no. Q6BJM5	TLD	nucl 16, cyto 7, pero 2	1.36	1.11	1.85	1	0.87	1.16	0.74	0.78	0.63
PCON_03126	921	1	0	0	Similar to Superoxide-generating NADPH oxidase heavy chain subunit A; acc. no. Q9XYS3	NAD_binding_6,FAD_binding_8,Ferric_reduct	plas 26	1.29	1.07	1.74	1.09	0.95	1.24	0.84	0.89	0.71
PCON_03126	1056	0	0	1	Similar to Superoxide-generating NADPH oxidase heavy chain subunit A; acc. no. Q9XYS3	NAD_binding_6,FAD_binding_8,Ferric_reduct	plas 26	1.29	1.07	1.74	1.09	0.95	1.24	0.84	0.89	0.71
PCON_03126	1978	0	0	1	Similar to Superoxide-generating NADPH oxidase heavy chain subunit A; acc. no. Q9XYS3	NAD_binding_6,FAD_binding_8,Ferric_reduct	plas 26	1.29	1.07	1.74	1.09	0.95	1.24	0.84	0.89	0.71
PCON_03126	2689	0	1	0	Similar to Superoxide-generating NADPH oxidase heavy chain subunit A; acc. no. Q9XYS3	NAD_binding_6,FAD_binding_8,Ferric_reduct	plas 26	1.29	1.07	1.74	1.09	0.95	1.24	0.84	0.89	0.71
PCON_03126	2784	0	0	0	Similar to Superoxide-generating NADPH oxidase heavy chain subunit A; acc. no. Q9XYS3	NAD_binding_6,FAD_binding_8,Ferric_reduct	plas 26	1.29	1.07	1.74	1.09	0.95	1.24	0.84	0.89	0.71
PCON_03127	1282	1	0	0	Similar to Chitin synthase regulatory factor 4; acc. no. O94614	Sel1	nucl 13.5, cyto_nucl 11.5, cyto 6.5, mito 5	1.02	0.84	1.41	1.09	0.94	1.24	1.07	1.12	0.88
PCON_03130	1468	1	0	0	Similar to 2-oxoisovalerate dehydrogenase subunit beta, mitochondrial; acc. no. Q55FN7	Transketolase_C,Transket_pyr	mito 25	0.94	0.77	1.26	1.34	1.17	1.54	1.44	1.51	1.22
PCON_03132	2436	0	0	1	Protein of unknown function	no hits above threshold	nucl 20, mito 3, cyto 3, cyto_mito 3	4.23	3.49	5.76	1.34	0.46	0.54	0.32	0.13	0.09
PCON_03139	749	0	0	0	Similar to Ankyrin-2; acc. no. Q8C8R3	Ank_4,Ank_2,Ank,Ank_3,Ank_5	cyto 17, cyto_pero 11.333, cyto_nucl 9.833, pero 4.5, mito 2, extr 2	1.19	0.98	1.66	1.27	1.1	1.47	1.07	1.12	0.89
PCON_03139	768	0	0	0	Similar to Ankyrin-2; acc. no. Q8C8R3	Ank_4,Ank_2,Ank,Ank_3,Ank_5	cyto 17, cyto_pero 11.333, cyto_nucl 9.833, pero 4.5, mito 2, extr 2	1.19	0.98	1.66	1.27	1.1	1.47	1.07	1.12	0.89
PCON_03150	2743	0	0	1	Similar to Protein cps3; acc. no. P41000	zf-CCCH	nucl 23, mito 2, cyto 2, cyto_mito 2	1.21	1	1.63	1.58	1.37	1.74	1.3	1.36	1.07
PCON_03150	3669	0	0	0	Similar to Protein cps3; acc. no. P41000	zf-CCCH	nucl 23, mito 2, cyto 2, cyto_mito 2	1.21	1	1.63	1.58	1.37	1.74	1.3	1.36	1.07
PCON_03170	4367	0	1	1	Similar to tRNA (guanine(9)-N1)-methyltransferase; acc. no. Q6CUM6	Drc1-Sld2,tRNA_m1G_MT,GRIM-19	nucl 22.5, mito_nucl 12, cyto 4	0.9	0.75	1.24	0.81	0.7	0.95	0.9	0.94	0.77
PCON_03171	684	0	0	1	Similar to Superkiller protein 3; acc. no. O94474	TPR_11,TPR_2,TPR_12,TPR_1,TPR_14,TPR_17,TPR_16,TPR_8,TPR_19,TPR_7,TPR_6,TPR_9	mito 10, cyto_mito 10, cyto 8, nucl 6	0.99	0.82	1.32	1.39	1.22	1.57	1.41	1.49	1.19
PCON_03171	1175	0	1	0	Similar to Superkiller protein 3; acc. no. O94474	TPR_11,TPR_2,TPR_12,TPR_1,TPR_14,TPR_17,TPR_16,TPR_8,TPR_19,TPR_7,TPR_6,TPR_9	mito 10, cyto_mito 10, cyto 8, nucl 6	0.99	0.82	1.32	1.39	1.22	1.57	1.41	1.49	1.19
PCON_03171	3003	0	1	0	Similar to Superkiller protein 3; acc. no. O94474	TPR_11,TPR_2,TPR_12,TPR_1,TPR_14,TPR_17,TPR_16,TPR_8,TPR_19,TPR_7,TPR_6,TPR_9	mito 10, cyto_mito 10, cyto 8, nucl 6	0.99	0.82	1.32	1.39	1.22	1.57	1.41	1.49	1.19
PCON_03172	1119	0	0	1	Similar to Uncharacterized glycosyl hydrolase YIR007W; acc. no. P40566	Cellulase	mito 13, cyto 5.5, cyto_pero 5, pero 3.5, cysk 3	0.51	0.42	0.68	0.96	0.83	1.09	1.88	1.98	1.6
PCON_03178	693	0	0	1	Similar to Fluconazole resistance protein 1; acc. no. O93870	Zn_clus	nucl 25	0.3	0.25	0.41	0.38	0.33	0.43	1.25	1.32	1.05
PCON_03183	329	0	0	1	Similar to 60S ribosomal protein L11; acc. no. Q7RVN0	Ribosomal_L5_C,Ribosomal_L5	cyto 17, mito 6, nucl 4	0.64	0.53	0.88	0.72	0.62	0.84	1.12	1.18	0.96
PCON_03183	799	0	1	0	Similar to 60S ribosomal protein L11; acc. no. Q7RVN0	Ribosomal_L5_C,Ribosomal_L5	cyto 17, mito 6, nucl 4	0.64	0.53	0.88	0.72	0.62	0.84	1.12	1.18	0.96
PCON_03186	725	1	0	0	Similar to CRAL-TRIO domain-containing protein C3H8.02; acc. no. Q10138	CRAL_TRIO,CRAL_TRIO_N,CRAL_TRIO_2	cyto 14.5, cyto_nucl 11, nucl 6.5, pero 3	0.91	0.75	1.22	0.8	0.7	0.91	0.88	0.93	0.75
PCON_03188	1062	0	0	1	Similar to Uncharacterized CDP-alcohol phosphatidyltransferase class-I family protein C1442.12; acc. no. O94584	CDP-OH_P_transf	plas 20, E.R. 4, vacu 2	1.04	0.86	1.4	0.98	0.85	1.12	0.94	0.99	0.8
PCON_03189	1732	0	0	1	Similar to Kinesin-like protein KIF22; acc. no. Q3V300	Kinesin	nucl 12, mito 9, cyto_nucl 9	1.41	1.13	1.89	1.12	0.98	1.31	0.82	0.86	0.69
PCON_03192	1714	0	0	1	Similar to Eukaryotic translation initiation factor 6; acc. no. D1ZG64	eIF-6	cysk 17, cyto 6.5, cyto_nucl 5, nucl 2.5	2.01	1.66	2.75	1.55	1.34	1.75	0.78	0.81	0.64
PCON_03193	135	0	0	1	Similar to UV excision repair protein rhp23; acc. no. O74803	XPC-binding,UBA,ubiquitin	nucl 12, cyto_nucl 11.333, cyto 8.5, cyto_mito 6.666, mito 3.5	1.35	1.11	1.82	1.53	1.33	1.77	1.14	1.2	0.97
PCON_03193	1450	0	0	0	Similar to UV excision repair protein rhp23; acc. no. O74803	XPC-binding,UBA,ubiquitin	nucl 12, cyto_nucl 11.333, cyto 8.5, cyto_mito 6.666, mito 3.5	1.35	1.11	1.82	1.53	1.33	1.77	1.14	1.2	0.97
PCON_03197	2675	0	0	1	Similar to hypothetical protein [Tuber melanosporum Mel28]; acc. no. XP_002838733	no hits above threshold	nucl 16.5, cyto_nucl 10.5, mito 7	1.67	1.36	2.26	1.83	1.58	2.04	1.11	1.16	0.9
PCON_03197	2987	0	0	1	Similar to hypothetical protein [Tuber melanosporum Mel28]; acc. no. XP_002838733	no hits above threshold	nucl 16.5, cyto_nucl 10.5, mito 7	1.67	1.36	2.26	1.83	1.58	2.04	1.11	1.16	0.9
PCON_03197	5732	0	0	1	Similar to hypothetical protein [Tuber melanosporum Mel28]; acc. no. XP_002838733	no hits above threshold	nucl 16.5, cyto_nucl 10.5, mito 7	1.67	1.36	2.26	1.83	1.58	2.04	1.11	1.16	0.9
PCON_03198	469	1	0	0	Similar to Uncharacterized protein ypgQ; acc. no. P54168	no hits above threshold	cysk 13, cyto 7.5, mito 5, cyto_nucl 5	0.56	0.46	0.76	0.2	0.17	0.23	0.36	0.38	0.3
PCON_03201	241	1	0	0	Similar to Enolase-phosphatase E1; acc. no. C7Z9X4	no hits above threshold	mito 15, cysk 7, cyto 3	0.27	0.22	0.38	0.39	0.34	0.46	1.43	1.5	1.23
PCON_03205	223	0	0	1	Similar to Histone-lysine N-methyltransferase, H3 lysine-36 specific; acc. no. Q1DU03	SET,SRI	nucl 26	1.5	1.24	2.01	1.56	1.35	1.72	1.04	1.09	0.86
PCON_03205	905	0	0	1	Similar to Histone-lysine N-methyltransferase, H3 lysine-36 specific; acc. no. Q1DU03	SET,SRI	nucl 26	1.5	1.24	2.01	1.56	1.35	1.72	1.04	1.09	0.86
PCON_03205	1627	0	0	1	Similar to Histone-lysine N-methyltransferase, H3 lysine-36 specific; acc. no. Q1DU03	SET,SRI	nucl 26	1.5	1.24	2.01	1.56	1.35	1.72	1.04	1.09	0.86
PCON_03205	3937	1	0	0	Similar to Histone-lysine N-methyltransferase, H3 lysine-36 specific; acc. no. Q1DU03	SET,SRI	nucl 26	1.5	1.24	2.01	1.56	1.35	1.72	1.04	1.09	0.86
PCON_03205	4201	0	0	0	Similar to Histone-lysine N-methyltransferase, H3 lysine-36 specific; acc. no. Q1DU03	SET,SRI	nucl 26	1.5	1.24	2.01	1.56	1.35	1.72	1.04	1.09	0.86
PCON_03206	778	0	0	1	Protein of unknown function	no hits above threshold	nucl 15, cyto_nucl 12.333, cyto 7.5, cyto_mito 5.666, mito 2.5	81.06	66.85	113.79	50.23	28.03	35.2	0.62	0.42	0.31
PCON_03206	979	0	0	1	Protein of unknown function	no hits above threshold	nucl 15, cyto_nucl 12.333, cyto 7.5, cyto_mito 5.666, mito 2.5	81.06	66.85	113.79	50.23	28.03	35.2	0.62	0.42	0.31
PCON_03206	1588	0	0	1	Protein of unknown function	no hits above threshold	nucl 15, cyto_nucl 12.333, cyto 7.5, cyto_mito 5.666, mito 2.5	81.06	66.85	113.79	50.23	28.03	35.2	0.62	0.42	0.31
PCON_03212	666	1	1	1	Protein of unknown function	no hits above threshold	cyto_nucl 9, nucl 8, cyto 8, pero 6, mito 4	3.1	2.54	4.2	0.98	0.47	0.56	0.32	0.18	0.13
PCON_03221	496	0	0	1	Similar to Uncharacterized WD repeat-containing protein C343.17c; acc. no. Q9UT73	WD40	nucl 24, cyto 2	1.62	1.33	2.22	1.46	1.27	1.69	0.91	0.95	0.76
PCON_03221	1505	0	0	1	Similar to Uncharacterized WD repeat-containing protein C343.17c; acc. no. Q9UT73	WD40	nucl 24, cyto 2	1.62	1.33	2.22	1.46	1.27	1.69	0.91	0.95	0.76
PCON_03221	1569	0	0	1	Similar to Uncharacterized WD repeat-containing protein C343.17c; acc. no. Q9UT73	WD40	nucl 24, cyto 2	1.62	1.33	2.22	1.46	1.27	1.69	0.91	0.95	0.76
PCON_03224	194	0	0	1	Similar to hypothetical protein AATC3_15739 [Amycolatopsis sp. ATCC 39116]; acc. no. ZP_10051306	Phospholip_A2_3	extr 12, E.R. 9, pero 2, golg 2	2.14	1.77	2.86	1.08	0.94	1.22	0.5	0.53	0.43
PCON_03226	259	0	1	0	Protein of unknown function	no hits above threshold	cyto_mito 9.166, mito 9, cyto 9, cyto_nucl 9	0.67	0.55	0.92	0.53	0.46	0.62	0.79	0.83	0.67
PCON_03226	348	0	1	0	Protein of unknown function	no hits above threshold	cyto_mito 9.166, mito 9, cyto 9, cyto_nucl 9	0.67	0.55	0.92	0.53	0.46	0.62	0.79	0.83	0.67
PCON_03229	1001	0	0	1	Protein of unknown function	no hits above threshold	plas 6, mito 5, extr 5, golg 4, vacu 3, cyto_mito 3	506.85	417.17	683.33	67.11	37.31	46.13	0.13	0.09	0.07
PCON_03229	1012	0	0	1	Protein of unknown function	no hits above threshold	plas 6, mito 5, extr 5, golg 4, vacu 3, cyto_mito 3	506.85	417.17	683.33	67.11	37.31	46.13	0.13	0.09	0.07
PCON_03231	2179	0	1	0	Similar to Serine/threonine-protein kinase CLA4; acc. no. O14427	Pkinase,Pkinase_Tyr,PBD,Kinase-like	nucl 17.5, cyto_nucl 12.5, cyto 6.5	1.11	0.92	1.5	1.16	1.02	1.33	1.05	1.11	0.89
PCON_03233	350	0	0	0	Protein of unknown function	no hits above threshold	mito 15, nucl 11	0.77	0.63	1.05	0.69	0.6	0.8	0.91	0.96	0.77
PCON_03233	561	1	0	0	Protein of unknown function	no hits above threshold	mito 15, nucl 11	0.77	0.63	1.05	0.69	0.6	0.8	0.91	0.96	0.77
PCON_03236	184	0	0	1	Protein of unknown function	no hits above threshold	nucl 20.5, cyto_nucl 13, cyto 4.5	1.42	1.17	1.94	1.11	0.96	1.29	0.78	0.82	0.66
PCON_03236	214	0	0	1	Protein of unknown function	no hits above threshold	nucl 20.5, cyto_nucl 13, cyto 4.5	1.42	1.17	1.94	1.11	0.96	1.29	0.78	0.82	0.66
PCON_03237	686	0	0	1	Similar to CCR4-NOT transcription complex subunit 7; acc. no. Q60809	CAF1	nucl 9.5, cyto_nucl 9.333, cyto 8, cyto_pero 6.833, pero 4.5, mito 4	1.34	1.11	1.8	1.23	1.07	1.4	0.92	0.97	0.78
PCON_03237	1536	0	0	1	Similar to CCR4-NOT transcription complex subunit 7; acc. no. Q60809	CAF1	nucl 9.5, cyto_nucl 9.333, cyto 8, cyto_pero 6.833, pero 4.5, mito 4	1.34	1.11	1.8	1.23	1.07	1.4	0.92	0.97	0.78
PCON_03237	1572	0	0	1	Similar to CCR4-NOT transcription complex subunit 7; acc. no. Q60809	CAF1	nucl 9.5, cyto_nucl 9.333, cyto 8, cyto_pero 6.833, pero 4.5, mito 4	1.34	1.11	1.8	1.23	1.07	1.4	0.92	0.97	0.78
PCON_03237	2081	0	1	0	Similar to CCR4-NOT transcription complex subunit 7; acc. no. Q60809	CAF1	nucl 9.5, cyto_nucl 9.333, cyto 8, cyto_pero 6.833, pero 4.5, mito 4	1.34	1.11	1.8	1.23	1.07	1.4	0.92	0.97	0.78
PCON_03238	1067	1	1	1	Similar to Type II inositol 1,4,5-trisphosphate 5-phosphatase; acc. no. Q8K337	Exo_endo_phos	cyto 13.5, plas 9, cyto_nucl 9, nucl 3.5	1.25	1.03	1.66	1.02	0.89	1.13	0.82	0.86	0.68
PCON_03238	3468	0	0	0	Similar to Type II inositol 1,4,5-trisphosphate 5-phosphatase; acc. no. Q8K337	Exo_endo_phos	cyto 13.5, plas 9, cyto_nucl 9, nucl 3.5	1.25	1.03	1.66	1.02	0.89	1.13	0.82	0.86	0.68
PCON_03240	958	0	0	1	Similar to Alpha-actinin-like protein 1; acc. no. O13728	CH,EFhand_Ca_insen,CAMSAP_CH	nucl 7, mito 7, mito_nucl 7, cyto 6	1.23	1.01	1.67	1.16	1.01	1.33	0.94	1	0.8
PCON_03242	54	1	0	0	Similar to Protease B inhibitors 2 and 1; acc. no. P01095	Inhibitor_I9	cyto_nucl 15.5, nucl 15, cyto 10	1.4	1.14	1.96	0.78	0.67	0.94	0.56	0.58	0.48
PCON_03242	465	0	0	0	Similar to Protease B inhibitors 2 and 1; acc. no. P01095	Inhibitor_I9	cyto_nucl 15.5, nucl 15, cyto 10	1.4	1.14	1.96	0.78	0.67	0.94	0.56	0.58	0.48
PCON_03244	122	0	0	1	Similar to Uncharacterized phosphatase YNL010W; acc. no. P53981	HAD	nucl 13.5, cyto_nucl 10, pero 6, cyto 5.5	1.89	1.57	2.49	1.14	0.99	1.27	0.6	0.64	0.51
PCON_03244	124	0	0	1	Similar to Uncharacterized phosphatase YNL010W; acc. no. P53981	HAD	nucl 13.5, cyto_nucl 10, pero 6, cyto 5.5	1.89	1.57	2.49	1.14	0.99	1.27	0.6	0.64	0.51
PCON_03244	708	0	0	1	Similar to Uncharacterized phosphatase YNL010W; acc. no. P53981	HAD	nucl 13.5, cyto_nucl 10, pero 6, cyto 5.5	1.89	1.57	2.49	1.14	0.99	1.27	0.6	0.64	0.51
PCON_03245	4650	1	1	1	Similar to Uncharacterized ATP-dependent helicase C23E6.02; acc. no. O60177	SNF2_N,Helicase_C,zf-C3HC4_2,zf-C3HC4,DEAD	nucl 26, cyto_nucl 14.5	0.9	0.75	1.21	1.02	0.89	1.16	1.13	1.19	0.96
PCON_03258	167	0	0	1	Similar to hypothetical protein [Tuber melanosporum Mel28]; acc. no. XP_002835885	dsrm	cyto_nucl 11.833, nucl 11.5, cyto 11, cyto_mito 6.833	1.24	1.02	1.68	1.17	1.02	1.35	0.95	1	0.81
PCON_03258	314	0	0	1	Similar to hypothetical protein [Tuber melanosporum Mel28]; acc. no. XP_002835885	dsrm	cyto_nucl 11.833, nucl 11.5, cyto 11, cyto_mito 6.833	1.24	1.02	1.68	1.17	1.02	1.35	0.95	1	0.81
PCON_03258	931	0	0	1	Similar to hypothetical protein [Tuber melanosporum Mel28]; acc. no. XP_002835885	dsrm	cyto_nucl 11.833, nucl 11.5, cyto 11, cyto_mito 6.833	1.24	1.02	1.68	1.17	1.02	1.35	0.95	1	0.81
PCON_03258	1283	0	0	1	Similar to hypothetical protein [Tuber melanosporum Mel28]; acc. no. XP_002835885	dsrm	cyto_nucl 11.833, nucl 11.5, cyto 11, cyto_mito 6.833	1.24	1.02	1.68	1.17	1.02	1.35	0.95	1	0.81
PCON_03260	2410	0	0	1	Similar to Phosphatidylinositol 3,4,5-trisphosphate-dependent Rac exchanger 1 protein; acc. no. Q69ZK0	RhoGEF	nucl 18, cyto_nucl 13.5, cyto 7	0.94	0.75	1.21	1.54	1.3	1.66	1.71	1.74	1.37
PCON_03263	4133	0	0	1	Similar to E3 SUMO-protein ligase pli1; acc. no. O94451	zf-MIZ	nucl 19.5, cyto_nucl 13, cyto 5.5	2.02	1.67	2.67	1.81	1.4	1.7	0.9	0.84	0.64
PCON_03263	4539	0	0	1	Similar to E3 SUMO-protein ligase pli1; acc. no. O94451	zf-MIZ	nucl 19.5, cyto_nucl 13, cyto 5.5	2.02	1.67	2.67	1.81	1.4	1.7	0.9	0.84	0.64
PCON_03263	4673	0	1	0	Similar to E3 SUMO-protein ligase pli1; acc. no. O94451	zf-MIZ	nucl 19.5, cyto_nucl 13, cyto 5.5	2.02	1.67	2.67	1.81	1.4	1.7	0.9	0.84	0.64
PCON_03265	1093	0	0	1	Similar to Smr domain-containing protein C1235.03; acc. no. O74840	Smr,CUE	nucl 18, cyto 6.5, cyto_mito 4.5	1.73	1.38	2.27	1.65	1.44	1.9	0.99	1.04	0.83
PCON_03267	1901	0	1	0	Similar to Superoxide-generating NADPH oxidase heavy chain subunit A; acc. no. Q9XYS3	NAD_binding_6,FAD_binding_8,Ferric_reduct	plas 19, vacu 3, mito 2, E.R. 2	0.07	0.06	0.09	0.14	0.12	0.15	2	2.09	1.7
PCON_03270	768	0	1	1	Similar to Ubiquitin domain-containing protein DSK2; acc. no. P48510	ubiquitin,UBA,Rad60-SLD	nucl 13.5, cyto_nucl 12.5, cyto 8.5, mito 4	1.16	0.95	1.59	0.83	0.72	0.97	0.72	0.76	0.61
PCON_03271	235	0	1	1	Similar to GTP-binding nuclear protein GSP1/Ran; acc. no. Q9P4E9	Ras,Miro,Arf	cyto 20, nucl 4, pero 3	1.36	1.12	1.83	1.13	0.99	1.3	0.83	0.88	0.71
PCON_03275	1922	0	0	1	Similar to hypothetical protein [Tuber melanosporum Mel28]; acc. no. XP_002835890	Bul1_N	mito 12, nucl 9, cyto_nucl 7.5, cyto 4	0.94	0.78	1.3	1.39	1.21	1.63	1.48	1.56	1.25
PCON_03275	2137	0	1	0	Similar to hypothetical protein [Tuber melanosporum Mel28]; acc. no. XP_002835890	Bul1_N	mito 12, nucl 9, cyto_nucl 7.5, cyto 4	0.94	0.78	1.3	1.39	1.21	1.63	1.48	1.56	1.25
PCON_03275	2140	1	0	0	Similar to hypothetical protein [Tuber melanosporum Mel28]; acc. no. XP_002835890	Bul1_N	mito 12, nucl 9, cyto_nucl 7.5, cyto 4	0.94	0.78	1.3	1.39	1.21	1.63	1.48	1.56	1.25
PCON_03278	15	0	0	0	Protein of unknown function	no hits above threshold	no prediction	0.26	0.22	0.36	0.5	0.43	0.58	1.91	1.96	1.62
PCON_03278	17	0	0	0	Protein of unknown function	no hits above threshold	no prediction	0.26	0.22	0.36	0.5	0.43	0.58	1.91	1.96	1.62
PCON_03278	242	0	0	0	Protein of unknown function	no hits above threshold	no prediction	0.26	0.22	0.36	0.5	0.43	0.58	1.91	1.96	1.62
PCON_03278	257	0	0	0	Protein of unknown function	no hits above threshold	no prediction	0.26	0.22	0.36	0.5	0.43	0.58	1.91	1.96	1.62
PCON_03278	303	0	0	0	Protein of unknown function	no hits above threshold	no prediction	0.26	0.22	0.36	0.5	0.43	0.58	1.91	1.96	1.62
PCON_03278	317	0	0	0	Protein of unknown function	no hits above threshold	no prediction	0.26	0.22	0.36	0.5	0.43	0.58	1.91	1.96	1.62
PCON_03278	334	0	0	0	Protein of unknown function	no hits above threshold	no prediction	0.26	0.22	0.36	0.5	0.43	0.58	1.91	1.96	1.62
PCON_03278	349	0	0	0	Protein of unknown function	no hits above threshold	no prediction	0.26	0.22	0.36	0.5	0.43	0.58	1.91	1.96	1.62
PCON_03278	357	0	0	0	Protein of unknown function	no hits above threshold	no prediction	0.26	0.22	0.36	0.5	0.43	0.58	1.91	1.96	1.62
PCON_03278	413	0	0	0	Protein of unknown function	no hits above threshold	no prediction	0.26	0.22	0.36	0.5	0.43	0.58	1.91	1.96	1.62
PCON_03278	425	0	0	0	Protein of unknown function	no hits above threshold	no prediction	0.26	0.22	0.36	0.5	0.43	0.58	1.91	1.96	1.62
PCON_03278	466	0	0	0	Protein of unknown function	no hits above threshold	no prediction	0.26	0.22	0.36	0.5	0.43	0.58	1.91	1.96	1.62
PCON_03278	484	0	0	0	Protein of unknown function	no hits above threshold	no prediction	0.26	0.22	0.36	0.5	0.43	0.58	1.91	1.96	1.62
PCON_03278	637	0	0	1	Protein of unknown function	no hits above threshold	no prediction	0.26	0.22	0.36	0.5	0.43	0.58	1.91	1.96	1.62
PCON_03278	652	0	0	0	Protein of unknown function	no hits above threshold	no prediction	0.26	0.22	0.36	0.5	0.43	0.58	1.91	1.96	1.62
PCON_03278	720	0	0	0	Protein of unknown function	no hits above threshold	no prediction	0.26	0.22	0.36	0.5	0.43	0.58	1.91	1.96	1.62
PCON_03278	732	0	0	0	Protein of unknown function	no hits above threshold	no prediction	0.26	0.22	0.36	0.5	0.43	0.58	1.91	1.96	1.62
PCON_03279	803	1	0	0	Similar to Solute carrier family 28 member 3; acc. no. Q9UA35	Nucleos_tra2_C,Nucleos_tra2_N	plas 24, E.R. 2	1.85	1.53	2.46	0.47	0.39	0.49	0.25	0.25	0.2
PCON_03280	2033	1	1	0	Similar to hypothetical protein AOL_s00169g66 [Arthrobotrys oligospora ATCC 24927]; acc. no. EGX45460	DUF1793	extr 17, plas 3, E.R. 3, mito 2, golg 2	0.47	0.39	0.63	0.82	0.71	0.93	1.73	1.82	1.48
PCON_03280	2122	0	1	0	Similar to hypothetical protein AOL_s00169g66 [Arthrobotrys oligospora ATCC 24927]; acc. no. EGX45460	DUF1793	extr 17, plas 3, E.R. 3, mito 2, golg 2	0.47	0.39	0.63	0.82	0.71	0.93	1.73	1.82	1.48
PCON_03280	3290	1	1	0	Similar to hypothetical protein AOL_s00169g66 [Arthrobotrys oligospora ATCC 24927]; acc. no. EGX45460	DUF1793	extr 17, plas 3, E.R. 3, mito 2, golg 2	0.47	0.39	0.63	0.82	0.71	0.93	1.73	1.82	1.48
PCON_03281	1769	1	0	1	Similar to Probable hydrolase NIT3; acc. no. P49954	CN_hydrolase,F-box-like	cyto 12, E.R. 6, cyto_pero 6, mito 4	1.55	1.27	2.09	1.09	0.95	1.25	0.71	0.75	0.6
PCON_03281	2860	1	1	1	Similar to Probable hydrolase NIT3; acc. no. P49954	CN_hydrolase,F-box-like	cyto 12, E.R. 6, cyto_pero 6, mito 4	1.55	1.27	2.09	1.09	0.95	1.25	0.71	0.75	0.6
PCON_03282	909	0	0	1	Similar to DNA-directed RNA polymerase II subunit RPB2; acc. no. Q02061	RNA_pol_Rpb2_6,RNA_pol_Rpb2_1,RNA_pol_Rpb2_2,RNA_pol_Rpb2_7,RNA_pol_Rpb2_4,RNA_pol_Rpb2_3,RNA_pol_Rpb2_5	cysk 25	1.17	0.97	1.57	1.29	1.12	1.42	1.1	1.15	0.91
PCON_03282	2223	0	0	1	Similar to DNA-directed RNA polymerase II subunit RPB2; acc. no. Q02061	RNA_pol_Rpb2_6,RNA_pol_Rpb2_1,RNA_pol_Rpb2_2,RNA_pol_Rpb2_7,RNA_pol_Rpb2_4,RNA_pol_Rpb2_3,RNA_pol_Rpb2_5	cysk 25	1.17	0.97	1.57	1.29	1.12	1.42	1.1	1.15	0.91
PCON_03282	4094	0	0	1	Similar to DNA-directed RNA polymerase II subunit RPB2; acc. no. Q02061	RNA_pol_Rpb2_6,RNA_pol_Rpb2_1,RNA_pol_Rpb2_2,RNA_pol_Rpb2_7,RNA_pol_Rpb2_4,RNA_pol_Rpb2_3,RNA_pol_Rpb2_5	cysk 25	1.17	0.97	1.57	1.29	1.12	1.42	1.1	1.15	0.91
PCON_03286	233	0	0	1	Similar to Uncharacterized protein C1259.12c; acc. no. O94712	CLTH,SPRY	nucl 10, cyto 8.5, extr 6, cyto_mito 6	1.37	1.13	1.87	1.18	1.03	1.35	0.87	0.91	0.72
PCON_03286	255	0	1	0	Similar to Uncharacterized protein C1259.12c; acc. no. O94712	CLTH,SPRY	nucl 10, cyto 8.5, extr 6, cyto_mito 6	1.37	1.13	1.87	1.18	1.03	1.35	0.87	0.91	0.72
PCON_03286	414	0	0	1	Similar to Uncharacterized protein C1259.12c; acc. no. O94712	CLTH,SPRY	nucl 10, cyto 8.5, extr 6, cyto_mito 6	1.37	1.13	1.87	1.18	1.03	1.35	0.87	0.91	0.72
PCON_03286	1542	0	0	1	Similar to Uncharacterized protein C1259.12c; acc. no. O94712	CLTH,SPRY	nucl 10, cyto 8.5, extr 6, cyto_mito 6	1.37	1.13	1.87	1.18	1.03	1.35	0.87	0.91	0.72
PCON_03286	2100	0	0	1	Similar to Uncharacterized protein C1259.12c; acc. no. O94712	CLTH,SPRY	nucl 10, cyto 8.5, extr 6, cyto_mito 6	1.37	1.13	1.87	1.18	1.03	1.35	0.87	0.91	0.72
PCON_03290	2343	0	0	1	Similar to hypothetical protein [Tuber melanosporum Mel28]; acc. no. XP_002840979	Zn_clus	nucl 25.5, cyto_nucl 14	79.03	60.1	97.61	49.54	40.21	54.43	0.68	0.67	0.56
PCON_03292	2711	0	0	0	Similar to hypothetical protein MYCGRDRAFT_34911 [Mycosphaerella graminicola IPO323]; acc. no. EGP91104	no hits above threshold	nucl 20, cyto_nucl 14, cyto 6	0.73	0.6	0.98	0.64	0.56	0.72	0.88	0.93	0.74
PCON_03301	3827	0	0	1	Similar to Hybrid signal transduction histidine kinase J; acc. no. Q54YZ9	HAMP,HATPase_c,Response_reg,HisKA	cyto 14.5, cyto_nucl 13, nucl 10.5	0.8	0.66	1.04	1.18	1.02	1.27	1.49	1.56	1.22
PCON_03316	2001	0	0	1	Protein of unknown function	Rcd1	nucl 19, cyto 5, mito 1, plas 1, pero 1	446.5	Inf	14767800	133.07	101.82	147.68	0	0	0
PCON_03316	2475	0	0	1	Protein of unknown function	Rcd1	nucl 19, cyto 5, mito 1, plas 1, pero 1	446.5	Inf	14767800	133.07	101.82	147.68	0	0	0
PCON_03316	3186	0	0	1	Protein of unknown function	Rcd1	nucl 19, cyto 5, mito 1, plas 1, pero 1	446.5	Inf	14767800	133.07	101.82	147.68	0	0	0
PCON_03317	2361	0	1	0	Similar to Probable di-and tripeptidase DUG2; acc. no. P38149	Peptidase_M20,WD40,M20_dimer	mito 10, cyto_nucl 8, nucl 7, cyto 7	1.54	1.28	2.06	1.45	1.27	1.64	0.94	0.99	0.8
PCON_03318	873	1	0	0	Similar to Protein disulfide-isomerase erp38; acc. no. Q92249	Thioredoxin,ERp29,Thioredoxin_2,Thioredoxin_8,Thioredoxin_7,Thioredoxin_6,AhpC-TSA,ERp29_N,Redoxin	extr 10, E.R. 7, cyto 5, golg 2, vacu 2	1.33	1.1	1.81	1.16	0.97	1.24	0.88	0.88	0.68
PCON_03318	1748	0	0	1	Similar to Protein disulfide-isomerase erp38; acc. no. Q92249	Thioredoxin,ERp29,Thioredoxin_2,Thioredoxin_8,Thioredoxin_7,Thioredoxin_6,AhpC-TSA,ERp29_N,Redoxin	extr 10, E.R. 7, cyto 5, golg 2, vacu 2	1.33	1.1	1.81	1.16	0.97	1.24	0.88	0.88	0.68
PCON_03322	1003	1	1	1	Similar to Signal recognition particle 68 kDa protein; acc. no. Q8BMA6	no hits above threshold	nucl 8.5, cyto_nucl 7.5, mito 6, pero 6, cyto 5.5	0.86	0.71	1.17	0.74	0.65	0.87	0.87	0.91	0.74
PCON_03325	1143	1	0	0	Similar to Probable squalene monooxygenase; acc. no. Q9C1W3	SE,DAO,FAD_binding_3	plas 9, E.R. 7, vacu 4, mito 2, pero 2, golg 2	1.21	1	1.61	0.26	0.22	0.29	0.21	0.22	0.18
PCON_03325	1622	0	1	1	Similar to Probable squalene monooxygenase; acc. no. Q9C1W3	SE,DAO,FAD_binding_3	plas 9, E.R. 7, vacu 4, mito 2, pero 2, golg 2	1.21	1	1.61	0.26	0.22	0.29	0.21	0.22	0.18
PCON_03326	192	0	0	0	Protein of unknown function	no hits above threshold	mito 14, nucl 6, cyto_nucl 6, cyto 4	0.88	0.7	1.17	1.19	0.98	1.36	1.41	1.4	1.17
PCON_03326	389	0	0	0	Protein of unknown function	no hits above threshold	mito 14, nucl 6, cyto_nucl 6, cyto 4	0.88	0.7	1.17	1.19	0.98	1.36	1.41	1.4	1.17
PCON_03327	2706	0	1	0	Similar to Anucleate primary sterigmata protein A; acc. no. Q00083	no hits above threshold	nucl 22.5, cyto_nucl 14.333, mito_nucl 12.166	0.8	0.66	1.07	1.35	1.18	1.53	1.69	1.79	1.42
PCON_03327	3667	0	1	0	Similar to Anucleate primary sterigmata protein A; acc. no. Q00083	no hits above threshold	nucl 22.5, cyto_nucl 14.333, mito_nucl 12.166	0.8	0.66	1.07	1.35	1.18	1.53	1.69	1.79	1.42
PCON_03328	856	0	0	1	Similar to Anucleate primary sterigmata protein A; acc. no. Q00083	Mcp5_PH	nucl 17, mito 4, cyto 3, extr 3	0.76	0.63	1.02	1.51	1.32	1.73	2	2.11	1.71
PCON_03331	95	0	0	1	Similar to Ferrochelatase, mitochondrial; acc. no. O57478	Ferrochelatase	mito 24.5, cyto_mito 14	1.95	1.58	2.58	1.27	1.09	1.47	0.67	0.69	0.57
PCON_03337	196	0	0	1	Similar to hypothetical protein [Tuber melanosporum Mel28]; acc. no. XP_002836755	zf-C3HC4_3	mito 17, nucl 7, cyto 3	0.83	0.69	1.13	1.11	0.97	1.27	1.34	1.41	1.13
PCON_03337	317	1	1	1	Similar to hypothetical protein [Tuber melanosporum Mel28]; acc. no. XP_002836755	zf-C3HC4_3	mito 17, nucl 7, cyto 3	0.83	0.69	1.13	1.11	0.97	1.27	1.34	1.41	1.13
PCON_03337	337	0	0	1	Similar to hypothetical protein [Tuber melanosporum Mel28]; acc. no. XP_002836755	zf-C3HC4_3	mito 17, nucl 7, cyto 3	0.83	0.69	1.13	1.11	0.97	1.27	1.34	1.41	1.13
PCON_03337	1308	0	0	1	Similar to hypothetical protein [Tuber melanosporum Mel28]; acc. no. XP_002836755	zf-C3HC4_3	mito 17, nucl 7, cyto 3	0.83	0.69	1.13	1.11	0.97	1.27	1.34	1.41	1.13
PCON_03337	1374	0	1	1	Similar to hypothetical protein [Tuber melanosporum Mel28]; acc. no. XP_002836755	zf-C3HC4_3	mito 17, nucl 7, cyto 3	0.83	0.69	1.13	1.11	0.97	1.27	1.34	1.41	1.13
PCON_03337	2557	1	0	1	Similar to hypothetical protein [Tuber melanosporum Mel28]; acc. no. XP_002836755	zf-C3HC4_3	mito 17, nucl 7, cyto 3	0.83	0.69	1.13	1.11	0.97	1.27	1.34	1.41	1.13
PCON_03337	2959	0	1	0	Similar to hypothetical protein [Tuber melanosporum Mel28]; acc. no. XP_002836755	zf-C3HC4_3	mito 17, nucl 7, cyto 3	0.83	0.69	1.13	1.11	0.97	1.27	1.34	1.41	1.13
PCON_03338	984	0	0	1	Similar to Nudix hydrolase 14, chloroplastic; acc. no. Q9SZ63	NUDIX	mito 16, nucl 5, cyto 2, plas 1, pero 1, E.R. 1, golg 1	1.04	0.86	1.42	1.07	0.9	1.23	1.03	1.05	0.87
PCON_03339	1463	0	0	1	Similar to hypothetical protein [Tuber melanosporum Mel28]; acc. no. XP_002836759	no hits above threshold	extr 16, mito 6, pero 2, nucl 1, cyto 1, cyto_nucl 1, golg 1	1.52	1.26	2.1	0.89	0.78	1.03	0.59	0.62	0.49
PCON_03339	1572	1	0	0	Similar to hypothetical protein [Tuber melanosporum Mel28]; acc. no. XP_002836759	no hits above threshold	extr 16, mito 6, pero 2, nucl 1, cyto 1, cyto_nucl 1, golg 1	1.52	1.26	2.1	0.89	0.78	1.03	0.59	0.62	0.49
PCON_03339	2049	0	0	1	Similar to hypothetical protein [Tuber melanosporum Mel28]; acc. no. XP_002836759	no hits above threshold	extr 16, mito 6, pero 2, nucl 1, cyto 1, cyto_nucl 1, golg 1	1.52	1.26	2.1	0.89	0.78	1.03	0.59	0.62	0.49
PCON_03339	2587	0	0	0	Similar to hypothetical protein [Tuber melanosporum Mel28]; acc. no. XP_002836759	no hits above threshold	extr 16, mito 6, pero 2, nucl 1, cyto 1, cyto_nucl 1, golg 1	1.52	1.26	2.1	0.89	0.78	1.03	0.59	0.62	0.49
PCON_03351	590	0	1	1	Similar to UPF0554 protein C2orf43 homolog; acc. no. Q5F477	DUF2305,Abhydrolase_6	cyto 12, cysk 9, mito 3, nucl 2	1.77	1.46	2.4	1.27	1.03	1.42	0.72	0.71	0.59
PCON_03352	2591	0	0	1	Similar to Putative ankyrin repeat protein L93; acc. no. Q5UPG5	Ank_2,Ank_4,Ank_5,Ank,Ank_3	cyto 9.5, nucl 8, cyto_mito 8, mito 5.5, pero 2	10.52	8.56	13.49	4.03	3.28	4.35	0.39	0.38	0.32
PCON_03356	1887	0	0	1	Similar to Tetratricopeptide repeat protein 1; acc. no. O42668	TPR_11,TPR_2,TPR_1,TPR_14,TPR_19,TPR_12,TPR_8,TPR_16,TPR_6,TPR_17,Apc3,TPR_7,TPR_10	nucl 18, mito 4, cyto 4, cyto_mito 4	0.91	0.75	1.22	0.98	0.86	1.11	1.08	1.14	0.91
PCON_03356	4258	0	0	1	Similar to Tetratricopeptide repeat protein 1; acc. no. O42668	TPR_11,TPR_2,TPR_1,TPR_14,TPR_19,TPR_12,TPR_8,TPR_16,TPR_6,TPR_17,Apc3,TPR_7,TPR_10	nucl 18, mito 4, cyto 4, cyto_mito 4	0.91	0.75	1.22	0.98	0.86	1.11	1.08	1.14	0.91
PCON_03356	4275	1	1	1	Similar to Tetratricopeptide repeat protein 1; acc. no. O42668	TPR_11,TPR_2,TPR_1,TPR_14,TPR_19,TPR_12,TPR_8,TPR_16,TPR_6,TPR_17,Apc3,TPR_7,TPR_10	nucl 18, mito 4, cyto 4, cyto_mito 4	0.91	0.75	1.22	0.98	0.86	1.11	1.08	1.14	0.91
PCON_03358	882	1	0	0	Similar to hypothetical protein [Tuber melanosporum Mel28]; acc. no. XP_002838775	no hits above threshold	cyto 8, nucl 7, cysk 7, pero 3	0.75	0.62	1	0.83	0.73	0.94	1.11	1.18	0.94
PCON_03358	1512	1	1	1	Similar to hypothetical protein [Tuber melanosporum Mel28]; acc. no. XP_002838775	no hits above threshold	cyto 8, nucl 7, cysk 7, pero 3	0.75	0.62	1	0.83	0.73	0.94	1.11	1.18	0.94
PCON_03358	2831	1	0	0	Similar to hypothetical protein [Tuber melanosporum Mel28]; acc. no. XP_002838775	no hits above threshold	cyto 8, nucl 7, cysk 7, pero 3	0.75	0.62	1	0.83	0.73	0.94	1.11	1.18	0.94
PCON_03358	3659	1	0	0	Similar to hypothetical protein [Tuber melanosporum Mel28]; acc. no. XP_002838775	no hits above threshold	cyto 8, nucl 7, cysk 7, pero 3	0.75	0.62	1	0.83	0.73	0.94	1.11	1.18	0.94
PCON_03363	1221	0	0	1	Similar to Cell cycle serine/threonine-protein kinase hsk1; acc. no. P50582	Pkinase,Pkinase_Tyr	nucl 12.5, mito 10, cyto_nucl 8.5, cyto 3.5	2.62	2.14	3.44	2.7	2.3	3.04	1.04	1.07	0.88
PCON_03384	1190	0	0	1	Similar to Probable glucose transporter rco-3; acc. no. Q92253	Sugar_tr,MFS_1,MFS_2	plas 21, E.R. 4	0.41	0.33	0.54	0.44	0.39	0.5	1.1	1.16	0.93
PCON_03388	1275	0	0	0	Protein of unknown function	no hits above threshold	nucl 11.5, cyto_nucl 9, cyto 5.5, mito 5, extr 2, cysk 2	n.d.	Inf	2546450	25.48	21.16	25.46	0	0	0
PCON_03389	1207	0	0	1	Protein of unknown function	no hits above threshold	nucl 12, cyto_nucl 9.5, mito 9, cyto 5	315	Inf	27940600	203.82	159.72	279.41	n.d.	0	0
PCON_03394	43	0	0	1	Protein of unknown function	no hits above threshold	cysk 22, nucl 3, cyto_nucl 3	21.08	17.15	29.45	34.46	29.91	41.55	1.66	1.74	1.41
PCON_03405	861	0	0	1	Protein of unknown function	no hits above threshold	plas 27	3.91	3.23	5.18	2.98	2.54	3.36	0.76	0.79	0.65
PCON_03408	297	0	0	0	Similar to Phosphoethanolamine N-methyltransferase 2; acc. no. Q944H0	Methyltransf_23,Methyltransf_11	cysk 11, cyto 5, pero 5, cyto_pero 5	1.58	1.28	2.03	1.92	1.54	2.07	1.25	1.21	1.02
PCON_03408	298	0	0	0	Similar to Phosphoethanolamine N-methyltransferase 2; acc. no. Q944H0	Methyltransf_23,Methyltransf_11	cysk 11, cyto 5, pero 5, cyto_pero 5	1.58	1.28	2.03	1.92	1.54	2.07	1.25	1.21	1.02
PCON_03408	654	0	0	1	Similar to Phosphoethanolamine N-methyltransferase 2; acc. no. Q944H0	Methyltransf_23,Methyltransf_11	cysk 11, cyto 5, pero 5, cyto_pero 5	1.58	1.28	2.03	1.92	1.54	2.07	1.25	1.21	1.02
PCON_03408	659	0	0	1	Similar to Phosphoethanolamine N-methyltransferase 2; acc. no. Q944H0	Methyltransf_23,Methyltransf_11	cysk 11, cyto 5, pero 5, cyto_pero 5	1.58	1.28	2.03	1.92	1.54	2.07	1.25	1.21	1.02
PCON_03412	1256	0	0	1	Similar to Trafficking protein particle complex subunit 10; acc. no. Q556Z3	TRAPPC10,Foie-gras_1	cyto 12.5, cyto_nucl 11.5, nucl 7.5, mito 4	1.08	0.9	1.46	0.99	0.86	1.12	0.91	0.96	0.76
PCON_03412	1705	0	0	1	Similar to Trafficking protein particle complex subunit 10; acc. no. Q556Z3	TRAPPC10,Foie-gras_1	cyto 12.5, cyto_nucl 11.5, nucl 7.5, mito 4	1.08	0.9	1.46	0.99	0.86	1.12	0.91	0.96	0.76
PCON_03412	1995	0	0	1	Similar to Trafficking protein particle complex subunit 10; acc. no. Q556Z3	TRAPPC10,Foie-gras_1	cyto 12.5, cyto_nucl 11.5, nucl 7.5, mito 4	1.08	0.9	1.46	0.99	0.86	1.12	0.91	0.96	0.76
PCON_03412	2165	1	1	1	Similar to Trafficking protein particle complex subunit 10; acc. no. Q556Z3	TRAPPC10,Foie-gras_1	cyto 12.5, cyto_nucl 11.5, nucl 7.5, mito 4	1.08	0.9	1.46	0.99	0.86	1.12	0.91	0.96	0.76
PCON_03412	2499	0	0	1	Similar to Trafficking protein particle complex subunit 10; acc. no. Q556Z3	TRAPPC10,Foie-gras_1	cyto 12.5, cyto_nucl 11.5, nucl 7.5, mito 4	1.08	0.9	1.46	0.99	0.86	1.12	0.91	0.96	0.76
PCON_03412	3977	0	0	1	Similar to Trafficking protein particle complex subunit 10; acc. no. Q556Z3	TRAPPC10,Foie-gras_1	cyto 12.5, cyto_nucl 11.5, nucl 7.5, mito 4	1.08	0.9	1.46	0.99	0.86	1.12	0.91	0.96	0.76
PCON_03414	1102	0	1	0	Similar to hypothetical protein [Tuber melanosporum Mel28]; acc. no. XP_002839417	Velvet	nucl 20.5, cyto_nucl 13.5, cyto 5.5	0.69	0.54	0.87	1.01	0.88	1.14	1.53	1.61	1.31
PCON_03414	1323	0	1	1	Similar to hypothetical protein [Tuber melanosporum Mel28]; acc. no. XP_002839417	Velvet	nucl 20.5, cyto_nucl 13.5, cyto 5.5	0.69	0.54	0.87	1.01	0.88	1.14	1.53	1.61	1.31
PCON_03414	1648	0	0	1	Similar to hypothetical protein [Tuber melanosporum Mel28]; acc. no. XP_002839417	Velvet	nucl 20.5, cyto_nucl 13.5, cyto 5.5	0.69	0.54	0.87	1.01	0.88	1.14	1.53	1.61	1.31
PCON_03414	1721	0	1	0	Similar to hypothetical protein [Tuber melanosporum Mel28]; acc. no. XP_002839417	Velvet	nucl 20.5, cyto_nucl 13.5, cyto 5.5	0.69	0.54	0.87	1.01	0.88	1.14	1.53	1.61	1.31
PCON_03414	2195	0	1	1	Similar to hypothetical protein [Tuber melanosporum Mel28]; acc. no. XP_002839417	Velvet	nucl 20.5, cyto_nucl 13.5, cyto 5.5	0.69	0.54	0.87	1.01	0.88	1.14	1.53	1.61	1.31
PCON_03414	2214	1	0	0	Similar to hypothetical protein [Tuber melanosporum Mel28]; acc. no. XP_002839417	Velvet	nucl 20.5, cyto_nucl 13.5, cyto 5.5	0.69	0.54	0.87	1.01	0.88	1.14	1.53	1.61	1.31
PCON_03418	1770	0	0	1	Protein of unknown function	no hits above threshold	nucl 16, mito 10	0.67	0.55	0.89	1.04	0.9	1.18	1.55	1.63	1.32
PCON_03418	2174	0	0	1	Protein of unknown function	no hits above threshold	nucl 16, mito 10	0.67	0.55	0.89	1.04	0.9	1.18	1.55	1.63	1.32
PCON_03420	738	0	0	1	Similar to PQ-loop repeat-containing protein 2; acc. no. Q6ZP29	PQ-loop	plas 13, extr 8, E.R. 3, nucl 2	1.61	1.33	2.15	0.92	0.79	1.01	0.57	0.59	0.47
PCON_03420	935	1	0	0	Similar to PQ-loop repeat-containing protein 2; acc. no. Q6ZP29	PQ-loop	plas 13, extr 8, E.R. 3, nucl 2	1.61	1.33	2.15	0.92	0.79	1.01	0.57	0.59	0.47
PCON_03420	1201	0	0	1	Similar to PQ-loop repeat-containing protein 2; acc. no. Q6ZP29	PQ-loop	plas 13, extr 8, E.R. 3, nucl 2	1.61	1.33	2.15	0.92	0.79	1.01	0.57	0.59	0.47
PCON_03420	1627	0	0	1	Similar to PQ-loop repeat-containing protein 2; acc. no. Q6ZP29	PQ-loop	plas 13, extr 8, E.R. 3, nucl 2	1.61	1.33	2.15	0.92	0.79	1.01	0.57	0.59	0.47
PCON_03421	2084	0	0	0	Similar to Phytoene dehydrogenase; acc. no. P21334	Amino_oxidase,NAD_binding_8,DAO	mito 14, extr 5, pero 3, cyto 2.5, cyto_nucl 2.5	25.09	17.91	28.26	1.4	1.1	1.49	0.06	0.06	0.05
PCON_03423	727	0	0	1	Similar to Bifunctional lycopene cyclase/phytoene synthase; acc. no. Q0V6M5	SQS_PSY	plas 21, E.R. 3, vacu 2	39.21	23.85	38.65	1.23	0.94	1.29	0.04	0.04	0.03
PCON_03423	1815	0	1	0	Similar to Bifunctional lycopene cyclase/phytoene synthase; acc. no. Q0V6M5	SQS_PSY	plas 21, E.R. 3, vacu 2	39.21	23.85	38.65	1.23	0.94	1.29	0.04	0.04	0.03
PCON_03426	1390	0	0	1	Similar to Cytochrome P450 83A1; acc. no. P48421	p450	mito 8, extr 5, cyto 4, plas 4, E.R. 3, nucl 1, pero 1, golg 1	76.97	52.26	87.48	151.37	128.53	165.14	2.38	2.46	1.89
PCON_03426	1544	0	0	0	Similar to Cytochrome P450 83A1; acc. no. P48421	p450	mito 8, extr 5, cyto 4, plas 4, E.R. 3, nucl 1, pero 1, golg 1	76.97	52.26	87.48	151.37	128.53	165.14	2.38	2.46	1.89
PCON_03433	671	0	0	1	Similar to La protein homolog; acc. no. P87058	La,RRM_6	cyto 18, nucl 6, cysk 2	1.09	0.88	1.44	0.91	0.79	1.02	0.86	0.9	0.71
PCON_03434	844	0	0	1	Similar to Exosome complex component csl4; acc. no. O59821	EXOSC1,ECR1_N	mito 23, cyto 4	1.04	0.86	1.41	1.12	0.97	1.29	1.08	1.13	0.92
PCON_03439	260	1	1	1	Similar to Putative sulfate transporter YPR003C; acc. no. P53394	Sulfate_transp,Sulfate_tra_GLY,STAS	plas 27	2.02	1.67	2.62	2.97	2.57	3.18	1.48	1.54	1.21
PCON_03440	1102	0	0	1	Similar to Saccharolysin; acc. no. P25375	Peptidase_M3	cyto 16.5, cyto_nucl 11.5, nucl 5.5, vacu 2	1.92	1.58	2.56	1.74	1.52	1.97	0.91	0.96	0.77
PCON_03440	1525	1	1	1	Similar to Saccharolysin; acc. no. P25375	Peptidase_M3	cyto 16.5, cyto_nucl 11.5, nucl 5.5, vacu 2	1.92	1.58	2.56	1.74	1.52	1.97	0.91	0.96	0.77
PCON_03440	2229	0	0	1	Similar to Saccharolysin; acc. no. P25375	Peptidase_M3	cyto 16.5, cyto_nucl 11.5, nucl 5.5, vacu 2	1.92	1.58	2.56	1.74	1.52	1.97	0.91	0.96	0.77
PCON_03442	3814	0	1	0	Similar to Putative fungistatic metabolite; acc. no. P84675	WSC	extr 23, plas 3	0.46	0.36	0.58	0.2	0.17	0.22	0.45	0.47	0.38
PCON_03445	1692	0	0	1	Similar to Uncharacterized transporter C1529.01; acc. no. Q9USN4	MFS_1,Sugar_tr	plas 27	1.36	1.12	1.8	1.25	1.09	1.41	0.92	0.97	0.78
PCON_03447	548	0	0	1	Protein of unknown function	no hits above threshold	plas 19, nucl 3, mito 3, mito_nucl 3	1924.8	Inf	80997900	826.23	617.01	809.98	0	0	0
PCON_03448	1620	0	1	1	Similar to Formate dehydrogenase; acc. no. Q07103	2-Hacid_dh_C,2-Hacid_dh	cyto 11.5, cyto_nucl 7, extr 5, mito 4, E.R. 4	1.48	1.21	1.96	1.18	1.01	1.29	0.81	0.84	0.66
PCON_03448	1707	1	1	1	Similar to Formate dehydrogenase; acc. no. Q07103	2-Hacid_dh_C,2-Hacid_dh	cyto 11.5, cyto_nucl 7, extr 5, mito 4, E.R. 4	1.48	1.21	1.96	1.18	1.01	1.29	0.81	0.84	0.66
PCON_03448	2184	0	0	0	Similar to Formate dehydrogenase; acc. no. Q07103	2-Hacid_dh_C,2-Hacid_dh	cyto 11.5, cyto_nucl 7, extr 5, mito 4, E.R. 4	1.48	1.21	1.96	1.18	1.01	1.29	0.81	0.84	0.66
PCON_03449	452	0	0	1	Similar to Uncharacterized RING finger protein C4G3.12c; acc. no. P87237	zf-RING_2,zf-rbx1,zf-C3HC4,zf-C3HC4_2,zf-RING_5	cyto_nucl 11.833, nucl 11.5, cyto 11, cyto_pero 7.833	1209.94	996.19	1324.02	1439.83	1447.41	1281.5	n.d.	1.45	0.97
PCON_03451	120	0	0	1	Similar to Ferric/cupric reductase transmembrane component 2; acc. no. P36033	NAD_binding_6,Ferric_reduct,FAD_binding_8	plas 22, E.R. 3	0.44	0.36	0.6	0.77	0.66	0.91	1.76	1.85	1.51
PCON_03451	214	0	0	1	Similar to Ferric/cupric reductase transmembrane component 2; acc. no. P36033	NAD_binding_6,Ferric_reduct,FAD_binding_8	plas 22, E.R. 3	0.44	0.36	0.6	0.77	0.66	0.91	1.76	1.85	1.51
PCON_03451	463	0	0	1	Similar to Ferric/cupric reductase transmembrane component 2; acc. no. P36033	NAD_binding_6,Ferric_reduct,FAD_binding_8	plas 22, E.R. 3	0.44	0.36	0.6	0.77	0.66	0.91	1.76	1.85	1.51
PCON_03451	731	0	0	1	Similar to Ferric/cupric reductase transmembrane component 2; acc. no. P36033	NAD_binding_6,Ferric_reduct,FAD_binding_8	plas 22, E.R. 3	0.44	0.36	0.6	0.77	0.66	0.91	1.76	1.85	1.51
PCON_03451	779	0	0	1	Similar to Ferric/cupric reductase transmembrane component 2; acc. no. P36033	NAD_binding_6,Ferric_reduct,FAD_binding_8	plas 22, E.R. 3	0.44	0.36	0.6	0.77	0.66	0.91	1.76	1.85	1.51
PCON_03451	2259	0	0	1	Similar to Ferric/cupric reductase transmembrane component 2; acc. no. P36033	NAD_binding_6,Ferric_reduct,FAD_binding_8	plas 22, E.R. 3	0.44	0.36	0.6	0.77	0.66	0.91	1.76	1.85	1.51
PCON_03451	2980	0	0	0	Similar to Ferric/cupric reductase transmembrane component 2; acc. no. P36033	NAD_binding_6,Ferric_reduct,FAD_binding_8	plas 22, E.R. 3	0.44	0.36	0.6	0.77	0.66	0.91	1.76	1.85	1.51
PCON_03454	900	0	1	0	Similar to Ubiquitin carboxyl-terminal hydrolase 2; acc. no. Q9UUB6	Peptidase_C12,Rad21_Rec8_N,Rad21_Rec8	cysk 14, nucl 9, cyto 3	2.62	2.17	3.59	2.36	2.06	2.74	0.9	0.95	0.76
PCON_03454	1157	0	0	1	Similar to Ubiquitin carboxyl-terminal hydrolase 2; acc. no. Q9UUB6	Peptidase_C12,Rad21_Rec8_N,Rad21_Rec8	cysk 14, nucl 9, cyto 3	2.62	2.17	3.59	2.36	2.06	2.74	0.9	0.95	0.76
PCON_03455	340	1	0	0	Similar to Polyubiquitin; acc. no. P0CG74	ubiquitin,Rad60-SLD,Ubiquitin_2,Telomere_Sde2,Rad60-SLD_2,DUF2407	cyto_nucl 17, nucl 15, cyto 9	1.79	1.48	2.39	1.22	1.07	1.39	0.68	0.72	0.58
PCON_03455	873	0	0	0	Similar to Polyubiquitin; acc. no. P0CG74	ubiquitin,Rad60-SLD,Ubiquitin_2,Telomere_Sde2,Rad60-SLD_2,DUF2407	cyto_nucl 17, nucl 15, cyto 9	1.79	1.48	2.39	1.22	1.07	1.39	0.68	0.72	0.58
PCON_03455	961	0	0	0	Similar to Polyubiquitin; acc. no. P0CG74	ubiquitin,Rad60-SLD,Ubiquitin_2,Telomere_Sde2,Rad60-SLD_2,DUF2407	cyto_nucl 17, nucl 15, cyto 9	1.79	1.48	2.39	1.22	1.07	1.39	0.68	0.72	0.58
PCON_03461	744	0	0	1	Similar to Myosin regulatory light chain 1; acc. no. Q9UUG5	EF-hand_7,EF-hand_1,EF-hand_6,EF-hand_5,EF-hand_8	nucl 14.5, mito_nucl 11.666, cyto_nucl 10.833, mito 7.5, cyto 5	1.48	1.2	1.97	1.07	0.86	1.18	0.74	0.72	0.6
PCON_03465	367	0	0	1	Protein of unknown function	no hits above threshold	cyto 11.5, cyto_mito 10, mito 7.5, nucl 4, extr 3	98.38	81.14	103.6	49.85	38.21	47.22	0.51	0.47	0.46
PCON_03470	872	0	0	1	Similar to Aminoglycoside 3&apos; acc. no. P13250	APH	nucl 15, cyto_nucl 13, cyto 9	1.7	1.4	2.24	2.25	1.89	2.51	1.33	1.35	1.12
PCON_03470	1828	0	0	0	Similar to Aminoglycoside 3&apos; acc. no. P13250	APH	nucl 15, cyto_nucl 13, cyto 9	1.7	1.4	2.24	2.25	1.89	2.51	1.33	1.35	1.12
PCON_03477	229	0	0	1	Protein of unknown function	no hits above threshold	nucl 20.5, cyto_nucl 13.833, cyto 4, cyto_mito 3.499	26.43	20.53	35.01	44.02	35.48	50.83	1.77	1.73	1.45
PCON_03477	345	0	0	1	Protein of unknown function	no hits above threshold	nucl 20.5, cyto_nucl 13.833, cyto 4, cyto_mito 3.499	26.43	20.53	35.01	44.02	35.48	50.83	1.77	1.73	1.45
PCON_03479	1272	0	0	1	Similar to Meiotically up-regulated gene 56 protein; acc. no. O13992	PH_4,Spo7_2_N,PH	nucl 19.5, cyto_nucl 13.5, cyto 6.5	1.32	1.1	1.79	1.41	1.23	1.61	1.06	1.12	0.9
PCON_03479	3335	0	0	1	Similar to Meiotically up-regulated gene 56 protein; acc. no. O13992	PH_4,Spo7_2_N,PH	nucl 19.5, cyto_nucl 13.5, cyto 6.5	1.32	1.1	1.79	1.41	1.23	1.61	1.06	1.12	0.9
PCON_03480	2504	0	1	0	Similar to hypothetical protein [Tuber melanosporum Mel28]; acc. no. XP_002841815	no hits above threshold	mito 8.5, plas 8, cyto_mito 8, cyto 6.5, nucl 4	1.04	0.86	1.37	1.21	1.05	1.36	1.17	1.22	0.99
PCON_03482	678	0	0	1	Similar to PDZ domain-containing protein C1685.05; acc. no. O74325	PDZ_1,PDZ_2,Trypsin_2,PDZ	mito 15, nucl 5, pero 4, cyto 3	4.38	3.63	5.9	4.69	4.09	5.38	1.07	1.13	0.91
PCON_03482	1078	0	0	1	Similar to PDZ domain-containing protein C1685.05; acc. no. O74325	PDZ_1,PDZ_2,Trypsin_2,PDZ	mito 15, nucl 5, pero 4, cyto 3	4.38	3.63	5.9	4.69	4.09	5.38	1.07	1.13	0.91
PCON_03482	2116	0	0	1	Similar to PDZ domain-containing protein C1685.05; acc. no. O74325	PDZ_1,PDZ_2,Trypsin_2,PDZ	mito 15, nucl 5, pero 4, cyto 3	4.38	3.63	5.9	4.69	4.09	5.38	1.07	1.13	0.91
PCON_03482	2583	0	0	1	Similar to PDZ domain-containing protein C1685.05; acc. no. O74325	PDZ_1,PDZ_2,Trypsin_2,PDZ	mito 15, nucl 5, pero 4, cyto 3	4.38	3.63	5.9	4.69	4.09	5.38	1.07	1.13	0.91
PCON_03482	3178	0	0	1	Similar to PDZ domain-containing protein C1685.05; acc. no. O74325	PDZ_1,PDZ_2,Trypsin_2,PDZ	mito 15, nucl 5, pero 4, cyto 3	4.38	3.63	5.9	4.69	4.09	5.38	1.07	1.13	0.91
PCON_03482	3217	0	1	0	Similar to PDZ domain-containing protein C1685.05; acc. no. O74325	PDZ_1,PDZ_2,Trypsin_2,PDZ	mito 15, nucl 5, pero 4, cyto 3	4.38	3.63	5.9	4.69	4.09	5.38	1.07	1.13	0.91
PCON_03488	590	0	1	0	Similar to Pre-mRNA-processing protein prp40; acc. no. O14176	FF,WW	nucl 23, cyto 2	1.03	0.85	1.4	0.89	0.78	1.04	0.87	0.92	0.74
PCON_03488	1197	0	0	1	Similar to Pre-mRNA-processing protein prp40; acc. no. O14176	FF,WW	nucl 23, cyto 2	1.03	0.85	1.4	0.89	0.78	1.04	0.87	0.92	0.74
PCON_03488	1518	0	0	1	Similar to Pre-mRNA-processing protein prp40; acc. no. O14176	FF,WW	nucl 23, cyto 2	1.03	0.85	1.4	0.89	0.78	1.04	0.87	0.92	0.74
PCON_03488	2248	0	0	1	Similar to Pre-mRNA-processing protein prp40; acc. no. O14176	FF,WW	nucl 23, cyto 2	1.03	0.85	1.4	0.89	0.78	1.04	0.87	0.92	0.74
PCON_03494	1181	0	0	0	Similar to Uncharacterized protein C16C9.01c; acc. no. Q09839	PfkB	cyto 16, cysk 10	1.01	0.82	1.34	1.03	0.9	1.18	1.04	1.1	0.88
PCON_03503	124	1	0	0	Similar to Putative ankyrin repeat protein L93; acc. no. Q5UPG5	Ank_2,Ank_4,Ank_5,Ank,Ank_3,Pox_G5	cyto 20, cyto_nucl 18.5, nucl 7	0.76	0.62	1	1.41	1.23	1.6	1.88	1.99	1.6
PCON_03503	309	0	0	0	Similar to Putative ankyrin repeat protein L93; acc. no. Q5UPG5	Ank_2,Ank_4,Ank_5,Ank,Ank_3,Pox_G5	cyto 20, cyto_nucl 18.5, nucl 7	0.76	0.62	1	1.41	1.23	1.6	1.88	1.99	1.6
PCON_03503	366	1	1	1	Similar to Putative ankyrin repeat protein L93; acc. no. Q5UPG5	Ank_2,Ank_4,Ank_5,Ank,Ank_3,Pox_G5	cyto 20, cyto_nucl 18.5, nucl 7	0.76	0.62	1	1.41	1.23	1.6	1.88	1.99	1.6
PCON_03503	2053	1	0	1	Similar to Putative ankyrin repeat protein L93; acc. no. Q5UPG5	Ank_2,Ank_4,Ank_5,Ank,Ank_3,Pox_G5	cyto 20, cyto_nucl 18.5, nucl 7	0.76	0.62	1	1.41	1.23	1.6	1.88	1.99	1.6
PCON_03504	2431	1	0	0	Similar to Protein msp1, mitochondrial; acc. no. P87320	Dynamin_N,Dynamin_M	mito 26, cyto_mito 14.5	0.83	0.69	1.12	0.87	0.75	0.97	1.05	1.1	0.87
PCON_03506	41	1	1	1	Similar to Phosphate-repressible phosphate permease; acc. no. P15710	PHO4	plas 20, vacu 3, mito 2	0.59	0.48	0.79	0.59	0.51	0.65	1	1.05	0.83
PCON_03506	434	1	1	0	Similar to Phosphate-repressible phosphate permease; acc. no. P15710	PHO4	plas 20, vacu 3, mito 2	0.59	0.48	0.79	0.59	0.51	0.65	1	1.05	0.83
PCON_03506	435	1	0	0	Similar to Phosphate-repressible phosphate permease; acc. no. P15710	PHO4	plas 20, vacu 3, mito 2	0.59	0.48	0.79	0.59	0.51	0.65	1	1.05	0.83
PCON_03506	463	1	1	1	Similar to Phosphate-repressible phosphate permease; acc. no. P15710	PHO4	plas 20, vacu 3, mito 2	0.59	0.48	0.79	0.59	0.51	0.65	1	1.05	0.83
PCON_03506	509	1	1	1	Similar to Phosphate-repressible phosphate permease; acc. no. P15710	PHO4	plas 20, vacu 3, mito 2	0.59	0.48	0.79	0.59	0.51	0.65	1	1.05	0.83
PCON_03506	575	1	1	1	Similar to Phosphate-repressible phosphate permease; acc. no. P15710	PHO4	plas 20, vacu 3, mito 2	0.59	0.48	0.79	0.59	0.51	0.65	1	1.05	0.83
PCON_03506	683	0	1	1	Similar to Phosphate-repressible phosphate permease; acc. no. P15710	PHO4	plas 20, vacu 3, mito 2	0.59	0.48	0.79	0.59	0.51	0.65	1	1.05	0.83
PCON_03506	839	1	1	1	Similar to Phosphate-repressible phosphate permease; acc. no. P15710	PHO4	plas 20, vacu 3, mito 2	0.59	0.48	0.79	0.59	0.51	0.65	1	1.05	0.83
PCON_03506	861	1	1	1	Similar to Phosphate-repressible phosphate permease; acc. no. P15710	PHO4	plas 20, vacu 3, mito 2	0.59	0.48	0.79	0.59	0.51	0.65	1	1.05	0.83
PCON_03512	117	0	1	1	Similar to Ankyrin repeat and SAM domain-containing protein 3; acc. no. Q9CZK6	Ank_2,Ank,Ank_5,Ank_4,Ank_3,AAA_16	mito 14, nucl 9.5, cyto_nucl 6, cyto 1.5	0.92	0.73	1.17	1.32	1.16	1.47	1.5	1.59	1.26
PCON_03512	151	1	1	1	Similar to Ankyrin repeat and SAM domain-containing protein 3; acc. no. Q9CZK6	Ank_2,Ank,Ank_5,Ank_4,Ank_3,AAA_16	mito 14, nucl 9.5, cyto_nucl 6, cyto 1.5	0.92	0.73	1.17	1.32	1.16	1.47	1.5	1.59	1.26
PCON_03512	193	1	1	1	Similar to Ankyrin repeat and SAM domain-containing protein 3; acc. no. Q9CZK6	Ank_2,Ank,Ank_5,Ank_4,Ank_3,AAA_16	mito 14, nucl 9.5, cyto_nucl 6, cyto 1.5	0.92	0.73	1.17	1.32	1.16	1.47	1.5	1.59	1.26
PCON_03512	211	1	1	1	Similar to Ankyrin repeat and SAM domain-containing protein 3; acc. no. Q9CZK6	Ank_2,Ank,Ank_5,Ank_4,Ank_3,AAA_16	mito 14, nucl 9.5, cyto_nucl 6, cyto 1.5	0.92	0.73	1.17	1.32	1.16	1.47	1.5	1.59	1.26
PCON_03512	226	1	0	1	Similar to Ankyrin repeat and SAM domain-containing protein 3; acc. no. Q9CZK6	Ank_2,Ank,Ank_5,Ank_4,Ank_3,AAA_16	mito 14, nucl 9.5, cyto_nucl 6, cyto 1.5	0.92	0.73	1.17	1.32	1.16	1.47	1.5	1.59	1.26
PCON_03512	315	1	1	1	Similar to Ankyrin repeat and SAM domain-containing protein 3; acc. no. Q9CZK6	Ank_2,Ank,Ank_5,Ank_4,Ank_3,AAA_16	mito 14, nucl 9.5, cyto_nucl 6, cyto 1.5	0.92	0.73	1.17	1.32	1.16	1.47	1.5	1.59	1.26
PCON_03512	346	1	1	1	Similar to Ankyrin repeat and SAM domain-containing protein 3; acc. no. Q9CZK6	Ank_2,Ank,Ank_5,Ank_4,Ank_3,AAA_16	mito 14, nucl 9.5, cyto_nucl 6, cyto 1.5	0.92	0.73	1.17	1.32	1.16	1.47	1.5	1.59	1.26
PCON_03512	422	1	1	1	Similar to Ankyrin repeat and SAM domain-containing protein 3; acc. no. Q9CZK6	Ank_2,Ank,Ank_5,Ank_4,Ank_3,AAA_16	mito 14, nucl 9.5, cyto_nucl 6, cyto 1.5	0.92	0.73	1.17	1.32	1.16	1.47	1.5	1.59	1.26
PCON_03512	436	1	1	1	Similar to Ankyrin repeat and SAM domain-containing protein 3; acc. no. Q9CZK6	Ank_2,Ank,Ank_5,Ank_4,Ank_3,AAA_16	mito 14, nucl 9.5, cyto_nucl 6, cyto 1.5	0.92	0.73	1.17	1.32	1.16	1.47	1.5	1.59	1.26
PCON_03512	787	1	1	1	Similar to Ankyrin repeat and SAM domain-containing protein 3; acc. no. Q9CZK6	Ank_2,Ank,Ank_5,Ank_4,Ank_3,AAA_16	mito 14, nucl 9.5, cyto_nucl 6, cyto 1.5	0.92	0.73	1.17	1.32	1.16	1.47	1.5	1.59	1.26
PCON_03512	790	1	1	1	Similar to Ankyrin repeat and SAM domain-containing protein 3; acc. no. Q9CZK6	Ank_2,Ank,Ank_5,Ank_4,Ank_3,AAA_16	mito 14, nucl 9.5, cyto_nucl 6, cyto 1.5	0.92	0.73	1.17	1.32	1.16	1.47	1.5	1.59	1.26
PCON_03512	894	1	1	1	Similar to Ankyrin repeat and SAM domain-containing protein 3; acc. no. Q9CZK6	Ank_2,Ank,Ank_5,Ank_4,Ank_3,AAA_16	mito 14, nucl 9.5, cyto_nucl 6, cyto 1.5	0.92	0.73	1.17	1.32	1.16	1.47	1.5	1.59	1.26
PCON_03512	900	1	1	1	Similar to Ankyrin repeat and SAM domain-containing protein 3; acc. no. Q9CZK6	Ank_2,Ank,Ank_5,Ank_4,Ank_3,AAA_16	mito 14, nucl 9.5, cyto_nucl 6, cyto 1.5	0.92	0.73	1.17	1.32	1.16	1.47	1.5	1.59	1.26
PCON_03512	1283	1	1	1	Similar to Ankyrin repeat and SAM domain-containing protein 3; acc. no. Q9CZK6	Ank_2,Ank,Ank_5,Ank_4,Ank_3,AAA_16	mito 14, nucl 9.5, cyto_nucl 6, cyto 1.5	0.92	0.73	1.17	1.32	1.16	1.47	1.5	1.59	1.26
PCON_03512	1310	1	1	1	Similar to Ankyrin repeat and SAM domain-containing protein 3; acc. no. Q9CZK6	Ank_2,Ank,Ank_5,Ank_4,Ank_3,AAA_16	mito 14, nucl 9.5, cyto_nucl 6, cyto 1.5	0.92	0.73	1.17	1.32	1.16	1.47	1.5	1.59	1.26
PCON_03512	1431	1	1	1	Similar to Ankyrin repeat and SAM domain-containing protein 3; acc. no. Q9CZK6	Ank_2,Ank,Ank_5,Ank_4,Ank_3,AAA_16	mito 14, nucl 9.5, cyto_nucl 6, cyto 1.5	0.92	0.73	1.17	1.32	1.16	1.47	1.5	1.59	1.26
PCON_03512	1450	1	1	1	Similar to Ankyrin repeat and SAM domain-containing protein 3; acc. no. Q9CZK6	Ank_2,Ank,Ank_5,Ank_4,Ank_3,AAA_16	mito 14, nucl 9.5, cyto_nucl 6, cyto 1.5	0.92	0.73	1.17	1.32	1.16	1.47	1.5	1.59	1.26
PCON_03512	1641	1	1	1	Similar to Ankyrin repeat and SAM domain-containing protein 3; acc. no. Q9CZK6	Ank_2,Ank,Ank_5,Ank_4,Ank_3,AAA_16	mito 14, nucl 9.5, cyto_nucl 6, cyto 1.5	0.92	0.73	1.17	1.32	1.16	1.47	1.5	1.59	1.26
PCON_03512	1664	0	1	1	Similar to Ankyrin repeat and SAM domain-containing protein 3; acc. no. Q9CZK6	Ank_2,Ank,Ank_5,Ank_4,Ank_3,AAA_16	mito 14, nucl 9.5, cyto_nucl 6, cyto 1.5	0.92	0.73	1.17	1.32	1.16	1.47	1.5	1.59	1.26
PCON_03512	1667	1	1	1	Similar to Ankyrin repeat and SAM domain-containing protein 3; acc. no. Q9CZK6	Ank_2,Ank,Ank_5,Ank_4,Ank_3,AAA_16	mito 14, nucl 9.5, cyto_nucl 6, cyto 1.5	0.92	0.73	1.17	1.32	1.16	1.47	1.5	1.59	1.26
PCON_03512	1759	1	1	0	Similar to Ankyrin repeat and SAM domain-containing protein 3; acc. no. Q9CZK6	Ank_2,Ank,Ank_5,Ank_4,Ank_3,AAA_16	mito 14, nucl 9.5, cyto_nucl 6, cyto 1.5	0.92	0.73	1.17	1.32	1.16	1.47	1.5	1.59	1.26
PCON_03512	1762	1	1	0	Similar to Ankyrin repeat and SAM domain-containing protein 3; acc. no. Q9CZK6	Ank_2,Ank,Ank_5,Ank_4,Ank_3,AAA_16	mito 14, nucl 9.5, cyto_nucl 6, cyto 1.5	0.92	0.73	1.17	1.32	1.16	1.47	1.5	1.59	1.26
PCON_03512	1812	1	1	1	Similar to Ankyrin repeat and SAM domain-containing protein 3; acc. no. Q9CZK6	Ank_2,Ank,Ank_5,Ank_4,Ank_3,AAA_16	mito 14, nucl 9.5, cyto_nucl 6, cyto 1.5	0.92	0.73	1.17	1.32	1.16	1.47	1.5	1.59	1.26
PCON_03512	1814	1	1	1	Similar to Ankyrin repeat and SAM domain-containing protein 3; acc. no. Q9CZK6	Ank_2,Ank,Ank_5,Ank_4,Ank_3,AAA_16	mito 14, nucl 9.5, cyto_nucl 6, cyto 1.5	0.92	0.73	1.17	1.32	1.16	1.47	1.5	1.59	1.26
PCON_03512	1861	0	1	0	Similar to Ankyrin repeat and SAM domain-containing protein 3; acc. no. Q9CZK6	Ank_2,Ank,Ank_5,Ank_4,Ank_3,AAA_16	mito 14, nucl 9.5, cyto_nucl 6, cyto 1.5	0.92	0.73	1.17	1.32	1.16	1.47	1.5	1.59	1.26
PCON_03512	1871	1	1	1	Similar to Ankyrin repeat and SAM domain-containing protein 3; acc. no. Q9CZK6	Ank_2,Ank,Ank_5,Ank_4,Ank_3,AAA_16	mito 14, nucl 9.5, cyto_nucl 6, cyto 1.5	0.92	0.73	1.17	1.32	1.16	1.47	1.5	1.59	1.26
PCON_03512	1878	0	1	0	Similar to Ankyrin repeat and SAM domain-containing protein 3; acc. no. Q9CZK6	Ank_2,Ank,Ank_5,Ank_4,Ank_3,AAA_16	mito 14, nucl 9.5, cyto_nucl 6, cyto 1.5	0.92	0.73	1.17	1.32	1.16	1.47	1.5	1.59	1.26
PCON_03512	1910	1	1	1	Similar to Ankyrin repeat and SAM domain-containing protein 3; acc. no. Q9CZK6	Ank_2,Ank,Ank_5,Ank_4,Ank_3,AAA_16	mito 14, nucl 9.5, cyto_nucl 6, cyto 1.5	0.92	0.73	1.17	1.32	1.16	1.47	1.5	1.59	1.26
PCON_03512	1955	1	0	1	Similar to Ankyrin repeat and SAM domain-containing protein 3; acc. no. Q9CZK6	Ank_2,Ank,Ank_5,Ank_4,Ank_3,AAA_16	mito 14, nucl 9.5, cyto_nucl 6, cyto 1.5	0.92	0.73	1.17	1.32	1.16	1.47	1.5	1.59	1.26
PCON_03512	1969	1	1	1	Similar to Ankyrin repeat and SAM domain-containing protein 3; acc. no. Q9CZK6	Ank_2,Ank,Ank_5,Ank_4,Ank_3,AAA_16	mito 14, nucl 9.5, cyto_nucl 6, cyto 1.5	0.92	0.73	1.17	1.32	1.16	1.47	1.5	1.59	1.26
PCON_03512	2585	0	0	0	Similar to Ankyrin repeat and SAM domain-containing protein 3; acc. no. Q9CZK6	Ank_2,Ank,Ank_5,Ank_4,Ank_3,AAA_16	mito 14, nucl 9.5, cyto_nucl 6, cyto 1.5	0.92	0.73	1.17	1.32	1.16	1.47	1.5	1.59	1.26
PCON_03512	3079	1	0	1	Similar to Ankyrin repeat and SAM domain-containing protein 3; acc. no. Q9CZK6	Ank_2,Ank,Ank_5,Ank_4,Ank_3,AAA_16	mito 14, nucl 9.5, cyto_nucl 6, cyto 1.5	0.92	0.73	1.17	1.32	1.16	1.47	1.5	1.59	1.26
PCON_03513	41	1	0	1	Similar to Protein SERAC1; acc. no. Q5SNQ7	no hits above threshold	nucl 11.5, cyto_nucl 10, cyto 7.5, mito 5	0.96	0.78	1.25	1.36	1.19	1.5	1.44	1.52	1.21
PCON_03513	222	1	1	1	Similar to Protein SERAC1; acc. no. Q5SNQ7	no hits above threshold	nucl 11.5, cyto_nucl 10, cyto 7.5, mito 5	0.96	0.78	1.25	1.36	1.19	1.5	1.44	1.52	1.21
PCON_03513	236	1	1	0	Similar to Protein SERAC1; acc. no. Q5SNQ7	no hits above threshold	nucl 11.5, cyto_nucl 10, cyto 7.5, mito 5	0.96	0.78	1.25	1.36	1.19	1.5	1.44	1.52	1.21
PCON_03513	337	1	1	1	Similar to Protein SERAC1; acc. no. Q5SNQ7	no hits above threshold	nucl 11.5, cyto_nucl 10, cyto 7.5, mito 5	0.96	0.78	1.25	1.36	1.19	1.5	1.44	1.52	1.21
PCON_03513	360	1	1	1	Similar to Protein SERAC1; acc. no. Q5SNQ7	no hits above threshold	nucl 11.5, cyto_nucl 10, cyto 7.5, mito 5	0.96	0.78	1.25	1.36	1.19	1.5	1.44	1.52	1.21
PCON_03513	394	1	0	1	Similar to Protein SERAC1; acc. no. Q5SNQ7	no hits above threshold	nucl 11.5, cyto_nucl 10, cyto 7.5, mito 5	0.96	0.78	1.25	1.36	1.19	1.5	1.44	1.52	1.21
PCON_03513	399	1	0	1	Similar to Protein SERAC1; acc. no. Q5SNQ7	no hits above threshold	nucl 11.5, cyto_nucl 10, cyto 7.5, mito 5	0.96	0.78	1.25	1.36	1.19	1.5	1.44	1.52	1.21
PCON_03513	442	1	1	1	Similar to Protein SERAC1; acc. no. Q5SNQ7	no hits above threshold	nucl 11.5, cyto_nucl 10, cyto 7.5, mito 5	0.96	0.78	1.25	1.36	1.19	1.5	1.44	1.52	1.21
PCON_03513	458	1	1	1	Similar to Protein SERAC1; acc. no. Q5SNQ7	no hits above threshold	nucl 11.5, cyto_nucl 10, cyto 7.5, mito 5	0.96	0.78	1.25	1.36	1.19	1.5	1.44	1.52	1.21
PCON_03513	568	1	1	1	Similar to Protein SERAC1; acc. no. Q5SNQ7	no hits above threshold	nucl 11.5, cyto_nucl 10, cyto 7.5, mito 5	0.96	0.78	1.25	1.36	1.19	1.5	1.44	1.52	1.21
PCON_03513	733	1	1	1	Similar to Protein SERAC1; acc. no. Q5SNQ7	no hits above threshold	nucl 11.5, cyto_nucl 10, cyto 7.5, mito 5	0.96	0.78	1.25	1.36	1.19	1.5	1.44	1.52	1.21
PCON_03513	835	1	1	1	Similar to Protein SERAC1; acc. no. Q5SNQ7	no hits above threshold	nucl 11.5, cyto_nucl 10, cyto 7.5, mito 5	0.96	0.78	1.25	1.36	1.19	1.5	1.44	1.52	1.21
PCON_03513	1018	1	1	1	Similar to Protein SERAC1; acc. no. Q5SNQ7	no hits above threshold	nucl 11.5, cyto_nucl 10, cyto 7.5, mito 5	0.96	0.78	1.25	1.36	1.19	1.5	1.44	1.52	1.21
PCON_03513	1040	0	0	1	Similar to Protein SERAC1; acc. no. Q5SNQ7	no hits above threshold	nucl 11.5, cyto_nucl 10, cyto 7.5, mito 5	0.96	0.78	1.25	1.36	1.19	1.5	1.44	1.52	1.21
PCON_03513	1066	1	1	1	Similar to Protein SERAC1; acc. no. Q5SNQ7	no hits above threshold	nucl 11.5, cyto_nucl 10, cyto 7.5, mito 5	0.96	0.78	1.25	1.36	1.19	1.5	1.44	1.52	1.21
PCON_03513	1117	1	0	1	Similar to Protein SERAC1; acc. no. Q5SNQ7	no hits above threshold	nucl 11.5, cyto_nucl 10, cyto 7.5, mito 5	0.96	0.78	1.25	1.36	1.19	1.5	1.44	1.52	1.21
PCON_03514	181	0	0	1	Protein of unknown function	no hits above threshold	plas 12, E.R. 6, mito 5, extr 2, golg 2	17.92	14.16	24	8.54	7.38	9.97	0.5	0.52	0.42
PCON_03514	376	0	1	1	Protein of unknown function	no hits above threshold	plas 12, E.R. 6, mito 5, extr 2, golg 2	17.92	14.16	24	8.54	7.38	9.97	0.5	0.52	0.42
PCON_03514	392	0	0	1	Protein of unknown function	no hits above threshold	plas 12, E.R. 6, mito 5, extr 2, golg 2	17.92	14.16	24	8.54	7.38	9.97	0.5	0.52	0.42
PCON_03514	425	0	0	1	Protein of unknown function	no hits above threshold	plas 12, E.R. 6, mito 5, extr 2, golg 2	17.92	14.16	24	8.54	7.38	9.97	0.5	0.52	0.42
PCON_03514	478	1	0	1	Protein of unknown function	no hits above threshold	plas 12, E.R. 6, mito 5, extr 2, golg 2	17.92	14.16	24	8.54	7.38	9.97	0.5	0.52	0.42
PCON_03514	561	0	0	1	Protein of unknown function	no hits above threshold	plas 12, E.R. 6, mito 5, extr 2, golg 2	17.92	14.16	24	8.54	7.38	9.97	0.5	0.52	0.42
PCON_03514	651	0	0	1	Protein of unknown function	no hits above threshold	plas 12, E.R. 6, mito 5, extr 2, golg 2	17.92	14.16	24	8.54	7.38	9.97	0.5	0.52	0.42
PCON_03522	361	0	0	1	Protein of unknown function	no hits above threshold	nucl 25, cyto_nucl 14.5	820.46	431.94	696.22	1376.25	Inf	69622100	n.d.	Inf	100000
PCON_03522	1770	0	0	1	Protein of unknown function	no hits above threshold	nucl 25, cyto_nucl 14.5	820.46	431.94	696.22	1376.25	Inf	69622100	n.d.	Inf	100000
PCON_03522	1815	0	0	1	Protein of unknown function	no hits above threshold	nucl 25, cyto_nucl 14.5	820.46	431.94	696.22	1376.25	Inf	69622100	n.d.	Inf	100000
PCON_03522	1899	0	0	1	Protein of unknown function	no hits above threshold	nucl 25, cyto_nucl 14.5	820.46	431.94	696.22	1376.25	Inf	69622100	n.d.	Inf	100000
PCON_03522	1983	0	0	1	Protein of unknown function	no hits above threshold	nucl 25, cyto_nucl 14.5	820.46	431.94	696.22	1376.25	Inf	69622100	n.d.	Inf	100000
PCON_03535	1004	1	0	0	Similar to Thioredoxin-1; acc. no. P22217	Thioredoxin,Thioredoxin_2,Thioredoxin_8	cyto 21, cyto_nucl 13, nucl 3	1.37	1.13	1.86	0.88	0.77	1.01	0.64	0.68	0.54
PCON_03536	2989	1	0	0	Similar to hypothetical protein AOL_s00097g141 [Arthrobotrys oligospora ATCC 24927]; acc. no. EGX47095	no hits above threshold	nucl 23, cyto_nucl 13.5	0.71	0.59	0.97	0.9	0.79	1.04	1.27	1.34	1.07
PCON_03538	1138	0	0	1	Protein of unknown function	no hits above threshold	nucl 14, cyto_nucl 12, cyto 8, pero 2	1.18	0.96	1.55	2.35	2.05	2.66	2.02	2.13	1.71
PCON_03542	2861	0	0	1	Similar to Pre-mRNA-processing factor 39; acc. no. O74970	TPR_14	cyto 13, nucl 7, cyto_mito 7	1.15	0.95	1.56	1.26	1.1	1.44	1.09	1.16	0.92
PCON_03543	276	1	0	0	Similar to E3 ubiquitin-protein ligase CHFR; acc. no. Q96EP1	zf-RING_2,zf-C3HC4_3,zf-C3HC4_2,zf-C3HC4	nucl 10.5, mito_nucl 10.5, mito 9.5, cyto 4	1.5	1.24	2.02	1.48	1.29	1.67	0.98	1.04	0.83
PCON_03543	660	0	0	1	Similar to E3 ubiquitin-protein ligase CHFR; acc. no. Q96EP1	zf-RING_2,zf-C3HC4_3,zf-C3HC4_2,zf-C3HC4	nucl 10.5, mito_nucl 10.5, mito 9.5, cyto 4	1.5	1.24	2.02	1.48	1.29	1.67	0.98	1.04	0.83
PCON_03543	1323	0	0	1	Similar to E3 ubiquitin-protein ligase CHFR; acc. no. Q96EP1	zf-RING_2,zf-C3HC4_3,zf-C3HC4_2,zf-C3HC4	nucl 10.5, mito_nucl 10.5, mito 9.5, cyto 4	1.5	1.24	2.02	1.48	1.29	1.67	0.98	1.04	0.83
PCON_03543	1503	0	1	0	Similar to E3 ubiquitin-protein ligase CHFR; acc. no. Q96EP1	zf-RING_2,zf-C3HC4_3,zf-C3HC4_2,zf-C3HC4	nucl 10.5, mito_nucl 10.5, mito 9.5, cyto 4	1.5	1.24	2.02	1.48	1.29	1.67	0.98	1.04	0.83
PCON_03543	1543	0	0	1	Similar to E3 ubiquitin-protein ligase CHFR; acc. no. Q96EP1	zf-RING_2,zf-C3HC4_3,zf-C3HC4_2,zf-C3HC4	nucl 10.5, mito_nucl 10.5, mito 9.5, cyto 4	1.5	1.24	2.02	1.48	1.29	1.67	0.98	1.04	0.83
PCON_03545	1859	0	0	1	Similar to Aminopeptidase 2, mitochondrial; acc. no. P32454	Peptidase_M1,ERAP1_C,Peptidase_MA_2	mito 21.5, cyto_mito 12.5, pero 3	1.16	0.95	1.57	0.73	0.64	0.84	0.64	0.68	0.54
PCON_03545	3211	0	0	1	Similar to Aminopeptidase 2, mitochondrial; acc. no. P32454	Peptidase_M1,ERAP1_C,Peptidase_MA_2	mito 21.5, cyto_mito 12.5, pero 3	1.16	0.95	1.57	0.73	0.64	0.84	0.64	0.68	0.54
PCON_03545	3467	0	0	1	Similar to Aminopeptidase 2, mitochondrial; acc. no. P32454	Peptidase_M1,ERAP1_C,Peptidase_MA_2	mito 21.5, cyto_mito 12.5, pero 3	1.16	0.95	1.57	0.73	0.64	0.84	0.64	0.68	0.54
PCON_03545	3508	1	0	0	Similar to Aminopeptidase 2, mitochondrial; acc. no. P32454	Peptidase_M1,ERAP1_C,Peptidase_MA_2	mito 21.5, cyto_mito 12.5, pero 3	1.16	0.95	1.57	0.73	0.64	0.84	0.64	0.68	0.54
PCON_03546	1977	0	0	0	Similar to Nephrocystin-3; acc. no. Q7Z494	TPR_10,TPR_12	nucl 13, cyto_nucl 9.5, mito 9, cyto 4	0.7	0.57	0.93	0.73	0.64	0.83	1.05	1.11	0.9
PCON_03546	1990	0	0	0	Similar to Nephrocystin-3; acc. no. Q7Z494	TPR_10,TPR_12	nucl 13, cyto_nucl 9.5, mito 9, cyto 4	0.7	0.57	0.93	0.73	0.64	0.83	1.05	1.11	0.9
PCON_03546	2000	0	0	0	Similar to Nephrocystin-3; acc. no. Q7Z494	TPR_10,TPR_12	nucl 13, cyto_nucl 9.5, mito 9, cyto 4	0.7	0.57	0.93	0.73	0.64	0.83	1.05	1.11	0.9
PCON_03546	2429	1	1	1	Similar to Nephrocystin-3; acc. no. Q7Z494	TPR_10,TPR_12	nucl 13, cyto_nucl 9.5, mito 9, cyto 4	0.7	0.57	0.93	0.73	0.64	0.83	1.05	1.11	0.9
PCON_03546	2494	0	0	0	Similar to Nephrocystin-3; acc. no. Q7Z494	TPR_10,TPR_12	nucl 13, cyto_nucl 9.5, mito 9, cyto 4	0.7	0.57	0.93	0.73	0.64	0.83	1.05	1.11	0.9
PCON_03546	2503	0	0	0	Similar to Nephrocystin-3; acc. no. Q7Z494	TPR_10,TPR_12	nucl 13, cyto_nucl 9.5, mito 9, cyto 4	0.7	0.57	0.93	0.73	0.64	0.83	1.05	1.11	0.9
PCON_03546	2530	0	0	0	Similar to Nephrocystin-3; acc. no. Q7Z494	TPR_10,TPR_12	nucl 13, cyto_nucl 9.5, mito 9, cyto 4	0.7	0.57	0.93	0.73	0.64	0.83	1.05	1.11	0.9
PCON_03546	2552	0	0	0	Similar to Nephrocystin-3; acc. no. Q7Z494	TPR_10,TPR_12	nucl 13, cyto_nucl 9.5, mito 9, cyto 4	0.7	0.57	0.93	0.73	0.64	0.83	1.05	1.11	0.9
PCON_03546	2581	0	0	0	Similar to Nephrocystin-3; acc. no. Q7Z494	TPR_10,TPR_12	nucl 13, cyto_nucl 9.5, mito 9, cyto 4	0.7	0.57	0.93	0.73	0.64	0.83	1.05	1.11	0.9
PCON_03546	2606	0	0	0	Similar to Nephrocystin-3; acc. no. Q7Z494	TPR_10,TPR_12	nucl 13, cyto_nucl 9.5, mito 9, cyto 4	0.7	0.57	0.93	0.73	0.64	0.83	1.05	1.11	0.9
PCON_03555	271	0	1	0	Protein of unknown function	no hits above threshold	plas 13, mito 4, nucl 3, cyto 3, cyto_nucl 3	3.62	2.95	4.72	3.33	2.85	3.74	0.93	0.97	0.79
PCON_03556	1159	0	0	1	Similar to Mitochondrial intermediate peptidase; acc. no. A6SHZ5	Peptidase_M3	mito 20, cyto 4, nucl 3	1.15	0.94	1.57	1.06	0.92	1.23	0.92	0.97	0.78
PCON_03556	2621	0	0	0	Similar to Mitochondrial intermediate peptidase; acc. no. A6SHZ5	Peptidase_M3	mito 20, cyto 4, nucl 3	1.15	0.94	1.57	1.06	0.92	1.23	0.92	0.97	0.78
PCON_03558	3145	0	1	0	Similar to Serine/threonine-protein kinase ppk6; acc. no. Q9UTH3	Pkinase,Pkinase_Tyr,Kinase-like	nucl 14, cyto_nucl 11.5, cyto 7, pero 4	0.96	0.79	1.29	0.95	0.82	1.05	0.99	1.03	0.81
PCON_03562	894	0	0	1	Similar to Microtubule integrity protein mal3; acc. no. Q10113	EB1,CH	cyto 13.5, cyto_nucl 12.5, nucl 6.5, pero 3, mito 2	1.44	1.19	1.98	1.06	0.92	1.24	0.74	0.77	0.63
PCON_03564	936	0	1	0	Similar to Mitochondrial respiratory chain complexes assembly protein YTA12; acc. no. P40341	Peptidase_M41,AAA,FtsH_ext	mito 17, cyto 3, plas 3, nucl 2, cyto_pero 2	1.52	1.26	2.04	1.19	1.04	1.35	0.79	0.83	0.66
PCON_03564	1733	0	1	1	Similar to Mitochondrial respiratory chain complexes assembly protein YTA12; acc. no. P40341	Peptidase_M41,AAA,FtsH_ext	mito 17, cyto 3, plas 3, nucl 2, cyto_pero 2	1.52	1.26	2.04	1.19	1.04	1.35	0.79	0.83	0.66
PCON_03564	1825	0	0	1	Similar to Mitochondrial respiratory chain complexes assembly protein YTA12; acc. no. P40341	Peptidase_M41,AAA,FtsH_ext	mito 17, cyto 3, plas 3, nucl 2, cyto_pero 2	1.52	1.26	2.04	1.19	1.04	1.35	0.79	0.83	0.66
PCON_03564	2637	0	0	1	Similar to Mitochondrial respiratory chain complexes assembly protein YTA12; acc. no. P40341	Peptidase_M41,AAA,FtsH_ext	mito 17, cyto 3, plas 3, nucl 2, cyto_pero 2	1.52	1.26	2.04	1.19	1.04	1.35	0.79	0.83	0.66
PCON_03565	168	0	0	1	Similar to 26S protease regulatory subunit 6B homolog; acc. no. P78578	AAA,AAA_5,AAA_2,AAA_16,AAA_22,DUF815	nucl 13, cyto_nucl 11, mito 7, cyto 7	1.45	1.2	1.97	1.08	0.95	1.25	0.75	0.79	0.64
PCON_03565	841	0	0	1	Similar to 26S protease regulatory subunit 6B homolog; acc. no. P78578	AAA,AAA_5,AAA_2,AAA_16,AAA_22,DUF815	nucl 13, cyto_nucl 11, mito 7, cyto 7	1.45	1.2	1.97	1.08	0.95	1.25	0.75	0.79	0.64
PCON_03565	1313	0	1	0	Similar to 26S protease regulatory subunit 6B homolog; acc. no. P78578	AAA,AAA_5,AAA_2,AAA_16,AAA_22,DUF815	nucl 13, cyto_nucl 11, mito 7, cyto 7	1.45	1.2	1.97	1.08	0.95	1.25	0.75	0.79	0.64
PCON_03566	1434	0	1	1	Similar to pH-response transcription factor pacC/RIM101; acc. no. Q9P8G9	zf-C2H2,zf-H2C2_2	nucl 20.5, cyto_nucl 13.833, cyto 4, cyto_mito 3.499	0.98	0.81	1.31	1.03	0.9	1.17	1.06	1.12	0.89
PCON_03566	1878	0	0	1	Similar to pH-response transcription factor pacC/RIM101; acc. no. Q9P8G9	zf-C2H2,zf-H2C2_2	nucl 20.5, cyto_nucl 13.833, cyto 4, cyto_mito 3.499	0.98	0.81	1.31	1.03	0.9	1.17	1.06	1.12	0.89
PCON_03569	1572	0	0	1	Similar to Beta-TrCP; acc. no. Q91854	WD40,F-box-like,F-box,Nup160	nucl 13, mito 12, cyto_nucl 8	2.38	1.97	3.22	2.03	1.76	2.27	0.86	0.9	0.71
PCON_03569	2828	0	0	0	Similar to Beta-TrCP; acc. no. Q91854	WD40,F-box-like,F-box,Nup160	nucl 13, mito 12, cyto_nucl 8	2.38	1.97	3.22	2.03	1.76	2.27	0.86	0.9	0.71
PCON_03569	2831	0	0	0	Similar to Beta-TrCP; acc. no. Q91854	WD40,F-box-like,F-box,Nup160	nucl 13, mito 12, cyto_nucl 8	2.38	1.97	3.22	2.03	1.76	2.27	0.86	0.9	0.71
PCON_03570	172	0	0	1	Protein of unknown function	But2	extr 21, mito 4	286.01	234.78	391.48	48.43	41.12	53.91	0.17	0.18	0.14
PCON_03571	693	0	1	0	Similar to hypothetical protein [Tuber melanosporum Mel28]; acc. no. XP_002837837	F-box,F-box-like	mito 10, nucl 8, cyto 4, extr 3	1.54	1.28	2.08	1.08	0.94	1.22	0.7	0.74	0.58
PCON_03572	639	1	0	0	Similar to hypothetical protein VDAG_00621 [Verticillium dahliae VdLs.17]; acc. no. EGY13939	no hits above threshold	extr 11, mito 9, cyto 3, nucl 2	0.54	0.45	0.73	0.62	0.52	0.65	1.15	1.15	0.89
PCON_03572	738	1	1	1	Similar to hypothetical protein VDAG_00621 [Verticillium dahliae VdLs.17]; acc. no. EGY13939	no hits above threshold	extr 11, mito 9, cyto 3, nucl 2	0.54	0.45	0.73	0.62	0.52	0.65	1.15	1.15	0.89
PCON_03574	1108	0	0	1	Similar to Uncharacterized transcriptional regulatory protein C530.05; acc. no. O59741	Fungal_trans,Zn_clus	nucl 11, plas 7, cyto_nucl 7, mito_nucl 7	1.11	0.92	1.49	1.02	0.89	1.16	0.92	0.97	0.78
PCON_03574	1544	0	0	1	Similar to Uncharacterized transcriptional regulatory protein C530.05; acc. no. O59741	Fungal_trans,Zn_clus	nucl 11, plas 7, cyto_nucl 7, mito_nucl 7	1.11	0.92	1.49	1.02	0.89	1.16	0.92	0.97	0.78
PCON_03587	612	0	1	0	Similar to Branchpoint-bridging protein; acc. no. Q8NIW7	zf-CCHC,KH_1,zf-CCHC_3	mito 12, nucl 9, cyto_mito 9	0.85	0.71	1.16	0.89	0.77	1.01	1.04	1.09	0.87
PCON_03588	2164	0	1	0	Similar to DnaJ homolog subfamily C member 7 homolog; acc. no. Q9HGM9	TPR_11,TPR_1,TPR_2,DnaJ,TPR_16,TPR_17,TPR_19,TPR_14,TPR_12,TPR_7,Apc3,TPR_8,TPR_9,TPR_6,TPR_15,TPR_4	nucl 11, cyto 9, pero 4, mito 3	0.98	0.8	1.3	0.81	0.7	0.93	0.83	0.87	0.71
PCON_03597	808	1	0	0	Similar to Vacuolar protein sorting-associated protein 21; acc. no. P36017	Ras,Miro,Arf,GTP_EFTU,Gtr1_RagA	cyto 11.5, cyto_mito 11, mito 9.5, pero 3	1.43	1.18	1.9	1.12	0.97	1.27	0.79	0.83	0.67
PCON_03599	205	0	1	1	Similar to hypothetical protein NFIA_107220 [Neosartorya fischeri NRRL 181]; acc. no. XP_001267128	no hits above threshold	mito 17, nucl 9, cyto_mito 9	1.01	0.82	1.36	0.79	0.69	0.92	0.79	0.84	0.67
PCON_03601	623	0	1	0	Similar to Splicing factor U2AF 65 kDa subunit; acc. no. P26369	RRM_1,RRM_6,RRM_5	nucl 21, cyto_nucl 14, cyto 5	1.03	0.85	1.39	1.02	0.89	1.16	0.99	1.04	0.83
PCON_03601	1922	0	0	1	Similar to Splicing factor U2AF 65 kDa subunit; acc. no. P26369	RRM_1,RRM_6,RRM_5	nucl 21, cyto_nucl 14, cyto 5	1.03	0.85	1.39	1.02	0.89	1.16	0.99	1.04	0.83
PCON_03601	1982	1	1	0	Similar to Splicing factor U2AF 65 kDa subunit; acc. no. P26369	RRM_1,RRM_6,RRM_5	nucl 21, cyto_nucl 14, cyto 5	1.03	0.85	1.39	1.02	0.89	1.16	0.99	1.04	0.83
PCON_03601	2648	0	0	1	Similar to Splicing factor U2AF 65 kDa subunit; acc. no. P26369	RRM_1,RRM_6,RRM_5	nucl 21, cyto_nucl 14, cyto 5	1.03	0.85	1.39	1.02	0.89	1.16	0.99	1.04	0.83
PCON_03609	1042	0	1	0	Protein of unknown function	no hits above threshold	no prediction	0.44	0.36	0.61	0.68	0.58	0.77	1.54	1.6	1.26
PCON_03612	76	0	1	1	Similar to hypothetical protein [Tuber melanosporum Mel28]; acc. no. XP_002837780	no hits above threshold	cyto 13.5, extr 8, cyto_nucl 7.5, mito 3	0.49	0.41	0.66	0.76	0.65	0.87	1.54	1.61	1.32
PCON_03612	262	0	0	1	Similar to hypothetical protein [Tuber melanosporum Mel28]; acc. no. XP_002837780	no hits above threshold	cyto 13.5, extr 8, cyto_nucl 7.5, mito 3	0.49	0.41	0.66	0.76	0.65	0.87	1.54	1.61	1.32
PCON_03613	1078	0	0	0	Similar to predicted protein [Laccaria bicolor S238N-H82]; acc. no. XP_001884121	DUF2263	mito 13, cyto 11, nucl 1, extr 1, E.R. 1	0.76	0.63	1	0.5	0.44	0.57	0.66	0.7	0.57
PCON_03614	1182	0	0	1	Similar to Chitin deacetylase 1; acc. no. Q06702	Polysacc_deac_1,Chitin_bind_1	extr 18, golg 3, E.R. 2, vacu 2	4.41	3.46	5.81	3.4	2.83	3.99	0.82	0.82	0.69
PCON_03614	1440	0	0	1	Similar to Chitin deacetylase 1; acc. no. Q06702	Polysacc_deac_1,Chitin_bind_1	extr 18, golg 3, E.R. 2, vacu 2	4.41	3.46	5.81	3.4	2.83	3.99	0.82	0.82	0.69
PCON_03614	1968	0	0	1	Similar to Chitin deacetylase 1; acc. no. Q06702	Polysacc_deac_1,Chitin_bind_1	extr 18, golg 3, E.R. 2, vacu 2	4.41	3.46	5.81	3.4	2.83	3.99	0.82	0.82	0.69
PCON_03614	2075	0	0	1	Similar to Chitin deacetylase 1; acc. no. Q06702	Polysacc_deac_1,Chitin_bind_1	extr 18, golg 3, E.R. 2, vacu 2	4.41	3.46	5.81	3.4	2.83	3.99	0.82	0.82	0.69
PCON_03615	1864	0	0	0	Similar to conserved hypothetical protein [Penicillium marneffei ATCC 18224]; acc. no. XP_002144529	no hits above threshold	cyto_nucl 10, nucl 9, cyto 9, pero 7	0.73	0.6	0.99	0.85	0.73	0.97	1.18	1.23	0.97
PCON_03615	1872	0	0	0	Similar to conserved hypothetical protein [Penicillium marneffei ATCC 18224]; acc. no. XP_002144529	no hits above threshold	cyto_nucl 10, nucl 9, cyto 9, pero 7	0.73	0.6	0.99	0.85	0.73	0.97	1.18	1.23	0.97
PCON_03622	3541	1	0	0	Protein of unknown function	no hits above threshold	extr 17, cyto 6, mito 2	0.18	0.15	0.24	0.29	0.25	0.32	1.57	1.66	1.32
PCON_03626	3217	1	0	0	Similar to Flavin carrier protein 2; acc. no. P39719	TRP,TRP_N	plas 18, extr 3, E.R. 3, vacu 3	2.32	1.89	3.05	1.51	1.31	1.72	0.66	0.69	0.56
PCON_03629	1119	0	0	0	Protein of unknown function	no hits above threshold	nucl 19, cyto_nucl 12.5, cyto 4, mito 3	n.d.	Inf	2557600	n.d.	23.45	25.58	n.d.	0	0
PCON_03631	967	0	0	1	Protein of unknown function	no hits above threshold	nucl 8.5, plas 8, cyto_nucl 6.5, cyto 3.5, golg 3, mito 2	164.54	206.84	192.6	71.91	61.06	70.28	0.3	0.3	0.36
PCON_03638	435	1	0	0	Protein of unknown function	no hits above threshold	mito 12, extr 6, cyto_mito 6, plas 3, E.R. 3	0.11	0.08	0.14	0.07	0.06	0.08	0.69	0.72	0.57
PCON_03645	99	0	0	1	Protein of unknown function	Ribosomal_L39	nucl 18, mito_nucl 12.833, cyto_nucl 10.333, mito 6.5	0.9	0.75	1.24	0.81	0.7	0.91	0.9	0.94	0.74
PCON_03648	913	0	0	1	Similar to Transcription initiation factor IIE subunit beta; acc. no. P79011	TFIIE_beta	mito 10.5, cyto 9, mito_nucl 9, nucl 6.5	1.81	1.5	2.47	1.58	1.37	1.83	0.87	0.92	0.74
PCON_03650	862	1	1	0	Similar to Probable glutamine--tRNA ligase; acc. no. Q9Y7Y8	tRNA-synt_1c,tRNA_synt_1c_R1,tRNA-synt_1c_C,tRNA_synt_1c_R2	cyto 18.5, cyto_nucl 12, nucl 4.5, mito 2, pero 2	1.32	1.09	1.77	0.71	0.62	0.8	0.54	0.57	0.45
PCON_03650	2706	0	0	0	Similar to Probable glutamine--tRNA ligase; acc. no. Q9Y7Y8	tRNA-synt_1c,tRNA_synt_1c_R1,tRNA-synt_1c_C,tRNA_synt_1c_R2	cyto 18.5, cyto_nucl 12, nucl 4.5, mito 2, pero 2	1.32	1.09	1.77	0.71	0.62	0.8	0.54	0.57	0.45
PCON_03651	833	0	1	1	Similar to Phenylalanine--tRNA ligase alpha subunit; acc. no. P15625	tRNA-synt_2d,tRNA-synt_2,tRNA-synt_2b	cyto 13, cyto_nucl 10.333, cyto_mito 8.833, nucl 6.5, mito 3.5	0.88	0.72	1.18	0.86	0.75	0.98	0.98	1.04	0.83
PCON_03651	920	0	1	1	Similar to Phenylalanine--tRNA ligase alpha subunit; acc. no. P15625	tRNA-synt_2d,tRNA-synt_2,tRNA-synt_2b	cyto 13, cyto_nucl 10.333, cyto_mito 8.833, nucl 6.5, mito 3.5	0.88	0.72	1.18	0.86	0.75	0.98	0.98	1.04	0.83
PCON_03652	1320	0	0	1	Similar to Probable hydroxyacylglutathione hydrolase C824.07; acc. no. Q9UT36	Lactamase_B	mito 19, cyto 6.5, cyto_nucl 4.5	0.76	0.63	1.03	0.83	0.72	0.96	1.09	1.15	0.93
PCON_03652	1478	0	0	1	Similar to Probable hydroxyacylglutathione hydrolase C824.07; acc. no. Q9UT36	Lactamase_B	mito 19, cyto 6.5, cyto_nucl 4.5	0.76	0.63	1.03	0.83	0.72	0.96	1.09	1.15	0.93
PCON_03652	1498	1	1	1	Similar to Probable hydroxyacylglutathione hydrolase C824.07; acc. no. Q9UT36	Lactamase_B	mito 19, cyto 6.5, cyto_nucl 4.5	0.76	0.63	1.03	0.83	0.72	0.96	1.09	1.15	0.93
PCON_03659	180	0	0	1	Similar to hypothetical protein HMPREF1120_03934 [Exophiala dermatitidis NIH/UT8656]; acc. no. EHY55812	no hits above threshold	nucl 24.5, cyto_nucl 15	30.21	6.88	10.75	6.84	5.58	7.47	0.83	0.81	0.69
PCON_03661	838	0	0	1	Similar to Probable translation initiation factor eIF-2B subunit beta; acc. no. Q9UT76	IF-2B	cyto_nucl 14.5, cyto 14, nucl 9	1.46	1.21	2.02	1.24	1.07	1.41	0.85	0.89	0.7
PCON_03661	1539	0	0	1	Similar to Probable translation initiation factor eIF-2B subunit beta; acc. no. Q9UT76	IF-2B	cyto_nucl 14.5, cyto 14, nucl 9	1.46	1.21	2.02	1.24	1.07	1.41	0.85	0.89	0.7
PCON_03663	508	0	0	1	Similar to Apoptosis-inducing factor 2; acc. no. B5FXE5	Pyr_redox_2,Pyr_redox	cyto 16, mito 6, pero 5	1.53	1.26	2.09	1.03	0.89	1.21	0.68	0.71	0.58
PCON_03669	597	0	1	0	Similar to hypothetical protein [Tuber melanosporum Mel28]; acc. no. XP_002836219	no hits above threshold	cyto 18.5, cyto_mito 12.166, cyto_nucl 11.833, mito 4.5	0.95	0.78	1.31	0.74	0.64	0.87	0.78	0.82	0.67
PCON_03680	1154	1	1	0	Protein of unknown function	no hits above threshold	mito 18, nucl 6, cyto 3	0.67	0.56	0.89	0.93	0.8	1.04	1.38	1.44	1.18
PCON_03680	1803	0	1	0	Protein of unknown function	no hits above threshold	mito 18, nucl 6, cyto 3	0.67	0.56	0.89	0.93	0.8	1.04	1.38	1.44	1.18
PCON_03680	2216	0	1	1	Protein of unknown function	no hits above threshold	mito 18, nucl 6, cyto 3	0.67	0.56	0.89	0.93	0.8	1.04	1.38	1.44	1.18
PCON_03681	2175	0	0	0	Similar to 5-aminolevulinate synthase, mitochondrial; acc. no. Q7RVY5	Aminotran_1_2	mito 26.5, cyto_mito 14	1.41	1.17	1.89	2.15	1.88	2.46	1.53	1.61	1.3
PCON_03682	2278	0	0	1	Similar to hypothetical protein [Tuber melanosporum Mel28]; acc. no. XP_002836842	2OG-FeII_Oxy_2	cyto 10.5, cyto_nucl 9, nucl 6.5, pero 6, mito 4	2671.13	3360.48	3618.39	3363.65	Inf	361839000	n.d.	Inf	100000
PCON_03686	1127	1	0	0	Similar to Helicase-like transcription factor; acc. no. Q14527	SNF2_N,HIRAN,Helicase_C,zf-RING_2,zf-C3HC4,zf-C3HC4_2,DEAD,zf-rbx1,zf-C3HC4_3	mito 10, nucl 9, cyto 4, plas 3	1.87	1.54	2.49	1.81	1.58	2.04	0.97	1.03	0.82
PCON_03686	4622	0	0	0	Similar to Helicase-like transcription factor; acc. no. Q14527	SNF2_N,HIRAN,Helicase_C,zf-RING_2,zf-C3HC4,zf-C3HC4_2,DEAD,zf-rbx1,zf-C3HC4_3	mito 10, nucl 9, cyto 4, plas 3	1.87	1.54	2.49	1.81	1.58	2.04	0.97	1.03	0.82
PCON_03690	694	0	0	1	Similar to Cullin-associated NEDD8-dissociated protein 1; acc. no. Q5R6L5	TIP120,HEAT_2,HEAT,HEAT_EZ	cyto 16, nucl 9	1.44	1.18	1.92	1.45	1.26	1.62	1.02	1.07	0.84
PCON_03690	1173	0	0	1	Similar to Cullin-associated NEDD8-dissociated protein 1; acc. no. Q5R6L5	TIP120,HEAT_2,HEAT,HEAT_EZ	cyto 16, nucl 9	1.44	1.18	1.92	1.45	1.26	1.62	1.02	1.07	0.84
PCON_03690	1693	0	0	1	Similar to Cullin-associated NEDD8-dissociated protein 1; acc. no. Q5R6L5	TIP120,HEAT_2,HEAT,HEAT_EZ	cyto 16, nucl 9	1.44	1.18	1.92	1.45	1.26	1.62	1.02	1.07	0.84
PCON_03690	1783	0	0	1	Similar to Cullin-associated NEDD8-dissociated protein 1; acc. no. Q5R6L5	TIP120,HEAT_2,HEAT,HEAT_EZ	cyto 16, nucl 9	1.44	1.18	1.92	1.45	1.26	1.62	1.02	1.07	0.84
PCON_03690	4280	0	0	1	Similar to Cullin-associated NEDD8-dissociated protein 1; acc. no. Q5R6L5	TIP120,HEAT_2,HEAT,HEAT_EZ	cyto 16, nucl 9	1.44	1.18	1.92	1.45	1.26	1.62	1.02	1.07	0.84
PCON_03693	1245	0	1	0	Similar to pH-response regulator protein palH/RIM21; acc. no. Q9P904	PalH	plas 15, E.R. 4, mito 3, cyto 2, vacu 2	0.61	0.5	0.8	0.68	0.59	0.78	1.14	1.2	0.97
PCON_03695	430	0	1	0	Similar to hypothetical protein AATC3_39953 [Amycolatopsis sp. ATCC 39116]; acc. no. ZP_10056116	no hits above threshold	extr 18, mito 5, cyto 2.5, cyto_nucl 2.5	0.11	0.09	0.15	0.16	0.14	0.19	1.54	1.63	1.3
PCON_03699	3093	0	0	0	Similar to Phosphoadenosine phosphosulfate reductase; acc. no. P56859	PAPS_reduct	mito 17, nucl 8	1.38	1.14	1.86	1.53	1.34	1.74	1.11	1.18	0.94
PCON_03701	3093	0	1	1	Similar to Protein STB5; acc. no. P38699	Fungal_trans	nucl 9.5, cyto_nucl 8.5, cyto 6.5, mito 5, plas 3	1.04	0.86	1.38	1.34	1.17	1.51	1.29	1.36	1.1
PCON_03701	3915	0	0	1	Similar to Protein STB5; acc. no. P38699	Fungal_trans	nucl 9.5, cyto_nucl 8.5, cyto 6.5, mito 5, plas 3	1.04	0.86	1.38	1.34	1.17	1.51	1.29	1.36	1.1
PCON_03705	2003	0	0	1	Similar to Meiotically up-regulated gene 152 protein; acc. no. Q10274	Myb_DNA-binding,Myb_DNA-bind_6	nucl 22.5, cyto_nucl 13, cyto 2.5	1.16	0.96	1.56	1.05	0.89	1.13	0.91	0.93	0.72
PCON_03711	1506	1	1	1	Similar to Pre-mRNA-processing factor 19 homolog 2; acc. no. O22785	Prp19,WD40	cyto 18, cyto_mito 11.333, cyto_nucl 10.833, mito 3.5, extr 3	0.98	0.81	1.29	1.12	0.97	1.27	1.15	1.21	0.99
PCON_03712	1084	0	0	1	Similar to Beta-glucanase; acc. no. A3DBX3	Glyco_hydro_16	extr 24, cyto 1, pero 1, vacu 1, cyto_pero 1	0.84	0.69	1.14	0.84	0.71	0.92	1.02	1.03	0.8
PCON_03713	1054	0	1	1	Similar to Increased recombination centers protein 22-2; acc. no. C5M501	no hits above threshold	extr 15, cyto 4, mito 3, cyto_nucl 3, cyto_pero 3	1.09	0.91	1.47	1.19	1.04	1.34	1.09	1.15	0.91
PCON_03713	1061	1	0	0	Similar to Increased recombination centers protein 22-2; acc. no. C5M501	no hits above threshold	extr 15, cyto 4, mito 3, cyto_nucl 3, cyto_pero 3	1.09	0.91	1.47	1.19	1.04	1.34	1.09	1.15	0.91
PCON_03714	6562	0	0	1	Similar to UPF0648 protein C3H5.09c; acc. no. Q6LA55	Fmp27,Apt1,Fmp27_WPPW,DUF2405,Fmp27_GFWDK,Fmp27_SW	mito 6, golg 6, cyto 5, E.R. 4, mito_nucl 4	1.07	0.88	1.41	0.98	0.84	1.06	0.92	0.96	0.75
PCON_03718	686	1	0	1	Similar to Probable RNA-binding protein sce3; acc. no. O14369	RRM_6,RRM_1	nucl 20, cyto 4, pero 2	0.83	0.69	1.13	0.97	0.84	1.1	1.17	1.23	0.97
PCON_03719	1431	0	0	1	Similar to Arrestin-related trafficking adapter 3; acc. no. P47029	Arrestin_C,Arrestin_N	nucl 10, mito_nucl 9.666, cyto_nucl 9.166, cyto_mito 8.166, mito 8, cyto 7	5.96	4.14	6.76	2.74	2.39	3.14	0.55	0.58	0.46
PCON_03719	2482	0	0	1	Similar to Arrestin-related trafficking adapter 3; acc. no. P47029	Arrestin_C,Arrestin_N	nucl 10, mito_nucl 9.666, cyto_nucl 9.166, cyto_mito 8.166, mito 8, cyto 7	5.96	4.14	6.76	2.74	2.39	3.14	0.55	0.58	0.46
PCON_03722	2480	0	0	1	Similar to Putative ATP-dependent RNA helicase ucp12; acc. no. O94536	HA2,OB_NTP_bind,RWD,Helicase_C,DEAD,AAA_22	nucl 13, cyto_nucl 11, cyto 7, mito 5	0.97	0.8	1.3	1.08	0.94	1.2	1.11	1.17	0.92
PCON_03722	3312	0	1	0	Similar to Putative ATP-dependent RNA helicase ucp12; acc. no. O94536	HA2,OB_NTP_bind,RWD,Helicase_C,DEAD,AAA_22	nucl 13, cyto_nucl 11, cyto 7, mito 5	0.97	0.8	1.3	1.08	0.94	1.2	1.11	1.17	0.92
PCON_03724	206	0	1	1	Similar to Putative amidase C869.01; acc. no. Q9URY4	Amidase	cyto 18, mito 5, pero 3	1.27	1.05	1.69	0.2	0.17	0.23	0.16	0.17	0.13
PCON_03724	797	1	1	0	Similar to Putative amidase C869.01; acc. no. Q9URY4	Amidase	cyto 18, mito 5, pero 3	1.27	1.05	1.69	0.2	0.17	0.23	0.16	0.17	0.13
PCON_03727	1512	0	0	1	Similar to Putative alpha,alpha-trehalose-phosphate synthase [UDP-forming] 106 kDa subunit; acc. no. O14081	Glyco_transf_20,Trehalose_PPase	mito 10, cyto_mito 10, cyto 8, nucl 6	0.8	0.66	1.09	0.74	0.65	0.85	0.92	0.97	0.78
PCON_03727	2097	1	1	0	Similar to Putative alpha,alpha-trehalose-phosphate synthase [UDP-forming] 106 kDa subunit; acc. no. O14081	Glyco_transf_20,Trehalose_PPase	mito 10, cyto_mito 10, cyto 8, nucl 6	0.8	0.66	1.09	0.74	0.65	0.85	0.92	0.97	0.78
PCON_03727	2290	0	1	0	Similar to Putative alpha,alpha-trehalose-phosphate synthase [UDP-forming] 106 kDa subunit; acc. no. O14081	Glyco_transf_20,Trehalose_PPase	mito 10, cyto_mito 10, cyto 8, nucl 6	0.8	0.66	1.09	0.74	0.65	0.85	0.92	0.97	0.78
PCON_03729	366	0	0	1	Similar to Protein SFK1; acc. no. P35735	Frag1	plas 20, E.R. 3, pero 2, golg 2	7.21	5.96	9.94	2.75	2.22	3.12	0.38	0.37	0.31
PCON_03729	766	0	0	1	Similar to Protein SFK1; acc. no. P35735	Frag1	plas 20, E.R. 3, pero 2, golg 2	7.21	5.96	9.94	2.75	2.22	3.12	0.38	0.37	0.31
PCON_03729	832	0	0	1	Similar to Protein SFK1; acc. no. P35735	Frag1	plas 20, E.R. 3, pero 2, golg 2	7.21	5.96	9.94	2.75	2.22	3.12	0.38	0.37	0.31
PCON_03732	808	0	0	1	Similar to UBX domain-containing protein 6; acc. no. Q9BZV1	TUG-UBL1	mito 18, nucl 7, cyto_nucl 5.5	1.24	1.03	1.69	1.03	0.9	1.19	0.83	0.87	0.7
PCON_03732	883	0	0	1	Similar to UBX domain-containing protein 6; acc. no. Q9BZV1	TUG-UBL1	mito 18, nucl 7, cyto_nucl 5.5	1.24	1.03	1.69	1.03	0.9	1.19	0.83	0.87	0.7
PCON_03732	1201	0	0	1	Similar to UBX domain-containing protein 6; acc. no. Q9BZV1	TUG-UBL1	mito 18, nucl 7, cyto_nucl 5.5	1.24	1.03	1.69	1.03	0.9	1.19	0.83	0.87	0.7
PCON_03732	1313	0	0	1	Similar to UBX domain-containing protein 6; acc. no. Q9BZV1	TUG-UBL1	mito 18, nucl 7, cyto_nucl 5.5	1.24	1.03	1.69	1.03	0.9	1.19	0.83	0.87	0.7
PCON_03732	1475	0	0	1	Similar to UBX domain-containing protein 6; acc. no. Q9BZV1	TUG-UBL1	mito 18, nucl 7, cyto_nucl 5.5	1.24	1.03	1.69	1.03	0.9	1.19	0.83	0.87	0.7
PCON_03734	1256	0	1	0	Protein of unknown function	no hits above threshold	nucl 18.5, cyto_nucl 13, cyto 6.5	0.88	0.73	1.2	1.19	1.04	1.37	1.36	1.43	1.14
PCON_03736	146	0	0	1	Similar to N-terminal acetyltransferase B complex subunit arm1; acc. no. Q9Y809	NatB_MDM20	cyto 10.5, cyto_nucl 8, mito 6, nucl 4.5, plas 3	1.58	1.31	2.16	1.57	1.37	1.79	0.99	1.05	0.83
PCON_03736	189	0	0	1	Similar to N-terminal acetyltransferase B complex subunit arm1; acc. no. Q9Y809	NatB_MDM20	cyto 10.5, cyto_nucl 8, mito 6, nucl 4.5, plas 3	1.58	1.31	2.16	1.57	1.37	1.79	0.99	1.05	0.83
PCON_03736	1264	1	0	0	Similar to N-terminal acetyltransferase B complex subunit arm1; acc. no. Q9Y809	NatB_MDM20	cyto 10.5, cyto_nucl 8, mito 6, nucl 4.5, plas 3	1.58	1.31	2.16	1.57	1.37	1.79	0.99	1.05	0.83
PCON_03736	1468	0	0	1	Similar to N-terminal acetyltransferase B complex subunit arm1; acc. no. Q9Y809	NatB_MDM20	cyto 10.5, cyto_nucl 8, mito 6, nucl 4.5, plas 3	1.58	1.31	2.16	1.57	1.37	1.79	0.99	1.05	0.83
PCON_03739	560	0	1	0	Similar to UBX domain-containing protein 2; acc. no. O14048	UBA_4,Thioredoxin_7,UBX	nucl 7, cyto 7, cyto_nucl 7, cysk 7	3.65	3.02	5.07	2.8	2.44	3.29	0.77	0.81	0.65
PCON_03739	1725	1	0	0	Similar to UBX domain-containing protein 2; acc. no. O14048	UBA_4,Thioredoxin_7,UBX	nucl 7, cyto 7, cyto_nucl 7, cysk 7	3.65	3.02	5.07	2.8	2.44	3.29	0.77	0.81	0.65
PCON_03740	1029	0	0	1	Similar to Serine/threonine-protein kinase svkA; acc. no. O61122	Pkinase,Pkinase_Tyr	nucl 20, cyto 5	1.58	1.31	2.13	1.39	1.21	1.57	0.88	0.93	0.74
PCON_03747	114	1	1	1	Similar to Fumarylacetoacetase; acc. no. Q00770	FAA_hydrolase,FAA_hydrolase_N	cyto 8.5, mito 7, cysk 6, cyto_pero 5.5, nucl 3	1.2	0.99	1.61	2.61	2.1	2.85	2.18	2.11	1.77
PCON_03747	1207	1	1	1	Similar to Fumarylacetoacetase; acc. no. Q00770	FAA_hydrolase,FAA_hydrolase_N	cyto 8.5, mito 7, cysk 6, cyto_pero 5.5, nucl 3	1.2	0.99	1.61	2.61	2.1	2.85	2.18	2.11	1.77
PCON_03750	521	0	0	0	Similar to Acylphosphatase; acc. no. A8MC09	Acylphosphatase	mito 17.5, cyto_mito 11, nucl 6	2.62	2.16	3.69	1.78	1.55	2.15	0.68	0.72	0.58
PCON_03756	463	0	0	1	Similar to Uncharacterized N-acetyltransferase SSO0209; acc. no. Q980R9	Acetyltransf_1,FR47,Acetyltransf_7,Acetyltransf_10	cyto_nucl 11.5, nucl 11, cyto 10, pero 3	1.18	0.98	1.63	0.97	0.84	1.14	0.82	0.86	0.7
PCON_03777	45	0	0	1	Protein of unknown function	no hits above threshold	pero 8.5, nucl 8, cyto_pero 8, cyto 6.5, mito 3	408.81	226.75	321.04	432.75	320.03	330.89	n.d.	1.41	1.03
PCON_03782	869	0	0	1	Similar to 1,3-beta-glucanosyltransferase GAS4; acc. no. Q08271	Glyco_hydro_72	extr 17, cyto 4, E.R. 3, cyto_mito 3	0.66	0.54	0.89	0.48	0.42	0.55	0.73	0.77	0.62
PCON_03782	1754	0	0	1	Similar to 1,3-beta-glucanosyltransferase GAS4; acc. no. Q08271	Glyco_hydro_72	extr 17, cyto 4, E.R. 3, cyto_mito 3	0.66	0.54	0.89	0.48	0.42	0.55	0.73	0.77	0.62
PCON_03782	1937	0	0	1	Similar to 1,3-beta-glucanosyltransferase GAS4; acc. no. Q08271	Glyco_hydro_72	extr 17, cyto 4, E.R. 3, cyto_mito 3	0.66	0.54	0.89	0.48	0.42	0.55	0.73	0.77	0.62
PCON_03784	1624	1	1	1	Similar to Transcriptional regulator CRZ1; acc. no. P53968	zf-H2C2_2,zf-C2H2,zf-C2H2_4,zf-C2H2_jaz	nucl 27	0.98	0.81	1.31	1.16	1.01	1.31	1.18	1.25	0.99
PCON_03784	1886	0	1	0	Similar to Transcriptional regulator CRZ1; acc. no. P53968	zf-H2C2_2,zf-C2H2,zf-C2H2_4,zf-C2H2_jaz	nucl 27	0.98	0.81	1.31	1.16	1.01	1.31	1.18	1.25	0.99
PCON_03784	1894	1	1	1	Similar to Transcriptional regulator CRZ1; acc. no. P53968	zf-H2C2_2,zf-C2H2,zf-C2H2_4,zf-C2H2_jaz	nucl 27	0.98	0.81	1.31	1.16	1.01	1.31	1.18	1.25	0.99
PCON_03784	3228	0	0	0	Similar to Transcriptional regulator CRZ1; acc. no. P53968	zf-H2C2_2,zf-C2H2,zf-C2H2_4,zf-C2H2_jaz	nucl 27	0.98	0.81	1.31	1.16	1.01	1.31	1.18	1.25	0.99
PCON_03790	2630	0	0	1	Similar to Rho GTPase-activating protein 1; acc. no. Q5FWK3	RhoGAP,CRAL_TRIO_2	cyto 9.5, cyto_nucl 9, mito 8, nucl 7.5	1.19	0.99	1.6	1.44	1.26	1.64	1.21	1.27	1.03
PCON_03790	3088	0	1	0	Similar to Rho GTPase-activating protein 1; acc. no. Q5FWK3	RhoGAP,CRAL_TRIO_2	cyto 9.5, cyto_nucl 9, mito 8, nucl 7.5	1.19	0.99	1.6	1.44	1.26	1.64	1.21	1.27	1.03
PCON_03792	602	0	0	1	Similar to Metal homeostasis factor ATX1; acc. no. P38636	HMA	mito 17.5, mito_nucl 11, cyto 6	1.86	1.53	2.53	1.56	1.35	1.81	0.84	0.88	0.72
PCON_03793	651	1	1	1	Similar to Glycerol-3-phosphate dehydrogenase, mitochondrial; acc. no. A6QLU1	DAO,FAD_binding_2,FAD_oxidored	mito 15, cyto 8, mito_nucl 8	1.4	1.16	1.92	0.99	0.85	1.1	0.71	0.73	0.57
PCON_03793	1259	0	1	0	Similar to Glycerol-3-phosphate dehydrogenase, mitochondrial; acc. no. A6QLU1	DAO,FAD_binding_2,FAD_oxidored	mito 15, cyto 8, mito_nucl 8	1.4	1.16	1.92	0.99	0.85	1.1	0.71	0.73	0.57
PCON_03800	3368	0	0	1	Similar to Mediator of RNA polymerase II transcription subunit 5; acc. no. Q0CL68	Med5,Ribonuclease	plas 14, extr 6, nucl 2, mito 1, cyto_nucl 1, pero 1, E.R. 1, golg 1, vacu 1	1.2	0.99	1.61	1.39	1.22	1.59	1.17	1.23	0.99
PCON_03800	4593	0	0	1	Similar to Mediator of RNA polymerase II transcription subunit 5; acc. no. Q0CL68	Med5,Ribonuclease	plas 14, extr 6, nucl 2, mito 1, cyto_nucl 1, pero 1, E.R. 1, golg 1, vacu 1	1.2	0.99	1.61	1.39	1.22	1.59	1.17	1.23	0.99
PCON_03800	5150	0	0	1	Similar to Mediator of RNA polymerase II transcription subunit 5; acc. no. Q0CL68	Med5,Ribonuclease	plas 14, extr 6, nucl 2, mito 1, cyto_nucl 1, pero 1, E.R. 1, golg 1, vacu 1	1.2	0.99	1.61	1.39	1.22	1.59	1.17	1.23	0.99
PCON_03804	55	0	0	0	Similar to Ribonuclease clavin; acc. no. P0CL71	Ribonuclease	extr 18, E.R. 5, pero 2	4.1	3.35	5.01	1.32	1.11	1.3	0.33	0.33	0.26
PCON_03806	1028	1	0	0	Similar to hypothetical protein TERG_04134 [Trichophyton rubrum CBS 118892]; acc. no. XP_003235083	DUF3632	cysk 11, cyto 7, cyto_nucl 7, nucl 5, pero 3	2.53	2.08	3.46	0.74	0.65	0.86	0.3	0.31	0.25
PCON_03809	1980	0	0	1	Similar to Neutral ceramidase; acc. no. Q5W7F1	Ceramidase_alk	extr 23, mito 2	0.79	0.65	1.04	1.22	1.05	1.38	1.55	1.61	1.32
PCON_03809	2766	1	1	1	Similar to Neutral ceramidase; acc. no. Q5W7F1	Ceramidase_alk	extr 23, mito 2	0.79	0.65	1.04	1.22	1.05	1.38	1.55	1.61	1.32
PCON_03810	1449	0	1	0	Similar to Endoplasmic reticulum mannosyl-oligosaccharide 1,2-alpha-mannosidase; acc. no. B2GUY0	Glyco_hydro_47	mito 6.5, E.R. 6, extr 5, golg 5, cyto_mito 4.5, plas 2	1.54	1.27	2.1	1.3	1.13	1.48	0.85	0.89	0.71
PCON_03810	2771	0	0	1	Similar to Endoplasmic reticulum mannosyl-oligosaccharide 1,2-alpha-mannosidase; acc. no. B2GUY0	Glyco_hydro_47	mito 6.5, E.R. 6, extr 5, golg 5, cyto_mito 4.5, plas 2	1.54	1.27	2.1	1.3	1.13	1.48	0.85	0.89	0.71
PCON_03810	2975	0	0	1	Similar to Endoplasmic reticulum mannosyl-oligosaccharide 1,2-alpha-mannosidase; acc. no. B2GUY0	Glyco_hydro_47	mito 6.5, E.R. 6, extr 5, golg 5, cyto_mito 4.5, plas 2	1.54	1.27	2.1	1.3	1.13	1.48	0.85	0.89	0.71
PCON_03810	3087	1	0	1	Similar to Endoplasmic reticulum mannosyl-oligosaccharide 1,2-alpha-mannosidase; acc. no. B2GUY0	Glyco_hydro_47	mito 6.5, E.R. 6, extr 5, golg 5, cyto_mito 4.5, plas 2	1.54	1.27	2.1	1.3	1.13	1.48	0.85	0.89	0.71
PCON_03813	1639	0	0	1	Similar to UPF0420 protein; acc. no. Q86K80	DUF647	plas 14, E.R. 5, pero 3, nucl 2, mito 1, cyto_nucl 1, golg 1, vacu 1	2.38	1.96	3.29	2.6	2.26	3	1.1	1.15	0.91
PCON_03813	2318	0	0	1	Similar to UPF0420 protein; acc. no. Q86K80	DUF647	plas 14, E.R. 5, pero 3, nucl 2, mito 1, cyto_nucl 1, golg 1, vacu 1	2.38	1.96	3.29	2.6	2.26	3	1.1	1.15	0.91
PCON_03814	1834	1	1	0	Protein of unknown function	no hits above threshold	nucl 23.5, cyto_nucl 15	0.75	0.61	0.99	1.19	1.01	1.36	1.61	1.66	1.37
PCON_03814	2228	1	0	0	Protein of unknown function	no hits above threshold	nucl 23.5, cyto_nucl 15	0.75	0.61	0.99	1.19	1.01	1.36	1.61	1.66	1.37
PCON_03828	1064	0	0	1	Similar to Pheromone-processing carboxypeptidase KEX1; acc. no. D5G4B1	Peptidase_S10	plas 19, extr 5, E.R. 1, golg 1, vacu 1	0.96	0.79	1.3	0.87	0.76	1	0.92	0.97	0.77
PCON_03829	963	0	0	1	Similar to T-complex protein 11-like protein 2; acc. no. Q568Z0	Tcp11	nucl 12.5, cyto_nucl 11, cyto 8.5, mito 4	1.32	1.09	1.8	1.52	1.31	1.77	1.16	1.2	0.98
PCON_03829	1515	0	0	1	Similar to T-complex protein 11-like protein 2; acc. no. Q568Z0	Tcp11	nucl 12.5, cyto_nucl 11, cyto 8.5, mito 4	1.32	1.09	1.8	1.52	1.31	1.77	1.16	1.2	0.98
PCON_03829	2766	0	0	1	Similar to T-complex protein 11-like protein 2; acc. no. Q568Z0	Tcp11	nucl 12.5, cyto_nucl 11, cyto 8.5, mito 4	1.32	1.09	1.8	1.52	1.31	1.77	1.16	1.2	0.98
PCON_03834	20	0	0	0	Protein of unknown function	no hits above threshold	nucl 24, cyto 3	1.31	1.05	1.68	1.66	1.39	1.85	1.31	1.33	1.1
PCON_03835	1836	0	0	1	Protein of unknown function	no hits above threshold	nucl 19, cyto_nucl 15.5, cyto 8	2.66	2.18	3.59	3.81	3.33	4.43	1.45	1.53	1.23
PCON_03842	645	0	0	1	Similar to Protein yciI; acc. no. P0AB56	YCII	mito 23.5, cyto_mito 14	0.45	0.37	0.62	0.53	0.45	0.62	1.18	1.22	1.01
PCON_03843	830	1	0	0	Similar to DNA-damage-repair/toleration protein DRT111, chloroplastic; acc. no. P42698	G-patch	nucl 15, cyto_nucl 12.5, cyto 8, mito 3	1.1	0.91	1.49	1.21	1.05	1.39	1.1	1.16	0.93
PCON_03843	1025	0	0	1	Similar to DNA-damage-repair/toleration protein DRT111, chloroplastic; acc. no. P42698	G-patch	nucl 15, cyto_nucl 12.5, cyto 8, mito 3	1.1	0.91	1.49	1.21	1.05	1.39	1.1	1.16	0.93
PCON_03843	1209	0	0	1	Similar to DNA-damage-repair/toleration protein DRT111, chloroplastic; acc. no. P42698	G-patch	nucl 15, cyto_nucl 12.5, cyto 8, mito 3	1.1	0.91	1.49	1.21	1.05	1.39	1.1	1.16	0.93
PCON_03849	1197	0	0	0	Similar to Short-chain dehydrogenase TIC 32, chloroplastic; acc. no. Q6RVV4	adh_short	cyto_mito 11.999, mito 11.5, cyto 11, cyto_nucl 8.333	2.21	1.82	2.94	1.26	1.1	1.44	0.57	0.6	0.49
PCON_03853	891	0	0	1	Similar to Uncharacterized J domain-containing protein C17A3.05c; acc. no. O13633	DnaJ,DUF1977	plas 12, nucl 5, mito 4, cyto 4, cyto_mito 4	0.93	0.76	1.25	0.85	0.74	0.98	0.92	0.97	0.79
PCON_03859	261	0	0	0	Similar to DNA-3-methyladenine glycosylase; acc. no. P22134	HhH-GPD	mito 24.5, cyto_mito 13	0.84	0.68	1.11	0.75	0.65	0.86	0.91	0.95	0.77
PCON_03860	1369	0	0	1	Similar to Cell wall protein ECM33; acc. no. P38248	no hits above threshold	extr 26	1	0.8	1.32	0.97	0.84	1.09	0.99	1.04	0.83
PCON_03861	1791	0	0	1	Similar to Mannan polymerase II complex anp1 subunit; acc. no. O74745	Anp1	mito 11, extr 7, golg 4, cyto 2, plas 2	0.44	0.36	0.6	0.48	0.42	0.55	1.1	1.16	0.92
PCON_03870	1106	0	0	1	Similar to hypothetical protein [Tuber melanosporum Mel28]; acc. no. XP_002835212	no hits above threshold	nucl 25	1.03	0.85	1.38	1.15	0.99	1.28	1.12	1.17	0.93
PCON_03874	236	0	0	0	Protein of unknown function	no hits above threshold	cysk 15, cyto 7, cyto_nucl 5.5, nucl 2	4.61	3.39	4.59	1.89	1.63	1.9	0.46	0.48	0.41
PCON_03880	1659	0	0	1	Similar to HBS1-like protein; acc. no. Q5R6Y0	GTP_EFTU,HBS1_N,GTP_EFTU_D2,MMR_HSR1	cyto 19, nucl 4.5, pero 3, mito_nucl 3	1.12	0.92	1.5	1.03	0.9	1.17	0.93	0.98	0.78
PCON_03880	1878	1	0	0	Similar to HBS1-like protein; acc. no. Q5R6Y0	GTP_EFTU,HBS1_N,GTP_EFTU_D2,MMR_HSR1	cyto 19, nucl 4.5, pero 3, mito_nucl 3	1.12	0.92	1.5	1.03	0.9	1.17	0.93	0.98	0.78
PCON_03881	2075	0	1	0	Similar to Probable cytochrome b5; acc. no. Q9P5L0	Cyt-b5	cyto 14.5, cyto_nucl 10.5, mito 6, nucl 3.5	1	0.83	1.34	0.65	0.57	0.73	0.65	0.69	0.55
PCON_03883	1876	1	1	0	Similar to Vacuolar protein sorting-associated protein 27; acc. no. Q0U4Z8	VHS,FYVE,UIM	nucl 21, cyto_nucl 14.5, cyto 6	1.52	1.25	2.03	1.37	1.2	1.54	0.91	0.96	0.76
PCON_03884	2980	0	0	1	Similar to Ubiquitin carboxyl-terminal hydrolase 4; acc. no. A6ZY34	UCH,UCH_1	nucl 19, mito_nucl 12.333, cyto_nucl 11.333, mito 4.5	1.37	1.12	1.85	1.46	1.27	1.65	1.07	1.13	0.89
PCON_03884	3268	0	0	1	Similar to Ubiquitin carboxyl-terminal hydrolase 4; acc. no. A6ZY34	UCH,UCH_1	nucl 19, mito_nucl 12.333, cyto_nucl 11.333, mito 4.5	1.37	1.12	1.85	1.46	1.27	1.65	1.07	1.13	0.89
PCON_03894	1232	1	0	0	Similar to Ring assembly protein 3; acc. no. O74994	UNC45-central	cyto_nucl 11.5, cyto 10.5, nucl 9.5, mito 4	1.02	0.84	1.37	0.87	0.76	1	0.85	0.9	0.72
PCON_03896	367	0	0	1	Similar to Threonine aspartase 1; acc. no. Q9H6P5	Asparaginase_2	cyto 15, mito 6, extr 3, nucl 2	28.45	23.24	39.92	22.88	19.38	25.92	0.81	0.83	0.65
PCON_03896	1057	0	0	1	Similar to Threonine aspartase 1; acc. no. Q9H6P5	Asparaginase_2	cyto 15, mito 6, extr 3, nucl 2	28.45	23.24	39.92	22.88	19.38	25.92	0.81	0.83	0.65
PCON_03896	1435	0	0	1	Similar to Threonine aspartase 1; acc. no. Q9H6P5	Asparaginase_2	cyto 15, mito 6, extr 3, nucl 2	28.45	23.24	39.92	22.88	19.38	25.92	0.81	0.83	0.65
PCON_03897	673	0	0	1	Similar to Striatin; acc. no. P70483	WD40	mito 12, nucl 7, cyto 6	1.3	1.07	1.73	1.32	1.07	1.45	1.02	1	0.84
PCON_03899	1434	0	0	1	Similar to Transcription elongation factor S-II; acc. no. P49373	TFIIS_M,TFIIS_C,Med26	nucl 22, cyto_mito 2, mito 1.5, cyto 1.5	1.31	1.09	1.77	1.53	1.34	1.74	1.17	1.23	0.98
PCON_03899	1757	0	0	0	Similar to Transcription elongation factor S-II; acc. no. P49373	TFIIS_M,TFIIS_C,Med26	nucl 22, cyto_mito 2, mito 1.5, cyto 1.5	1.31	1.09	1.77	1.53	1.34	1.74	1.17	1.23	0.98
PCON_03900	450	0	0	1	Similar to Uncharacterized protein C211.03; acc. no. Q9P7R8	Sec7,Sec7_N	cysk 18, cyto 8	1.34	1.11	1.78	1.29	1.12	1.43	0.96	1.01	0.8
PCON_03900	1359	0	0	1	Similar to Uncharacterized protein C211.03; acc. no. Q9P7R8	Sec7,Sec7_N	cysk 18, cyto 8	1.34	1.11	1.78	1.29	1.12	1.43	0.96	1.01	0.8
PCON_03900	1864	0	0	1	Similar to Uncharacterized protein C211.03; acc. no. Q9P7R8	Sec7,Sec7_N	cysk 18, cyto 8	1.34	1.11	1.78	1.29	1.12	1.43	0.96	1.01	0.8
PCON_03900	2578	0	0	1	Similar to Uncharacterized protein C211.03; acc. no. Q9P7R8	Sec7,Sec7_N	cysk 18, cyto 8	1.34	1.11	1.78	1.29	1.12	1.43	0.96	1.01	0.8
PCON_03900	3225	0	0	1	Similar to Uncharacterized protein C211.03; acc. no. Q9P7R8	Sec7,Sec7_N	cysk 18, cyto 8	1.34	1.11	1.78	1.29	1.12	1.43	0.96	1.01	0.8
PCON_03900	4338	0	0	1	Similar to Uncharacterized protein C211.03; acc. no. Q9P7R8	Sec7,Sec7_N	cysk 18, cyto 8	1.34	1.11	1.78	1.29	1.12	1.43	0.96	1.01	0.8
PCON_03900	4617	0	0	1	Similar to Uncharacterized protein C211.03; acc. no. Q9P7R8	Sec7,Sec7_N	cysk 18, cyto 8	1.34	1.11	1.78	1.29	1.12	1.43	0.96	1.01	0.8
PCON_03916	1483	0	0	1	Similar to Sorting nexin-41; acc. no. Q5AZC9	PX,Vps5	nucl 19.5, cyto_nucl 14, cyto 7.5	1.13	0.93	1.53	1.29	1.13	1.48	1.14	1.21	0.97
PCON_03919	1131	0	1	0	Similar to Mitochondrial distribution and morphology protein 34; acc. no. Q2UJF5	no hits above threshold	nucl 19, cyto 5, mito 3	0.92	0.76	1.24	0.71	0.62	0.81	0.77	0.81	0.65
PCON_03919	1824	1	1	1	Similar to Mitochondrial distribution and morphology protein 34; acc. no. Q2UJF5	no hits above threshold	nucl 19, cyto 5, mito 3	0.92	0.76	1.24	0.71	0.62	0.81	0.77	0.81	0.65
PCON_03922	111	0	0	1	Protein of unknown function	no hits above threshold	nucl 16.5, cyto_nucl 13.833, mito_nucl 9.832, cyto 7	n.d.	30.29	35.52	n.d.	65.12	52.28	n.d.	2.15	1.47
PCON_03924	3481	0	0	1	Similar to ERAD-associated E3 ubiquitin-protein ligase doa10; acc. no. O60103	RINGv	plas 26	1.48	1.22	1.97	1.82	1.55	1.95	1.24	1.27	0.99
PCON_03924	3571	0	0	1	Similar to ERAD-associated E3 ubiquitin-protein ligase doa10; acc. no. O60103	RINGv	plas 26	1.48	1.22	1.97	1.82	1.55	1.95	1.24	1.27	0.99
PCON_03924	3715	1	0	0	Similar to ERAD-associated E3 ubiquitin-protein ligase doa10; acc. no. O60103	RINGv	plas 26	1.48	1.22	1.97	1.82	1.55	1.95	1.24	1.27	0.99
PCON_03924	4420	0	0	1	Similar to ERAD-associated E3 ubiquitin-protein ligase doa10; acc. no. O60103	RINGv	plas 26	1.48	1.22	1.97	1.82	1.55	1.95	1.24	1.27	0.99
PCON_03924	5722	0	0	0	Similar to ERAD-associated E3 ubiquitin-protein ligase doa10; acc. no. O60103	RINGv	plas 26	1.48	1.22	1.97	1.82	1.55	1.95	1.24	1.27	0.99
PCON_03935	2298	1	0	0	Protein of unknown function	no hits above threshold	nucl 24, cyto 2	1.73	1.43	2.33	1.55	1.34	1.79	0.9	0.94	0.77
PCON_03938	526	0	0	1	Similar to hypothetical protein AOL_s00110g262 [Arthrobotrys oligospora ATCC 24927]; acc. no. EGX46098	BTB	cyto_nucl 9.5, cyto 9, nucl 8, pero 6, mito 2, extr 2	0.91	0.73	1.2	0.65	0.57	0.73	0.73	0.77	0.61
PCON_03938	571	0	0	1	Similar to hypothetical protein AOL_s00110g262 [Arthrobotrys oligospora ATCC 24927]; acc. no. EGX46098	BTB	cyto_nucl 9.5, cyto 9, nucl 8, pero 6, mito 2, extr 2	0.91	0.73	1.2	0.65	0.57	0.73	0.73	0.77	0.61
PCON_03938	742	0	0	1	Similar to hypothetical protein AOL_s00110g262 [Arthrobotrys oligospora ATCC 24927]; acc. no. EGX46098	BTB	cyto_nucl 9.5, cyto 9, nucl 8, pero 6, mito 2, extr 2	0.91	0.73	1.2	0.65	0.57	0.73	0.73	0.77	0.61
PCON_03941	1109	0	0	1	Similar to Ubiquitin carboxyl-terminal hydrolase 4; acc. no. B2GUZ1	UCH,UCH_1,DUSP	nucl 18.5, cyto_nucl 13.833, cyto 8, cyto_mito 4.833	1.32	1.09	1.78	1.29	1.13	1.46	0.98	1.03	0.82
PCON_03941	2122	0	0	1	Similar to Ubiquitin carboxyl-terminal hydrolase 4; acc. no. B2GUZ1	UCH,UCH_1,DUSP	nucl 18.5, cyto_nucl 13.833, cyto 8, cyto_mito 4.833	1.32	1.09	1.78	1.29	1.13	1.46	0.98	1.03	0.82
PCON_03941	2237	0	0	1	Similar to Ubiquitin carboxyl-terminal hydrolase 4; acc. no. B2GUZ1	UCH,UCH_1,DUSP	nucl 18.5, cyto_nucl 13.833, cyto 8, cyto_mito 4.833	1.32	1.09	1.78	1.29	1.13	1.46	0.98	1.03	0.82
PCON_03941	3183	0	0	1	Similar to Ubiquitin carboxyl-terminal hydrolase 4; acc. no. B2GUZ1	UCH,UCH_1,DUSP	nucl 18.5, cyto_nucl 13.833, cyto 8, cyto_mito 4.833	1.32	1.09	1.78	1.29	1.13	1.46	0.98	1.03	0.82
PCON_03941	3294	0	0	1	Similar to Ubiquitin carboxyl-terminal hydrolase 4; acc. no. B2GUZ1	UCH,UCH_1,DUSP	nucl 18.5, cyto_nucl 13.833, cyto 8, cyto_mito 4.833	1.32	1.09	1.78	1.29	1.13	1.46	0.98	1.03	0.82
PCON_03941	3837	0	0	1	Similar to Ubiquitin carboxyl-terminal hydrolase 4; acc. no. B2GUZ1	UCH,UCH_1,DUSP	nucl 18.5, cyto_nucl 13.833, cyto 8, cyto_mito 4.833	1.32	1.09	1.78	1.29	1.13	1.46	0.98	1.03	0.82
PCON_03941	5092	0	0	1	Similar to Ubiquitin carboxyl-terminal hydrolase 4; acc. no. B2GUZ1	UCH,UCH_1,DUSP	nucl 18.5, cyto_nucl 13.833, cyto 8, cyto_mito 4.833	1.32	1.09	1.78	1.29	1.13	1.46	0.98	1.03	0.82
PCON_03943	38	1	1	1	Protein of unknown function	no hits above threshold	nucl 16.5, cyto_nucl 11, cyto 4.5, mito 4	0.57	0.47	0.76	1.05	0.89	1.17	1.84	1.9	1.55
PCON_03943	84	1	1	1	Protein of unknown function	no hits above threshold	nucl 16.5, cyto_nucl 11, cyto 4.5, mito 4	0.57	0.47	0.76	1.05	0.89	1.17	1.84	1.9	1.55
PCON_03943	421	1	0	0	Protein of unknown function	no hits above threshold	nucl 16.5, cyto_nucl 11, cyto 4.5, mito 4	0.57	0.47	0.76	1.05	0.89	1.17	1.84	1.9	1.55
PCON_03943	459	1	0	0	Protein of unknown function	no hits above threshold	nucl 16.5, cyto_nucl 11, cyto 4.5, mito 4	0.57	0.47	0.76	1.05	0.89	1.17	1.84	1.9	1.55
PCON_03945	1586	0	1	0	Similar to hypothetical protein [Tuber melanosporum Mel28]; acc. no. XP_002841063	no hits above threshold	nucl 14, mito 6, cyto 6, cyto_mito 6	1.75	1.45	2.39	1.84	1.61	2.11	1.05	1.11	0.88
PCON_03945	2575	0	0	1	Similar to hypothetical protein [Tuber melanosporum Mel28]; acc. no. XP_002841063	no hits above threshold	nucl 14, mito 6, cyto 6, cyto_mito 6	1.75	1.45	2.39	1.84	1.61	2.11	1.05	1.11	0.88
PCON_03945	3091	0	0	1	Similar to hypothetical protein [Tuber melanosporum Mel28]; acc. no. XP_002841063	no hits above threshold	nucl 14, mito 6, cyto 6, cyto_mito 6	1.75	1.45	2.39	1.84	1.61	2.11	1.05	1.11	0.88
PCON_03947	3151	0	0	0	Similar to Serine/threonine-protein phosphatase T; acc. no. P53043	TPR_11,TPR_2,DUF4470	nucl 11, mito 8, cyto_nucl 8	0.99	0.82	1.35	0.82	0.71	0.94	0.82	0.86	0.7
PCON_03948	364	0	0	0	Similar to hypothetical protein AOL_s00215g841 [Arthrobotrys oligospora ATCC 24927]; acc. no. EGX43055	no hits above threshold	nucl 8.5, cyto_nucl 6.5, mito 6, extr 4, cyto 3.5, golg 2	0.88	0.73	1.18	0.88	0.77	1.01	1.01	1.05	0.86
PCON_03948	768	1	1	1	Similar to hypothetical protein AOL_s00215g841 [Arthrobotrys oligospora ATCC 24927]; acc. no. EGX43055	no hits above threshold	nucl 8.5, cyto_nucl 6.5, mito 6, extr 4, cyto 3.5, golg 2	0.88	0.73	1.18	0.88	0.77	1.01	1.01	1.05	0.86
PCON_03949	786	0	0	0	Similar to Probable methyltransferase C2A9.10; acc. no. Q9Y7L2	Bin3,Methyltransf_23,Methyltransf_18,Methyltransf_12,Methyltransf_31	cyto 11.5, cyto_nucl 10.833, cyto_mito 9.666, nucl 8, mito 6.5	1.2	0.99	1.63	0.85	0.74	0.99	0.71	0.75	0.61
PCON_03950	516	0	1	1	Similar to Cutinase; acc. no. Q8X1P1	Cutinase	extr 17, E.R. 5, cyto 2, mito 1, cyto_nucl 1, pero 1, vacu 1	4.84	3.98	6.62	11.09	9.62	12.93	2.3	2.41	1.95
PCON_03950	1541	1	0	0	Similar to Cutinase; acc. no. Q8X1P1	Cutinase	extr 17, E.R. 5, cyto 2, mito 1, cyto_nucl 1, pero 1, vacu 1	4.84	3.98	6.62	11.09	9.62	12.93	2.3	2.41	1.95
PCON_03951	97	0	0	0	Protein of unknown function	no hits above threshold	mito 7, nucl 5, extr 5, pero 3, plas 2, E.R. 2, golg 2, cyto_pero 2	1.02	0.84	1.37	1.47	1.27	1.68	1.44	1.51	1.23
PCON_03952	2849	0	0	1	Similar to hypothetical protein [Tuber melanosporum Mel28]; acc. no. XP_002841225	no hits above threshold	nucl 22, mito 4	0.95	0.78	1.28	1.12	0.97	1.29	1.19	1.24	1.01
PCON_03953	740	0	0	0	Similar to Monoterpene epsilon-lactone hydrolase; acc. no. Q9EX73	DUF2424,Abhydrolase_3	plas 22, E.R. 2, extr 1, pero 1, vacu 1	0.64	0.53	0.86	0.83	0.7	0.89	1.29	1.33	1.04
PCON_03957	779	1	1	0	Similar to hypothetical protein [Tuber melanosporum Mel28]; acc. no. XP_002841210	no hits above threshold	mito 12, nucl 10.5, cyto_nucl 7.5, cyto 3.5	0.85	0.7	1.14	0.68	0.58	0.77	0.81	0.82	0.68
PCON_03965	929	1	0	0	Similar to hypothetical protein [Tuber melanosporum Mel28]; acc. no. XP_002838189	SUR7	plas 14, E.R. 5, extr 4, vacu 3	1.32	1.08	1.78	2.03	1.76	2.36	1.56	1.62	1.33
PCON_03970	606	0	0	1	Protein of unknown function	no hits above threshold	cyto 16, mito 7, nucl 3	4.95	4.09	6.77	6.56	5.72	7.51	1.33	1.4	1.11
PCON_03970	688	0	0	1	Protein of unknown function	no hits above threshold	cyto 16, mito 7, nucl 3	4.95	4.09	6.77	6.56	5.72	7.51	1.33	1.4	1.11
PCON_03970	943	0	0	1	Protein of unknown function	no hits above threshold	cyto 16, mito 7, nucl 3	4.95	4.09	6.77	6.56	5.72	7.51	1.33	1.4	1.11
PCON_03972	2604	1	0	0	Similar to E3 ubiquitin-protein ligase bre1; acc. no. Q2U9B0	BRE1,zf-C3HC4_3,zf-C3HC4_2,zf-C3HC4,zf-RING_2	nucl 23, cyto_nucl 14.5	1.16	0.96	1.56	1.35	1.17	1.51	1.17	1.23	0.97
PCON_03974	2004	0	0	1	Similar to ATP-dependent bile acid permease; acc. no. P32386	ABC_tran,ABC_membrane,AAA_25,AAA_21,AAA_23,SMC_N	plas 16, mito 5, E.R. 4	0.72	0.59	0.97	0.71	0.6	0.76	0.98	1.01	0.79
PCON_03974	2128	1	0	0	Similar to ATP-dependent bile acid permease; acc. no. P32386	ABC_tran,ABC_membrane,AAA_25,AAA_21,AAA_23,SMC_N	plas 16, mito 5, E.R. 4	0.72	0.59	0.97	0.71	0.6	0.76	0.98	1.01	0.79
PCON_03974	2302	0	0	1	Similar to ATP-dependent bile acid permease; acc. no. P32386	ABC_tran,ABC_membrane,AAA_25,AAA_21,AAA_23,SMC_N	plas 16, mito 5, E.R. 4	0.72	0.59	0.97	0.71	0.6	0.76	0.98	1.01	0.79
PCON_03974	3282	1	1	0	Similar to ATP-dependent bile acid permease; acc. no. P32386	ABC_tran,ABC_membrane,AAA_25,AAA_21,AAA_23,SMC_N	plas 16, mito 5, E.R. 4	0.72	0.59	0.97	0.71	0.6	0.76	0.98	1.01	0.79
PCON_03974	5281	0	0	1	Similar to ATP-dependent bile acid permease; acc. no. P32386	ABC_tran,ABC_membrane,AAA_25,AAA_21,AAA_23,SMC_N	plas 16, mito 5, E.R. 4	0.72	0.59	0.97	0.71	0.6	0.76	0.98	1.01	0.79
PCON_03978	1188	0	0	0	Similar to Cyclin CCL1; acc. no. P37366	no hits above threshold	cyto 9.5, cyto_mito 8, nucl 7, mito 5.5, pero 3	1.57	1.29	2.12	1.06	0.92	1.22	0.67	0.71	0.57
PCON_03979	1087	0	0	1	Similar to SAC3 family protein 1; acc. no. O74889	SAC3_GANP	nucl 17.5, cyto_nucl 12, cyto 5.5, mito 4	1.53	1.26	2.05	1.56	1.35	1.72	1.02	1.07	0.84
PCON_03979	1610	0	0	1	Similar to SAC3 family protein 1; acc. no. O74889	SAC3_GANP	nucl 17.5, cyto_nucl 12, cyto 5.5, mito 4	1.53	1.26	2.05	1.56	1.35	1.72	1.02	1.07	0.84
PCON_03979	3264	0	0	1	Similar to SAC3 family protein 1; acc. no. O74889	SAC3_GANP	nucl 17.5, cyto_nucl 12, cyto 5.5, mito 4	1.53	1.26	2.05	1.56	1.35	1.72	1.02	1.07	0.84
PCON_03979	3411	0	1	0	Similar to SAC3 family protein 1; acc. no. O74889	SAC3_GANP	nucl 17.5, cyto_nucl 12, cyto 5.5, mito 4	1.53	1.26	2.05	1.56	1.35	1.72	1.02	1.07	0.84
PCON_03979	3893	0	0	1	Similar to SAC3 family protein 1; acc. no. O74889	SAC3_GANP	nucl 17.5, cyto_nucl 12, cyto 5.5, mito 4	1.53	1.26	2.05	1.56	1.35	1.72	1.02	1.07	0.84
PCON_03982	1075	0	0	1	Similar to Serine/threonine-protein kinase STE11; acc. no. A7A1P0	Pkinase,Pkinase_Tyr,Ras_bdg_2,SAM_1,SAM_2,Kinase-like	nucl 10, cyto_nucl 10, mito 9, cyto 8	0.87	0.71	1.17	1.13	0.96	1.23	1.31	1.35	1.05
PCON_03988	875	0	1	1	Similar to H/ACA ribonucleoprotein complex subunit 1; acc. no. Q1E6M1	Gar1	mito 14, nucl 6.5, cyto_nucl 6.5, cyto 5.5	0.5	0.41	0.68	0.61	0.53	0.71	1.23	1.27	1.04
PCON_03988	1053	0	1	0	Similar to H/ACA ribonucleoprotein complex subunit 1; acc. no. Q1E6M1	Gar1	mito 14, nucl 6.5, cyto_nucl 6.5, cyto 5.5	0.5	0.41	0.68	0.61	0.53	0.71	1.23	1.27	1.04
PCON_03991	551	0	0	1	Similar to hypothetical protein [Tuber melanosporum Mel28]; acc. no. XP_002837266	no hits above threshold	plas 17, mito 4, pero 2, E.R. 2, vacu 2, cyto_mito 2, mito_nucl 2	1.14	0.94	1.59	2.14	1.85	2.56	1.87	1.96	1.61
PCON_03991	1018	0	0	1	Similar to hypothetical protein [Tuber melanosporum Mel28]; acc. no. XP_002837266	no hits above threshold	plas 17, mito 4, pero 2, E.R. 2, vacu 2, cyto_mito 2, mito_nucl 2	1.14	0.94	1.59	2.14	1.85	2.56	1.87	1.96	1.61
PCON_03991	2183	0	0	1	Similar to hypothetical protein [Tuber melanosporum Mel28]; acc. no. XP_002837266	no hits above threshold	plas 17, mito 4, pero 2, E.R. 2, vacu 2, cyto_mito 2, mito_nucl 2	1.14	0.94	1.59	2.14	1.85	2.56	1.87	1.96	1.61
PCON_03995	1984	0	1	0	Similar to hypothetical protein CH063_13133 [Colletotrichum higginsianum]; acc. no. CCF43422	DUF1649	cyto 10.5, cyto_nucl 8, mito 6, nucl 4.5, extr 4	1.83	1.52	2.49	1.46	1.27	1.69	0.79	0.84	0.68
PCON_03996	129	0	0	1	Similar to Protein yop1; acc. no. Q4WTW3	TB2_DP1_HVA22	plas 19, mito 3, cyto 1, extr 1, pero 1, E.R. 1, vacu 1, cyto_pero 1	0.72	0.59	0.96	0.66	0.56	0.75	0.93	0.95	0.79
PCON_03996	891	0	0	1	Similar to Protein yop1; acc. no. Q4WTW3	TB2_DP1_HVA22	plas 19, mito 3, cyto 1, extr 1, pero 1, E.R. 1, vacu 1, cyto_pero 1	0.72	0.59	0.96	0.66	0.56	0.75	0.93	0.95	0.79
PCON_03996	1453	0	1	0	Similar to Protein yop1; acc. no. Q4WTW3	TB2_DP1_HVA22	plas 19, mito 3, cyto 1, extr 1, pero 1, E.R. 1, vacu 1, cyto_pero 1	0.72	0.59	0.96	0.66	0.56	0.75	0.93	0.95	0.79
PCON_03997	1951	1	0	0	Similar to Protein sak1; acc. no. P48383	RFX_DNA_binding	mito 9.5, cyto_mito 9.5, cyto 8.5, nucl 5, pero 4	1.1	0.91	1.48	1.22	1.06	1.37	1.1	1.17	0.93
PCON_03997	2405	0	0	0	Similar to Protein sak1; acc. no. P48383	RFX_DNA_binding	mito 9.5, cyto_mito 9.5, cyto 8.5, nucl 5, pero 4	1.1	0.91	1.48	1.22	1.06	1.37	1.1	1.17	0.93
PCON_03997	3004	0	1	1	Similar to Protein sak1; acc. no. P48383	RFX_DNA_binding	mito 9.5, cyto_mito 9.5, cyto 8.5, nucl 5, pero 4	1.1	0.91	1.48	1.22	1.06	1.37	1.1	1.17	0.93
PCON_03998	1344	0	0	1	Similar to Protein psi1; acc. no. Q09912	DnaJ,CTDII	cyto 14.5, cyto_nucl 11.5, mito 6, nucl 5.5	0.73	0.6	0.98	0.92	0.78	1.06	1.28	1.31	1.08
PCON_03999	1786	0	1	1	Protein of unknown function	no hits above threshold	mito 11.5, nucl 10, cyto_mito 9.166, cyto_nucl 8.833, cyto 5.5	2.08	1.72	2.78	2.03	1.76	2.31	0.98	1.03	0.83
PCON_04002	752	0	0	1	Similar to Importin beta-like protein kap111; acc. no. Q09796	Xpo1	cyto 13, cyto_nucl 13, nucl 9, pero 3	1.35	1.1	1.8	1.2	1.05	1.37	0.9	0.95	0.76
PCON_04004	675	0	0	1	Similar to Protein YTP1; acc. no. P53584	Ytp1,DUF2427	plas 19, E.R. 5, mito 2	1.28	1.06	1.72	1.01	0.88	1.14	0.79	0.83	0.67
PCON_04008	1074	1	0	0	Similar to Serine/threonine-protein kinase hal4; acc. no. O14019	Pkinase,Pkinase_Tyr	nucl 18.5, cyto_nucl 13, cyto 6.5	1.01	0.83	1.36	1.13	0.98	1.27	1.13	1.18	0.94
PCON_04008	1498	0	1	1	Similar to Serine/threonine-protein kinase hal4; acc. no. O14019	Pkinase,Pkinase_Tyr	nucl 18.5, cyto_nucl 13, cyto 6.5	1.01	0.83	1.36	1.13	0.98	1.27	1.13	1.18	0.94
PCON_04012	308	0	0	0	Similar to ATP synthase subunit d, mitochondrial; acc. no. P0C2C8	Mt_ATP-synt_D	mito 18, cyto 5, nucl 2, pero 2	1.15	0.95	1.57	0.92	0.81	1.07	0.81	0.85	0.68
PCON_04014	642	0	1	0	Similar to Probable exocyst complex component sec8; acc. no. Q9HE88	Sec8_exocyst,DUF2450,Zw10	nucl 13, cyto_nucl 11, cyto 7, pero 7	0.88	0.73	1.19	0.8	0.7	0.91	0.91	0.96	0.76
PCON_04014	3903	1	0	0	Similar to Probable exocyst complex component sec8; acc. no. Q9HE88	Sec8_exocyst,DUF2450,Zw10	nucl 13, cyto_nucl 11, cyto 7, pero 7	0.88	0.73	1.19	0.8	0.7	0.91	0.91	0.96	0.76
PCON_04017	489	0	0	1	Similar to Probable cation-transporting ATPase C1672.11c; acc. no. O74431	P5-ATPase,HAD,E1-E2_ATPase,Hydrolase	plas 23, mito 2	1.15	0.95	1.53	1.36	1.18	1.5	1.19	1.24	0.98
PCON_04017	4232	0	1	0	Similar to Probable cation-transporting ATPase C1672.11c; acc. no. O74431	P5-ATPase,HAD,E1-E2_ATPase,Hydrolase	plas 23, mito 2	1.15	0.95	1.53	1.36	1.18	1.5	1.19	1.24	0.98
PCON_04021	1162	0	0	1	Similar to Protein SMG7; acc. no. Q92540	EST1_DNA_bind,EST1	nucl 18.5, cyto_nucl 12.5, cyto 5.5	2.01	1.66	2.64	2.55	2.23	2.84	1.27	1.34	1.08
PCON_04021	1734	0	0	0	Similar to Protein SMG7; acc. no. Q92540	EST1_DNA_bind,EST1	nucl 18.5, cyto_nucl 12.5, cyto 5.5	2.01	1.66	2.64	2.55	2.23	2.84	1.27	1.34	1.08
PCON_04021	1998	0	1	0	Similar to Protein SMG7; acc. no. Q92540	EST1_DNA_bind,EST1	nucl 18.5, cyto_nucl 12.5, cyto 5.5	2.01	1.66	2.64	2.55	2.23	2.84	1.27	1.34	1.08
PCON_04022	1346	1	0	0	Similar to Adenosine kinase; acc. no. P78825	PfkB	cyto 21, nucl 4	1.12	0.92	1.54	0.78	0.68	0.9	0.69	0.73	0.58
PCON_04023	820	0	0	1	Similar to Chromatin structure-remodeling complex subunit snf21; acc. no. Q9UTN6	SNF2_N,Bromodomain,Helicase_C,SnAC,QLQ,HSA,HDA2-3	nucl 24.5, cyto_nucl 13	0.98	0.81	1.3	1.15	1	1.27	1.18	1.24	0.98
PCON_04023	2849	1	1	1	Similar to Chromatin structure-remodeling complex subunit snf21; acc. no. Q9UTN6	SNF2_N,Bromodomain,Helicase_C,SnAC,QLQ,HSA,HDA2-3	nucl 24.5, cyto_nucl 13	0.98	0.81	1.3	1.15	1	1.27	1.18	1.24	0.98
PCON_04023	3822	0	0	1	Similar to Chromatin structure-remodeling complex subunit snf21; acc. no. Q9UTN6	SNF2_N,Bromodomain,Helicase_C,SnAC,QLQ,HSA,HDA2-3	nucl 24.5, cyto_nucl 13	0.98	0.81	1.3	1.15	1	1.27	1.18	1.24	0.98
PCON_04023	3945	0	0	1	Similar to Chromatin structure-remodeling complex subunit snf21; acc. no. Q9UTN6	SNF2_N,Bromodomain,Helicase_C,SnAC,QLQ,HSA,HDA2-3	nucl 24.5, cyto_nucl 13	0.98	0.81	1.3	1.15	1	1.27	1.18	1.24	0.98
PCON_04023	4241	0	0	1	Similar to Chromatin structure-remodeling complex subunit snf21; acc. no. Q9UTN6	SNF2_N,Bromodomain,Helicase_C,SnAC,QLQ,HSA,HDA2-3	nucl 24.5, cyto_nucl 13	0.98	0.81	1.3	1.15	1	1.27	1.18	1.24	0.98
PCON_04023	4529	1	1	1	Similar to Chromatin structure-remodeling complex subunit snf21; acc. no. Q9UTN6	SNF2_N,Bromodomain,Helicase_C,SnAC,QLQ,HSA,HDA2-3	nucl 24.5, cyto_nucl 13	0.98	0.81	1.3	1.15	1	1.27	1.18	1.24	0.98
PCON_04023	4636	0	0	1	Similar to Chromatin structure-remodeling complex subunit snf21; acc. no. Q9UTN6	SNF2_N,Bromodomain,Helicase_C,SnAC,QLQ,HSA,HDA2-3	nucl 24.5, cyto_nucl 13	0.98	0.81	1.3	1.15	1	1.27	1.18	1.24	0.98
PCON_04043	771	0	0	1	Protein of unknown function	no hits above threshold	extr 14, E.R. 4, nucl 3, mito 3, mito_nucl 3	75.15	37.11	60.52	230.7	121.72	146.82	5.16	3.28	2.43
PCON_04050	466	0	0	1	Similar to Kinetochore protein mis14; acc. no. Q9P6M3	Mis14	nucl 18.5, cyto_nucl 12.5, cyto 5.5	0.79	0.64	1.06	0.73	0.63	0.83	0.93	0.98	0.79
PCON_04050	670	0	0	1	Similar to Kinetochore protein mis14; acc. no. Q9P6M3	Mis14	nucl 18.5, cyto_nucl 12.5, cyto 5.5	0.79	0.64	1.06	0.73	0.63	0.83	0.93	0.98	0.79
PCON_04054	241	0	1	0	Protein of unknown function	no hits above threshold	mito 19, cyto 5, nucl 2	0.9	0.74	1.21	1.14	1	1.3	1.27	1.34	1.08
PCON_04064	532	1	1	0	Similar to hypothetical protein SNOG_02439 [Phaeosphaeria nodorum SN15]; acc. no. XP_001793043	no hits above threshold	extr 25	0.6	0.49	0.83	2.35	1.97	2.76	3.93	4	3.31
PCON_04064	546	1	1	0	Similar to hypothetical protein SNOG_02439 [Phaeosphaeria nodorum SN15]; acc. no. XP_001793043	no hits above threshold	extr 25	0.6	0.49	0.83	2.35	1.97	2.76	3.93	4	3.31
PCON_04065	100	1	0	0	Similar to Ankyrin-3; acc. no. Q12955	Ank_2,Ank,Ank_5,Ank_4,Ank_3	cyto 18, cyto_nucl 10.5, mito 8	0.64	0.53	0.87	0.97	0.84	1.13	1.52	1.59	1.3
PCON_04065	137	1	1	1	Similar to Ankyrin-3; acc. no. Q12955	Ank_2,Ank,Ank_5,Ank_4,Ank_3	cyto 18, cyto_nucl 10.5, mito 8	0.64	0.53	0.87	0.97	0.84	1.13	1.52	1.59	1.3
PCON_04065	231	1	0	0	Similar to Ankyrin-3; acc. no. Q12955	Ank_2,Ank,Ank_5,Ank_4,Ank_3	cyto 18, cyto_nucl 10.5, mito 8	0.64	0.53	0.87	0.97	0.84	1.13	1.52	1.59	1.3
PCON_04065	448	0	1	0	Similar to Ankyrin-3; acc. no. Q12955	Ank_2,Ank,Ank_5,Ank_4,Ank_3	cyto 18, cyto_nucl 10.5, mito 8	0.64	0.53	0.87	0.97	0.84	1.13	1.52	1.59	1.3
PCON_04065	486	1	1	0	Similar to Ankyrin-3; acc. no. Q12955	Ank_2,Ank,Ank_5,Ank_4,Ank_3	cyto 18, cyto_nucl 10.5, mito 8	0.64	0.53	0.87	0.97	0.84	1.13	1.52	1.59	1.3
PCON_04065	556	1	1	1	Similar to Ankyrin-3; acc. no. Q12955	Ank_2,Ank,Ank_5,Ank_4,Ank_3	cyto 18, cyto_nucl 10.5, mito 8	0.64	0.53	0.87	0.97	0.84	1.13	1.52	1.59	1.3
PCON_04065	1086	0	1	0	Similar to Ankyrin-3; acc. no. Q12955	Ank_2,Ank,Ank_5,Ank_4,Ank_3	cyto 18, cyto_nucl 10.5, mito 8	0.64	0.53	0.87	0.97	0.84	1.13	1.52	1.59	1.3
PCON_04065	1116	0	1	0	Similar to Ankyrin-3; acc. no. Q12955	Ank_2,Ank,Ank_5,Ank_4,Ank_3	cyto 18, cyto_nucl 10.5, mito 8	0.64	0.53	0.87	0.97	0.84	1.13	1.52	1.59	1.3
PCON_04065	1292	1	1	1	Similar to Ankyrin-3; acc. no. Q12955	Ank_2,Ank,Ank_5,Ank_4,Ank_3	cyto 18, cyto_nucl 10.5, mito 8	0.64	0.53	0.87	0.97	0.84	1.13	1.52	1.59	1.3
PCON_04065	1294	1	1	1	Similar to Ankyrin-3; acc. no. Q12955	Ank_2,Ank,Ank_5,Ank_4,Ank_3	cyto 18, cyto_nucl 10.5, mito 8	0.64	0.53	0.87	0.97	0.84	1.13	1.52	1.59	1.3
PCON_04065	1362	1	1	1	Similar to Ankyrin-3; acc. no. Q12955	Ank_2,Ank,Ank_5,Ank_4,Ank_3	cyto 18, cyto_nucl 10.5, mito 8	0.64	0.53	0.87	0.97	0.84	1.13	1.52	1.59	1.3
PCON_04065	1398	1	1	1	Similar to Ankyrin-3; acc. no. Q12955	Ank_2,Ank,Ank_5,Ank_4,Ank_3	cyto 18, cyto_nucl 10.5, mito 8	0.64	0.53	0.87	0.97	0.84	1.13	1.52	1.59	1.3
PCON_04065	1477	1	1	1	Similar to Ankyrin-3; acc. no. Q12955	Ank_2,Ank,Ank_5,Ank_4,Ank_3	cyto 18, cyto_nucl 10.5, mito 8	0.64	0.53	0.87	0.97	0.84	1.13	1.52	1.59	1.3
PCON_04065	1634	1	1	1	Similar to Ankyrin-3; acc. no. Q12955	Ank_2,Ank,Ank_5,Ank_4,Ank_3	cyto 18, cyto_nucl 10.5, mito 8	0.64	0.53	0.87	0.97	0.84	1.13	1.52	1.59	1.3
PCON_04065	1699	0	0	0	Similar to Ankyrin-3; acc. no. Q12955	Ank_2,Ank,Ank_5,Ank_4,Ank_3	cyto 18, cyto_nucl 10.5, mito 8	0.64	0.53	0.87	0.97	0.84	1.13	1.52	1.59	1.3
PCON_04065	1713	0	0	0	Similar to Ankyrin-3; acc. no. Q12955	Ank_2,Ank,Ank_5,Ank_4,Ank_3	cyto 18, cyto_nucl 10.5, mito 8	0.64	0.53	0.87	0.97	0.84	1.13	1.52	1.59	1.3
PCON_04066	232	1	1	1	Similar to Serine/threonine-protein phosphatase 6 regulatory ankyrin repeat subunit C; acc. no. Q5ZLC8	Ank_2,Ank_4,Ank,Ank_5,Ank_3	cyto 9.5, cyto_nucl 9.5, nucl 8.5, pero 7	0.61	0.49	0.8	0.73	0.63	0.85	1.25	1.29	1.05
PCON_04066	250	0	1	1	Similar to Serine/threonine-protein phosphatase 6 regulatory ankyrin repeat subunit C; acc. no. Q5ZLC8	Ank_2,Ank_4,Ank,Ank_5,Ank_3	cyto 9.5, cyto_nucl 9.5, nucl 8.5, pero 7	0.61	0.49	0.8	0.73	0.63	0.85	1.25	1.29	1.05
PCON_04066	446	1	1	1	Similar to Serine/threonine-protein phosphatase 6 regulatory ankyrin repeat subunit C; acc. no. Q5ZLC8	Ank_2,Ank_4,Ank,Ank_5,Ank_3	cyto 9.5, cyto_nucl 9.5, nucl 8.5, pero 7	0.61	0.49	0.8	0.73	0.63	0.85	1.25	1.29	1.05
PCON_04066	463	1	0	1	Similar to Serine/threonine-protein phosphatase 6 regulatory ankyrin repeat subunit C; acc. no. Q5ZLC8	Ank_2,Ank_4,Ank,Ank_5,Ank_3	cyto 9.5, cyto_nucl 9.5, nucl 8.5, pero 7	0.61	0.49	0.8	0.73	0.63	0.85	1.25	1.29	1.05
PCON_04067	2103	0	1	1	Similar to hypothetical protein [Tuber melanosporum Mel28]; acc. no. XP_002841517	no hits above threshold	plas 11, mito 6, E.R. 4, cyto_mito 4	0.64	0.51	0.82	0.88	0.77	0.98	1.43	1.52	1.2
PCON_04068	680	1	1	1	Similar to hypothetical protein NFIA_076840 [Neosartorya fischeri NRRL 181]; acc. no. XP_001259649	MMR_HSR1,Dynamin_N,DUF258,AIG1	nucl 10, mito 9, cyto 6	2.5	2.07	3.33	2.12	1.85	2.36	0.85	0.89	0.71
PCON_04068	734	1	1	1	Similar to hypothetical protein NFIA_076840 [Neosartorya fischeri NRRL 181]; acc. no. XP_001259649	MMR_HSR1,Dynamin_N,DUF258,AIG1	nucl 10, mito 9, cyto 6	2.5	2.07	3.33	2.12	1.85	2.36	0.85	0.89	0.71
PCON_04068	835	1	1	1	Similar to hypothetical protein NFIA_076840 [Neosartorya fischeri NRRL 181]; acc. no. XP_001259649	MMR_HSR1,Dynamin_N,DUF258,AIG1	nucl 10, mito 9, cyto 6	2.5	2.07	3.33	2.12	1.85	2.36	0.85	0.89	0.71
PCON_04068	873	1	1	1	Similar to hypothetical protein NFIA_076840 [Neosartorya fischeri NRRL 181]; acc. no. XP_001259649	MMR_HSR1,Dynamin_N,DUF258,AIG1	nucl 10, mito 9, cyto 6	2.5	2.07	3.33	2.12	1.85	2.36	0.85	0.89	0.71
PCON_04068	1018	1	1	1	Similar to hypothetical protein NFIA_076840 [Neosartorya fischeri NRRL 181]; acc. no. XP_001259649	MMR_HSR1,Dynamin_N,DUF258,AIG1	nucl 10, mito 9, cyto 6	2.5	2.07	3.33	2.12	1.85	2.36	0.85	0.89	0.71
PCON_04068	1054	1	1	0	Similar to hypothetical protein NFIA_076840 [Neosartorya fischeri NRRL 181]; acc. no. XP_001259649	MMR_HSR1,Dynamin_N,DUF258,AIG1	nucl 10, mito 9, cyto 6	2.5	2.07	3.33	2.12	1.85	2.36	0.85	0.89	0.71
PCON_04068	1098	1	1	1	Similar to hypothetical protein NFIA_076840 [Neosartorya fischeri NRRL 181]; acc. no. XP_001259649	MMR_HSR1,Dynamin_N,DUF258,AIG1	nucl 10, mito 9, cyto 6	2.5	2.07	3.33	2.12	1.85	2.36	0.85	0.89	0.71
PCON_04068	1149	1	1	1	Similar to hypothetical protein NFIA_076840 [Neosartorya fischeri NRRL 181]; acc. no. XP_001259649	MMR_HSR1,Dynamin_N,DUF258,AIG1	nucl 10, mito 9, cyto 6	2.5	2.07	3.33	2.12	1.85	2.36	0.85	0.89	0.71
PCON_04068	1260	0	0	0	Similar to hypothetical protein NFIA_076840 [Neosartorya fischeri NRRL 181]; acc. no. XP_001259649	MMR_HSR1,Dynamin_N,DUF258,AIG1	nucl 10, mito 9, cyto 6	2.5	2.07	3.33	2.12	1.85	2.36	0.85	0.89	0.71
PCON_04068	1307	0	1	1	Similar to hypothetical protein NFIA_076840 [Neosartorya fischeri NRRL 181]; acc. no. XP_001259649	MMR_HSR1,Dynamin_N,DUF258,AIG1	nucl 10, mito 9, cyto 6	2.5	2.07	3.33	2.12	1.85	2.36	0.85	0.89	0.71
PCON_04068	1325	1	1	0	Similar to hypothetical protein NFIA_076840 [Neosartorya fischeri NRRL 181]; acc. no. XP_001259649	MMR_HSR1,Dynamin_N,DUF258,AIG1	nucl 10, mito 9, cyto 6	2.5	2.07	3.33	2.12	1.85	2.36	0.85	0.89	0.71
PCON_04068	1368	1	1	1	Similar to hypothetical protein NFIA_076840 [Neosartorya fischeri NRRL 181]; acc. no. XP_001259649	MMR_HSR1,Dynamin_N,DUF258,AIG1	nucl 10, mito 9, cyto 6	2.5	2.07	3.33	2.12	1.85	2.36	0.85	0.89	0.71
PCON_04068	1378	1	1	1	Similar to hypothetical protein NFIA_076840 [Neosartorya fischeri NRRL 181]; acc. no. XP_001259649	MMR_HSR1,Dynamin_N,DUF258,AIG1	nucl 10, mito 9, cyto 6	2.5	2.07	3.33	2.12	1.85	2.36	0.85	0.89	0.71
PCON_04068	1703	1	1	1	Similar to hypothetical protein NFIA_076840 [Neosartorya fischeri NRRL 181]; acc. no. XP_001259649	MMR_HSR1,Dynamin_N,DUF258,AIG1	nucl 10, mito 9, cyto 6	2.5	2.07	3.33	2.12	1.85	2.36	0.85	0.89	0.71
PCON_04068	1793	0	0	1	Similar to hypothetical protein NFIA_076840 [Neosartorya fischeri NRRL 181]; acc. no. XP_001259649	MMR_HSR1,Dynamin_N,DUF258,AIG1	nucl 10, mito 9, cyto 6	2.5	2.07	3.33	2.12	1.85	2.36	0.85	0.89	0.71
PCON_04068	1802	0	0	1	Similar to hypothetical protein NFIA_076840 [Neosartorya fischeri NRRL 181]; acc. no. XP_001259649	MMR_HSR1,Dynamin_N,DUF258,AIG1	nucl 10, mito 9, cyto 6	2.5	2.07	3.33	2.12	1.85	2.36	0.85	0.89	0.71
PCON_04069	299	1	0	0	Protein of unknown function	no hits above threshold	nucl 21, cyto 3, mito 2	1.86	1.53	2.36	1.28	1.1	1.33	0.69	0.72	0.56
PCON_04070	2726	0	0	0	Similar to Uncharacterized protein C3H7.13; acc. no. O74388	FHA	cyto 10, mito 7, nucl 6, pero 3	1.36	1.12	1.86	1.42	1.24	1.66	1.05	1.11	0.89
PCON_04070	2794	1	1	1	Similar to Uncharacterized protein C3H7.13; acc. no. O74388	FHA	cyto 10, mito 7, nucl 6, pero 3	1.36	1.12	1.86	1.42	1.24	1.66	1.05	1.11	0.89
PCON_04071	322	0	0	1	Protein of unknown function	Rogdi_lz	cyto 10.5, cyto_nucl 7.5, mito 6, extr 4, nucl 3.5	1.34	1.11	1.79	1.24	1.08	1.39	0.93	0.98	0.78
PCON_04072	781	0	0	1	Similar to Ubiquinone biosynthesis protein COQ4, mitochondrial; acc. no. B2AU15	Coq4	mito 23, cyto 3	0.83	0.68	1.13	0.73	0.62	0.84	0.88	0.91	0.74
PCON_04073	1178	0	0	1	Similar to Eukaryotic translation initiation factor eIF-1; acc. no. P32911	SUI1,ATP-synt_J	mito 10, cyto 5.5, cyto_nucl 5.5, nucl 4.5, extr 4	1.34	1.11	1.82	1.33	1.16	1.53	0.99	1.05	0.84
PCON_04075	589	0	0	1	Protein of unknown function	no hits above threshold	nucl 11, cyto_nucl 11, cyto 9, mito 5	32.89	23.99	39.29	31.21	26.33	33.6	1.08	1.1	0.86
PCON_04075	673	0	0	1	Protein of unknown function	no hits above threshold	nucl 11, cyto_nucl 11, cyto 9, mito 5	32.89	23.99	39.29	31.21	26.33	33.6	1.08	1.1	0.86
PCON_04075	2535	0	0	1	Protein of unknown function	no hits above threshold	nucl 11, cyto_nucl 11, cyto 9, mito 5	32.89	23.99	39.29	31.21	26.33	33.6	1.08	1.1	0.86
PCON_04077	1339	0	0	1	Similar to hypothetical protein SCHCODRAFT_108086 [Schizophyllum commune H4-8]; acc. no. XP_003033330	no hits above threshold	mito 11, nucl 7, cyto 7, cyto_nucl 7	1.37	1.13	1.88	1.36	1.17	1.59	1	1.04	0.85
PCON_04084	99	0	0	1	Similar to Uncharacterized CDP-alcohol phosphatidyltransferase class-I family protein C22A12.10; acc. no. O13901	CDP-OH_P_transf	plas 26	0.61	0.5	0.81	0.78	0.68	0.89	1.29	1.36	1.09
PCON_04087	635	0	0	1	Similar to Pyridoxamine 5&apos; acc. no. Q9UUK0	Pyridox_oxidase	cyto 15, cyto_nucl 12.333, cyto_mito 9.999, nucl 6.5, mito 3.5	1.79	1.48	2.42	1.46	1.28	1.68	0.82	0.87	0.69
PCON_04087	720	0	0	1	Similar to Pyridoxamine 5&apos; acc. no. Q9UUK0	Pyridox_oxidase	cyto 15, cyto_nucl 12.333, cyto_mito 9.999, nucl 6.5, mito 3.5	1.79	1.48	2.42	1.46	1.28	1.68	0.82	0.87	0.69
PCON_04088	175	1	0	0	Similar to Protein NipSnap homolog 2; acc. no. Q9PU58	NIPSNAP	mito 21, nucl 3, cyto 3, cyto_nucl 3	1.3	1.07	1.78	1.35	1.17	1.55	1.04	1.09	0.87
PCON_04088	1043	0	1	0	Similar to Protein NipSnap homolog 2; acc. no. Q9PU58	NIPSNAP	mito 21, nucl 3, cyto 3, cyto_nucl 3	1.3	1.07	1.78	1.35	1.17	1.55	1.04	1.09	0.87
PCON_04090	2258	0	0	1	Similar to Rab guanine nucleotide exchange factor sec2; acc. no. O13930	Sec2p	mito 17, nucl 9, cyto_mito 9	0.79	0.66	1.07	1.09	0.96	1.26	1.38	1.46	1.17
PCON_04100	376	0	0	1	Similar to hypothetical protein [Tuber melanosporum Mel28]; acc. no. XP_002836450	no hits above threshold	mito 20, cyto 4, nucl 3	1.11	0.92	1.52	0.9	0.79	1.05	0.81	0.85	0.69
PCON_04100	487	0	0	0	Similar to hypothetical protein [Tuber melanosporum Mel28]; acc. no. XP_002836450	no hits above threshold	mito 20, cyto 4, nucl 3	1.11	0.92	1.52	0.9	0.79	1.05	0.81	0.85	0.69
PCON_04100	550	0	0	1	Similar to hypothetical protein [Tuber melanosporum Mel28]; acc. no. XP_002836450	no hits above threshold	mito 20, cyto 4, nucl 3	1.11	0.92	1.52	0.9	0.79	1.05	0.81	0.85	0.69
PCON_04101	803	0	0	1	Similar to Protein BZZ1; acc. no. Q09746	FCH,SH3_1,SH3_9,C1_1,SH3_2,SH3_3	nucl 16, cyto_nucl 13.333, cyto 9.5, mito_nucl 8.833	1.2	0.99	1.63	1.22	1.07	1.4	1.02	1.08	0.86
PCON_04101	1473	0	0	1	Similar to Protein BZZ1; acc. no. Q09746	FCH,SH3_1,SH3_9,C1_1,SH3_2,SH3_3	nucl 16, cyto_nucl 13.333, cyto 9.5, mito_nucl 8.833	1.2	0.99	1.63	1.22	1.07	1.4	1.02	1.08	0.86
PCON_04101	2080	0	0	1	Similar to Protein BZZ1; acc. no. Q09746	FCH,SH3_1,SH3_9,C1_1,SH3_2,SH3_3	nucl 16, cyto_nucl 13.333, cyto 9.5, mito_nucl 8.833	1.2	0.99	1.63	1.22	1.07	1.4	1.02	1.08	0.86
PCON_04101	2213	0	0	1	Similar to Protein BZZ1; acc. no. Q09746	FCH,SH3_1,SH3_9,C1_1,SH3_2,SH3_3	nucl 16, cyto_nucl 13.333, cyto 9.5, mito_nucl 8.833	1.2	0.99	1.63	1.22	1.07	1.4	1.02	1.08	0.86
PCON_04104	767	0	1	0	Similar to 26S proteasome non-ATPase regulatory subunit 12; acc. no. Q5RBI3	PCI	nucl 15, cyto_nucl 13, cyto 9	1.25	1.03	1.7	0.95	0.83	1.11	0.77	0.8	0.65
PCON_04105	1686	1	1	1	Similar to Mitochondrial-processing peptidase subunit beta; acc. no. P11913	Peptidase_M16,Peptidase_M16_C	mito 25.5, cyto_mito 13.5	1.11	0.92	1.53	0.9	0.79	1.05	0.81	0.85	0.69
PCON_04106	813	0	1	1	Similar to V-type proton ATPase 16 kDa proteolipid subunit; acc. no. Q00607	ATP-synt_C	plas 14, mito 4, vacu 4, E.R. 3	1.07	0.88	1.4	1.21	1.05	1.36	1.14	1.19	0.97
PCON_04108	511	0	0	1	Protein of unknown function	CBM_14	extr 8, cyto 6.5, nucl 6, cyto_mito 5.5, mito 3.5	24.04	17.79	30.41	13.35	11.32	15	0.62	0.64	0.49
PCON_04108	1052	0	0	0	Protein of unknown function	CBM_14	extr 8, cyto 6.5, nucl 6, cyto_mito 5.5, mito 3.5	24.04	17.79	30.41	13.35	11.32	15	0.62	0.64	0.49
PCON_04112	1464	0	0	1	Similar to Ribosome-associated complex subunit SSZ1; acc. no. P38788	HSP70,MreB_Mbl	cyto 23, cyto_nucl 14.5	1.03	0.85	1.42	0.82	0.72	0.95	0.8	0.84	0.67
PCON_04115	763	1	1	1	Protein of unknown function	COG2	nucl 15.5, cyto_nucl 14, cyto 9.5	0.16	0.13	0.23	0.27	0.21	0.31	1.68	1.54	1.31
PCON_04115	893	1	1	1	Protein of unknown function	COG2	nucl 15.5, cyto_nucl 14, cyto 9.5	0.16	0.13	0.23	0.27	0.21	0.31	1.68	1.54	1.31
PCON_04115	965	1	1	1	Protein of unknown function	COG2	nucl 15.5, cyto_nucl 14, cyto 9.5	0.16	0.13	0.23	0.27	0.21	0.31	1.68	1.54	1.31
PCON_04115	1162	1	1	1	Protein of unknown function	COG2	nucl 15.5, cyto_nucl 14, cyto 9.5	0.16	0.13	0.23	0.27	0.21	0.31	1.68	1.54	1.31
PCON_04119	1213	0	0	0	Protein of unknown function	no hits above threshold	plas 20, E.R. 4, extr 3	1.15	0.95	1.52	1.43	1.21	1.6	1.24	1.27	1.05
PCON_04120	1878	1	0	0	Similar to Glutamate decarboxylase; acc. no. Q04792	Pyridoxal_deC	cyto_nucl 7, nucl 6.5, cyto 6.5, mito 6, pero 4, cysk 4	0.31	0.26	0.42	0.62	0.54	0.71	2	2.09	1.71
PCON_04121	1104	0	1	0	Similar to Ubiquitin-conjugating enzyme E2 N; acc. no. P35128	UQ_con	cyto 10.5, mito 7, cyto_nucl 7, cysk 4, pero 3	1.7	1.4	2.32	1.07	0.93	1.24	0.63	0.66	0.53
PCON_04122	381	1	0	0	Similar to Uncharacterized RWD, RING finger and WD repeat-containing protein C11E3.05; acc. no. O13686	WD40	nucl 17, cyto 6, mito 2, pero 2	0.95	0.78	1.25	1.05	0.91	1.15	1.12	1.17	0.92
PCON_04122	2696	0	0	1	Similar to Uncharacterized RWD, RING finger and WD repeat-containing protein C11E3.05; acc. no. O13686	WD40	nucl 17, cyto 6, mito 2, pero 2	0.95	0.78	1.25	1.05	0.91	1.15	1.12	1.17	0.92
PCON_04123	1194	0	0	1	Similar to Putative cryptochrome DASH, mitochondrial; acc. no. Q7SI68	FAD_binding_7,DNA_photolyase	mito 14.5, cyto_mito 10, nucl 5, cyto 4.5	6.73	4.98	8.18	8.62	7.11	9.75	1.43	1.43	1.19
PCON_04124	1161	0	0	0	Protein of unknown function	no hits above threshold	mito 10, plas 9, E.R. 3, golg 2, cyto 1, extr 1, vacu 1	1.03	0.81	1.32	1.44	1.26	1.62	1.47	1.55	1.23
PCON_04125	1575	0	0	0	Similar to hypothetical protein [Tuber melanosporum Mel28]; acc. no. XP_002836392	DUF262	nucl 11.5, cyto_nucl 9.5, cyto 6.5, mito 5, pero 3	2.06	1.7	2.78	1.7	1.38	1.73	0.83	0.81	0.62
PCON_04125	1671	0	0	0	Similar to hypothetical protein [Tuber melanosporum Mel28]; acc. no. XP_002836392	DUF262	nucl 11.5, cyto_nucl 9.5, cyto 6.5, mito 5, pero 3	2.06	1.7	2.78	1.7	1.38	1.73	0.83	0.81	0.62
PCON_04126	771	0	0	1	Similar to Glucokinase; acc. no. Q92407	Hexokinase_2,Hexokinase_1	cyto 21.5, cyto_nucl 11.5, mito 2, extr 2	0.71	0.59	0.96	0.97	0.85	1.12	1.37	1.44	1.16
PCON_04126	1444	1	1	1	Similar to Glucokinase; acc. no. Q92407	Hexokinase_2,Hexokinase_1	cyto 21.5, cyto_nucl 11.5, mito 2, extr 2	0.71	0.59	0.96	0.97	0.85	1.12	1.37	1.44	1.16
PCON_04126	1898	1	1	1	Similar to Glucokinase; acc. no. Q92407	Hexokinase_2,Hexokinase_1	cyto 21.5, cyto_nucl 11.5, mito 2, extr 2	0.71	0.59	0.96	0.97	0.85	1.12	1.37	1.44	1.16
PCON_04128	915	0	0	1	Similar to Intramembrane protease 2; acc. no. P49049	Peptidase_A22B	plas 18, E.R. 5, mito 1, extr 1, pero 1, vacu 1	2.02	1.67	2.72	1.48	1.25	1.59	0.73	0.75	0.59
PCON_04128	1504	0	0	1	Similar to Intramembrane protease 2; acc. no. P49049	Peptidase_A22B	plas 18, E.R. 5, mito 1, extr 1, pero 1, vacu 1	2.02	1.67	2.72	1.48	1.25	1.59	0.73	0.75	0.59
PCON_04130	61	0	0	0	Protein of unknown function	no hits above threshold	mito 14, nucl 10.5, cyto_nucl 6	n.d.	Inf	851378	n.d.	7.81	8.51	n.d.	0	0
PCON_04133	1508	0	0	1	Similar to Beta-1,3-glucan-binding protein; acc. no. Q8N0N3	Glyco_hydro_16	plas 15, nucl 2, cyto 2, cyto_nucl 2, pero 2, E.R. 2, golg 2, cyto_pero 2	4.58	3.76	6.35	0.52	0.46	0.61	0.11	0.12	0.1
PCON_04134	1212	0	0	1	Similar to hypothetical protein [Tuber melanosporum Mel28]; acc. no. XP_002836325	Glyco_trans_2_3,Glyco_tranf_2_3	plas 20, E.R. 4, nucl 1, pero 1, vacu 1	6.26	5.04	8.32	0.34	0.29	0.38	0.06	0.06	0.05
PCON_04134	2985	0	0	1	Similar to hypothetical protein [Tuber melanosporum Mel28]; acc. no. XP_002836325	Glyco_trans_2_3,Glyco_tranf_2_3	plas 20, E.R. 4, nucl 1, pero 1, vacu 1	6.26	5.04	8.32	0.34	0.29	0.38	0.06	0.06	0.05
PCON_04138	576	1	1	0	Protein of unknown function	no hits above threshold	nucl 16.5, cyto_nucl 11.5, cyto 5.5, mito 5	0.81	0.67	1.1	0.82	0.71	0.94	1	1.06	0.86
PCON_04143	576	0	0	1	Similar to hypothetical protein [Tuber melanosporum Mel28]; acc. no. XP_002842272	no hits above threshold	extr 25	0.53	0.44	0.7	0.36	0.31	0.4	0.67	0.71	0.57
PCON_04143	950	1	1	0	Similar to hypothetical protein [Tuber melanosporum Mel28]; acc. no. XP_002842272	no hits above threshold	extr 25	0.53	0.44	0.7	0.36	0.31	0.4	0.67	0.71	0.57
PCON_04143	1252	0	0	1	Similar to hypothetical protein [Tuber melanosporum Mel28]; acc. no. XP_002842272	no hits above threshold	extr 25	0.53	0.44	0.7	0.36	0.31	0.4	0.67	0.71	0.57
PCON_04149	904	0	1	0	Similar to Autophagy-related protein 11; acc. no. Q4WY31	ATG11	nucl 13.5, cyto_nucl 12.5, cyto 8.5, mito 3	0.72	0.6	0.97	1.17	1.02	1.33	1.63	1.72	1.37
PCON_04149	1756	0	0	1	Similar to Autophagy-related protein 11; acc. no. Q4WY31	ATG11	nucl 13.5, cyto_nucl 12.5, cyto 8.5, mito 3	0.72	0.6	0.97	1.17	1.02	1.33	1.63	1.72	1.37
PCON_04149	2815	0	1	0	Similar to Autophagy-related protein 11; acc. no. Q4WY31	ATG11	nucl 13.5, cyto_nucl 12.5, cyto 8.5, mito 3	0.72	0.6	0.97	1.17	1.02	1.33	1.63	1.72	1.37
PCON_04149	3301	0	0	1	Similar to Autophagy-related protein 11; acc. no. Q4WY31	ATG11	nucl 13.5, cyto_nucl 12.5, cyto 8.5, mito 3	0.72	0.6	0.97	1.17	1.02	1.33	1.63	1.72	1.37
PCON_04155	672	0	0	1	Protein of unknown function	no hits above threshold	nucl 15, cyto_nucl 10.5, pero 5, cyto 4	1.02	0.84	1.36	1.46	1.27	1.64	1.44	1.52	1.21
PCON_04156	5071	0	0	1	Similar to Histone transcription regulator 3 homolog; acc. no. Q2UBW0	no hits above threshold	nucl 12, cyto 9, mito 3, pero 3	1.2	0.99	1.59	1.44	1.25	1.59	1.21	1.27	1
PCON_04156	5467	0	1	0	Similar to Histone transcription regulator 3 homolog; acc. no. Q2UBW0	no hits above threshold	nucl 12, cyto 9, mito 3, pero 3	1.2	0.99	1.59	1.44	1.25	1.59	1.21	1.27	1
PCON_04158	1732	0	0	1	Similar to Uncharacterized protein C31F10.16; acc. no. P87317	ChAPs,TPR_11,TPR_2,TPR_14,TPR_16,TPR_8,TPR_1,TPR_12	nucl 14.5, cyto_nucl 10, cysk 7, cyto 4.5	1.03	0.85	1.38	0.96	0.84	1.09	0.93	0.98	0.79
PCON_04158	1973	0	0	1	Similar to Uncharacterized protein C31F10.16; acc. no. P87317	ChAPs,TPR_11,TPR_2,TPR_14,TPR_16,TPR_8,TPR_1,TPR_12	nucl 14.5, cyto_nucl 10, cysk 7, cyto 4.5	1.03	0.85	1.38	0.96	0.84	1.09	0.93	0.98	0.79
PCON_04158	2169	0	0	1	Similar to Uncharacterized protein C31F10.16; acc. no. P87317	ChAPs,TPR_11,TPR_2,TPR_14,TPR_16,TPR_8,TPR_1,TPR_12	nucl 14.5, cyto_nucl 10, cysk 7, cyto 4.5	1.03	0.85	1.38	0.96	0.84	1.09	0.93	0.98	0.79
PCON_04158	2584	0	0	1	Similar to Uncharacterized protein C31F10.16; acc. no. P87317	ChAPs,TPR_11,TPR_2,TPR_14,TPR_16,TPR_8,TPR_1,TPR_12	nucl 14.5, cyto_nucl 10, cysk 7, cyto 4.5	1.03	0.85	1.38	0.96	0.84	1.09	0.93	0.98	0.79
PCON_04164	2674	0	0	0	Similar to Copper-exporting P-type ATPase A; acc. no. Q2YWA3	E1-E2_ATPase,Hydrolase,HAD	plas 22, E.R. 4	6.15	4.55	7.3	4.83	3.39	4.11	0.88	0.75	0.56
PCON_04168	1750	0	0	1	Similar to Uncharacterized membrane protein C365.16; acc. no. Q9Y7X4	no hits above threshold	mito 8, plas 8, E.R. 3, golg 3, extr 2, nucl 1, cyto 1, cyto_nucl 1, vacu 1	3.03	2.51	4.08	2.25	1.97	2.58	0.74	0.79	0.63
PCON_04169	922	1	1	1	Similar to General negative regulator of transcription subunit 2; acc. no. P87240	NOT2_3_5	mito 16.5, cyto_mito 10.5, nucl 6, cyto 3.5	1.56	1.29	2.1	1.31	1.14	1.49	0.84	0.89	0.71
PCON_04169	2605	0	0	1	Similar to General negative regulator of transcription subunit 2; acc. no. P87240	NOT2_3_5	mito 16.5, cyto_mito 10.5, nucl 6, cyto 3.5	1.56	1.29	2.1	1.31	1.14	1.49	0.84	0.89	0.71
PCON_04170	2203	0	0	1	Similar to Spindle pole body component alp4; acc. no. Q9Y705	Spc97_Spc98	mito 21, nucl 3, cyto 3, cyto_nucl 3	1.18	0.97	1.55	1.48	1.3	1.66	1.26	1.33	1.07
PCON_04171	589	1	0	1	Similar to Probable proteasome subunit alpha type-5; acc. no. Q9UT97	Proteasome,Proteasome_A_N	cyto 9.5, cyto_nucl 8, mito 6, nucl 5.5, pero 3, cysk 3	1.52	1.25	2.1	1.1	0.96	1.3	0.73	0.77	0.62
PCON_04171	1056	0	0	0	Similar to Probable proteasome subunit alpha type-5; acc. no. Q9UT97	Proteasome,Proteasome_A_N	cyto 9.5, cyto_nucl 8, mito 6, nucl 5.5, pero 3, cysk 3	1.52	1.25	2.1	1.1	0.96	1.3	0.73	0.77	0.62
PCON_04180	813	0	0	1	Similar to Meiotically up-regulated gene 80 protein; acc. no. O14336	Cyclin	nucl 14, cyto_nucl 12, cyto 6, pero 3, mito 2	4.6	3.69	6.1	4.46	3.9	5.18	1	1.06	0.85
PCON_04185	416	0	0	1	Similar to DNA-binding protein creA; acc. no. Q9HFS2	zf-H2C2_2,zf-C2H2	nucl 25, cyto_nucl 14.5	0.54	0.45	0.75	0.25	0.21	0.28	0.45	0.47	0.37
PCON_04193	833	0	1	0	Similar to Uncharacterized oxidoreductase Sfri_1503; acc. no. O33730	NAD_binding_2,Shikimate_DH,NAD_binding_11,F420_oxidored	mito 20, cyto 5	2.37	1.95	3.09	0.68	0.59	0.76	0.29	0.3	0.24
PCON_04193	852	0	1	0	Similar to Uncharacterized oxidoreductase Sfri_1503; acc. no. O33730	NAD_binding_2,Shikimate_DH,NAD_binding_11,F420_oxidored	mito 20, cyto 5	2.37	1.95	3.09	0.68	0.59	0.76	0.29	0.3	0.24
PCON_04194	3752	0	1	0	Similar to Sodium transport ATPase 2; acc. no. Q01896	E1-E2_ATPase,Cation_ATPase_C,Hydrolase,Hydrolase_like2,HAD,Cation_ATPase_N	plas 26	1.2	1	1.58	0.92	0.8	1	0.76	0.8	0.63
PCON_04198	306	1	0	0	Protein of unknown function	no hits above threshold	mito 21, nucl 5, cyto_nucl 4	0.14	0.08	0.14	7.81	4.93	7.18	76.43	58.17	50.24
PCON_04198	377	0	0	0	Protein of unknown function	no hits above threshold	mito 21, nucl 5, cyto_nucl 4	0.14	0.08	0.14	7.81	4.93	7.18	76.43	58.17	50.24
PCON_04198	443	1	0	0	Protein of unknown function	no hits above threshold	mito 21, nucl 5, cyto_nucl 4	0.14	0.08	0.14	7.81	4.93	7.18	76.43	58.17	50.24
PCON_04199	1296	0	1	0	Similar to hypothetical protein [Tuber melanosporum Mel28]; acc. no. XP_002842263	DUF1996	extr 24, mito 2	1.19	0.97	1.63	0.31	0.27	0.35	0.26	0.27	0.21
PCON_04199	1412	0	1	1	Similar to hypothetical protein [Tuber melanosporum Mel28]; acc. no. XP_002842263	DUF1996	extr 24, mito 2	1.19	0.97	1.63	0.31	0.27	0.35	0.26	0.27	0.21
PCON_04201	213	0	0	0	Protein of unknown function	no hits above threshold	mito 12, cyto 7, extr 7	n.d.	Inf	1037940	10.53	8.38	10.38	0	0	0
PCON_04205	637	1	1	0	Protein of unknown function	PNRC	nucl 19, cyto_nucl 11, mito 7	1.2	0.98	1.58	1.75	1.53	1.97	1.48	1.56	1.25
PCON_04210	22	1	1	1	Similar to Protein SERAC1; acc. no. Q3U213	no hits above threshold	nucl 12, cyto_nucl 12, cyto 8, mito 5	0.47	0.38	0.6	0.72	0.63	0.79	1.56	1.65	1.31
PCON_04210	58	1	1	1	Similar to Protein SERAC1; acc. no. Q3U213	no hits above threshold	nucl 12, cyto_nucl 12, cyto 8, mito 5	0.47	0.38	0.6	0.72	0.63	0.79	1.56	1.65	1.31
PCON_04210	98	1	1	1	Similar to Protein SERAC1; acc. no. Q3U213	no hits above threshold	nucl 12, cyto_nucl 12, cyto 8, mito 5	0.47	0.38	0.6	0.72	0.63	0.79	1.56	1.65	1.31
PCON_04210	479	1	1	1	Similar to Protein SERAC1; acc. no. Q3U213	no hits above threshold	nucl 12, cyto_nucl 12, cyto 8, mito 5	0.47	0.38	0.6	0.72	0.63	0.79	1.56	1.65	1.31
PCON_04210	575	1	1	1	Similar to Protein SERAC1; acc. no. Q3U213	no hits above threshold	nucl 12, cyto_nucl 12, cyto 8, mito 5	0.47	0.38	0.6	0.72	0.63	0.79	1.56	1.65	1.31
PCON_04210	593	1	1	0	Similar to Protein SERAC1; acc. no. Q3U213	no hits above threshold	nucl 12, cyto_nucl 12, cyto 8, mito 5	0.47	0.38	0.6	0.72	0.63	0.79	1.56	1.65	1.31
PCON_04210	686	1	1	1	Similar to Protein SERAC1; acc. no. Q3U213	no hits above threshold	nucl 12, cyto_nucl 12, cyto 8, mito 5	0.47	0.38	0.6	0.72	0.63	0.79	1.56	1.65	1.31
PCON_04210	687	1	1	1	Similar to Protein SERAC1; acc. no. Q3U213	no hits above threshold	nucl 12, cyto_nucl 12, cyto 8, mito 5	0.47	0.38	0.6	0.72	0.63	0.79	1.56	1.65	1.31
PCON_04210	1093	1	1	1	Similar to Protein SERAC1; acc. no. Q3U213	no hits above threshold	nucl 12, cyto_nucl 12, cyto 8, mito 5	0.47	0.38	0.6	0.72	0.63	0.79	1.56	1.65	1.31
PCON_04210	1208	1	1	1	Similar to Protein SERAC1; acc. no. Q3U213	no hits above threshold	nucl 12, cyto_nucl 12, cyto 8, mito 5	0.47	0.38	0.6	0.72	0.63	0.79	1.56	1.65	1.31
PCON_04211	122	0	1	1	Similar to DCN1-like protein; acc. no. Q9VUQ8	Cullin_binding,UBA_4	nucl 8, mito 7, golg 6, extr 3, cyto 1, pero 1, E.R. 1, cyto_pero 1	1.1	0.91	1.49	0.88	0.77	1.02	0.8	0.85	0.68
PCON_04211	245	1	1	0	Similar to DCN1-like protein; acc. no. Q9VUQ8	Cullin_binding,UBA_4	nucl 8, mito 7, golg 6, extr 3, cyto 1, pero 1, E.R. 1, cyto_pero 1	1.1	0.91	1.49	0.88	0.77	1.02	0.8	0.85	0.68
PCON_04211	1478	1	0	0	Similar to DCN1-like protein; acc. no. Q9VUQ8	Cullin_binding,UBA_4	nucl 8, mito 7, golg 6, extr 3, cyto 1, pero 1, E.R. 1, cyto_pero 1	1.1	0.91	1.49	0.88	0.77	1.02	0.8	0.85	0.68
PCON_04212	1059	0	1	0	Similar to Kinesin-like protein KIF1A; acc. no. Q12756	Kinesin	mito_nucl 12.666, mito 12.5, nucl 11.5, cyto_nucl 8.333	1.49	1.23	1.99	1.68	1.45	1.91	1.13	1.18	0.96
PCON_04213	690	0	1	0	Similar to Ribonucleoside-diphosphate reductase small chain; acc. no. Q9C167	Ribonuc_red_sm	cyto_nucl 12, nucl 11.5, cyto 9.5, mito 2, pero 2	1.03	0.85	1.36	1.31	1.14	1.49	1.28	1.34	1.1
PCON_04219	399	0	0	1	Similar to tRNA (guanosine(18)-2'-O)-methyltransferase; acc. no. Q07527	SpoU_methylase	cyto 9.5, mito 6, plas 6, cyto_nucl 5.5, extr 2	1.08	0.89	1.47	1.12	0.96	1.23	1.04	1.07	0.84
PCON_04225	579	0	0	1	Protein of unknown function	no hits above threshold	nucl 11.5, cyto_nucl 9.833, cyto 7, mito 6, cyto_pero 4.333	7.86	5.39	8.99	12.64	11.03	14.73	1.94	2.05	1.64
PCON_04234	870	0	0	1	Similar to L-fucose-proton symporter; acc. no. P11551	MFS_1	plas 24, pero 1, E.R. 1, vacu 1	0.17	0.14	0.24	0.33	0.29	0.39	1.93	2.02	1.65
PCON_04239	456	0	1	0	Similar to Uncharacterized protein C1F12.04c; acc. no. Q10346	PEX11	mito 20, cyto 3, pero 3, cyto_pero 3	0.99	0.82	1.36	0.93	0.82	1.09	0.94	0.99	0.8
PCON_04239	988	1	0	0	Similar to Uncharacterized protein C1F12.04c; acc. no. Q10346	PEX11	mito 20, cyto 3, pero 3, cyto_pero 3	0.99	0.82	1.36	0.93	0.82	1.09	0.94	0.99	0.8
PCON_04246	1024	1	1	0	Similar to Arsenite methyltransferase; acc. no. Q9HBK9	Methyltransf_31,Ubie_methyltran,Methyltransf_11,Methyltransf_25,Methyltransf_23,Methyltransf_18,Methyltransf_12,Methyltransf_26,PCMT,PrmA	cyto_nucl 14.5, cyto 14, nucl 9	1.22	1	1.61	1.33	1.16	1.51	1.1	1.16	0.94
PCON_04246	1250	1	0	0	Similar to Arsenite methyltransferase; acc. no. Q9HBK9	Methyltransf_31,Ubie_methyltran,Methyltransf_11,Methyltransf_25,Methyltransf_23,Methyltransf_18,Methyltransf_12,Methyltransf_26,PCMT,PrmA	cyto_nucl 14.5, cyto 14, nucl 9	1.22	1	1.61	1.33	1.16	1.51	1.1	1.16	0.94
PCON_04247	1884	0	0	1	Similar to Lymphocyte-specific helicase; acc. no. Q60848	SNF2_N,Helicase_C,HDA2-3,Zn_clus	nucl 17.5, cyto_nucl 12.5, cyto 6.5	1.25	1.03	1.67	1.43	1.24	1.62	1.14	1.2	0.97
PCON_04253	1682	1	1	0	Similar to Tripeptidyl aminopeptidase; acc. no. Q54410	Abhydrolase_4,Abhydrolase_1,Abhydrolase_6	mito 23, cyto 3	0.97	0.81	1.34	0.9	0.78	1.03	0.92	0.97	0.77
PCON_04263	536	1	1	1	Similar to hypothetical protein [Tuber melanosporum Mel28]; acc. no. XP_002838959	no hits above threshold	nucl 17, mito 4, pero 4	0.39	0.33	0.53	0.76	0.66	0.87	1.94	2.02	1.65
PCON_04269	435	0	0	1	Protein of unknown function	no hits above threshold	nucl 11, cyto 9, mito 5	686.12	420.31	575.56	310.83	194.6	261.03	0.61	0.46	0.45
PCON_04270	4665	0	0	1	Similar to hypothetical protein AOL_s00215g185 [Arthrobotrys oligospora ATCC 24927]; acc. no. EGX43449	no hits above threshold	nucl 22.5, cyto_nucl 14, cyto 4.5	1.28	1.06	1.72	0.94	0.81	1.03	0.73	0.76	0.6
PCON_04278	1277	0	0	1	Similar to Ubiquitin thioesterase otubain-like; acc. no. Q8LG98	Peptidase_C65	mito 9, nucl 8, cyto_nucl 8, cyto 6, plas 2	0.92	0.74	1.2	1.43	1.25	1.6	1.6	1.68	1.34
PCON_04278	2429	1	0	0	Similar to Ubiquitin thioesterase otubain-like; acc. no. Q8LG98	Peptidase_C65	mito 9, nucl 8, cyto_nucl 8, cyto 6, plas 2	0.92	0.74	1.2	1.43	1.25	1.6	1.6	1.68	1.34
PCON_04280	409	0	0	0	Similar to Phosphoethanolamine N-methyltransferase 1; acc. no. Q9FR44	Methyltransf_23,Methyltransf_31,Methyltransf_18,Methyltransf_11,Methyltransf_12	cysk 17, nucl 4, cyto 3, pero 3, cyto_pero 3	0.73	0.6	0.98	0.27	0.23	0.31	0.37	0.38	0.31
PCON_04283	688	0	0	1	Protein of unknown function	no hits above threshold	extr 20, mito 2, cyto 1, plas 1, pero 1, E.R. 1, vacu 1, mito_nucl 1, cyto_pero 1	0.52	0.43	0.67	0.18	0.15	0.2	0.35	0.36	0.29
PCON_04283	817	1	0	0	Protein of unknown function	no hits above threshold	extr 20, mito 2, cyto 1, plas 1, pero 1, E.R. 1, vacu 1, mito_nucl 1, cyto_pero 1	0.52	0.43	0.67	0.18	0.15	0.2	0.35	0.36	0.29
PCON_04296	189	0	0	1	Protein of unknown function	bZIP_1	nucl 21.5, cyto_nucl 13, cyto 3.5	1.15	0.94	1.56	1	0.85	1.15	0.88	0.9	0.74
PCON_04297	349	0	0	1	Similar to predicted protein [Verticillium albo-atrum VaMs.102]; acc. no. XP_003008205	no hits above threshold	mito 11, nucl 7, cyto 7, cyto_nucl 7	12.41	10.08	17.29	9.58	8.34	11.36	0.78	0.83	0.66
PCON_04297	761	0	0	1	Similar to predicted protein [Verticillium albo-atrum VaMs.102]; acc. no. XP_003008205	no hits above threshold	mito 11, nucl 7, cyto 7, cyto_nucl 7	12.41	10.08	17.29	9.58	8.34	11.36	0.78	0.83	0.66
PCON_04297	960	0	0	1	Similar to predicted protein [Verticillium albo-atrum VaMs.102]; acc. no. XP_003008205	no hits above threshold	mito 11, nucl 7, cyto 7, cyto_nucl 7	12.41	10.08	17.29	9.58	8.34	11.36	0.78	0.83	0.66
PCON_04300	493	0	0	1	Protein of unknown function	no hits above threshold	plas 15, mito 6, E.R. 4	132.43	106.49	162.91	442.23	195.54	273.07	n.d.	1.84	1.68
PCON_04300	527	0	0	1	Protein of unknown function	no hits above threshold	plas 15, mito 6, E.R. 4	132.43	106.49	162.91	442.23	195.54	273.07	n.d.	1.84	1.68
PCON_04301	2210	0	0	0	Protein of unknown function	no hits above threshold	nucl 23, cyto_nucl 13.5	0.81	0.66	1.1	2.29	1.99	2.7	2.87	3.02	2.46
PCON_04302	1051	0	0	1	Protein of unknown function	no hits above threshold	nucl 13, cyto 10, mito 3	1.46	1.16	1.92	1.17	1.02	1.35	0.84	0.88	0.7
PCON_04304	1009	1	1	1	Similar to Lon protease homolog; acc. no. Q5UPT0	AAA	nucl 18.5, cyto_nucl 13.5, cyto 7.5	1.14	0.9	1.5	3.84	3.35	4.46	3.52	3.71	2.97
PCON_04304	1240	0	0	1	Similar to Lon protease homolog; acc. no. Q5UPT0	AAA	nucl 18.5, cyto_nucl 13.5, cyto 7.5	1.14	0.9	1.5	3.84	3.35	4.46	3.52	3.71	2.97
PCON_04304	1818	0	0	1	Similar to Lon protease homolog; acc. no. Q5UPT0	AAA	nucl 18.5, cyto_nucl 13.5, cyto 7.5	1.14	0.9	1.5	3.84	3.35	4.46	3.52	3.71	2.97
PCON_04304	2540	0	0	1	Similar to Lon protease homolog; acc. no. Q5UPT0	AAA	nucl 18.5, cyto_nucl 13.5, cyto 7.5	1.14	0.9	1.5	3.84	3.35	4.46	3.52	3.71	2.97
PCON_04304	3126	0	0	1	Similar to Lon protease homolog; acc. no. Q5UPT0	AAA	nucl 18.5, cyto_nucl 13.5, cyto 7.5	1.14	0.9	1.5	3.84	3.35	4.46	3.52	3.71	2.97
PCON_04304	3164	0	0	1	Similar to Lon protease homolog; acc. no. Q5UPT0	AAA	nucl 18.5, cyto_nucl 13.5, cyto 7.5	1.14	0.9	1.5	3.84	3.35	4.46	3.52	3.71	2.97
PCON_04309	164	0	0	1	Protein of unknown function	no hits above threshold	plas 21, mito 3, pero 1, E.R. 1, vacu 1	29.07	23.53	37.69	38.32	29.78	36.2	1.35	1.27	0.96
PCON_04310	109	0	0	1	Protein of unknown function	no hits above threshold	nucl 19, cyto_nucl 13.5, cyto 6	389.02	238.21	383.9	571.51	484.84	627.89	1.99	2.04	1.64
PCON_04310	189	0	0	1	Protein of unknown function	no hits above threshold	nucl 19, cyto_nucl 13.5, cyto 6	389.02	238.21	383.9	571.51	484.84	627.89	1.99	2.04	1.64
PCON_04310	231	0	0	1	Protein of unknown function	no hits above threshold	nucl 19, cyto_nucl 13.5, cyto 6	389.02	238.21	383.9	571.51	484.84	627.89	1.99	2.04	1.64
PCON_04314	1210	0	1	0	Similar to Cyclin-U2-2; acc. no. Q9M205	Cyclin	nucl 18.5, cyto_nucl 11.5, cyto 3.5, plas 3	1.19	0.98	1.59	1.42	1.24	1.61	1.2	1.27	1.02
PCON_04314	3839	0	1	0	Similar to Cyclin-U2-2; acc. no. Q9M205	Cyclin	nucl 18.5, cyto_nucl 11.5, cyto 3.5, plas 3	1.19	0.98	1.59	1.42	1.24	1.61	1.2	1.27	1.02
PCON_04319	511	0	0	1	Similar to Dolichyl-phosphate-mannose--protein mannosyltransferase 4; acc. no. O42933	PMT,MIR,PMT_2	plas 26	1.12	0.93	1.49	0.81	0.7	0.88	0.72	0.75	0.59
PCON_04319	1491	0	0	1	Similar to Dolichyl-phosphate-mannose--protein mannosyltransferase 4; acc. no. O42933	PMT,MIR,PMT_2	plas 26	1.12	0.93	1.49	0.81	0.7	0.88	0.72	0.75	0.59
PCON_04319	2530	1	0	0	Similar to Dolichyl-phosphate-mannose--protein mannosyltransferase 4; acc. no. O42933	PMT,MIR,PMT_2	plas 26	1.12	0.93	1.49	0.81	0.7	0.88	0.72	0.75	0.59
PCON_04319	2547	0	1	0	Similar to Dolichyl-phosphate-mannose--protein mannosyltransferase 4; acc. no. O42933	PMT,MIR,PMT_2	plas 26	1.12	0.93	1.49	0.81	0.7	0.88	0.72	0.75	0.59
PCON_04321	571	0	0	0	Similar to ATP synthase subunit e, mitochondrial; acc. no. P81449	ATP-synt_E	mito 12, cyto 6, extr 4, pero 3	1.04	0.86	1.43	0.82	0.7	0.96	0.78	0.82	0.67
PCON_04322	2029	0	0	1	Similar to Cytoplasmic dynein 1 intermediate chain 2; acc. no. O88487	WD40	cyto_nucl 11.5, nucl 11, cyto 10, mito 4	0.93	0.76	1.25	0.8	0.7	0.92	0.87	0.91	0.74
PCON_04324	482	0	0	1	Similar to Dolichyl-diphosphooligosaccharide--protein glycosyltransferase subunit stt3; acc. no. O94335	STT3	plas 22, E.R. 4	1.3	1.07	1.75	1.41	1.22	1.57	1.09	1.14	0.9
PCON_04324	903	0	0	1	Similar to Dolichyl-diphosphooligosaccharide--protein glycosyltransferase subunit stt3; acc. no. O94335	STT3	plas 22, E.R. 4	1.3	1.07	1.75	1.41	1.22	1.57	1.09	1.14	0.9
PCON_04324	1575	0	0	1	Similar to Dolichyl-diphosphooligosaccharide--protein glycosyltransferase subunit stt3; acc. no. O94335	STT3	plas 22, E.R. 4	1.3	1.07	1.75	1.41	1.22	1.57	1.09	1.14	0.9
PCON_04324	1927	0	0	1	Similar to Dolichyl-diphosphooligosaccharide--protein glycosyltransferase subunit stt3; acc. no. O94335	STT3	plas 22, E.R. 4	1.3	1.07	1.75	1.41	1.22	1.57	1.09	1.14	0.9
PCON_04326	515	0	0	1	Similar to Protein OS-9 homolog; acc. no. Q4IEA7	PRKCSH	nucl 14, cyto_nucl 10.333, mito_nucl 8.333, cysk 6, cyto 5.5	1.23	1.02	1.69	0.97	0.85	1.14	0.79	0.83	0.68
PCON_04326	524	1	1	1	Similar to Protein OS-9 homolog; acc. no. Q4IEA7	PRKCSH	nucl 14, cyto_nucl 10.333, mito_nucl 8.333, cysk 6, cyto 5.5	1.23	1.02	1.69	0.97	0.85	1.14	0.79	0.83	0.68
PCON_04326	1079	0	0	1	Similar to Protein OS-9 homolog; acc. no. Q4IEA7	PRKCSH	nucl 14, cyto_nucl 10.333, mito_nucl 8.333, cysk 6, cyto 5.5	1.23	1.02	1.69	0.97	0.85	1.14	0.79	0.83	0.68
PCON_04334	1080	0	0	1	Similar to Engulfment and cell motility protein 1; acc. no. Q92556	ELMO_CED12,DUF3361	nucl 14.5, cyto_nucl 10.5, cyto 5.5, mito 5	1.43	1.18	1.96	1.65	1.44	1.92	1.15	1.22	0.98
PCON_04334	1890	0	0	1	Similar to Engulfment and cell motility protein 1; acc. no. Q92556	ELMO_CED12,DUF3361	nucl 14.5, cyto_nucl 10.5, cyto 5.5, mito 5	1.43	1.18	1.96	1.65	1.44	1.92	1.15	1.22	0.98
PCON_04338	1493	0	0	1	Protein of unknown function	no hits above threshold	nucl 20.5, cyto_nucl 13, cyto 4.5	615.69	341.06	465.98	322.41	67.51	79.67	0.79	0.2	0.17
PCON_04344	1310	0	0	1	Similar to ATP-dependent Clp protease proteolytic subunit; acc. no. Q2RU45	CLP_protease	mito 26.5, cyto_mito 14	2.44	2.02	3.41	1.82	1.57	2.16	0.74	0.78	0.63
PCON_04344	1339	0	0	1	Similar to ATP-dependent Clp protease proteolytic subunit; acc. no. Q2RU45	CLP_protease	mito 26.5, cyto_mito 14	2.44	2.02	3.41	1.82	1.57	2.16	0.74	0.78	0.63
PCON_04345	2396	0	1	0	Similar to Transcription initiation factor TFIID subunit 5; acc. no. O13282	WD40,TFIID_90kDa	cyto_nucl 10.833, cyto 10.5, nucl 9, cyto_pero 8.166, pero 4.5	1.04	0.86	1.4	1.06	0.93	1.21	1.02	1.08	0.87
PCON_04346	1290	0	0	1	Similar to Vacuolar protein sorting/targeting protein 10; acc. no. C5GVC6	no hits above threshold	extr 8, E.R. 7, golg 4, vacu 4, plas 2	0.83	0.68	1.11	0.86	0.75	0.97	1.04	1.1	0.87
PCON_04346	4617	1	1	1	Similar to Vacuolar protein sorting/targeting protein 10; acc. no. C5GVC6	no hits above threshold	extr 8, E.R. 7, golg 4, vacu 4, plas 2	0.83	0.68	1.11	0.86	0.75	0.97	1.04	1.1	0.87
PCON_04349	1269	0	0	0	Protein of unknown function	no hits above threshold	nucl 21.5, cyto_nucl 13.333, mito_nucl 12.666, cyto 3	93.55	Inf	665276	48.4	5.73	6.65	n.d.	0	0
PCON_04356	614	0	0	0	Similar to Putative ankyrin repeat protein L93; acc. no. Q5UPG5	Ank_2,Ank_5,Ank_4,Ank,Ank_3	cyto 10.5, cyto_mito 10.5, mito 9.5, nucl 4	n.d.	NA	1	0	0	0	0	0	0
PCON_04356	636	0	0	0	Similar to Putative ankyrin repeat protein L93; acc. no. Q5UPG5	Ank_2,Ank_5,Ank_4,Ank,Ank_3	cyto 10.5, cyto_mito 10.5, mito 9.5, nucl 4	n.d.	NA	1	0	0	0	0	0	0
PCON_04357	2585	0	0	1	Similar to Actin cytoskeleton-regulatory complex protein sla1; acc. no. A7E8B6	SH3_1,SH3_9,SHD1,SH3_2	nucl 10.5, cyto_nucl 9, cyto 6.5, mito 6, cysk 3	1.05	0.87	1.42	0.93	0.81	1.05	0.88	0.93	0.74
PCON_04357	3302	0	0	1	Similar to Actin cytoskeleton-regulatory complex protein sla1; acc. no. A7E8B6	SH3_1,SH3_9,SHD1,SH3_2	nucl 10.5, cyto_nucl 9, cyto 6.5, mito 6, cysk 3	1.05	0.87	1.42	0.93	0.81	1.05	0.88	0.93	0.74
PCON_04357	3876	0	0	1	Similar to Actin cytoskeleton-regulatory complex protein sla1; acc. no. A7E8B6	SH3_1,SH3_9,SHD1,SH3_2	nucl 10.5, cyto_nucl 9, cyto 6.5, mito 6, cysk 3	1.05	0.87	1.42	0.93	0.81	1.05	0.88	0.93	0.74
PCON_04365	23	0	0	1	Similar to Uncharacterized protein C227.15; acc. no. Q9UTC4	DUF1752	nucl 20, cyto 4, mito 2	0.25	0.21	0.34	0.24	0.21	0.26	0.95	0.99	0.78
PCON_04365	1269	0	1	0	Similar to Uncharacterized protein C227.15; acc. no. Q9UTC4	DUF1752	nucl 20, cyto 4, mito 2	0.25	0.21	0.34	0.24	0.21	0.26	0.95	0.99	0.78
PCON_04366	506	0	1	0	Similar to AMP deaminase; acc. no. P50998	A_deaminase	mito 8, cyto 7, mito_nucl 7, nucl 6, pero 6	1.87	1.55	2.56	1.02	0.89	1.18	0.55	0.58	0.46
PCON_04366	1133	0	0	1	Similar to AMP deaminase; acc. no. P50998	A_deaminase	mito 8, cyto 7, mito_nucl 7, nucl 6, pero 6	1.87	1.55	2.56	1.02	0.89	1.18	0.55	0.58	0.46
PCON_04366	1172	0	1	0	Similar to AMP deaminase; acc. no. P50998	A_deaminase	mito 8, cyto 7, mito_nucl 7, nucl 6, pero 6	1.87	1.55	2.56	1.02	0.89	1.18	0.55	0.58	0.46
PCON_04366	3371	0	1	0	Similar to AMP deaminase; acc. no. P50998	A_deaminase	mito 8, cyto 7, mito_nucl 7, nucl 6, pero 6	1.87	1.55	2.56	1.02	0.89	1.18	0.55	0.58	0.46
PCON_04371	1267	0	0	0	Protein of unknown function	no hits above threshold	mito 21, nucl 2, extr 2	27.62	21.53	30.44	28.78	17.57	22.76	1.1	0.82	0.75
PCON_04374	1171	1	0	1	Similar to hypothetical protein [Tuber melanosporum Mel28]; acc. no. XP_002835748	SPT2	nucl 18.5, cyto_nucl 11, mito 6	1.66	1.37	2.26	1.45	1.27	1.68	0.88	0.93	0.74
PCON_04374	1344	0	0	1	Similar to hypothetical protein [Tuber melanosporum Mel28]; acc. no. XP_002835748	SPT2	nucl 18.5, cyto_nucl 11, mito 6	1.66	1.37	2.26	1.45	1.27	1.68	0.88	0.93	0.74
PCON_04379	1156	0	1	0	Similar to Ran GTPase-activating protein 1; acc. no. P41391	LRR_4,LRR_6,LRR_1	cyto 24.5, cyto_nucl 13	3.44	2.84	4.66	3.39	2.96	3.86	0.99	1.04	0.83
PCON_04381	305	0	0	1	Similar to AP-1-like transcription factor; acc. no. Q01663	no hits above threshold	nucl 24.5, cyto_nucl 15	1.68	1.39	2.23	1.7	1.48	1.92	1.01	1.07	0.86
PCON_04381	2159	0	1	0	Similar to AP-1-like transcription factor; acc. no. Q01663	no hits above threshold	nucl 24.5, cyto_nucl 15	1.68	1.39	2.23	1.7	1.48	1.92	1.01	1.07	0.86
PCON_04387	2760	0	0	1	Similar to Exocyst complex component sec10; acc. no. O13705	Sec10	nucl 14.5, cyto_nucl 12.5, cyto 7.5, mito 2	1.01	0.83	1.34	1.03	0.9	1.16	1.02	1.08	0.86
PCON_04388	224	0	0	1	Similar to Uncharacterized protein YNL011C; acc. no. P53980	UPF0052	mito 19, extr 4, cyto 3	14.51	11.96	20.41	3.92	3.35	4.46	0.27	0.28	0.22
PCON_04388	530	0	0	1	Similar to Uncharacterized protein YNL011C; acc. no. P53980	UPF0052	mito 19, extr 4, cyto 3	14.51	11.96	20.41	3.92	3.35	4.46	0.27	0.28	0.22
PCON_04388	612	0	0	1	Similar to Uncharacterized protein YNL011C; acc. no. P53980	UPF0052	mito 19, extr 4, cyto 3	14.51	11.96	20.41	3.92	3.35	4.46	0.27	0.28	0.22
PCON_04388	1243	0	0	1	Similar to Uncharacterized protein YNL011C; acc. no. P53980	UPF0052	mito 19, extr 4, cyto 3	14.51	11.96	20.41	3.92	3.35	4.46	0.27	0.28	0.22
PCON_04388	1890	0	0	0	Similar to Uncharacterized protein YNL011C; acc. no. P53980	UPF0052	mito 19, extr 4, cyto 3	14.51	11.96	20.41	3.92	3.35	4.46	0.27	0.28	0.22
PCON_04388	1945	0	0	1	Similar to Uncharacterized protein YNL011C; acc. no. P53980	UPF0052	mito 19, extr 4, cyto 3	14.51	11.96	20.41	3.92	3.35	4.46	0.27	0.28	0.22
PCON_04391	577	0	0	1	Similar to mRNA cleavage and polyadenylation specificity factor complex subunit pta1; acc. no. Q10222	DUF3453	nucl 9, cysk 9, cyto 5, mito 3, cyto_pero 3	1.21	1	1.63	1.25	1.07	1.37	1.03	1.07	0.84
PCON_04391	1283	0	0	1	Similar to mRNA cleavage and polyadenylation specificity factor complex subunit pta1; acc. no. Q10222	DUF3453	nucl 9, cysk 9, cyto 5, mito 3, cyto_pero 3	1.21	1	1.63	1.25	1.07	1.37	1.03	1.07	0.84
PCON_04391	2235	0	0	1	Similar to mRNA cleavage and polyadenylation specificity factor complex subunit pta1; acc. no. Q10222	DUF3453	nucl 9, cysk 9, cyto 5, mito 3, cyto_pero 3	1.21	1	1.63	1.25	1.07	1.37	1.03	1.07	0.84
PCON_04392	544	1	0	0	Similar to Cytochrome oxidase assembly protein 3, mitochondrial; acc. no. Q6CHT7	no hits above threshold	mito 15, nucl 6, cyto 5	1.61	1.32	2.15	1.52	1.27	1.71	0.95	0.96	0.8
PCON_04395	2525	1	0	0	Similar to hypothetical protein [Tuber melanosporum Mel28]; acc. no. XP_002841517	no hits above threshold	plas 10, E.R. 4, mito 3, cyto 3, pero 3, cyto_mito 3, cyto_pero 3	0.78	0.61	0.98	1.25	1.09	1.4	1.7	1.8	1.43
PCON_04395	2546	1	0	0	Similar to hypothetical protein [Tuber melanosporum Mel28]; acc. no. XP_002841517	no hits above threshold	plas 10, E.R. 4, mito 3, cyto 3, pero 3, cyto_mito 3, cyto_pero 3	0.78	0.61	0.98	1.25	1.09	1.4	1.7	1.8	1.43
PCON_04395	2677	0	0	1	Similar to hypothetical protein [Tuber melanosporum Mel28]; acc. no. XP_002841517	no hits above threshold	plas 10, E.R. 4, mito 3, cyto 3, pero 3, cyto_mito 3, cyto_pero 3	0.78	0.61	0.98	1.25	1.09	1.4	1.7	1.8	1.43
PCON_04395	2684	0	0	1	Similar to hypothetical protein [Tuber melanosporum Mel28]; acc. no. XP_002841517	no hits above threshold	plas 10, E.R. 4, mito 3, cyto 3, pero 3, cyto_mito 3, cyto_pero 3	0.78	0.61	0.98	1.25	1.09	1.4	1.7	1.8	1.43
PCON_04395	2864	1	0	0	Similar to hypothetical protein [Tuber melanosporum Mel28]; acc. no. XP_002841517	no hits above threshold	plas 10, E.R. 4, mito 3, cyto 3, pero 3, cyto_mito 3, cyto_pero 3	0.78	0.61	0.98	1.25	1.09	1.4	1.7	1.8	1.43
PCON_04395	2937	1	1	1	Similar to hypothetical protein [Tuber melanosporum Mel28]; acc. no. XP_002841517	no hits above threshold	plas 10, E.R. 4, mito 3, cyto 3, pero 3, cyto_mito 3, cyto_pero 3	0.78	0.61	0.98	1.25	1.09	1.4	1.7	1.8	1.43
PCON_04395	2979	1	1	1	Similar to hypothetical protein [Tuber melanosporum Mel28]; acc. no. XP_002841517	no hits above threshold	plas 10, E.R. 4, mito 3, cyto 3, pero 3, cyto_mito 3, cyto_pero 3	0.78	0.61	0.98	1.25	1.09	1.4	1.7	1.8	1.43
PCON_04395	2988	0	1	1	Similar to hypothetical protein [Tuber melanosporum Mel28]; acc. no. XP_002841517	no hits above threshold	plas 10, E.R. 4, mito 3, cyto 3, pero 3, cyto_mito 3, cyto_pero 3	0.78	0.61	0.98	1.25	1.09	1.4	1.7	1.8	1.43
PCON_04397	1056	0	0	1	Similar to RNA-binding protein rnc1; acc. no. O74919	KH_1,KH_3,KH_2,KH_4	cysk 12, cyto_nucl 8, nucl 7.5, cyto 7.5	1.36	1.13	1.86	1.74	1.52	2.03	1.28	1.35	1.09
PCON_04400	1623	0	1	0	Similar to hypothetical protein [Tuber melanosporum Mel28]; acc. no. XP_002840054	ubiquitin	mito 21, cyto 4	1.34	1.11	1.81	1.12	0.96	1.28	0.84	0.87	0.71
PCON_04402	3370	0	0	0	Similar to hypothetical protein [Tuber melanosporum Mel28]; acc. no. XP_002840055	no hits above threshold	nucl 16, mito 8, cyto 3	1.52	1.23	2.01	1.44	1.23	1.56	0.97	1	0.78
PCON_04404	1245	0	0	1	Similar to Fork head protein homolog 2; acc. no. O60129	Fork_head,FHA	nucl 25.5, cyto_nucl 13.5	1.08	0.89	1.47	1.24	1.09	1.44	1.15	1.21	0.98
PCON_04404	1475	0	0	1	Similar to Fork head protein homolog 2; acc. no. O60129	Fork_head,FHA	nucl 25.5, cyto_nucl 13.5	1.08	0.89	1.47	1.24	1.09	1.44	1.15	1.21	0.98
PCON_04404	2716	0	0	1	Similar to Fork head protein homolog 2; acc. no. O60129	Fork_head,FHA	nucl 25.5, cyto_nucl 13.5	1.08	0.89	1.47	1.24	1.09	1.44	1.15	1.21	0.98
PCON_04405	1210	0	0	1	Similar to Dynactin subunit 4; acc. no. Q9UJW0	Dynactin_p62	cyto 10.5, cyto_mito 9, mito 6.5, nucl 6, extr 3	1.31	1.07	1.75	1.32	1.15	1.52	1.02	1.07	0.87
PCON_04411	3435	0	0	1	Similar to Protein TIF31 homolog; acc. no. Q0CNX5	CLU,eIF3_p135,CLU_N,TPR_12,TPR_10	cyto 11.5, cyto_nucl 10.833, nucl 9, mito_nucl 5.333, pero 5	1.8	1.49	2.49	1.93	1.68	2.24	1.07	1.13	0.9
PCON_04413	1499	1	0	1	Protein of unknown function	no hits above threshold	nucl 20, cyto_nucl 13.5, cyto 5	0.96	0.8	1.32	0.98	0.82	1.05	1.02	1.03	0.8
PCON_04413	2245	0	0	1	Protein of unknown function	no hits above threshold	nucl 20, cyto_nucl 13.5, cyto 5	0.96	0.8	1.32	0.98	0.82	1.05	1.02	1.03	0.8
PCON_04416	3661	0	1	0	Similar to Activator of stress genes 1; acc. no. P40467	Fungal_trans,Zn_clus	nucl 21, mito 2, cyto 2, cyto_mito 2	0.49	0.4	0.64	0.83	0.72	0.92	1.73	1.82	1.45
PCON_04417	250	0	0	1	Similar to hypothetical protein [Tuber melanosporum Mel28]; acc. no. XP_002835267	no hits above threshold	extr 12, mito 7, plas 3, E.R. 3	1.7	1.41	2.28	2.2	1.92	2.51	1.29	1.36	1.1
PCON_04420	1464	1	0	0	Similar to Proteim yippee-like 3; acc. no. Q6NWI4	Yippee-Mis18	nucl 16.5, cyto_nucl 10.5, mito 7	1.35	1.12	1.8	1.59	1.38	1.78	1.18	1.24	0.99
PCON_04420	1469	0	1	0	Similar to Proteim yippee-like 3; acc. no. Q6NWI4	Yippee-Mis18	nucl 16.5, cyto_nucl 10.5, mito 7	1.35	1.12	1.8	1.59	1.38	1.78	1.18	1.24	0.99
PCON_04427	1411	0	0	1	Similar to Putative transcription initiation factor TFIID 111 kDa subunit; acc. no. Q09813	DUF3591	nucl 17, cyto 7, cysk 2	1.37	1.13	1.84	1.37	1.19	1.54	1	1.05	0.83
PCON_04427	1420	0	0	1	Similar to Putative transcription initiation factor TFIID 111 kDa subunit; acc. no. Q09813	DUF3591	nucl 17, cyto 7, cysk 2	1.37	1.13	1.84	1.37	1.19	1.54	1	1.05	0.83
PCON_04427	2286	0	0	1	Similar to Putative transcription initiation factor TFIID 111 kDa subunit; acc. no. Q09813	DUF3591	nucl 17, cyto 7, cysk 2	1.37	1.13	1.84	1.37	1.19	1.54	1	1.05	0.83
PCON_04427	2908	0	0	1	Similar to Putative transcription initiation factor TFIID 111 kDa subunit; acc. no. Q09813	DUF3591	nucl 17, cyto 7, cysk 2	1.37	1.13	1.84	1.37	1.19	1.54	1	1.05	0.83
PCON_04427	3167	1	0	0	Similar to Putative transcription initiation factor TFIID 111 kDa subunit; acc. no. Q09813	DUF3591	nucl 17, cyto 7, cysk 2	1.37	1.13	1.84	1.37	1.19	1.54	1	1.05	0.83
PCON_04427	3491	0	0	1	Similar to Putative transcription initiation factor TFIID 111 kDa subunit; acc. no. Q09813	DUF3591	nucl 17, cyto 7, cysk 2	1.37	1.13	1.84	1.37	1.19	1.54	1	1.05	0.83
PCON_04428	1714	0	0	1	Similar to Pyruvate kinase; acc. no. P22360	PK,PK_C	cysk 10, cyto 9, cyto_nucl 8, nucl 5	1.2	1	1.65	0.82	0.72	0.95	0.68	0.72	0.57
PCON_04434	633	0	1	0	Similar to Phosphoinositide 3-phosphatase; acc. no. O13819	Myotub-related	cysk 20, cyto 5	1.51	1.25	2.05	1.34	1.17	1.53	0.89	0.93	0.74
PCON_04434	807	0	0	1	Similar to Phosphoinositide 3-phosphatase; acc. no. O13819	Myotub-related	cysk 20, cyto 5	1.51	1.25	2.05	1.34	1.17	1.53	0.89	0.93	0.74
PCON_04434	2112	1	1	0	Similar to Phosphoinositide 3-phosphatase; acc. no. O13819	Myotub-related	cysk 20, cyto 5	1.51	1.25	2.05	1.34	1.17	1.53	0.89	0.93	0.74
PCON_04439	1443	0	1	1	Similar to hypothetical protein [Tuber melanosporum Mel28]; acc. no. XP_002835271	no hits above threshold	extr 9, mito 7, nucl 6.5, cyto_nucl 6, cyto 4.5	0.87	0.71	1.14	1.34	1.16	1.52	1.56	1.63	1.33
PCON_04444	1454	0	0	1	Similar to hypothetical protein MYCGRDRAFT_77304 [Mycosphaerella graminicola IPO323]; acc. no. EGP83166	no hits above threshold	nucl 16, cyto_nucl 12.833, mito_nucl 8.833, cyto 8.5	0.74	0.61	1	0.82	0.72	0.94	1.11	1.17	0.93
PCON_04446	370	0	1	0	Similar to Histone deacetylase RPD3; acc. no. P32561	Hist_deacetyl	cyto 14.5, cyto_nucl 10.5, nucl 5.5, mito 5	1.13	0.94	1.52	1.03	0.9	1.17	0.91	0.96	0.76
PCON_04446	1167	1	1	1	Similar to Histone deacetylase RPD3; acc. no. P32561	Hist_deacetyl	cyto 14.5, cyto_nucl 10.5, nucl 5.5, mito 5	1.13	0.94	1.52	1.03	0.9	1.17	0.91	0.96	0.76
PCON_04447	1881	0	0	1	Similar to mRNA 3&apos; acc. no. Q4WXX4	Suf	nucl 8.5, cyto_nucl 8, cyto 6.5, pero 6, cysk 4	1.19	0.98	1.62	1.38	1.2	1.57	1.16	1.22	0.97
PCON_04447	2154	0	0	1	Similar to mRNA 3&apos; acc. no. Q4WXX4	Suf	nucl 8.5, cyto_nucl 8, cyto 6.5, pero 6, cysk 4	1.19	0.98	1.62	1.38	1.2	1.57	1.16	1.22	0.97
PCON_04447	3358	1	0	0	Similar to mRNA 3&apos; acc. no. Q4WXX4	Suf	nucl 8.5, cyto_nucl 8, cyto 6.5, pero 6, cysk 4	1.19	0.98	1.62	1.38	1.2	1.57	1.16	1.22	0.97
PCON_04448	609	1	1	0	Similar to Probable beta-glucosidase A; acc. no. Q2UUD6	Glyco_hydro_3,Glyco_hydro_3_C,Fn3-like	extr 25	0.82	0.67	1.09	0.7	0.61	0.82	0.87	0.91	0.74
PCON_04448	627	0	1	0	Similar to Probable beta-glucosidase A; acc. no. Q2UUD6	Glyco_hydro_3,Glyco_hydro_3_C,Fn3-like	extr 25	0.82	0.67	1.09	0.7	0.61	0.82	0.87	0.91	0.74
PCON_04451	2077	1	1	1	Similar to Glycogenin-2; acc. no. O15488	Glyco_transf_8	nucl 12.5, cyto_nucl 11.333, cyto 7, cyto_mito 6.499, mito 4.5	0.77	0.62	1.03	0.26	0.2	0.25	0.35	0.32	0.24
PCON_04451	2689	1	1	1	Similar to Glycogenin-2; acc. no. O15488	Glyco_transf_8	nucl 12.5, cyto_nucl 11.333, cyto 7, cyto_mito 6.499, mito 4.5	0.77	0.62	1.03	0.26	0.2	0.25	0.35	0.32	0.24
PCON_04453	979	1	0	0	Protein of unknown function	no hits above threshold	cysk 18, cyto 6, cyto_nucl 5.5	0.7	0.58	0.96	0.3	0.24	0.31	0.43	0.42	0.32
PCON_04454	391	1	0	0	Similar to hypothetical protein MGYG_03256 [Arthroderma gypseum CBS 118893]; acc. no. XP_003175735	no hits above threshold	cyto 11.5, cyto_mito 9, nucl 8, mito 5.5	1.33	1.1	1.78	1.48	1.29	1.68	1.12	1.17	0.95
PCON_04455	1259	0	0	1	Similar to Dihydropyrimidinase; acc. no. Q55DL0	Amidohydro_4,Amidohydro_5,Amidohydro_1,Amidohydro_3	extr 19, cyto 2, E.R. 2, vacu 2	0.54	0.45	0.74	1.3	1.13	1.51	2.41	2.53	2.05
PCON_04455	2190	0	1	0	Similar to Dihydropyrimidinase; acc. no. Q55DL0	Amidohydro_4,Amidohydro_5,Amidohydro_1,Amidohydro_3	extr 19, cyto 2, E.R. 2, vacu 2	0.54	0.45	0.74	1.3	1.13	1.51	2.41	2.53	2.05
PCON_04455	2202	1	0	0	Similar to Dihydropyrimidinase; acc. no. Q55DL0	Amidohydro_4,Amidohydro_5,Amidohydro_1,Amidohydro_3	extr 19, cyto 2, E.R. 2, vacu 2	0.54	0.45	0.74	1.3	1.13	1.51	2.41	2.53	2.05
PCON_04455	2631	0	0	1	Similar to Dihydropyrimidinase; acc. no. Q55DL0	Amidohydro_4,Amidohydro_5,Amidohydro_1,Amidohydro_3	extr 19, cyto 2, E.R. 2, vacu 2	0.54	0.45	0.74	1.3	1.13	1.51	2.41	2.53	2.05
PCON_04455	2835	1	1	1	Similar to Dihydropyrimidinase; acc. no. Q55DL0	Amidohydro_4,Amidohydro_5,Amidohydro_1,Amidohydro_3	extr 19, cyto 2, E.R. 2, vacu 2	0.54	0.45	0.74	1.3	1.13	1.51	2.41	2.53	2.05
PCON_04455	2901	0	0	1	Similar to Dihydropyrimidinase; acc. no. Q55DL0	Amidohydro_4,Amidohydro_5,Amidohydro_1,Amidohydro_3	extr 19, cyto 2, E.R. 2, vacu 2	0.54	0.45	0.74	1.3	1.13	1.51	2.41	2.53	2.05
PCON_04455	2974	0	1	0	Similar to Dihydropyrimidinase; acc. no. Q55DL0	Amidohydro_4,Amidohydro_5,Amidohydro_1,Amidohydro_3	extr 19, cyto 2, E.R. 2, vacu 2	0.54	0.45	0.74	1.3	1.13	1.51	2.41	2.53	2.05
PCON_04457	1762	1	0	1	Similar to hypothetical protein [Tuber melanosporum Mel28]; acc. no. XP_002837685	no hits above threshold	extr 23, mito 2	0.97	0.79	1.3	1.31	1.14	1.5	1.36	1.44	1.15
PCON_04463	209	0	0	1	Protein of unknown function	no hits above threshold	nucl 14.5, cyto_nucl 10.5, mito 9	1.15	0.95	1.57	0.92	0.8	1.07	0.8	0.85	0.68
PCON_04463	1273	1	0	0	Protein of unknown function	no hits above threshold	nucl 14.5, cyto_nucl 10.5, mito 9	1.15	0.95	1.57	0.92	0.8	1.07	0.8	0.85	0.68
PCON_04476	1221	1	0	0	Similar to Protein ras-2; acc. no. Q01387	Ras,Miro	mito 13, cyto 6.5, cyto_nucl 5, pero 4, nucl 2.5	0.6	0.5	0.8	0.72	0.63	0.81	1.2	1.27	1.02
PCON_04479	198	0	1	1	Similar to Quinone oxidoreductase-like protein 2 homolog; acc. no. A7RK30	ADH_zinc_N,ADH_zinc_N_2,ADH_N	mito 12, cyto 12, cyto_mito 12	0.89	0.74	1.2	0.69	0.59	0.79	0.78	0.8	0.66
PCON_04486	1211	0	0	0	Similar to 60S ribosomal protein L31; acc. no. Q6FWF4	Ribosomal_L31e	cyto 12, mito 8.5, mito_nucl 8, nucl 6.5	0.71	0.59	0.96	0.84	0.73	0.96	1.17	1.24	1
PCON_04488	557	0	1	1	Similar to UPF0768 protein YBL029C-A; acc. no. Q3E756	no hits above threshold	mito_nucl 9.166, nucl 9, mito 9, cyto_nucl 7.5	0.77	0.63	1.02	1	0.83	1.12	1.31	1.32	1.1
PCON_04488	1103	1	1	1	Similar to UPF0768 protein YBL029C-A; acc. no. Q3E756	no hits above threshold	mito_nucl 9.166, nucl 9, mito 9, cyto_nucl 7.5	0.77	0.63	1.02	1	0.83	1.12	1.31	1.32	1.1
PCON_04497	268	0	0	1	Similar to Uncharacterized protein YHR097C; acc. no. P38809	Pal1	nucl 25, cyto_nucl 14.5	1.24	1.03	1.68	1.52	1.33	1.74	1.23	1.3	1.04
PCON_04501	269	0	1	0	Similar to Probable sterol O-acyltransferase 2; acc. no. Q9UU82	MBOAT	plas 12, mito 6, E.R. 6, vacu 2	0.69	0.57	0.92	0.81	0.7	0.92	1.17	1.23	1
PCON_04505	2718	0	0	0	Similar to Protein phosphatase PP2A regulatory subunit A; acc. no. Q9UT08	HEAT,HEAT_2,HEAT_EZ,Vac14_Fab1_bd,Adaptin_N	cysk 13, cyto 9, cyto_nucl 8, nucl 5	1.38	1.14	1.87	1.26	1.1	1.43	0.91	0.96	0.77
PCON_04505	2998	0	0	1	Similar to Protein phosphatase PP2A regulatory subunit A; acc. no. Q9UT08	HEAT,HEAT_2,HEAT_EZ,Vac14_Fab1_bd,Adaptin_N	cysk 13, cyto 9, cyto_nucl 8, nucl 5	1.38	1.14	1.87	1.26	1.1	1.43	0.91	0.96	0.77
PCON_04509	1530	0	0	1	Similar to Beta-1,2-xylosyltransferase 1; acc. no. Q5K8R6	Glyco_transf_90	plas 22, mito 2, E.R. 2	0.5	0.41	0.68	0.35	0.3	0.4	0.69	0.73	0.59
PCON_04509	1959	0	1	0	Similar to Beta-1,2-xylosyltransferase 1; acc. no. Q5K8R6	Glyco_transf_90	plas 22, mito 2, E.R. 2	0.5	0.41	0.68	0.35	0.3	0.4	0.69	0.73	0.59
PCON_04509	2665	1	0	0	Similar to Beta-1,2-xylosyltransferase 1; acc. no. Q5K8R6	Glyco_transf_90	plas 22, mito 2, E.R. 2	0.5	0.41	0.68	0.35	0.3	0.4	0.69	0.73	0.59
PCON_04514	854	0	0	0	Similar to conserved hypothetical protein [Penicillium marneffei ATCC 18224]; acc. no. XP_002144056	no hits above threshold	nucl 16.5, cyto_nucl 11.333, cyto 5, cyto_mito 4.333, mito 2.5	1.08	0.89	1.45	1.21	1.03	1.3	1.13	1.16	0.9
PCON_04514	882	0	0	0	Similar to conserved hypothetical protein [Penicillium marneffei ATCC 18224]; acc. no. XP_002144056	no hits above threshold	nucl 16.5, cyto_nucl 11.333, cyto 5, cyto_mito 4.333, mito 2.5	1.08	0.89	1.45	1.21	1.03	1.3	1.13	1.16	0.9
PCON_04514	1819	0	0	1	Similar to conserved hypothetical protein [Penicillium marneffei ATCC 18224]; acc. no. XP_002144056	no hits above threshold	nucl 16.5, cyto_nucl 11.333, cyto 5, cyto_mito 4.333, mito 2.5	1.08	0.89	1.45	1.21	1.03	1.3	1.13	1.16	0.9
PCON_04514	3542	1	1	1	Similar to conserved hypothetical protein [Penicillium marneffei ATCC 18224]; acc. no. XP_002144056	no hits above threshold	nucl 16.5, cyto_nucl 11.333, cyto 5, cyto_mito 4.333, mito 2.5	1.08	0.89	1.45	1.21	1.03	1.3	1.13	1.16	0.9
PCON_04514	5437	1	0	1	Similar to conserved hypothetical protein [Penicillium marneffei ATCC 18224]; acc. no. XP_002144056	no hits above threshold	nucl 16.5, cyto_nucl 11.333, cyto 5, cyto_mito 4.333, mito 2.5	1.08	0.89	1.45	1.21	1.03	1.3	1.13	1.16	0.9
PCON_04524	89	0	0	1	Similar to Fruiting body protein SC7; acc. no. P35794	CAP	cyto 10, extr 8, nucl 3, mito 3, mito_nucl 3	325.79	178.87	255.46	3.4	1.88	2.57	0.02	0.01	0.01
PCON_04526	370	0	0	1	Similar to SCF E3 ubiquitin ligase complex F-box protein grrA; acc. no. C8V4D4	F-box-like,LRR_4,LRR_6,LRR_8	nucl 16.5, cyto_nucl 11.5, cyto 5.5, pero 4	2.03	1.68	2.72	2.6	2.27	2.96	1.28	1.35	1.09
PCON_04526	934	0	0	1	Similar to SCF E3 ubiquitin ligase complex F-box protein grrA; acc. no. C8V4D4	F-box-like,LRR_4,LRR_6,LRR_8	nucl 16.5, cyto_nucl 11.5, cyto 5.5, pero 4	2.03	1.68	2.72	2.6	2.27	2.96	1.28	1.35	1.09
PCON_04526	943	0	0	1	Similar to SCF E3 ubiquitin ligase complex F-box protein grrA; acc. no. C8V4D4	F-box-like,LRR_4,LRR_6,LRR_8	nucl 16.5, cyto_nucl 11.5, cyto 5.5, pero 4	2.03	1.68	2.72	2.6	2.27	2.96	1.28	1.35	1.09
PCON_04529	1726	0	0	1	Similar to Probable helicase mot1; acc. no. O43065	DUF3535,SNF2_N,HEAT,Helicase_C,Vac14_Fab1_bd	cyto 9, plas 7, nucl 6, cyto_mito 6	1.13	0.93	1.5	1.35	1.17	1.5	1.2	1.26	1
PCON_04529	1798	0	0	1	Similar to Probable helicase mot1; acc. no. O43065	DUF3535,SNF2_N,HEAT,Helicase_C,Vac14_Fab1_bd	cyto 9, plas 7, nucl 6, cyto_mito 6	1.13	0.93	1.5	1.35	1.17	1.5	1.2	1.26	1
PCON_04529	1993	0	0	1	Similar to Probable helicase mot1; acc. no. O43065	DUF3535,SNF2_N,HEAT,Helicase_C,Vac14_Fab1_bd	cyto 9, plas 7, nucl 6, cyto_mito 6	1.13	0.93	1.5	1.35	1.17	1.5	1.2	1.26	1
PCON_04529	3865	0	0	1	Similar to Probable helicase mot1; acc. no. O43065	DUF3535,SNF2_N,HEAT,Helicase_C,Vac14_Fab1_bd	cyto 9, plas 7, nucl 6, cyto_mito 6	1.13	0.93	1.5	1.35	1.17	1.5	1.2	1.26	1
PCON_04529	5438	0	0	1	Similar to Probable helicase mot1; acc. no. O43065	DUF3535,SNF2_N,HEAT,Helicase_C,Vac14_Fab1_bd	cyto 9, plas 7, nucl 6, cyto_mito 6	1.13	0.93	1.5	1.35	1.17	1.5	1.2	1.26	1
PCON_04529	6116	0	0	1	Similar to Probable helicase mot1; acc. no. O43065	DUF3535,SNF2_N,HEAT,Helicase_C,Vac14_Fab1_bd	cyto 9, plas 7, nucl 6, cyto_mito 6	1.13	0.93	1.5	1.35	1.17	1.5	1.2	1.26	1
PCON_04531	1049	0	0	1	Similar to LIMR family protein C622.11; acc. no. O94599	LMBR1	plas 21, E.R. 2, vacu 2	1.74	1.44	2.31	1.87	1.63	2.06	1.07	1.13	0.89
PCON_04537	1056	0	0	1	Similar to Protein HOS4; acc. no. P40480	Ank_2,Ank_5,Ank,Ank_3,Ank_4	nucl 18.5, mito_nucl 13.5, mito 7.5	0.91	0.75	1.22	0.92	0.8	1.02	1.01	1.06	0.84
PCON_04544	276	0	1	0	Similar to Protein PRY2; acc. no. P36110	CAP	extr 22, mito 2, nucl 1, cyto 1, cyto_nucl 1, pero 1, cyto_pero 1	0.35	0.29	0.46	0.12	0.1	0.13	0.34	0.36	0.29
PCON_04548	467	0	1	0	Similar to hypothetical protein [Tuber melanosporum Mel28]; acc. no. XP_002836705	no hits above threshold	nucl 19, mito 5, cyto 3	0.71	0.58	0.94	2.11	1.81	2.42	3.01	3.12	2.56
PCON_04548	1055	0	1	1	Similar to hypothetical protein [Tuber melanosporum Mel28]; acc. no. XP_002836705	no hits above threshold	nucl 19, mito 5, cyto 3	0.71	0.58	0.94	2.11	1.81	2.42	3.01	3.12	2.56
PCON_04548	1176	1	1	1	Similar to hypothetical protein [Tuber melanosporum Mel28]; acc. no. XP_002836705	no hits above threshold	nucl 19, mito 5, cyto 3	0.71	0.58	0.94	2.11	1.81	2.42	3.01	3.12	2.56
PCON_04553	2164	1	0	0	Similar to hypothetical protein [Tuber melanosporum Mel28]; acc. no. XP_002839267	Nucleopor_Nup85	nucl 11.5, cyto_nucl 9.5, mito 8, cyto 6.5	1.46	1.21	1.97	1.28	1.12	1.46	0.88	0.93	0.74
PCON_04553	3012	0	0	1	Similar to hypothetical protein [Tuber melanosporum Mel28]; acc. no. XP_002839267	Nucleopor_Nup85	nucl 11.5, cyto_nucl 9.5, mito 8, cyto 6.5	1.46	1.21	1.97	1.28	1.12	1.46	0.88	0.93	0.74
PCON_04554	2738	0	0	1	Similar to Autophagy-related protein 2; acc. no. Q0CSI0	ATG_C,ATG2_CAD	cyto_nucl 13.166, cyto 11.5, nucl 10.5, cyto_mito 8.665, mito_nucl 8.165	0.97	0.8	1.29	1.05	0.92	1.18	1.09	1.15	0.91
PCON_04557	776	0	0	1	Similar to hypothetical protein [Tuber melanosporum Mel28]; acc. no. XP_002837935	Methyltransf_23	nucl 14.5, cyto_nucl 10.5, cyto 5.5, pero 4	12.59	10.34	17.41	2.93	2.56	3.39	0.23	0.25	0.19
PCON_04561	2691	0	0	0	Similar to Quinic acid utilization activator; acc. no. P10563	Fungal_trans,Zn_clus	nucl 26	2.49	2.04	3.41	2.92	2.53	3.35	1.18	1.24	0.98
PCON_04564	3314	0	0	1	Similar to Glycerol kinase; acc. no. A9WJ21	FGGY_C,FGGY_N	cyto_nucl 7, nucl 6.5, cyto 6.5, mito 6, pero 6	0.56	0.47	0.76	0.56	0.49	0.64	1	1.05	0.85
PCON_04564	3589	0	1	0	Similar to Glycerol kinase; acc. no. A9WJ21	FGGY_C,FGGY_N	cyto_nucl 7, nucl 6.5, cyto 6.5, mito 6, pero 6	0.56	0.47	0.76	0.56	0.49	0.64	1	1.05	0.85
PCON_04570	143	0	1	0	Similar to Uncharacterized oxidoreductase YDL114W; acc. no. Q07530	adh_short,adh_short_C2,KR	cyto 10, mito 9, extr 7	0.97	0.8	1.3	0.92	0.8	1.05	0.95	1	0.81
PCON_04571	943	0	0	1	Similar to Probable 26S proteasome regulatory subunit rpn6; acc. no. Q9P7S2	PCI	nucl 14, cyto_nucl 12, cyto 8, mito 2, pero 2	1.36	1.13	1.84	1.16	1.01	1.34	0.85	0.9	0.73
PCON_04572	1969	0	1	0	Similar to hypothetical protein [Tuber melanosporum Mel28]; acc. no. XP_002840001	no hits above threshold	mito 12, nucl 9.5, cyto_nucl 8, cyto 5.5	1.06	0.87	1.42	1.14	0.97	1.23	1.08	1.11	0.87
PCON_04572	2444	0	0	1	Similar to hypothetical protein [Tuber melanosporum Mel28]; acc. no. XP_002840001	no hits above threshold	mito 12, nucl 9.5, cyto_nucl 8, cyto 5.5	1.06	0.87	1.42	1.14	0.97	1.23	1.08	1.11	0.87
PCON_04572	3503	0	0	1	Similar to hypothetical protein [Tuber melanosporum Mel28]; acc. no. XP_002840001	no hits above threshold	mito 12, nucl 9.5, cyto_nucl 8, cyto 5.5	1.06	0.87	1.42	1.14	0.97	1.23	1.08	1.11	0.87
PCON_04572	5051	0	0	1	Similar to hypothetical protein [Tuber melanosporum Mel28]; acc. no. XP_002840001	no hits above threshold	mito 12, nucl 9.5, cyto_nucl 8, cyto 5.5	1.06	0.87	1.42	1.14	0.97	1.23	1.08	1.11	0.87
PCON_04572	5959	0	0	1	Similar to hypothetical protein [Tuber melanosporum Mel28]; acc. no. XP_002840001	no hits above threshold	mito 12, nucl 9.5, cyto_nucl 8, cyto 5.5	1.06	0.87	1.42	1.14	0.97	1.23	1.08	1.11	0.87
PCON_04572	6153	0	1	0	Similar to hypothetical protein [Tuber melanosporum Mel28]; acc. no. XP_002840001	no hits above threshold	mito 12, nucl 9.5, cyto_nucl 8, cyto 5.5	1.06	0.87	1.42	1.14	0.97	1.23	1.08	1.11	0.87
PCON_04572	6692	0	0	1	Similar to hypothetical protein [Tuber melanosporum Mel28]; acc. no. XP_002840001	no hits above threshold	mito 12, nucl 9.5, cyto_nucl 8, cyto 5.5	1.06	0.87	1.42	1.14	0.97	1.23	1.08	1.11	0.87
PCON_04572	6698	0	0	1	Similar to hypothetical protein [Tuber melanosporum Mel28]; acc. no. XP_002840001	no hits above threshold	mito 12, nucl 9.5, cyto_nucl 8, cyto 5.5	1.06	0.87	1.42	1.14	0.97	1.23	1.08	1.11	0.87
PCON_04572	6767	0	0	1	Similar to hypothetical protein [Tuber melanosporum Mel28]; acc. no. XP_002840001	no hits above threshold	mito 12, nucl 9.5, cyto_nucl 8, cyto 5.5	1.06	0.87	1.42	1.14	0.97	1.23	1.08	1.11	0.87
PCON_04572	7020	0	0	1	Similar to hypothetical protein [Tuber melanosporum Mel28]; acc. no. XP_002840001	no hits above threshold	mito 12, nucl 9.5, cyto_nucl 8, cyto 5.5	1.06	0.87	1.42	1.14	0.97	1.23	1.08	1.11	0.87
PCON_04580	1842	0	0	1	Similar to Putative phosphoglycerate mutase DET1; acc. no. Q99288	His_Phos_1	mito 24, cyto 3	0.92	0.76	1.25	0.81	0.7	0.94	0.88	0.93	0.75
PCON_04580	2143	0	0	1	Similar to Putative phosphoglycerate mutase DET1; acc. no. Q99288	His_Phos_1	mito 24, cyto 3	0.92	0.76	1.25	0.81	0.7	0.94	0.88	0.93	0.75
PCON_04586	601	0	0	1	Similar to Poly [ADP-ribose] polymerase 6; acc. no. Q5RDU4	UQ_con,PARP	cyto 13.5, cyto_nucl 11, nucl 7.5, pero 3	2.13	1.75	2.83	2.85	2.49	3.21	1.34	1.42	1.14
PCON_04586	927	0	0	1	Similar to Poly [ADP-ribose] polymerase 6; acc. no. Q5RDU4	UQ_con,PARP	cyto 13.5, cyto_nucl 11, nucl 7.5, pero 3	2.13	1.75	2.83	2.85	2.49	3.21	1.34	1.42	1.14
PCON_04586	1951	0	0	1	Similar to Poly [ADP-ribose] polymerase 6; acc. no. Q5RDU4	UQ_con,PARP	cyto 13.5, cyto_nucl 11, nucl 7.5, pero 3	2.13	1.75	2.83	2.85	2.49	3.21	1.34	1.42	1.14
PCON_04586	3245	0	0	1	Similar to Poly [ADP-ribose] polymerase 6; acc. no. Q5RDU4	UQ_con,PARP	cyto 13.5, cyto_nucl 11, nucl 7.5, pero 3	2.13	1.75	2.83	2.85	2.49	3.21	1.34	1.42	1.14
PCON_04587	1769	0	0	1	Similar to hypothetical protein [Tuber melanosporum Mel28]; acc. no. XP_002841250	Sds3	nucl 25	1.21	0.99	1.61	1.26	1.1	1.44	1.05	1.11	0.9
PCON_04587	2300	0	0	1	Similar to hypothetical protein [Tuber melanosporum Mel28]; acc. no. XP_002841250	Sds3	nucl 25	1.21	0.99	1.61	1.26	1.1	1.44	1.05	1.11	0.9
PCON_04591	1703	0	1	0	Similar to Transmembrane 9 superfamily member 4; acc. no. Q8BH24	EMP70	plas 21, E.R. 4	1.33	1.1	1.77	1.21	1.06	1.37	0.91	0.96	0.77
PCON_04591	2475	1	0	1	Similar to Transmembrane 9 superfamily member 4; acc. no. Q8BH24	EMP70	plas 21, E.R. 4	1.33	1.1	1.77	1.21	1.06	1.37	0.91	0.96	0.77
PCON_04593	1412	0	0	1	Similar to conserved hypothetical protein [Ajellomyces capsulatus G186AR]; acc. no. EEH04276	AAA_10	cysk 10, cyto 7, cyto_nucl 7, nucl 5, pero 3	0.23	0.19	0.31	0.75	0.64	0.87	3.24	3.37	2.76
PCON_04597	959	0	0	1	Similar to Two-component system protein B; acc. no. Q9P4U6	Response_reg,HATPase_c,HisKA	plas 12, mito 9, cyto 3, nucl 2	0.26	0.21	0.35	0.43	0.37	0.49	1.65	1.75	1.4
[truncated: 5,042 more rows]

## Sheet: DD
Table S3. Analysis of putative RNA editing sites in P. confluens.
Sheet 2: Putative editing sites identified in two independent DD samples (vegetative growth).
locus_tag	position	reference	variant base	sum of coverage samples1+2	sum of coverage reference	sum of coverage variant	percent coverage variant	coverage sample1	coverage reference base sample1	percent coverage reference base sample1	coverage variant base sample1	percent coverage variant base sample1	coverage sample2	coverage reference base sample2	percent coverage reference base sample2	coverage variant base sample2	percent coverage variant base sample2	feature	scaffold	position on scaffold	strand	codon or context for introns and UTRs	base in codon	amino acid	alternative codon or context for introns and UTRS	alternative amino acid	amino acid change?
PCON_01000	798	C	A	72	64	8	11.1111	28	23	82.1	5	17.9	44	41	93.2	3	6.8	CDS	1003	967	1	CAA	1	Q	AAA	K	yes
PCON_01020	1034	G	A	197	188	9	4.56853	97	91	93.8	6	6.2	100	97	97	3	3	UTR	1003	75589	1	GGGCC			GGACC
PCON_01021	1383	A	C	95	91	4	4.21053	53	51	96.2	2	3.8	42	40	95.2	2	4.8	CDS	1003	77200	1	ACC	1	T	CCC	P	yes
PCON_01023	1699	T	C	71	62	9	12.6761	41	34	82.9	7	17.1	30	28	93.3	2	6.7	CDS	1003	81805	1	CCT	3	P	CCC	P	no
PCON_01026	899	C	A	92	87	5	5.43478	37	35	94.6	2	5.4	55	52	94.5	3	5.5	CDS	1003	94758	1	TCC	3	S	TCA	S	no
PCON_01026	1551	T	C	287	272	15	5.22648	162	153	94.4	9	5.6	125	119	95.2	6	4.8	CDS	1003	95410	1	TGG	1	W	CGG	R	yes
PCON_01034	1100	C	G	98	93	5	5.10204	53	51	96.2	2	3.8	45	42	93.3	3	6.7	CDS	1003	111074	1	GCA	2	A	GGA	G	yes
PCON_01042	2399	A	C	55	46	9	16.3636	35	28	80	7	20	20	18	90	2	10	CDS	1003	132823	-1	CAC	2	H	CCC	P	yes
PCON_01063	717	A	G	145	1	144	99.3103	57	1	1.8	56	98.2	88	0	0	88	100	CDS	1003	211526	-1	CCA	3	P	CCG	P	no
PCON_01063	789	G	A	138	0	138	100	59	0	0	59	100	79	0	0	79	100	CDS	1003	211454	-1	CCG	3	P	CCA	P	no
PCON_01063	1029	G	A	54	0	54	100	31	0	0	31	100	23	0	0	23	100	CDS	1003	211214	-1	CAG	3	Q	CAA	Q	no
PCON_01063	1045	A	G	61	0	61	100	32	0	0	32	100	29	0	0	29	100	CDS	1003	211198	-1	ACT	1	T	GCT	A	yes
PCON_01073	2759	A	C	84	79	5	5.95238	32	29	90.6	3	9.4	52	50	96.2	2	3.8	CDS	1011	9448	-1	ACA	3	T	ACC	T	no
PCON_01109	780	G	C	52	22	30	57.6923	27	14	51.9	13	48.1	25	8	32	17	68	UTR	1013	30358	1	CTGTA			CTCTA
PCON_01109	1800	T	G	49	44	5	10.2041	21	19	90.5	2	9.5	28	25	89.3	3	10.7	UTR	1013	31378	1	ACTGC			ACGGC
PCON_01112	466	A	C	53	45	8	15.0943	26	22	84.6	4	15.4	27	23	85.2	4	14.8	CDS	1024	7626	1	ACC	1	T	CCC	P	yes
PCON_01119	581	A	C	211	197	14	6.63507	78	70	89.7	8	10.3	133	127	95.5	6	4.5	CDS	1028	16747	-1	CAC	2	H	CCC	P	yes
PCON_01136	438	T	G	135	129	6	4.44444	46	43	93.5	3	6.5	89	86	96.6	3	3.4	CDS	1028	65892	1	GGT	3	G	GGG	G	no
PCON_01136	623	T	G	135	119	16	11.8519	70	63	90	7	10	65	56	86.2	9	13.8	CDS	1028	66077	1	GTG	2	V	GGG	G	yes
PCON_01150	279	C	A	90	83	7	7.77778	47	43	91.5	4	8.5	43	40	93	3	7	CDS	1037	49222	-1	TCC	3	S	TCA	S	no
PCON_01154	3695	A	C	49	44	5	10.2041	18	16	88.9	2	11.1	31	28	90.3	3	9.7	UTR	1046	12333	-1	ACACC			ACCCC
PCON_01172	519	A	C	65	56	9	13.8462	38	33	86.8	5	13.2	27	23	85.2	4	14.8	CDS	1052	27359	-1	TAC	2	Y	TCC	S	yes
PCON_01180	1465	T	C	47	41	6	12.766	18	15	83.3	3	16.7	29	26	89.7	3	10.3	UTR	1052	48716	1	GGTCG			GGCCG
PCON_01200	576	T	G	64	55	9	14.0625	28	25	89.3	3	10.7	36	30	83.3	6	16.7	UTR	1060	36096	-1	GGTGT			GGGGT
PCON_01201	719	T	C	65	56	9	13.8462	38	33	86.8	5	13.2	27	23	85.2	4	14.8	UTR	1060	38860	1	CCTCA			CCCCA
PCON_01202	370	T	G	92	81	11	11.9565	37	30	81.1	7	18.9	55	51	92.7	4	7.3	UTR	1060	40320	-1	GGTGG			GGGGG
PCON_01206	820	A	C	1836	1779	57	3.10458	1199	1163	97	36	3	637	616	96.7	21	3.3	CDS	1060	52980	-1	CAC	2	H	CCC	P	yes
PCON_01210	693	G	C	17	1	16	94.1176	8	0	0	8	100	9	1	11.1	8	88.9	CDS	1063	462	-1	GCG	3	A	GCC	A	no
PCON_01211	583	A	G	15	8	7	46.6667	5	2	40	3	60	10	6	60	4	40	CDS	1063	2767	1	ACA	1	T	GCA	A	yes
PCON_01211	1118	A	C	15	4	11	73.3333	9	3	33.3	6	66.7	6	1	16.7	5	83.3	CDS	1063	3302	1	AAC	1	N	CAC	H	yes
PCON_01211	2332	C	G	18	8	10	55.5556	9	6	66.7	3	33.3	9	2	22.2	7	77.8	CDS	1063	4516	1	CAC	1	H	GAC	D	yes
PCON_01211	2351	A	T	13	6	7	53.8462	8	5	62.5	3	37.5	5	1	20	4	80	CDS	1063	4535	1	GAT	2	D	GTT	V	yes
PCON_01217	888	G	A	99	94	5	5.05051	54	52	96.3	2	3.7	45	42	93.3	3	6.7	CDS	1063	34799	1	GGC	2	G	GAC	D	yes
PCON_01224	2120	T	C	193	179	14	7.25389	65	58	89.2	7	10.8	128	121	94.5	7	5.5	UTR	1063	55926	1	TATGG			TACGG
PCON_01244	87	C	G	15	0	15	100	8	0	0	8	100	7	0	0	7	100	UTR	1068	4997	1	CTCGT			CTGGT
PCON_01248	204	A	C	46	38	8	17.3913	34	28	82.4	6	17.6	12	10	83.3	2	16.7	CDS	107	9180	-1	TCA	3	S	TCC	S	no
PCON_01248	2911	G	T	120	112	8	6.66667	37	35	94.6	2	5.4	83	77	92.8	6	7.2	UTR	107	6473	-1	TTGCT			TTTCT
PCON_01259	854	A	G	45	41	4	8.88889	18	16	88.9	2	11.1	27	25	92.6	2	7.4	CDS	107	58219	-1	AAG	1	K	GAG	E	yes
PCON_01260	1472	A	C	226	182	44	19.469	139	112	80.6	27	19.4	87	70	80.5	17	19.5	CDS	107	60143	-1	ACC	1	T	CCC	P	yes
PCON_01300	2312	T	C	20	0	20	100	10	0	0	10	100	10	0	0	10	100	UTR	1083	31348	1	TCTTC			TCCTC
PCON_01309	1994	T	C	100	93	7	7	32	30	93.8	2	6.2	68	63	92.6	5	7.4	CDS	1083	61976	1	CTG	2	L	CCG	P	yes
PCON_01310	2178	T	G	109	105	4	3.66972	59	57	96.6	2	3.4	50	48	96	2	4	CDS	1083	66714	-1	GGT	3	G	GGG	G	no
PCON_01317	2283	T	G	102	98	4	3.92157	49	47	95.9	2	4.1	53	51	96.2	2	3.8	UTR	1083	89118	-1	GGTCT			GGGCT
PCON_01320	965	A	C	191	183	8	4.18848	96	92	95.8	4	4.2	95	91	95.8	4	4.2	CDS	1084	4493	-1	ACC	1	T	CCC	P	yes
PCON_01323	751	T	C	194	187	7	3.60825	112	108	96.4	4	3.6	82	79	96.3	3	3.7	CDS	1087	5306	-1	CCT	3	P	CCC	P	no
PCON_01329	832	A	C	55	51	4	7.27273	28	26	92.9	2	7.1	27	25	92.6	2	7.4	CDS	1087	26502	-1	GCA	3	A	GCC	A	no
PCON_01333	9152	G	C	62	56	6	9.67742	28	25	89.3	3	10.7	34	31	91.2	3	8.8	CDS	1087	44512	-1	CGC	2	R	CCC	P	yes
PCON_01334	846	G	A	125	115	10	8	74	68	91.9	6	8.1	51	47	92.2	4	7.8	CDS	1087	56465	1	GCC	1	A	ACC	T	yes
PCON_01355	1467	C	G	669	613	56	8.3707	282	256	90.8	26	9.2	387	357	92.2	30	7.8	CDS	1087	120116	-1	CGG	1	R	GGG	G	yes
PCON_01361	2620	C	T	19	15	4	21.0526	9	7	77.8	2	22.2	10	8	80	2	20	UTR	1087	139182	1	TTCTG			TTTTG
PCON_01421	1957	T	C	40	33	7	17.5	22	18	81.8	4	18.2	18	15	83.3	3	16.7	CDS	1091	13961	1	CTG	2	L	CCG	P	yes
PCON_01431	1185	T	G	37	33	4	10.8108	15	13	86.7	2	13.3	22	20	90.9	2	9.1	CDS	1091	60265	1	GGT	3	G	GGG	G	no
PCON_01448	3277	T	G	116	106	10	8.62069	52	46	88.5	6	11.5	64	60	93.8	4	6.2	CDS	1094	61220	1	GTG	2	V	GGG	G	yes
PCON_01460	1572	T	G	31	26	5	16.129	15	12	80	3	20	16	14	87.5	2	12.5	CDS	1094	96194	1	TAG	1	*	GAG	E	yes
PCON_01464	1598	T	C	474	454	20	4.21941	232	221	95.3	11	4.7	242	233	96.3	9	3.7	UTR	1094	105895	-1	ATTGG			ATCGG
PCON_01477	966	A	C	49	44	5	10.2041	27	24	88.9	3	11.1	22	20	90.9	2	9.1	CDS	1094	142393	1	ACC	1	T	CCC	P	yes
PCON_01504	3005	T	G	167	146	21	12.5749	80	69	86.2	11	13.8	87	77	88.5	10	11.5	CDS	1094	230589	-1	GGT	3	G	GGG	G	no
PCON_01520	1183	T	G	220	205	15	6.81818	99	95	96	4	4	121	110	90.9	11	9.1	CDS	1116	8820	1	GGT	3	G	GGG	G	no
PCON_01556	1097	A	G	71	59	12	16.9014	27	20	74.1	7	25.9	44	39	88.6	5	11.4	CDS	1116	119259	1	GAA	2	E	GGA	G	yes
PCON_01564	820	T	G	60	52	8	13.3333	37	34	91.9	3	8.1	23	18	78.3	5	21.7	CDS	1116	144423	-1	GGT	3	G	GGG	G	no
PCON_01564	832	T	G	70	66	4	5.71429	46	44	95.7	2	4.3	24	22	91.7	2	8.3	CDS	1116	144411	-1	GGT	3	G	GGG	G	no
PCON_01564	1248	A	G	95	91	4	4.21053	45	43	95.6	2	4.4	50	48	96	2	4	CDS	1116	143995	-1	CAA	2	Q	CGA	R	yes
PCON_01567	1483	T	C	35	28	7	20	17	14	82.4	3	17.6	18	14	77.8	4	22.2	CDS	1116	153161	1	CTC	2	L	CCC	P	yes
PCON_01604	2171	C	G	47	31	16	34.0426	21	13	61.9	8	38.1	26	18	69.2	8	30.8	CDS	1117	95551	-1	GCG	2	A	GGG	G	yes
PCON_01634	1194	A	C	74	69	5	6.75676	33	30	90.9	3	9.1	41	39	95.1	2	4.9	CDS	1117	172441	-1	ACC	1	T	CCC	P	yes
PCON_01669	1694	G	A	108	101	7	6.48148	39	36	92.3	3	7.7	69	65	94.2	4	5.8	UTR	1117	279866	-1	CGGCA			CGACA
PCON_01691	3595	A	C	33	18	15	45.4545	17	9	52.9	8	47.1	16	9	56.2	7	43.8	CDS	1120	60719	-1	AAA	3	K	AAC	N	yes
PCON_01691	4370	A	C	166	101	65	39.1566	95	52	54.7	43	45.3	71	49	69	22	31	CDS	1120	59944	-1	AAG	1	K	CAG	Q	yes
PCON_01759	1309	A	C	158	151	7	4.43038	94	90	95.7	4	4.3	64	61	95.3	3	4.7	CDS	1126	67449	1	ACC	1	T	CCC	P	yes
PCON_01775	815	A	C	154	147	7	4.54545	82	78	95.1	4	4.9	72	69	95.8	3	4.2	CDS	113	40923	1	GAC	2	D	GCC	A	yes
PCON_01813	2859	T	G	45	41	4	8.88889	24	22	91.7	2	8.3	21	19	90.5	2	9.5	CDS	114	19191	1	GTG	2	V	GGG	G	yes
PCON_01826	283	A	C	439	410	29	6.60592	235	219	93.2	16	6.8	204	191	93.6	13	6.4	CDS	114	52947	-1	ACC	1	T	CCC	P	yes
PCON_01837	1026	A	G	99	95	4	4.0404	42	40	95.2	2	4.8	57	55	96.5	2	3.5	CDS	1144	31925	1	CAG	2	Q	CGG	R	yes
PCON_01842	1699	A	C	63	56	7	11.1111	34	31	91.2	3	8.8	29	25	86.2	4	13.8	CDS	1144	52768	-1	TAC	2	Y	TCC	S	yes
PCON_01845	1754	T	G	35	29	6	17.1429	20	16	80	4	20	15	13	86.7	2	13.3	CDS	1144	63269	-1	GGT	3	G	GGG	G	no
PCON_01851	2196	T	G	50	43	7	14	16	13	81.2	3	18.8	34	30	88.2	4	11.8	CDS	1145	8571	-1	GTG	2	V	GGG	G	yes
PCON_01869	181	C	T	88	84	4	4.54545	45	43	95.6	2	4.4	43	41	95.3	2	4.7	CDS	1145	72090	1	CCC	2	P	CTC	L	yes
PCON_01870	1616	G	T	107	102	5	4.6729	49	46	93.9	3	6.1	58	56	96.6	2	3.4	CDS	1145	75472	1	CGT	2	R	CTT	L	yes
PCON_01870	1618	A	G	45	41	4	8.88889	24	22	91.7	2	8.3	21	19	90.5	2	9.5	CDS	1145	75474	1	ATG	1	M	GTG	V	yes
PCON_01871	1175	T	G	77	73	4	5.19481	40	38	95	2	5	37	35	94.6	2	5.4	CDS	1145	81274	-1	GTG	2	V	GGG	G	yes
PCON_01905	771	A	C	349	318	31	8.88252	149	133	89.3	16	10.7	200	185	92.5	15	7.5	CDS	115	85802	1	ACC	1	T	CCC	P	yes
PCON_01935	1733	A	C	45	39	6	13.3333	25	21	84	4	16	20	18	90	2	10	CDS	1158	26824	1	CTA	3	L	CTC	L	no
PCON_01935	1737	A	C	42	32	10	23.8095	26	20	76.9	6	23.1	16	12	75	4	25	CDS	1158	26828	1	ACC	1	T	CCC	P	yes
PCON_01935	3203	A	C	105	101	4	3.80952	51	49	96.1	2	3.9	54	52	96.3	2	3.7	CDS	1158	28294	1	ACA	3	T	ACC	T	no
PCON_01935	5295	T	G	257	241	16	6.22568	103	99	96.1	4	3.9	154	142	92.2	12	7.8	CDS	1158	30386	1	GGT	3	G	GGG	G	no
PCON_01962	3770	A	C	95	86	9	9.47368	43	37	86	6	14	52	49	94.2	3	5.8	CDS	1162	20924	-1	ACC	1	T	CCC	P	yes
PCON_01962	4298	G	T	71	66	5	7.04225	19	16	84.2	3	15.8	52	50	96.2	2	3.8	UTR	1162	20396	-1	TTGGA			TTTGA
PCON_01965	1125	T	C	71	66	5	7.04225	29	26	89.7	3	10.3	42	40	95.2	2	4.8	CDS	1162	31904	1	TTC	2	F	TCC	S	yes
PCON_01991	501	C	A	91	84	7	7.69231	51	48	94.1	3	5.9	40	36	90	4	10	CDS	117	25772	1	AAC	3	N	AAA	K	yes
PCON_02007	1058	A	C	79	69	10	12.6582	41	39	95.1	2	4.9	38	30	78.9	8	21.1	CDS	118	18695	1	AAC	2	N	ACC	T	yes
PCON_02014	151	T	C	112	104	8	7.14286	56	51	91.1	5	8.9	56	53	94.6	3	5.4	UTR	118	47696	1	CATCC			CACCC
PCON_02025	2714	T	G	468	420	48	10.2564	254	225	88.6	29	11.4	214	195	91.1	19	8.9	CDS	1199	21722	-1	GTA	2	V	GGA	G	yes
PCON_02025	3532	A	C	260	200	60	23.0769	149	117	78.5	32	21.5	111	83	74.8	28	25.2	CDS	1199	20904	-1	ATA	3	I	ATC	I	no
PCON_02063	1547	A	G	232	221	11	4.74138	86	82	95.3	4	4.7	146	139	95.2	7	4.8	CDS	1205	61650	1	GGA	3	G	GGG	G	no
PCON_02077	596	T	G	39	33	6	15.3846	16	14	87.5	2	12.5	23	19	82.6	4	17.4	CDS	1205	114566	-1	GTG	2	V	GGG	G	yes
PCON_02080	360	T	C	82	78	4	4.87805	34	32	94.1	2	5.9	48	46	95.8	2	4.2	CDS	1205	124209	-1	GTG	2	V	GCG	A	yes
PCON_02082	2322	A	C	49	41	8	16.3265	15	11	73.3	4	26.7	34	30	88.2	4	11.8	CDS	1205	131488	1	AAC	2	N	ACC	T	yes
PCON_02102	2939	T	C	149	71	78	52.349	82	37	45.1	45	54.9	67	34	50.7	33	49.3	CDS	1205	197923	1	TCT	1	S	CCT	P	yes
PCON_02102	3140	T	G	75	64	11	14.6667	42	36	85.7	6	14.3	33	28	84.8	5	15.2	CDS	1205	198124	1	GAT	3	D	GAG	E	yes
PCON_02102	3154	T	C	89	71	18	20.2247	45	36	80	9	20	44	35	79.5	9	20.5	CDS	1205	198138	1	TTG	2	L	TCG	S	yes
PCON_02102	3273	C	T	109	70	39	35.7798	55	36	65.5	19	34.5	54	34	63	20	37	CDS	1205	198257	1	CTG	1	L	TTG	L	no
PCON_02102	3298	C	T	86	56	30	34.8837	47	29	61.7	18	38.3	39	27	69.2	12	30.8	CDS	1205	198282	1	ACA	2	T	ATA	I	yes
PCON_02102	3388	G	A	133	81	52	39.0977	69	46	66.7	23	33.3	64	35	54.7	29	45.3	CDS	1205	198372	1	TGT	2	C	TAT	Y	yes
PCON_02102	3397	A	T	129	78	51	39.5349	71	45	63.4	26	36.6	58	33	56.9	25	43.1	CDS	1205	198381	1	GAA	2	E	GTA	V	yes
PCON_02102	3821	A	C	130	61	69	53.0769	78	39	50	39	50	52	22	42.3	30	57.7	CDS	1205	198805	1	ACA	3	T	ACC	T	no
PCON_02102	3844	C	T	108	60	48	44.4444	61	34	55.7	27	44.3	47	26	55.3	21	44.7	CDS	1205	198828	1	GCG	2	A	GTG	V	yes
PCON_02102	3905	T	C	42	31	11	26.1905	19	17	89.5	2	10.5	23	14	60.9	9	39.1	CDS	1205	198889	1	GGT	3	G	GGC	G	no
PCON_02103	659	T	C	85	81	4	4.70588	51	49	96.1	2	3.9	34	32	94.1	2	5.9	CDS	1205	203642	-1	TCG	1	S	CCG	P	yes
PCON_02104	461	A	C	98	87	11	11.2245	50	43	86	7	14	48	44	91.7	4	8.3	CDS	1205	205239	1	CAC	2	H	CCC	P	yes
PCON_02134	157	A	C	113	107	6	5.30973	60	56	93.3	4	6.7	53	51	96.2	2	3.8	UTR	1205	305948	1	CCACC			CCCCC
PCON_02139	995	C	A	38	31	7	18.4211	15	10	66.7	5	33.3	23	21	91.3	2	8.7	CDS	1205	324003	1	CAA	1	Q	AAA	K	yes
PCON_02139	2629	T	C	206	192	14	6.79612	91	84	92.3	7	7.7	115	108	93.9	7	6.1	UTR	1205	325637	1	TCTGG			TCCGG
PCON_02157	3236	T	G	162	144	18	11.1111	84	75	89.3	9	10.7	78	69	88.5	9	11.5	UTR	1208	29260	-1	GGTTA			GGGTA
PCON_02174	2260	T	G	426	406	20	4.69484	200	192	96	8	4	226	214	94.7	12	5.3	UTR	1216	12748	1	GGTGT			GGGGT
PCON_02220	934	A	C	68	64	4	5.88235	26	24	92.3	2	7.7	42	40	95.2	2	4.8	CDS	1216	138769	1	ACC	1	T	CCC	P	yes
PCON_02243	1966	T	G	303	281	22	7.26073	160	150	93.8	10	6.2	143	131	91.6	12	8.4	CDS	1216	216065	-1	GGT	3	G	GGG	G	no
PCON_02245	506	C	A	58	48	10	17.2414	39	32	82.1	7	17.9	19	16	84.2	3	15.8	CDS	1216	220702	1	CAA	1	Q	AAA	K	yes
PCON_02304	577	A	C	46	41	5	10.8696	27	24	88.9	3	11.1	19	17	89.5	2	10.5	CDS	1220	17041	1	TCA	3	S	TCC	S	no
PCON_02317	865	G	A	41	37	4	9.7561	21	19	90.5	2	9.5	20	18	90	2	10	CDS	1220	48923	1	GAG	1	E	AAG	K	yes
PCON_02320	1685	C	A	47	39	8	17.0213	20	15	75	5	25	27	24	88.9	3	11.1	CDS	1220	55712	1	CAA	1	Q	AAA	K	yes
PCON_02340	2181	G	T	141	0	141	100	65	0	0	65	100	76	0	0	76	100	UTR	1221	12280	-1	GTGTT			GTTTT
PCON_02368	237	T	G	295	258	37	12.5424	166	148	89.2	18	10.8	129	110	85.3	19	14.7	CDS	1221	96290	1	GTG	2	V	GGG	G	yes
PCON_02368	672	T	C	212	202	10	4.71698	96	90	93.8	6	6.2	116	112	96.6	4	3.4	UTR	1221	96725	1	GGTAA			GGCAA
PCON_02393	1815	T	G	3911	3709	202	5.16492	1730	1641	94.9	89	5.1	2181	2068	94.8	113	5.2	CDS	1221	169552	-1	GGT	3	G	GGG	G	no
PCON_02396	1053	T	G	437	421	16	3.66133	206	199	96.6	7	3.4	231	222	96.1	9	3.9	CDS	1221	177193	-1	GGT	3	G	GGG	G	no
PCON_02410	921	T	C	375	356	19	5.06667	168	158	94	10	6	207	198	95.7	9	4.3	CDS	1221	220547	1	TGG	1	W	CGG	R	yes
PCON_02420	79	A	C	24	18	6	25	11	8	72.7	3	27.3	13	10	76.9	3	23.1	CDS	123	13529	1	ACC	1	T	CCC	P	yes
PCON_02420	561	T	G	487	468	19	3.90144	211	204	96.7	7	3.3	276	264	95.7	12	4.3	CDS	123	14011	1	GGT	3	G	GGG	G	no
PCON_02423	4232	T	C	136	130	6	4.41176	56	53	94.6	3	5.4	80	77	96.2	3	3.8	UTR	123	25831	1	GATGG			GACGG
PCON_02464	1240	T	C	92	86	6	6.52174	43	41	95.3	2	4.7	49	45	91.8	4	8.2	UTR	124	70875	1	GGTGG			GGCGG
PCON_02471	915	T	C	297	277	20	6.73401	131	125	95.4	6	4.6	166	152	91.6	14	8.4	UTR	124	97992	1	AATGA			AACGA
PCON_02475	1773	T	C	133	126	7	5.26316	46	44	95.7	2	4.3	87	82	94.3	5	5.7	CDS	124	108629	-1	CGT	3	R	CGC	R	no
PCON_02481	1792	T	C	60	53	7	11.6667	30	26	86.7	4	13.3	30	27	90	3	10	UTR	1253	9150	-1	GGTGG			GGCGG
PCON_02495	2793	C	A	69	53	16	23.1884	32	27	84.4	5	15.6	37	26	70.3	11	29.7	CDS	1253	59000	-1	AAC	3	N	AAA	K	yes
PCON_02495	2846	C	G	75	47	28	37.3333	40	29	72.5	11	27.5	35	18	51.4	17	48.6	CDS	1253	58947	-1	ACT	2	T	AGT	S	yes
PCON_02495	2910	C	A	90	80	10	11.1111	36	30	83.3	6	16.7	54	50	92.6	4	7.4	CDS	1253	58883	-1	AAC	3	N	AAA	K	yes
PCON_02495	2931	A	G	112	108	4	3.57143	50	48	96	2	4	62	60	96.8	2	3.2	CDS	1253	58862	-1	CCA	3	P	CCG	P	no
PCON_02520	1229	T	C	21	15	6	28.5714	8	6	75	2	25	13	9	69.2	4	30.8	CDS	1253	150553	1	TGG	1	W	CGG	R	yes
PCON_02528	7243	A	C	105	101	4	3.80952	66	64	97	2	3	39	37	94.9	2	5.1	CDS	1253	194278	-1	ACC	1	T	CCC	P	yes
PCON_02566	2094	A	C	67	62	5	7.46269	35	33	94.3	2	5.7	32	29	90.6	3	9.4	CDS	1253	367949	-1	ACC	1	T	CCC	P	yes
PCON_02596	2059	G	A	79	74	5	6.32911	32	30	93.8	2	6.2	47	44	93.6	3	6.4	CDS	126	29724	-1	GCG	3	A	GCA	A	no
PCON_02597	1266	T	C	77	71	6	7.79221	43	41	95.3	2	4.7	34	30	88.2	4	11.8	CDS	126	34016	1	ACT	3	T	ACC	T	no
PCON_02598	128	A	C	16	12	4	25	7	5	71.4	2	28.6	9	7	77.8	2	22.2	CDS	126	39460	-1	CTA	3	L	CTC	L	no
PCON_02600	925	T	G	105	99	6	5.71429	64	61	95.3	3	4.7	41	38	92.7	3	7.3	CDS	126	42724	1	GTC	2	V	GGC	G	yes
PCON_02601	1802	A	C	134	124	10	7.46269	69	62	89.9	7	10.1	65	62	95.4	3	4.6	CDS	126	46578	1	ACA	3	T	ACC	T	no
PCON_02601	2646	A	G	69	65	4	5.7971	38	36	94.7	2	5.3	31	29	93.5	2	6.5	CDS	126	47422	1	AGC	1	S	GGC	G	yes
PCON_02601	2973	T	C	147	142	5	3.40136	66	64	97	2	3	81	78	96.3	3	3.7	CDS	126	47749	1	TGG	1	W	CGG	R	yes
PCON_02604	1236	T	C	91	84	7	7.69231	41	38	92.7	3	7.3	50	46	92	4	8	CDS	126	54690	-1	TGG	1	W	CGG	R	yes
PCON_02606	8417	T	C	128	122	6	4.6875	54	52	96.3	2	3.7	74	70	94.6	4	5.4	CDS	126	56908	-1	TGG	1	W	CGG	R	yes
PCON_02616	321	T	C	98	90	8	8.16327	52	48	92.3	4	7.7	46	42	91.3	4	8.7	CDS	1262	23749	1	CTG	2	L	CCG	P	yes
PCON_02616	342	T	C	51	47	4	7.84314	23	21	91.3	2	8.7	28	26	92.9	2	7.1	CDS	1262	23770	1	ATG	2	M	ACG	T	yes
PCON_02626	62	A	T	337	28	309	91.6914	158	10	6.3	148	93.7	179	18	10.1	161	89.9	UTR	1262	69338	1	TCAGA			TCTGA
PCON_02655	1638	A	C	40	36	4	10	17	15	88.2	2	11.8	23	21	91.3	2	8.7	CDS	1262	169140	-1	ACC	1	T	CCC	P	yes
PCON_02668	1184	T	G	86	79	7	8.13953	32	28	87.5	4	12.5	54	51	94.4	3	5.6	CDS	1262	210870	-1	GGT	3	G	GGG	G	no
PCON_02669	618	T	G	99	93	6	6.06061	41	38	92.7	3	7.3	58	55	94.8	3	5.2	CDS	1262	213689	-1	AGT	3	S	AGG	R	yes
PCON_02680	1662	T	C	24	19	5	20.8333	15	12	80	3	20	9	7	77.8	2	22.2	UTR	1275	13801	-1	GGTCT			GGCCT
PCON_02681	431	T	G	171	165	6	3.50877	76	73	96.1	3	3.9	95	92	96.8	3	3.2	CDS	1275	16093	1	GTT	2	V	GGT	G	yes
PCON_02705	1766	A	C	54	48	6	11.1111	25	21	84	4	16	29	27	93.1	2	6.9	CDS	1275	85055	-1	AAC	2	N	ACC	T	yes
PCON_02715	2172	A	C	60	55	5	8.33333	41	39	95.1	2	4.9	19	16	84.2	3	15.8	CDS	128	14728	-1	ACC	1	T	CCC	P	yes
PCON_02721	762	T	G	45	41	4	8.88889	23	21	91.3	2	8.7	22	20	90.9	2	9.1	CDS	128	39331	1	GTG	2	V	GGG	G	yes
PCON_02723	1802	C	G	116	95	21	18.1034	50	38	76	12	24	66	57	86.4	9	13.6	UTR	128	45698	1	GGCGA			GGGGA
PCON_02729	2891	A	C	179	172	7	3.91061	96	93	96.9	3	3.1	83	79	95.2	4	4.8	CDS	128	64958	-1	GAA	3	E	GAC	D	yes
PCON_02780	3929	T	G	40	34	6	15	14	12	85.7	2	14.3	26	22	84.6	4	15.4	CDS	1296	3930	1	GGT	3	G	GGG	G	no
PCON_02799	2104	C	A	64	54	10	15.625	34	28	82.4	6	17.6	30	26	86.7	4	13.3	CDS	1330	67053	1	CAA	1	Q	AAA	K	yes
PCON_02806	1015	A	C	433	414	19	4.38799	217	208	95.9	9	4.1	216	206	95.4	10	4.6	CDS	1330	87542	1	GAC	2	D	GCC	A	yes
PCON_02808	26	A	C	32	23	9	28.125	12	7	58.3	5	41.7	20	16	80	4	20	CDS	1330	95083	-1	TAC	2	Y	TCC	S	yes
PCON_02813	2124	A	C	56	50	6	10.7143	26	23	88.5	3	11.5	30	27	90	3	10	CDS	1330	106133	-1	CCA	3	P	CCC	P	no
PCON_02845	427	T	G	62	56	6	9.67742	26	23	88.5	3	11.5	36	33	91.7	3	8.3	CDS	1330	194317	1	GGT	3	G	GGG	G	no
PCON_02845	888	T	C	77	73	4	5.19481	44	42	95.5	2	4.5	33	31	93.9	2	6.1	CDS	1330	194778	1	ATC	2	I	ACC	T	yes
PCON_02877	1625	A	C	319	294	25	7.83699	171	162	94.7	9	5.3	148	132	89.2	16	10.8	UTR	1330	305926	-1	GTACC			GTCCC
PCON_02877	5058	A	C	206	198	8	3.8835	109	104	95.4	5	4.6	97	94	96.9	3	3.1	CDS	1330	302493	-1	CAC	2	H	CCC	P	yes
PCON_02887	693	C	T	78	72	6	7.69231	42	38	90.5	4	9.5	36	34	94.4	2	5.6	CDS	1330	336058	-1	TCC	3	S	TCT	S	no
PCON_02902	2477	T	C	93	89	4	4.30108	39	37	94.9	2	5.1	54	52	96.3	2	3.7	CDS	1330	399224	1	TCG	1	S	CCG	P	yes
PCON_02932	3039	T	C	54	50	4	7.40741	30	28	93.3	2	6.7	24	22	91.7	2	8.3	UTR	1335	58586	-1	TGTGG			TGCGG
PCON_02934	1350	A	C	141	133	8	5.67376	91	86	94.5	5	5.5	50	47	94	3	6	CDS	1335	67615	-1	ACC	1	T	CCC	P	yes
PCON_02943	528	T	G	299	271	28	9.36455	158	148	93.7	10	6.3	141	123	87.2	18	12.8	CDS	1335	115611	-1	GGT	3	G	GGG	G	no
PCON_02959	3437	C	A	66	61	5	7.57576	28	26	92.9	2	7.1	38	35	92.1	3	7.9	CDS	1336	48485	1	CAA	1	Q	AAA	K	yes
PCON_02959	4399	A	T	122	116	6	4.91803	63	60	95.2	3	4.8	59	56	94.9	3	5.1	UTR	1336	49447	1	GCACG			GCTCG
PCON_02979	2068	G	A	238	205	33	13.8655	144	127	88.2	17	11.8	94	78	83	16	17	CDS	1346	30750	1	GTG	3	V	GTA	V	no
PCON_02979	2078	A	G	284	122	162	57.0423	168	78	46.4	90	53.6	116	44	37.9	72	62.1	CDS	1346	30760	1	AAA	1	K	GAA	E	yes
PCON_02979	2098	A	G	386	366	20	5.18135	217	204	94	13	6	169	162	95.9	7	4.1	CDS	1346	30780	1	AAA	3	K	AAG	K	no
PCON_02979	2110	T	G	416	398	18	4.32692	242	233	96.3	9	3.7	174	165	94.8	9	5.2	CDS	1346	30792	1	AAT	3	N	AAG	K	yes
PCON_02979	2154	A	T	411	109	302	73.4793	243	67	27.6	176	72.4	168	42	25	126	75	CDS	1346	30836	1	AAC	2	N	ATC	I	yes
PCON_02979	2192	A	C	278	97	181	65.1079	172	63	36.6	109	63.4	106	34	32.1	72	67.9	CDS	1346	30874	1	AAC	1	N	CAC	H	yes
PCON_02979	2259	T	G	170	117	53	31.1765	109	79	72.5	30	27.5	61	38	62.3	23	37.7	CDS	1346	30941	1	TTG	2	L	TGG	W	yes
PCON_02979	2267	T	G	165	123	42	25.4545	108	83	76.9	25	23.1	57	40	70.2	17	29.8	CDS	1346	30949	1	TCA	1	S	GCA	A	yes
PCON_02989	381	T	C	112	98	14	12.5	61	54	88.5	7	11.5	51	44	86.3	7	13.7	CDS	1348	34133	1	CCT	3	P	CCC	P	no
PCON_02991	359	T	G	136	120	16	11.7647	69	66	95.7	3	4.3	67	54	80.6	13	19.4	UTR	1348	36616	-1	GGTGG			GGGGG
PCON_02998	1374	G	A	72	63	9	12.5	42	35	83.3	7	16.7	30	28	93.3	2	6.7	CDS	1348	54191	1	GCG	1	A	ACG	T	yes
PCON_03011	1073	G	A	90	86	4	4.44444	43	41	95.3	2	4.7	47	45	95.7	2	4.3	CDS	1348	84931	-1	CTG	3	L	CTA	L	no
PCON_03015	851	A	C	57	52	5	8.77193	36	33	91.7	3	8.3	21	19	90.5	2	9.5	CDS	1349	6080	-1	ACC	1	T	CCC	P	yes
PCON_03016	839	A	C	911	858	53	5.81778	448	428	95.5	20	4.5	463	430	92.9	33	7.1	CDS	1349	7444	-1	ACC	1	T	CCC	P	yes
PCON_03018	552	A	C	37	31	6	16.2162	15	11	73.3	4	26.7	22	20	90.9	2	9.1	CDS	1349	13996	-1	GGA	3	G	GGC	G	no
PCON_03018	2441	T	C	90	83	7	7.77778	44	41	93.2	3	6.8	46	42	91.3	4	8.7	CDS	1349	12107	-1	GTC	2	V	GCC	A	yes
PCON_03020	798	A	G	229	219	10	4.36681	88	83	94.3	5	5.7	141	136	96.5	5	3.5	CDS	1349	19693	1	ACC	1	T	GCC	A	yes
PCON_03027	775	A	C	681	613	68	9.98532	374	344	92	30	8	307	269	87.6	38	12.4	CDS	1351	23604	-1	CAC	2	H	CCC	P	yes
PCON_03040	1818	T	C	113	107	6	5.30973	50	48	96	2	4	63	59	93.7	4	6.3	UTR	137	12660	-1	GATGG			GACGG
PCON_03042	1442	T	C	92	87	5	5.43478	31	28	90.3	3	9.7	61	59	96.7	2	3.3	CDS	137	19177	-1	GCT	3	A	GCC	A	no
PCON_03055	1493	C	G	106	90	16	15.0943	40	34	85	6	15	66	56	84.8	10	15.2	CDS	137	54935	-1	GGC	3	G	GGG	G	no
PCON_03057	4542	T	G	212	203	9	4.24528	97	92	94.8	5	5.2	115	111	96.5	4	3.5	CDS	137	60729	-1	GGT	3	G	GGG	G	no
PCON_03078	30	G	T	49	38	11	22.449	31	24	77.4	7	22.6	18	14	77.8	4	22.2	CDS	1373	2582	1	CAG	3	Q	CAT	H	yes
PCON_03094	820	A	G	39	35	4	10.2564	25	23	92	2	8	14	12	85.7	2	14.3	CDS	1375	17528	-1	AAC	2	N	AGC	S	yes
PCON_03107	2599	T	C	262	249	13	4.96183	89	86	96.6	3	3.4	173	163	94.2	10	5.8	UTR	1375	62240	-1	GGTCG			GGCCG
PCON_03109	2630	T	C	110	106	4	3.63636	51	49	96.1	2	3.9	59	57	96.6	2	3.4	CDS	1375	70579	-1	TGT	3	C	TGC	C	no
PCON_03122	1420	T	G	154	146	8	5.19481	52	49	94.2	3	5.8	102	97	95.1	5	4.9	CDS	1375	126152	1	GGT	3	G	GGG	G	no
PCON_03126	921	T	C	139	133	6	4.31655	75	72	96	3	4	64	61	95.3	3	4.7	CDS	1375	133865	-1	GTT	3	V	GTC	V	no
PCON_03127	1282	G	T	64	60	4	6.25	27	25	92.6	2	7.4	37	35	94.6	2	5.4	CDS	1375	141341	1	TTG	3	L	TTT	F	yes
PCON_03130	1468	G	A	202	195	7	3.46535	78	75	96.2	3	3.8	124	120	96.8	4	3.2	UTR	1375	148573	-1	GGGAC			GGAAC
PCON_03186	725	A	G	76	71	5	6.57895	43	40	93	3	7	33	31	93.9	2	6.1	CDS	1375	346704	1	GAA	2	E	GGA	G	yes
PCON_03198	469	T	G	113	108	5	4.42478	59	57	96.6	2	3.4	54	51	94.4	3	5.6	CDS	1399	27938	-1	TGC	1	C	GGC	G	yes
PCON_03201	241	T	A	25	18	7	28	18	13	72.2	5	27.8	7	5	71.4	2	28.6	UTR	1399	38121	-1	GGTAT			GGAAT
PCON_03205	3937	T	G	140	135	5	3.57143	46	44	95.7	2	4.3	94	91	96.8	3	3.2	UTR	1399	62971	1	GGTGA			GGGGA
PCON_03212	666	G	A	25	0	25	100	11	0	0	11	100	14	0	0	14	100	CDS	1399	98415	-1	AAG	3	K	AAA	K	no
PCON_03233	561	A	G	94	90	4	4.25532	37	35	94.6	2	5.4	57	55	96.5	2	3.5	CDS	1399	153680	1	AAG	1	K	GAG	E	yes
PCON_03238	1067	A	C	57	51	6	10.5263	37	34	91.9	3	8.1	20	17	85	3	15	CDS	1399	166680	1	ACA	3	T	ACC	T	no
PCON_03242	54	C	G	29	25	4	13.7931	17	15	88.2	2	11.8	12	10	83.3	2	16.7	UTR	1399	194958	-1	ATCAA			ATGAA
PCON_03245	4650	A	C	78	65	13	16.6667	44	35	79.5	9	20.5	34	30	88.2	4	11.8	CDS	142	4925	1	ACC	1	T	CCC	P	yes
PCON_03275	2140	G	A	107	103	4	3.73832	45	43	95.6	2	4.4	62	60	96.8	2	3.2	UTR	142	104969	-1	CCGGC			CCAGC
PCON_03279	803	T	G	194	181	13	6.70103	100	90	90	10	10	94	91	96.8	3	3.2	CDS	143	2575	-1	TGG	1	W	GGG	G	yes
PCON_03280	2033	A	C	457	440	17	3.71991	248	238	96	10	4	209	202	96.7	7	3.3	CDS	143	7497	1	TAC	2	Y	TCC	S	yes
PCON_03280	3290	T	C	101	95	6	5.94059	45	42	93.3	3	6.7	56	53	94.6	3	5.4	CDS	143	8754	1	ATG	2	M	ACG	T	yes
PCON_03281	1769	T	G	251	239	12	4.78088	125	117	93.6	8	6.4	126	122	96.8	4	3.2	UTR	143	13282	-1	GGTGA			GGGGA
PCON_03281	2860	A	C	34	25	9	26.4706	22	16	72.7	6	27.3	12	9	75	3	25	CDS	143	12191	-1	ACC	1	T	CCC	P	yes
PCON_03318	873	A	G	97	91	6	6.18557	57	54	94.7	3	5.3	40	37	92.5	3	7.5	CDS	1444	1802	-1	AAG	1	K	GAG	E	yes
PCON_03322	1003	T	G	171	154	17	9.94152	95	87	91.6	8	8.4	76	67	88.2	9	11.8	CDS	1448	1188	1	GGT	3	G	GGG	G	no
PCON_03325	1143	C	G	35	30	5	14.2857	23	21	91.3	2	8.7	12	9	75	3	25	CDS	1448	8462	-1	GAC	3	D	GAG	E	yes
PCON_03337	317	T	G	91	82	9	9.89011	44	40	90.9	4	9.1	47	42	89.4	5	10.6	CDS	1448	45098	-1	GTG	2	V	GGG	G	yes
PCON_03337	2557	G	A	239	214	25	10.4603	99	87	87.9	12	12.1	140	127	90.7	13	9.3	CDS	1448	42858	-1	AGG	2	R	AAG	K	yes
PCON_03339	1572	G	A	12	4	8	66.6667	5	2	40	3	60	7	2	28.6	5	71.4	UTR	1448	52116	1	CCGTA			CCATA
PCON_03356	4275	T	G	99	86	13	13.1313	46	42	91.3	4	8.7	53	44	83	9	17	CDS	1449	66157	-1	GGT	3	G	GGG	G	no
PCON_03358	882	G	A	81	77	4	4.93827	48	46	95.8	2	4.2	33	31	93.9	2	6.1	CDS	1449	82629	-1	GGT	2	G	GAT	D	yes
PCON_03358	1512	G	T	61	52	9	14.7541	34	28	82.4	6	17.6	27	24	88.9	3	11.1	CDS	1449	81999	-1	GCG	1	A	TCG	S	yes
PCON_03358	2831	T	C	139	134	5	3.59712	62	60	96.8	2	3.2	77	74	96.1	3	3.9	CDS	1449	80680	-1	GAT	3	D	GAC	D	no
[truncated: 1,238 more rows]

## Sheet: vegmix
Table S3. Analysis of putative RNA editing sites in P. confluens.
[truncated: 1,711 more rows]

[truncated: 5 more sheets: sex, sex_only, sex_only_A_to_I_(1), sex_only_A_to_I_(2), sex_only_A_to_I_(3)]
