# Supplementary material for: RNA Editing During Sexual Development Occurs in Distantly Related Filamentous Ascomycetes
Source: Genome Biol Evol. 2017 Apr 1;9(4):855–68. doi: 10.1093/gbe/evx052 (PMC5381528; doi:10.1093/gbe/evx052)
Supplement: Supplementary Data [file evx052_Supp.zip › evx052_Supp/Table_S4.xlsx]

## Sheet: Orthologues_edited_in_Sm_&_Fg
Table S4. Comparison of genes with A-to-I RNA editing sites in S. macrospora and F. graminearum
Sheet 1: Orthologous genes that undergo A-to-I editing in sexual structures in both species.
Putative A to I editing sites that occur only in S. macrospora wt protoperithecia, change an amino acid and have >=10% variant coverage	Edited gene in F. graminearum
SMAC_00116	FG05383.1
SMAC_01921	FG05433.1
SMAC_02393	FG06285.1
SMAC_03066	FG00570.1
SMAC_05974	FG00565.1
SMAC_06348	FG09957.1
SMAC_07292	FG04220.1
SMAC_07842	FG09996.1
SMAC_08169	FG06006.1

## Sheet: orthologs_and_editing_in_Fg
Table S4. Comparison of genes with A-to-I RNA editing sites in S. macrospora and F. graminearum
Sheet 2: All identified orthologs and information if they undergo editing in F. graminearum according to Liu et al. 2016.
Orthology was determined by bidirectional BLASTP, results from BLASTP analyses see sheets 3 and 4.
S. macrospora locus tag	F. graminearum ortholog locus tag	Editing (Stop loss) in F. graminearum gene	Editing (PUK1-like) in F. graminearum gene	mean_%-id	%-id forward BLASTP	%id reverse BLASTP	e-value forward BLASTP	e-value reverse BLASTP
SMAC_04175	FG04321.1	yes	yes	27.7405	27.728	27.753	3.13e-77	1.03e-74
SMAC_07150	FG03996.1	yes	yes	51.644	49.217	54.071	1.4e-142	8.16e-141
SMAC_00082	FG02585.1	yes	no	61.419	61.419	61.419	0	0
SMAC_00096	FG02572.1	yes	no	57.817	57.817	57.817	2.47e-121	4.3e-120
SMAC_00189	FG00703.1	yes	no	36.2935	36.68	35.907	1.69e-54	1.16e-63
SMAC_00204	FG00696.1	yes	no	35.2095	35.117	35.302	4.46e-108	9.47e-107
SMAC_00211	FG00857.1	yes	no	49.0825	47.849	50.316	1.07e-21	2.27e-69
SMAC_00218	FG00280.1	yes	no	85.784	85.784	85.784	0	0
SMAC_00241	FG05600.1	yes	no	50.943	50.943	50.943	3.93e-68	3.07e-68
SMAC_00331	FG00741.1	yes	no	53.5455	53.18	53.911	0	0
SMAC_00410	FG00746.1	yes	no	48.3655	48.077	48.654	3.6e-105	2.63e-99
SMAC_00442	FG00358.1	yes	no	83.6055	84.211	83	6.5e-56	2.05e-56
SMAC_00466	FG01122.1	yes	no	40.2805	38.017	42.544	4.06e-41	2.25e-39
SMAC_00566	FG04230.1	yes	no	48.6955	49.027	48.364	4.35e-84	1.31e-86
SMAC_00610	FG07120.1	yes	no	65.336	65.166	65.506	0	0
SMAC_00676	FG09254.1	yes	no	67.425	67.113	67.737	0	0
SMAC_00797	FG09632.1	yes	no	71.2575	64.171	78.344	6.53e-153	1.13e-74
SMAC_00817	FG00592.1	yes	no	50.711	51.569	49.853	0	0
SMAC_00854	FG09579.1	yes	no	64.3895	64.027	64.752	0	0
SMAC_00876	FG05102.1	yes	no	45.6045	45.683	45.526	0	0
SMAC_01033	FG05001.1	yes	no	50.286	50.286	50.286	1.33e-52	1.09e-52
SMAC_01081	FG04032.1	yes	no	57.143	57.143	57.143	7.52e-62	5.81e-62
SMAC_01150	FG09673.1	yes	no	53.5255	53.718	53.333	0	0
SMAC_01151	FG09672.1	yes	no	47.859	48.012	47.706	4.33e-96	9.72e-93
SMAC_01153	FG05244.1	yes	no	45.202	46.269	44.135	1.56e-83	8.9e-86
SMAC_01169	FG01146.1	yes	no	31.126	31.658	30.594	5.39e-19	5.37e-19
SMAC_01240	FG08682.1	yes	no	57.333	57.333	57.333	2.34e-19	1.86e-19
SMAC_01352	FG00193.1	yes	no	30.624	31.518	29.73	2.09e-27	6.26e-23
SMAC_01360	FG08728.1	yes	no	68.9705	68.338	69.603	0	0
SMAC_01364	FG08726.1	yes	no	47.888	48.122	47.654	5.06e-97	4.98e-86
SMAC_01423	FG05026.1	yes	no	65.7285	63.492	67.965	5.89e-118	3.98e-117
SMAC_01428	FG09704.1	yes	no	75.446	75.446	75.446	0	0
SMAC_01456	FG05734.1	yes	no	66.421	65.922	66.92	0	0
SMAC_01503	FG00780.1	yes	no	66.64	67.138	66.142	0	0
SMAC_01566	FG02812.1	yes	no	71.345	71.345	71.345	1.69e-179	1.12e-179
SMAC_01615	FG01506.1	yes	no	54.061	54.101	54.021	0	0
SMAC_01715	FG01954.1	yes	no	62.999	62.482	63.516	0	0
SMAC_01871	FG04110.1	yes	no	37.4115	38.068	36.755	0	0
SMAC_01892	FG02575.1	yes	no	51.297	51.042	51.552	5.19e-120	9.03e-130
SMAC_01914	FG06912.1	yes	no	47.6375	47.565	47.71	0	0
SMAC_01919	FG05430.1	yes	no	88.346	88.346	88.346	0	0
SMAC_01920	FG05432.1	yes	no	54.151	53.218	55.084	0	0
SMAC_01921	FG05433.1	yes	no	97.333	97.333	97.333	3.4e-162	6.82e-162
SMAC_01954	FG05567.1	yes	no	61.745	61.745	61.745	9.47e-110	8.96e-105
SMAC_02013	FG06767.1	yes	no	62.119	62.406	61.832	7.2e-77	6.21e-81
SMAC_02081	FG02738.1	yes	no	61.8355	64.296	59.375	0	0
SMAC_02084	FG02730.1	yes	no	43.6835	42.596	44.771	3.86e-119	9.7e-119
SMAC_02118	FG04135.1	yes	no	33.771	33.81	33.732	5.41e-61	2.32e-54
SMAC_02129	FG04147.1	yes	no	72.8705	72.956	72.785	3.49e-85	5.45e-84
SMAC_02147	FG05417.1	yes	no	79.637	79.637	79.637	0	0
SMAC_02158	FG05414.1	yes	no	70.861	70.861	70.861	7.58e-153	8.86e-153
SMAC_02170	FG05503.1	yes	no	53.9645	53.973	53.956	0	0
SMAC_02173	FG05500.1	yes	no	47.255	46.115	48.395	5.63e-65	9.05e-64
SMAC_02191	FG07284.1	yes	no	80.073	80.316	79.83	0	0
SMAC_02199	FG02519.1	yes	no	63.495	63.183	63.807	0	0
SMAC_02267	FG02532.1	yes	no	50.346	50.346	50.346	1.15e-150	9.69e-151
SMAC_02346	FG00301.1	yes	no	90.233	90.233	90.233	9.35e-150	9.73e-150
SMAC_02393	FG06285.1	yes	no	41.489	41.202	41.776	2.94e-144	1.22e-148
SMAC_02420	FG01444.1	yes	no	56.75	56.75	56.75	1.84e-162	1.61e-162
SMAC_02449	FG05199.1	yes	no	33.333	33.333	33.333	1.14e-05	8.6e-06
SMAC_02471	FG10835.1	yes	no	49.418	49.731	49.105	0	0
SMAC_02551	FG01854.1	yes	no	66.1375	66.243	66.032	0	0
SMAC_02565	FG01875.1	yes	no	51.411	51.411	51.411	3.24e-104	5.27e-104
SMAC_02647	FG06114.1	yes	no	53.651	54.127	53.175	0	0
SMAC_02687	FG07446.1	yes	no	58.462	58.462	58.462	2.77e-75	3.04e-80
SMAC_02692	FG10007.1	yes	no	66.7745	67.1	66.449	0	0
SMAC_02726	FG02090.1	yes	no	52.5035	52.191	52.816	0	0
SMAC_02780	FG06886.1	yes	no	85.211	85.211	85.211	0	0
SMAC_02788	FG00460.1	yes	no	51.275	53.131	49.419	7.19e-164	3.81e-152
SMAC_02793	FG07100.1	yes	no	64.962	62.232	67.692	0	0
SMAC_02810	FG01142.1	yes	no	59.7905	60.048	59.533	0	0
SMAC_02823	FG00999.1	yes	no	48.7285	48.951	48.506	1.75e-85	1.08e-68
SMAC_02869	FG00864.1	yes	no	59.3075	56.115	62.5	2.91e-80	5.39e-86
SMAC_02899	FG08591.1	yes	no	48.3805	48.485	48.276	3.75e-159	6.96e-161
SMAC_02908	FG09408.1	yes	no	56.68	57.143	56.217	0	0
SMAC_02926	FG00477.1	yes	no	62.823	64.309	61.337	6.29e-135	5.67e-137
SMAC_02967	FG00543.1	yes	no	75.168	75.168	75.168	0	0
SMAC_03066	FG00570.1	yes	no	64.256	65.066	63.446	0	0
SMAC_03093	FG05910.1	yes	no	35.754	35.754	35.754	6.58e-27	5.02e-27
SMAC_03122	FG09017.1	yes	no	63.557	63.658	63.456	0	0
SMAC_03158	FG09034.1	yes	no	62.914	62.914	62.914	3.57e-121	3.39e-121
SMAC_03227	FG10087.1	yes	no	67.253	67.562	66.944	0	0
SMAC_03228	FG10361.1	yes	no	62.7335	62.4	63.067	0	0
SMAC_03232	FG10041.1	yes	no	42.892	42.892	42.892	1.69e-103	9.87e-104
SMAC_03243	FG06781.1	yes	no	65.128	65.471	64.785	0	0
SMAC_03269	FG08338.1	yes	no	78.992	78.992	78.992	0	0
SMAC_03367	FG02193.1	yes	no	40.5655	44.932	36.199	1.21e-50	3.44e-42
SMAC_03408	FG08431.1	yes	no	57.805	57.983	57.627	3.18e-27	2.34e-27
SMAC_03414	FG08487.1	yes	no	37.6145	36.893	38.336	0	0
SMAC_03460	FG08372.1	yes	no	47.5585	48.058	47.059	0	0
SMAC_03466	FG08392.1	yes	no	35.021	33.862	36.18	5.61e-96	2.42e-94
SMAC_03477	FG08468.1	yes	no	84.098	84.098	84.098	0	0
SMAC_03659	FG06302.1	yes	no	82.308	82.308	82.308	7.03e-142	3.54e-142
SMAC_03675	FG00339.1	yes	no	38.022	37.853	38.191	3.96e-34	5.3e-35
SMAC_03711	FG10781.1	yes	no	42.97	40.828	45.112	1.65e-158	5.69e-165
SMAC_03720	FG06291.1	yes	no	64.883	64.626	65.14	0	0
SMAC_03751	FG04189.1	yes	no	58.2285	57.584	58.873	2.18e-135	3.33e-138
SMAC_03765	FG04070.1	yes	no	29.6255	29.21	30.041	1.05e-17	4.24e-16
SMAC_03898	FG01975.1	yes	no	38.012	38.012	38.012	1.57e-63	1.37e-63
SMAC_03907	FG10360.1	yes	no	68.0335	62.338	73.729	5.3e-62	2.02e-59
SMAC_04005	FG01915.1	yes	no	59.7205	61.321	58.12	7.1e-39	1.98e-40
SMAC_04034	FG10142.1	yes	no	64.004	64.209	63.799	0	0
SMAC_04060	FG07376.1	yes	no	30.233	30.233	30.233	5.53e-21	4.1e-21
SMAC_04087	FG01657.1	yes	no	42.262	41.964	42.56	2.93e-69	4.94e-75
SMAC_04127	FG01633.1	yes	no	66.452	66.452	66.452	2.32e-66	1.81e-66
SMAC_04216	FG00380.1	yes	no	51.4595	51.152	51.767	0	0
SMAC_04218	FG02771.1	yes	no	68.4505	67.883	69.018	0	0
SMAC_04223	FG00385.1	yes	no	86.0895	89.655	82.524	3.29e-53	5.12e-56
SMAC_04252	FG01364.1	yes	no	60.4955	60.473	60.518	0	0
SMAC_04320	FG01220.1	yes	no	73.295	73.295	73.295	5.48e-92	6.75e-92
SMAC_04341	FG01211.1	yes	no	51.6375	51.445	51.83	4.91e-144	4.99e-128
SMAC_04377	FG09895.1	yes	no	74.129	74.129	74.129	0	0
SMAC_04449	FG02011.1	yes	no	78.055	80.725	75.385	0	0
SMAC_04450	FG02010.1	yes	no	60.5395	59.415	61.664	0	0
SMAC_04451	FG02009.1	yes	no	32.7585	32.512	33.005	9.76e-20	1.67e-21
SMAC_04492	FG09889.1	yes	no	62.745	62.745	62.745	3.95e-16	2.9e-16
SMAC_04499	FG07395.1	yes	no	76.695	76.695	76.695	0	0
SMAC_04515	FG06605.1	yes	no	62.698	62.698	62.698	0	0
SMAC_04543	FG06493.1	yes	no	45.232	45.528	44.936	0	7.07e-173
SMAC_04594	FG05608.1	yes	no	57.748	57.645	57.851	2.61e-164	1.34e-180
SMAC_04607	FG01280.1	yes	no	38.3385	38.462	38.215	0	0
SMAC_04706	FG05273.1	yes	no	56.655	56.579	56.731	0	0
SMAC_04744	FG05236.1	yes	no	43.605	43.605	43.605	9.48e-134	1.54e-133
SMAC_04750	FG05304.1	yes	no	54.291	54.037	54.545	3.44e-50	2.07e-43
SMAC_04753	FG05306.1	yes	no	55.8265	55.985	55.668	0	0
SMAC_04792	FG05082.1	yes	no	64.122	64.122	64.122	4.15e-50	3.6e-50
SMAC_04820	FG01050.1	yes	no	39.535	39.535	39.535	2.7e-09	8.33e-08
SMAC_04842	FG00612.1	yes	no	64.533	64.759	64.307	0	0
SMAC_04858	FG00614.1	yes	no	39.9335	40.1	39.767	3.29e-116	4.92e-119
SMAC_04894	FG00553.1	yes	no	45.6085	45.645	45.572	3.85e-159	3.14e-156
SMAC_04903	FG00367.1	yes	no	85.036	85.036	85.036	1.83e-168	1.09e-176
SMAC_04947	FG09406.1	yes	no	43.502	43.502	43.502	0	0
SMAC_04965	FG00748.1	yes	no	52.78	52.78	52.78	0	0
SMAC_04975	FG00752.1	yes	no	48.5735	56.111	41.036	9.46e-54	1.7e-148
SMAC_04990	FG00719.1	yes	no	63.116	63.116	63.116	0	0
SMAC_05010	FG09391.1	yes	no	44.92	44.788	45.052	0	0
SMAC_05148	FG09011.1	yes	no	69.444	69.444	69.444	0	0
SMAC_05188	FG01133.1	yes	no	74.954	74.954	74.954	0	0
SMAC_05210	FG08659.1	yes	no	54.441	52.632	56.25	5.35e-17	1.07e-16
SMAC_05230	FG08635.1	yes	no	72.4715	72.612	72.331	0	0
SMAC_05415	FG08501.1	yes	no	50.17	49.66	50.68	1.27e-72	3.28e-77
SMAC_05426	FG08881.1	yes	no	54.167	54.167	54.167	1.61e-36	2.31e-37
SMAC_05439	FG08708.1	yes	no	55.263	55.263	55.263	8.69e-81	8.53e-100
SMAC_05462	FG09216.1	yes	no	51.21	51.21	51.21	4.25e-85	3.56e-85
SMAC_05469	FG06402.1	yes	no	53.7325	54.486	52.979	9.28e-151	1.03e-144
SMAC_05471	FG06404.1	yes	no	60.606	60.606	60.606	9.58e-96	5.73e-96
SMAC_05516	FG10244.1	yes	no	52.5185	51.765	53.272	0	0
SMAC_05523	FG10373.1	yes	no	48.475	48.136	48.814	2.42e-83	2.29e-84
SMAC_05528	FG10304.1	yes	no	53.012	52.41	53.614	1.18e-43	1.19e-46
SMAC_05592	FG10324.1	yes	no	29.545	29.545	29.545	0.26	0.098
SMAC_05668	FG07555.1	yes	no	60	60	60	0	0
SMAC_05920	FG07944.1	yes	no	42.459	42.623	42.295	6.16e-70	6.8e-70
SMAC_05921	FG10795.1	yes	no	61.884	61.736	62.032	0	0
SMAC_05925	FG10796.1	yes	no	55.8995	57.729	54.07	4.79e-96	1.54e-86
SMAC_05931	FG06351.1	yes	no	67.598	67.598	67.598	3.81e-56	2.03e-54
SMAC_05963	FG05619.1	yes	no	80.969	80.969	80.969	0	0
SMAC_05974	FG00565.1	yes	no	49.91	49.91	49.91	3.54e-151	2.34e-146
SMAC_06093	FG10528.1	yes	no	64.983	60.063	69.903	0	0
SMAC_06118	FG10271.1	yes	no	82.158	78.378	85.938	5.82e-78	8.97e-78
SMAC_06141	FG08627.1	yes	no	52.1185	51.695	52.542	9.47e-77	8.37e-78
SMAC_06146	FG08617.1	yes	no	59.2365	61.29	57.183	1.02e-103	9.59e-111
SMAC_06181	FG09965.1	yes	no	47.151	47.293	47.009	0	0
SMAC_06229	FG04417.1	yes	no	27.551	27.551	27.551	0.005	0.004
SMAC_06240	FG00946.1	yes	no	44.0315	44.024	44.039	0	1.42e-178
SMAC_06332	FG08619.1	yes	no	44.771	44.771	44.771	4.66e-87	2.16e-84
SMAC_06348	FG09957.1	yes	no	35.882	35.882	35.882	1.26e-24	4e-25
SMAC_06465	FG06737.1	yes	no	51.454	51.14	51.768	2e-99	3.25e-103
SMAC_06525	FG09904.1	yes	no	67.766	67.872	67.66	0	0
SMAC_06532	FG06799.1	yes	no	61.8025	61.834	61.771	0	0
SMAC_06539	FG10226.1	yes	no	69.6065	69.33	69.883	0	0
SMAC_06590	FG07433.1	yes	no	70.102	70.102	70.102	0	0
SMAC_06615	FG09892.1	yes	no	66.9845	78.947	55.022	8.59e-13	0
SMAC_06646	FG06822.1	yes	no	88.136	88.136	88.136	0	0
SMAC_06704	FG05580.1	yes	no	54.419	54.419	54.419	3.91e-148	4.72e-149
SMAC_06706	FG05515.1	yes	no	44.122	44.122	44.122	0	0
SMAC_06736	FG06263.1	yes	no	62.941	62.941	62.941	6.2e-153	4.23e-147
SMAC_06925	FG04487.1	yes	no	63.053	63.053	63.053	0	0
SMAC_06928	FG04481.1	yes	no	66.886	66.886	66.886	0	0
SMAC_06936	FG09894.1	yes	no	38.2055	38.127	38.284	2.05e-51	5.19e-48
SMAC_06937	FG09893.1	yes	no	82.983	82.983	82.983	0	0
SMAC_06972	FG05358.1	yes	no	57.143	58.857	55.429	1.03e-47	8.1e-43
SMAC_07030	FG09000.1	yes	no	62.069	62.069	62.069	1.2e-31	3.21e-31
SMAC_07054	FG06814.1	yes	no	59.268	59.506	59.03	0	0
SMAC_07104	FG02507.1	yes	no	34.2265	32.78	35.673	1.26e-59	3.06e-77
SMAC_07161	FG04259.1	yes	no	50.31	50.365	50.255	1.09e-128	2.16e-125
SMAC_07182	FG02472.1	yes	no	41.9955	42.14	41.851	3.66e-170	2.32e-167
SMAC_07280	FG04184.1	yes	no	49.2195	49.269	49.17	0	0
SMAC_07292	FG04220.1	yes	no	60.229	60.229	60.229	0	0
SMAC_07376	FG05642.1	yes	no	66.5195	66.568	66.471	4.24e-144	2.47e-143
SMAC_07382	FG05307.1	yes	no	45.4125	38.586	52.239	5.28e-79	7.47e-52
SMAC_07471	FG10940.1	yes	no	60.706	60.706	60.706	0	0
SMAC_07647	FG02646.1	yes	no	75.879	71.245	80.513	4.51e-100	6.34e-98
SMAC_07833	FG09976.1	yes	no	39.9785	40.043	39.914	0	0
SMAC_07842	FG09996.1	yes	no	53.268	52.507	54.029	0	0
SMAC_07964	FG02082.1	yes	no	47.4405	47.879	47.002	5.86e-137	3.12e-135
SMAC_07972	FG05884.1	yes	no	54.863	55.243	54.483	0	0
SMAC_08062	FG00900.1	yes	no	73.822	73.822	73.822	0	0
SMAC_08084	FG02608.1	yes	no	70.29	70.652	69.928	3.63e-121	2.49e-117
SMAC_08169	FG06006.1	yes	no	44.34	44.34	44.34	2.55e-57	2.17e-57
SMAC_08196	FG06016.1	yes	no	65.3655	65.222	65.509	0	0
SMAC_08275	FG10905.1	yes	no	80.775	80.405	81.145	1.68e-162	3.54e-157
SMAC_08302	FG06368.1	yes	no	59.542	59.542	59.542	1.51e-130	1.47e-133
SMAC_08306	FG06375.1	yes	no	71.293	71.293	71.293	0	0
SMAC_08353	FG07431.1	yes	no	39.13	39.13	39.13	8.38e-27	1.39e-26
SMAC_08384	FG10104.1	yes	no	52.5105	51.93	53.091	2.92e-64	1.11e-72
SMAC_08439	FG00297.1	yes	no	47.542	46.741	48.343	4.57e-136	5.82e-137
SMAC_08579	FG04043.1	yes	no	56	56	56	0.72	0.51
SMAC_08717	FG04349.1	yes	no	57.3515	57.732	56.971	2.13e-175	7.68e-163
SMAC_08748	FG00337.1	yes	no	87.069	87.069	87.069	0	0
SMAC_08771	FG09885.1	yes	no	51.771	49.235	54.307	2.97e-105	4.44e-98
SMAC_08852	FG06935.1	yes	no	73.939	73.939	73.939	1.29e-86	1.22e-86
SMAC_08890	FG07256.1	yes	no	51.049	50.699	51.399	2.29e-87	2.15e-86
SMAC_08975	FG05723.1	yes	no	58.838	58.838	58.838	1.53e-173	3.1e-173
SMAC_09048	FG04168.1	yes	no	71.2555	71.115	71.396	0	0
SMAC_09140	FG02043.1	yes	no	62.158	62.158	62.158	0	0
SMAC_09231	FG00787.1	yes	no	64.564	64.632	64.496	0	0
SMAC_09282	FG05749.1	yes	no	42.647	42.647	42.647	3.18e-47	3.61e-48
SMAC_09364	FG00831.1	yes	no	52.0375	51.282	52.793	0	0
SMAC_09381	FG06573.1	yes	no	25.806	25.806	25.806	0.001	0.002
SMAC_09406	FG10742.1	yes	no	42.5585	42.689	42.428	0	0
SMAC_09434	FG10750.1	yes	no	38.325	38.405	38.245	1.55e-115	1.36e-112
SMAC_09438	FG04178.1	yes	no	59.2595	59.414	59.105	0	0
SMAC_09493	FG00822.1	yes	no	71.667	71.905	71.429	1.59e-110	2.35e-108
SMAC_12613	FG04484.1	yes	no	58.1905	57.825	58.556	5.48e-132	1.46e-129
SMAC_12803	FG09545.1	yes	no	62	62	62	2.43e-16	9.64e-11
SMAC_00921	FG01968.1	no	yes	50.505	53.289	47.721	6.38e-97	3.67e-94
SMAC_02327	FG10728.1	no	yes	55.556	55.556	55.556	3.24e-107	2.24e-107
SMAC_02698	FG10094.1	no	yes	69.55	69.55	69.55	1.69e-139	2.98e-139
SMAC_02724	FG02091.1	no	yes	28.708	28.708	28.708	2.35e-18	2.95e-18
SMAC_02948	FG02749.1	no	yes	50.803	50.554	51.052	0	0
SMAC_02963	FG01058.1	no	yes	48.3665	48.295	48.438	0	0
SMAC_04082	FG01563.1	no	yes	36.082	36.082	36.082	4.62e-65	4.51e-65
SMAC_04796	FG06217.1	no	yes	53.005	53.005	53.005	2.96e-126	2.74e-126
SMAC_05090	FG05742.1	no	yes	29.688	29.688	29.688	1.2	0.71
SMAC_05478	FG08648.1	no	yes	33.276	33.219	33.333	1.3e-80	4.03e-79
SMAC_05784	FG09306.1	no	yes	56.4685	56.671	56.266	0	0
SMAC_07042	FG08999.1	no	yes	40.964	40.964	40.964	2.33e-09	1.48e-09
SMAC_08041	FG07111.1	no	yes	28.5715	28.481	28.662	1.66e-10	1.78e-10
SMAC_08277	FG10824.1	no	yes	32.639	32.639	32.639	7.68e-12	4.96e-12
SMAC_08921	FG06610.1	no	yes	62.184	62.184	62.184	0	0
SMAC_00000	FG10871.1	no	no	32.131	31.527	32.735	4.79e-48	8.86e-50
SMAC_00001	FG10870.1	no	no	57.2125	57.065	57.36	1.67e-157	1.3e-169
SMAC_00002	FG10869.1	no	no	69.601	69.329	69.873	0	0
SMAC_00003	FG10868.1	no	no	59.8515	61.833	57.87	0	0
SMAC_00004	FG10867.1	no	no	42.1035	43.243	40.964	4.1	0.53
SMAC_00006	FG10874.1	no	no	55.708	55.708	55.708	1.79e-61	3.96e-68
SMAC_00007	FG10843.1	no	no	50.174	50.174	50.174	2.45e-91	3.73e-91
SMAC_00010	FG08419.1	no	no	43.526	43.526	43.526	2.02e-80	1.76e-80
SMAC_00014	FG10885.1	no	no	84.564	84.564	84.564	0	0
SMAC_00018	FG04366.1	no	no	59.4705	58.566	60.375	0	0
SMAC_00024	FG07880.1	no	no	76.808	76.808	76.808	0	0
SMAC_00026	FG01582.1	no	no	40.654	40.852	40.456	0	0
SMAC_00027	FG01581.1	no	no	65.065	65.065	65.065	0	0
SMAC_00028	FG03860.1	no	no	35.7385	35.813	35.664	1.87e-112	8.88e-111
SMAC_00029	FG01402.1	no	no	55.3695	55.705	55.034	3.76e-107	4.53e-104
SMAC_00031	FG06506.1	no	no	46.032	46.032	46.032	2.57e-50	1.25e-50
SMAC_00037	FG01739.1	no	no	40.42	40.42	40.42	1.51e-84	1.02e-90
SMAC_00039	FG04023.1	no	no	58.247	58.247	58.247	9.97e-81	1.97e-77
SMAC_00040	FG04022.1	no	no	71.4655	72.212	70.719	0	0
SMAC_00041	FG04213.1	no	no	27.7695	28.324	27.215	4.03e-08	2.58e-06
SMAC_00046	FG02020.1	no	no	36.293	36.671	35.915	1.09e-123	8.18e-120
SMAC_00048	FG01622.1	no	no	70.833	70.833	70.833	5.46e-31	7.41e-31
SMAC_00049	FG01623.1	no	no	81.4615	78.075	84.848	3.61e-89	3.95e-87
SMAC_00050	FG01699.1	no	no	62.891	64.991	60.791	0	0
SMAC_00051	FG10815.1	no	no	55.2265	63.522	46.931	1.68e-69	8.52e-73
SMAC_00067	FG06979.1	no	no	81.402	81.402	81.402	0	0
SMAC_00068	FG06978.1	no	no	78.102	78.102	78.102	7.58e-72	3.98e-72
SMAC_00069	FG06977.1	no	no	55.971	56.212	55.73	0	0
SMAC_00070	FG06975.1	no	no	44.081	44.081	44.081	1.91e-144	1.29e-137
SMAC_00071	FG06974.1	no	no	50.588	50.588	50.588	3.75e-81	7.47e-80
SMAC_00072	FG06966.1	no	no	25.694	25.694	25.694	1.12e-06	2.39e-06
SMAC_00073	FG06967.1	no	no	53.182	53.182	53.182	2.45e-76	6.45e-77
SMAC_00074	FG06982.1	no	no	48.519	48.784	48.254	0	0
SMAC_00075	FG06973.1	no	no	27.778	27.778	27.778	0.000209	0.000142
SMAC_00076	FG06950.1	no	no	71.239	71.339	71.139	0	0
SMAC_00077	FG06951.1	no	no	57.364	57.364	57.364	4.85e-154	4.2e-154
SMAC_00078	FG04155.1	no	no	68.282	68.282	68.282	1.31e-115	1.1e-115
SMAC_00079	FG04156.1	no	no	57.895	57.895	57.895	1.28e-131	6.67e-126
SMAC_00083	FG02567.1	no	no	60.722	60.722	60.722	6.59e-177	2.06e-176
SMAC_00084	FG02566.1	no	no	45.704	45.536	45.872	2.42e-56	1.42e-53
SMAC_00085	FG02565.1	no	no	69.335	69.335	69.335	0	0
SMAC_00087	FG02563.1	no	no	67.1905	67.468	66.913	0	0
SMAC_00088	FG02562.1	no	no	41.953	43.165	40.741	0	1.32e-165
SMAC_00089	FG02561.1	no	no	56.982	57.183	56.781	0	0
SMAC_00090	FG02581.1	no	no	51.481	51.329	51.633	1.68e-132	5.9e-127
SMAC_00091	FG02546.1	no	no	27.5865	27.673	27.5	3.16e-30	3.39e-26
SMAC_00092	FG02559.1	no	no	47.513	48.872	46.154	3.18e-28	1.22e-33
SMAC_00093	FG02553.1	no	no	54.064	54.064	54.064	0	0
SMAC_00094	FG02570.1	no	no	74.494	74.494	74.494	0	0
SMAC_00095	FG02571.1	no	no	86.947	86.947	86.947	0	0
SMAC_00097	FG02573.1	no	no	53.554	53.796	53.312	0	0
SMAC_00098	FG04094.1	no	no	36.6655	36.634	36.697	2.41e-11	3.66e-12
SMAC_00099	FG04118.1	no	no	47.8915	48.237	47.546	1.6e-166	5.36e-157
SMAC_00101	FG05524.1	no	no	48.7015	48.882	48.521	2.85e-175	1.05e-178
SMAC_00102	FG05525.1	no	no	67.6575	67.696	67.619	0	0
SMAC_00103	FG05527.1	no	no	56.793	56.504	57.082	0	0
SMAC_00106	FG05529.1	no	no	60.39	60.39	60.39	2.73e-54	1.03e-54
SMAC_00107	FG05391.1	no	no	44.512	44.512	44.512	5.31e-40	4.68e-40
SMAC_00108	FG08135.1	no	no	34.339	34.339	34.339	1.12e-57	1.24e-63
SMAC_00109	FG05530.1	no	no	91.808	91.626	91.99	0	0
SMAC_00110	FG05388.1	no	no	52.5925	52.741	52.444	0	0
SMAC_00111	FG05387.1	no	no	64.147	66.606	61.688	0	0
SMAC_00112	FG05386.1	no	no	29.557	29.557	29.557	2.76e-13	2.76e-14
SMAC_00113	FG05385.1	no	no	58.524	58.524	58.524	0	0
SMAC_00115	FG05384.1	no	no	66.306	66.353	66.259	1.85e-178	0
SMAC_00116	FG05383.1	no	no	47.806	47.892	47.72	8.48e-94	6.76e-99
SMAC_00117	FG02006.1	no	no	23	23	23	0.026	0.068
SMAC_00118	FG05382.1	no	no	60.556	60.556	60.556	1.15e-72	3.2e-63
SMAC_00120	FG06685.1	no	no	46.347	46.777	45.917	3.25e-152	5.05e-144
SMAC_00121	FG06686.1	no	no	67.6175	67.806	67.429	5.93e-167	4.55e-162
SMAC_00122	FG06687.1	no	no	73.243	79.819	66.667	0	0
SMAC_00123	FG06688.1	no	no	67.0765	69.631	64.522	0	0
SMAC_00124	FG06689.1	no	no	60.385	60.385	60.385	2.48e-109	2.15e-103
SMAC_00126	FG06691.1	no	no	45.946	45.946	45.946	0	0
SMAC_00128	FG06684.1	no	no	47.637	47.608	47.666	2.05e-122	1.31e-121
SMAC_00129	FG06683.1	no	no	65.101	65.101	65.101	2.17e-54	1.6e-54
SMAC_00130	FG07238.1	no	no	50.724	50.826	50.622	7.97e-74	1.57e-73
SMAC_00131	FG07237.1	no	no	72.947	72.601	73.293	0	0
SMAC_00132	FG07235.1	no	no	67.742	67.742	67.742	8.1e-52	5.15e-52
SMAC_00133	FG07234.1	no	no	69.919	69.919	69.919	2.08e-57	1.03e-57
SMAC_00134	FG07233.1	no	no	94.805	94.805	94.805	0	0
SMAC_00135	FG07232.1	no	no	56.1795	55.841	56.518	0	0
SMAC_00136	FG07231.1	no	no	64.679	64.679	64.679	0	0
SMAC_00137	FG07228.1	no	no	48.317	48.98	47.654	4.58e-98	7.95e-96
SMAC_00138	FG07229.1	no	no	22.84	22.84	22.84	0.000196	0.000138
SMAC_00139	FG03666.1	no	no	47.568	47.568	47.568	6.86e-170	1.01e-166
SMAC_00141	FG03667.1	no	no	52.381	52.381	52.381	2.54e-106	2.02e-106
SMAC_00142	FG07227.1	no	no	62.485	62.485	62.485	0	0
SMAC_00143	FG07226.1	no	no	73.963	73.963	73.963	0	0
SMAC_00144	FG07225.1	no	no	42.492	40.453	44.531	1.92e-73	4.64e-73
SMAC_00145	FG07210.1	no	no	55.762	56.019	55.505	6.93e-67	4.59e-72
SMAC_00146	FG06660.1	no	no	49.14	48.812	49.468	0	0
SMAC_00147	FG06661.1	no	no	42.3795	41.169	43.59	2.84e-173	2.83e-168
SMAC_00148	FG06662.1	no	no	54.29	53.114	55.466	8.24e-61	1.2e-64
SMAC_00149	FG06663.1	no	no	51.282	51.282	51.282	8.54e-119	8.14e-119
SMAC_00150	FG07218.1	no	no	50.9435	50.73	51.157	0	0
SMAC_00151	FG07217.1	no	no	63.7075	64.215	63.2	0	0
SMAC_00152	FG07214.1	no	no	65.4045	60.259	70.55	0	0
SMAC_00153	FG07213.1	no	no	66.7655	69.333	64.198	8.34e-33	6.07e-35
SMAC_00154	FG07212.1	no	no	51.3385	51.625	51.052	0	0
SMAC_00155	FG07211.1	no	no	33.03	32.727	33.333	3.11e-15	3.91e-15
SMAC_00158	FG06728.1	no	no	42.657	42.657	42.657	1.9e-36	1.37e-36
SMAC_00159	FG06727.1	no	no	42.013	41.534	42.492	1.28e-74	8.92e-77
SMAC_00161	FG06726.1	no	no	35.1095	38.824	31.395	3.32e-07	7.79e-08
SMAC_00162	FG06723.1	no	no	91.528	91.011	92.045	8.25e-56	8.85e-56
SMAC_00163	FG06722.1	no	no	33.007	33.007	33.007	4.31e-59	3.11e-59
SMAC_00164	FG06721.1	no	no	52.15	52.15	52.15	0	0
SMAC_00165	FG06720.1	no	no	49.254	49.254	49.254	2e-38	2.35e-38
SMAC_00166	FG06719.1	no	no	29.9355	33.871	26	0.017	0.82
SMAC_00167	FG06717.1	no	no	56.064	55.932	56.196	1.5e-143	5.89e-141
SMAC_00168	FG06716.1	no	no	68.2805	68.114	68.447	0	0
SMAC_00169	FG06715.1	no	no	58.967	60.054	57.88	8.47e-120	3.28e-87
SMAC_00170	FG07030.1	no	no	43.4915	43.62	43.363	9.15e-67	5.62e-68
SMAC_00172	FG07029.1	no	no	29.293	29.293	29.293	1.44e-11	1.04e-11
SMAC_00174	FG07031.1	no	no	74.615	74.615	74.615	2.68e-132	2.62e-140
SMAC_00176	FG00786.1	no	no	68.314	68.182	68.446	0	0
SMAC_00177	FG02800.1	no	no	40.048	40.048	40.048	0	0
SMAC_00178	FG02801.1	no	no	54.539	55.896	53.182	0	0
SMAC_00179	FG05448.1	no	no	25.7625	26.019	25.506	4.62e-28	4.07e-27
SMAC_00180	FG03626.1	no	no	55.4785	55.892	55.065	0	0
SMAC_00181	FG02803.1	no	no	50.679	50.679	50.679	9.78e-75	2.95e-74
SMAC_00182	FG02799.1	no	no	58.4985	58.529	58.468	0	0
SMAC_00184	FG00711.1	no	no	51.903	51.903	51.903	0	0
SMAC_00185	FG00710.1	no	no	60.339	60.851	59.827	0	7.24e-180
SMAC_00186	FG00709.1	no	no	44.4015	45.946	42.857	4.78e-32	9.25e-30
SMAC_00187	FG00706.1	no	no	69.123	69.123	69.123	0	0
SMAC_00188	FG00708.1	no	no	48.922	48.922	48.922	0	0
SMAC_00190	FG00702.1	no	no	64.927	64.927	64.927	0	0
SMAC_00191	FG00700.1	no	no	70.518	70.518	70.518	0	0
SMAC_00192	FG00699.1	no	no	50.036	50.901	49.171	0	0
SMAC_00193	FG04554.1	no	no	69.6895	68.825	70.554	0	0
SMAC_00195	FG00705.1	no	no	35.6855	31.788	39.583	7.87e-72	6.6e-43
SMAC_00196	FG00698.1	no	no	58.95	58.667	59.233	5.12e-120	4.36e-118
SMAC_00198	FG00877.1	no	no	52.659	53.333	51.985	0	0
SMAC_00199	FG00690.1	no	no	58.621	58.621	58.621	0	0
SMAC_00200	FG00691.1	no	no	54.9365	55.414	54.459	1.57e-102	1.64e-98
SMAC_00201	FG00693.1	no	no	31.881	31.881	31.881	5.28e-48	1.81e-48
SMAC_00202	FG00694.1	no	no	70.922	70.922	70.922	0	0
SMAC_00203	FG00695.1	no	no	70.008	70.091	69.925	0	0
SMAC_00205	FG00697.1	no	no	57.909	57.909	57.909	0	0
SMAC_00206	FG00707.1	no	no	56.481	56.481	56.481	0	0
SMAC_00207	FG00689.1	no	no	34.6705	34.765	34.576	4.97e-160	5.53e-160
SMAC_00208	FG00717.1	no	no	54.3205	54.795	53.846	6.3e-27	2.03e-31
SMAC_00209	FG00875.1	no	no	51.18	51.18	51.18	0	0
SMAC_00212	FG00854.1	no	no	73.913	73.913	73.913	0	0
SMAC_00214	FG00855.1	no	no	39.5705	38.957	40.184	9.24e-69	6.9e-74
SMAC_00215	FG00856.1	no	no	54.1935	54.117	54.27	0	0
SMAC_00216	FG00282.1	no	no	28.7425	28.415	29.07	2.56e-20	2.26e-21
SMAC_00217	FG00281.1	no	no	48.0845	48.701	47.468	6.78e-134	3.92e-127
SMAC_00220	FG05622.1	no	no	61.5955	62.404	60.787	0	0
SMAC_00221	FG05623.1	no	no	62.363	62.363	62.363	1.61e-168	1.34e-162
SMAC_00222	FG02445.1	no	no	32.582	32.582	32.582	3.95e-101	1.56e-97
SMAC_00224	FG00484.1	no	no	46.667	46.667	46.667	7.07e-17	5.87e-17
SMAC_00226	FG00483.1	no	no	31.0615	31.32	30.803	1.94e-54	4.81e-59
SMAC_00227	FG00494.1	no	no	35.4545	35.844	35.065	2.84e-56	6.66e-57
SMAC_00228	FG00495.1	no	no	62.162	62.162	62.162	2.99e-10	1.29e-10
SMAC_00229	FG00496.1	no	no	89.31	89.31	89.31	0	0
SMAC_00230	FG06863.1	no	no	62.376	62.376	62.376	3.08e-175	1.44e-176
SMAC_00231	FG00587.1	no	no	62.1745	62.527	61.822	0	0
SMAC_00233	FG01355.1	no	no	60.705	60.705	60.705	1.14e-151	9.37e-152
SMAC_00234	FG00523.1	no	no	43.462	37.85	49.074	7.38e-33	5.04e-26
SMAC_00235	FG05611.1	no	no	58.904	58.904	58.904	1.69e-149	5.57e-149
SMAC_00236	FG05610.1	no	no	70.671	70.671	70.671	1.64e-141	1.29e-141
SMAC_00237	FG10584.1	no	no	25.962	25.962	25.962	0.55	0.65
SMAC_00238	FG08637.1	no	no	42.0275	42.052	42.003	0	0
SMAC_00239	FG00417.1	no	no	75.221	75.221	75.221	0	0
SMAC_00240	FG05599.1	no	no	31.5495	31.749	31.35	8.48e-171	5.14e-161
SMAC_00242	FG05601.1	no	no	75.29	75.29	75.29	1.98e-126	2.45e-137
SMAC_00243	FG05602.1	no	no	62.312	62.312	62.312	1.14e-85	1e-85
SMAC_00244	FG05603.1	no	no	44.1275	45.17	43.085	9.4e-68	7.33e-66
SMAC_00245	FG01169.1	no	no	40.9645	40.685	41.244	9.21e-100	7.34e-83
SMAC_00246	FG00393.1	no	no	32.7955	33.333	32.258	3e-18	2.35e-15
SMAC_00248	FG00395.1	no	no	94.079	94.079	94.079	2.1e-103	1.78e-103
SMAC_00249	FG11048.1	no	no	65.1155	64.881	65.35	2.85e-166	1.67e-164
SMAC_00250	FG01171.1	no	no	47.416	47.804	47.028	3.04e-112	2.33e-111
SMAC_00251	FG01170.1	no	no	40.502	39.785	41.219	7.44e-55	2.67e-62
SMAC_00254	FG01136.1	no	no	50.586	52.273	48.899	4.12e-62	8.99e-61
SMAC_00255	FG01137.1	no	no	49.435	49.487	49.383	0	0
SMAC_00256	FG05605.1	no	no	80.4545	81.818	79.091	2.59e-29	1.58e-35
SMAC_00257	FG05604.1	no	no	37.994	37.705	38.283	1.59e-35	7.25e-44
SMAC_00258	FG01135.1	no	no	71.591	71.591	71.591	2.68e-136	2.29e-136
SMAC_00259	FG05190.1	no	no	54.9085	55.251	54.566	9.92e-152	1.67e-152
SMAC_00261	FG02816.1	no	no	46.3265	43.964	48.689	0	0
SMAC_00262	FG03320.1	no	no	52.291	52.291	52.291	0	0
SMAC_00268	FG11255.1	no	no	31.111	31.111	31.111	1.25e-52	1.35e-52
SMAC_00269	FG06235.1	no	no	55.02	55.02	55.02	0	0
SMAC_00270	FG07775.1	no	no	53.9705	52.941	55	6.95e-142	2.56e-147
SMAC_00271	FG04656.1	no	no	34.557	34.258	34.856	2.22e-92	1.98e-96
SMAC_00272	FG04876.1	no	no	51.2295	51.093	51.366	0	0
SMAC_00274	FG04799.1	no	no	38.303	38.303	38.303	1.09e-79	3.7e-87
SMAC_00275	FG00753.1	no	no	22.365	22.108	22.622	8.35e-22	1.02e-22
SMAC_00277	FG00758.1	no	no	38.4045	38.086	38.723	2.64e-77	1.99e-68
SMAC_00278	FG00757.1	no	no	89.286	89.286	89.286	3.78e-48	3.15e-48
SMAC_00279	FG00756.1	no	no	53.793	53.793	53.793	3.74e-55	2.94e-55
SMAC_00280	FG09205.1	no	no	39.0775	36.597	41.558	2.86e-16	4.51e-16
SMAC_00281	FG09204.1	no	no	72.912	73.352	72.472	1.14e-175	0
SMAC_00282	FG04628.1	no	no	43.021	43.021	43.021	1.51e-159	1.17e-159
SMAC_00284	FG10950.1	no	no	79.657	79.657	79.657	0	0
SMAC_00285	FG10948.1	no	no	46.605	46.605	46.605	9e-87	5.78e-87
SMAC_00286	FG01499.1	no	no	53.892	53.892	53.892	4.44e-109	1.53e-116
SMAC_00288	FG02806.1	no	no	38.144	38.144	38.144	9.34e-22	9.42e-22
SMAC_00289	FG02807.1	no	no	61.074	55.106	67.042	1.6e-170	7.04e-169
SMAC_00290	FG06983.1	no	no	25.726	25.858	25.594	4.19e-10	5.73e-10
SMAC_00291	FG10915.1	no	no	55.22	55.22	55.22	2.67e-138	2.24e-131
SMAC_00292	FG06497.1	no	no	25.369	25.369	25.369	1.19e-20	8.78e-21
SMAC_00293	FG03629.1	no	no	61.675	61.675	61.675	0	0
SMAC_00294	FG07925.1	no	no	66.223	66.797	65.649	3.34e-128	3.53e-126
SMAC_00303	FG03067.1	no	no	43.812	43.812	43.812	3.67e-113	5.69e-113
SMAC_00304	FG00976.1	no	no	37.455	37.455	37.455	0	0
SMAC_00305	FG00975.1	no	no	42.294	44.358	40.23	1.61e-122	1.08e-140
SMAC_00306	FG01028.1	no	no	49.7825	50.761	48.804	2.55e-53	3.13e-59
SMAC_00307	FG00623.1	no	no	59.629	59.629	59.629	1.33e-168	1.09e-168
SMAC_00309	FG00968.1	no	no	41.509	41.509	41.509	9.04e-30	1.18e-29
SMAC_00310	FG01027.1	no	no	66.86	66.86	66.86	0	0
SMAC_00311	FG01026.1	no	no	44.7825	44.348	45.217	2.95e-84	2.04e-82
SMAC_00312	FG01025.1	no	no	36.19	38.947	33.433	7.1e-28	1.24e-33
SMAC_00313	FG01200.1	no	no	72.075	72.075	72.075	1.83e-144	1.53e-144
SMAC_00314	FG01199.1	no	no	88.728	88.728	88.728	0	0
SMAC_00315	FG01198.1	no	no	88.689	88.689	88.689	0	0
SMAC_00321	FG04933.1	no	no	27.907	27.907	27.907	0.19	0.13
SMAC_00325	FG00404.1	no	no	39.17	39.897	38.443	2.92e-122	0
SMAC_00326	FG01311.1	no	no	67.761	67.761	67.761	0	0
SMAC_00327	FG01312.1	no	no	64.3845	64.594	64.175	0	0
SMAC_00328	FG01313.1	no	no	50	50	50	9.05e-113	6.69e-113
SMAC_00329	FG01314.1	no	no	75.6735	74.479	76.868	0	0
SMAC_00330	FG00361.1	no	no	49.274	44.519	54.029	0	0
SMAC_00332	FG01038.1	no	no	62.338	62.338	62.338	1.05e-122	1.51e-119
SMAC_00333	FG01039.1	no	no	51.748	51.748	51.748	8.81e-119	1.94e-125
SMAC_00334	FG07069.1	no	no	47.86	47.86	47.86	1.67e-72	5.56e-74
SMAC_00335	FG00727.1	no	no	44.348	44.348	44.348	2.08e-88	3.63e-80
SMAC_00336	FG07065.1	no	no	33.531	33.81	33.252	7.11e-42	4.08e-42
SMAC_00338	FG07067.1	no	no	68.4985	68.095	68.902	0	0
SMAC_00341	FG07068.1	no	no	51.5965	53.961	49.232	1.25e-137	0
SMAC_00343	FG06984.1	no	no	45.619	45.619	45.619	1.04e-89	8.76e-90
SMAC_00344	FG06867.1	no	no	72.941	72.941	72.941	0	0
SMAC_00345	FG06866.1	no	no	43.034	43.034	43.034	5.67e-50	2.17e-49
SMAC_00346	FG06832.1	no	no	65.652	65.854	65.45	0	0
SMAC_00349	FG06823.1	no	no	54.2965	53.593	55	3.04e-180	1.4e-168
SMAC_00350	FG06868.1	no	no	47.6705	47.973	47.368	2.7e-80	1.53e-74
SMAC_00351	FG06869.1	no	no	53.659	53.659	53.659	2.15e-122	1.83e-122
SMAC_00352	FG01033.1	no	no	61.5145	62.245	60.784	3.73e-86	1.21e-86
SMAC_00353	FG06831.1	no	no	63.7925	64.007	63.578	0	0
SMAC_00354	FG06830.1	no	no	48.941	50.459	47.423	4.96e-48	1.7e-45
SMAC_00355	FG06828.1	no	no	50.0365	50.073	50	0	0
SMAC_00356	FG06827.1	no	no	81.731	81.731	81.731	9.68e-160	2.47e-157
SMAC_00357	FG06826.1	no	no	35.7725	35.94	35.605	6.18e-98	1.08e-92
SMAC_00358	FG06835.1	no	no	52.612	49.18	56.044	1.12e-27	4.29e-27
SMAC_00360	FG06834.1	no	no	56.494	55.799	57.189	0	0
SMAC_00362	FG06833.1	no	no	52.741	54.906	50.576	0	0
SMAC_00364	FG06825.1	no	no	75.895	75.895	75.895	0	0
SMAC_00365	FG06852.1	no	no	37.0915	37.398	36.785	1.67e-66	6.46e-61
SMAC_00366	FG06855.1	no	no	53.0335	54.747	51.32	1.03e-71	7.52e-71
SMAC_00368	FG06840.1	no	no	65.3315	66.307	64.356	0	0
SMAC_00369	FG06839.1	no	no	66.7565	66.218	67.295	0	0
SMAC_00370	FG06838.1	no	no	48.9175	48.138	49.697	2.22e-97	2.38e-95
SMAC_00372	FG06837.1	no	no	44.1535	44.355	43.952	1.1e-109	7.9e-108
SMAC_00373	FG06836.1	no	no	53.878	53.878	53.878	2.69e-180	2.28e-180
SMAC_00374	FG06851.1	no	no	27.8835	27.232	28.535	2.27e-11	1.29e-12
SMAC_00376	FG07064.1	no	no	55.2935	59.403	51.184	0	0
SMAC_00377	FG01348.1	no	no	68.396	68.857	67.935	7.75e-178	0
SMAC_00378	FG01347.1	no	no	50.707	50.539	50.875	0	0
SMAC_00379	FG01346.1	no	no	87.443	87.443	87.443	0	0
SMAC_00380	FG08340.1	no	no	61.85	61.85	61.85	0	0
SMAC_00381	FG07094.1	no	no	67.543	67.364	67.722	0	0
SMAC_00382	FG01067.1	no	no	58.598	58.73	58.466	3.22e-142	3.56e-130
SMAC_00384	FG01246.1	no	no	76.701	76.701	76.701	0	0
SMAC_00385	FG01247.1	no	no	51.7835	53.125	50.442	3.3e-28	1.09e-17
SMAC_00388	FG07083.1	no	no	59.61	59.61	59.61	0	0
SMAC_00389	FG07084.1	no	no	56.263	56.315	56.211	0	0
SMAC_00390	FG07093.1	no	no	47.797	47.797	47.797	2.25e-82	3.87e-82
SMAC_00391	FG07092.1	no	no	61.919	61.919	61.919	1.27e-147	7.17e-148
SMAC_00392	FG07091.1	no	no	49.6165	46.939	52.294	5.72e-41	5.75e-39
SMAC_00393	FG00585.1	no	no	80.59	78.571	82.609	2.1e-51	7.18e-51
SMAC_00394	FG00586.1	no	no	37.429	37.429	37.429	8.33e-43	2.98e-47
SMAC_00396	FG00576.1	no	no	44.706	44.706	44.706	1.33e-60	1.2e-60
SMAC_00400	FG00485.1	no	no	57.6655	57.491	57.84	0	0
SMAC_00401	FG00487.1	no	no	56.93	56.489	57.371	1.97e-90	2.16e-83
SMAC_00402	FG00486.1	no	no	61.772	61.772	61.772	0	0
SMAC_00403	FG00488.1	no	no	55.937	55.937	55.937	2.94e-148	5.21e-148
SMAC_00405	FG01029.1	no	no	44.092	44.66	43.524	9.09e-166	3.6e-172
SMAC_00407	FG00489.1	no	no	74.96	74.96	74.96	0	0
SMAC_00408	FG00870.1	no	no	69.505	69.86	69.15	0	0
SMAC_00409	FG00952.1	no	no	70.605	70.605	70.605	0	0
SMAC_00411	FG00745.1	no	no	79.57	79.57	79.57	3.22e-46	1.42e-45
SMAC_00412	FG00744.1	no	no	47.833	47.833	47.833	0	0
SMAC_00413	FG00743.1	no	no	57.527	57.527	57.527	1.53e-67	1.54e-67
SMAC_00414	FG07047.1	no	no	53.7105	53.933	53.488	1.66e-22	4.11e-21
SMAC_00415	FG07046.1	no	no	56.075	56.075	56.075	0	0
SMAC_00416	FG07045.1	no	no	35.015	35.015	35.015	7.2e-33	3.51e-36
SMAC_00418	FG00352.1	no	no	59.7825	59.877	59.688	3.02e-89	9.23e-98
SMAC_00419	FG00742.1	no	no	59.89	59.903	59.877	0	0
SMAC_00420	FG07048.1	no	no	79.47	79.47	79.47	1.68e-78	1.63e-78
SMAC_00421	FG07049.1	no	no	57.8815	57.797	57.966	0	0
SMAC_00422	FG07050.1	no	no	60.318	59.016	61.62	4.12e-121	1.18e-120
SMAC_00423	FG00972.1	no	no	44.1915	43.403	44.98	8.86e-72	5.03e-63
SMAC_00424	FG07051.1	no	no	86.509	86.509	86.509	0	0
SMAC_00425	FG07052.1	no	no	69.6625	69.776	69.549	2.06e-99	2.61e-94
SMAC_00426	FG07053.1	no	no	51.308	51.308	51.308	0	0
SMAC_00427	FG01114.1	no	no	28.683	29.885	27.481	9.19e-07	5.69e-09
SMAC_00428	FG01115.1	no	no	32.923	32.615	33.231	1.72e-42	1.01e-41
SMAC_00429	FG01116.1	no	no	39.3845	39.039	39.73	1.83e-67	1.48e-72
SMAC_00430	FG00512.1	no	no	48.75	48.542	48.958	5.98e-126	9.43e-128
SMAC_00431	FG09121.1	no	no	49.188	49.188	49.188	0	0
SMAC_00432	FG07054.1	no	no	80.781	80.781	80.781	0	0
SMAC_00433	FG07055.1	no	no	75.152	75.051	75.253	0	0
SMAC_00434	FG00357.1	no	no	58.238	58.238	58.238	1.29e-101	4.44e-102
SMAC_00436	FG00356.1	no	no	61.7275	61.126	62.329	0	0
SMAC_00437	FG00373.1	no	no	76.6665	76.25	77.083	1.59e-128	7.29e-133
SMAC_00438	FG00372.1	no	no	56.827	56.827	56.827	0	0
SMAC_00439	FG00515.1	no	no	59.7755	59.936	59.615	0	0
SMAC_00440	FG00514.1	no	no	54.907	54.907	54.907	3.15e-111	1.1e-122
SMAC_00443	FG01044.1	no	no	52.1725	52.601	51.744	8.41e-45	9.59e-50
SMAC_00444	FG09149.1	no	no	43.103	43.103	43.103	2.79e-10	1.09e-10
SMAC_00445	FG04965.1	no	no	30.603	31.034	30.172	9.86e-32	8.86e-31
SMAC_00447	FG01046.1	no	no	48.3625	48.253	48.472	1.65e-123	1.44e-123
SMAC_00448	FG01047.1	no	no	40.816	40.816	40.816	8.38e-13	5.33e-13
SMAC_00450	FG00970.1	no	no	53.643	54.223	53.063	0	0
SMAC_00451	FG00971.1	no	no	58.477	58.477	58.477	1.42e-177	0
SMAC_00452	FG00589.1	no	no	81.132	81.132	81.132	3.92e-130	2.9e-130
SMAC_00453	FG11424.1	no	no	52.605	52.605	52.605	9.6e-151	7.36e-151
SMAC_00456	FG00590.1	no	no	66.021	66.332	65.71	0	0
SMAC_00457	FG00455.1	no	no	57.4145	56.654	58.175	1.94e-80	7.74e-85
SMAC_00458	FG00454.1	no	no	66.176	66.176	66.176	0	0
SMAC_00460	FG00452.1	no	no	40.486	39.796	41.176	1.16e-65	2.02e-69
SMAC_00461	FG01150.1	no	no	51.371	51.443	51.299	0	0
SMAC_00463	FG01310.1	no	no	35.005	35.005	35.005	1.1e-140	5.91e-143
SMAC_00464	FG01120.1	no	no	49.1175	48.828	49.407	0	0
SMAC_00465	FG01121.1	no	no	76.705	76.705	76.705	6.12e-87	6.55e-85
SMAC_00467	FG01123.1	no	no	69.9485	71.805	68.092	6.01e-122	1.81e-124
SMAC_00468	FG01124.1	no	no	67.153	67.153	67.153	5.42e-59	3.23e-59
SMAC_00469	FG01370.1	no	no	58.263	58.263	58.263	2.05e-131	1.37e-124
SMAC_00470	FG01371.1	no	no	61.603	62.449	60.757	0	0
SMAC_00471	FG01372.1	no	no	55.68	54.791	56.569	0	0
SMAC_00472	FG01373.1	no	no	53.079	53.079	53.079	1.12e-123	4.83e-124
SMAC_00477	FG01374.1	no	no	56.751	56.751	56.751	9.69e-167	6.3e-154
SMAC_00478	FG01375.1	no	no	59.202	59.202	59.202	9.14e-128	7.4e-128
SMAC_00479	FG01376.1	no	no	39.657	32.551	46.763	2.53e-33	7.77e-32
SMAC_00480	FG01377.1	no	no	64.655	64.655	64.655	1.15e-47	9.52e-48
SMAC_00481	FG04087.1	no	no	27.5	27.5	27.5	1.4e-15	1.55e-15
SMAC_00482	FG01339.1	no	no	40.204	39.957	40.451	7.31e-145	1.28e-158
SMAC_00483	FG01338.1	no	no	59.072	59.072	59.072	1.02e-96	8.18e-97
SMAC_00484	FG01337.1	no	no	69.355	69.355	69.355	0	0
SMAC_00485	FG01336.1	no	no	60.53	60.795	60.265	0	0
SMAC_00486	FG01335.1	no	no	23.86	23.86	23.86	1.45e-10	8.29e-11
SMAC_00487	FG01334.1	no	no	47.403	47.403	47.403	1.42e-39	9.8e-40
SMAC_00488	FG01168.1	no	no	30.545	30.545	30.545	2.06e-78	1.73e-78
SMAC_00489	FG01167.1	no	no	61.5	61.5	61.5	0	0
SMAC_00490	FG01174.1	no	no	60.7165	60.79	60.643	0	0
SMAC_00493	FG01173.1	no	no	54.049	54.049	54.049	6e-141	6.82e-137
SMAC_00494	FG01390.1	no	no	52.818	52.818	52.818	5.08e-165	7.64e-167
SMAC_00495	FG01391.1	no	no	76.689	76.689	76.689	0	0
SMAC_00496	FG01392.1	no	no	86.275	86.275	86.275	0	0
SMAC_00497	FG01393.1	no	no	47.043	37.748	56.338	2.54e-17	2.83e-15
SMAC_00498	FG01394.1	no	no	58.065	58.065	58.065	2.27e-60	5.64e-56
SMAC_00499	FG01405.1	no	no	48.704	48.954	48.454	1.21e-102	8.18e-114
SMAC_00500	FG08807.1	no	no	36.8155	35.366	38.265	2.27e-35	6.14e-33
SMAC_00501	FG01403.1	no	no	72.549	72.549	72.549	8.86e-111	7.49e-111
SMAC_00503	FG01404.1	no	no	41.845	42.559	41.131	8.18e-52	1.04e-49
SMAC_00504	FG07643.1	no	no	68.785	68.785	68.785	3.16e-169	1.46e-159
SMAC_00505	FG09487.1	no	no	35.556	35.556	35.556	3.21e-36	3.88e-36
SMAC_00506	FG09360.1	no	no	61.062	61.062	61.062	3.26e-103	8.74e-104
SMAC_00507	FG09359.1	no	no	51.969	52.294	51.644	0	2.79e-171
SMAC_00509	FG04883.1	no	no	52.157	52.487	51.827	0	0
SMAC_00510	FG04884.1	no	no	37.121	37.121	37.121	3.45e-17	2.76e-17
SMAC_00511	FG04885.1	no	no	44.444	44.444	44.444	5.83e-55	5.96e-55
SMAC_00512	FG04886.1	no	no	57.175	57.399	56.951	1.84e-167	3.5e-174
SMAC_00513	FG04887.1	no	no	48.077	48.077	48.077	1.72e-69	1.38e-69
SMAC_00514	FG04888.1	no	no	47.1685	46.395	47.942	0	0
SMAC_00517	FG04937.1	no	no	24.8365	25.272	24.401	7.62e-37	7.51e-34
SMAC_00518	FG00427.1	no	no	50.152	50.152	50.152	1.14e-118	9.74e-119
SMAC_00522	FG11100.1	no	no	30.728	30.835	30.621	6.2e-50	2.15e-48
SMAC_00525	FG11260.1	no	no	40.741	40.741	40.741	2.75e-65	2.32e-65
SMAC_00527	FG02396.1	no	no	30.184	30.274	30.094	0	0
SMAC_00528	FG04160.1	no	no	58.794	58.794	58.794	3.93e-79	3.47e-79
SMAC_00529	FG06397.1	no	no	39.1305	39.485	38.776	6.67e-39	6e-42
SMAC_00530	FG04497.1	no	no	29.907	29.907	29.907	1.49e-21	1.44e-21
SMAC_00531	FG07753.1	no	no	34.746	34.746	34.746	9.5e-38	1e-37
SMAC_00532	FG06331.1	no	no	48.9955	50.285	47.706	4.2e-162	1.37e-155
SMAC_00533	FG02249.1	no	no	43.312	37.037	49.587	1.24e-19	1.5e-20
SMAC_00537	FG00793.1	no	no	54.2925	54.04	54.545	1.39e-58	1.32e-60
SMAC_00538	FG00792.1	no	no	52.9125	53.025	52.8	0	0
SMAC_00541	FG03466.1	no	no	79.539	79.539	79.539	0	0
SMAC_00542	FG00762.1	no	no	42.105	42.105	42.105	1.95e-56	1.55e-56
SMAC_00546	FG00759.1	no	no	43.6	43.6	43.6	1.43e-143	1.15e-143
SMAC_00547	FG04728.1	no	no	33.807	33.807	33.807	3.28e-55	4.16e-55
SMAC_00549	FG09179.1	no	no	57.6	57.6	57.6	6.52e-48	5.6e-48
SMAC_00550	FG00800.1	no	no	43.522	43.711	43.333	0	0
SMAC_00551	FG11237.1	no	no	29.803	29.803	29.803	3.52e-92	2.24e-89
SMAC_00552	FG02428.1	no	no	33.448	33.448	33.448	1.1e-44	9.53e-45
SMAC_00553	FG11185.1	no	no	28.627	28.627	28.627	8.2e-80	5.09e-80
SMAC_00554	FG00803.1	no	no	31.263	32.117	30.409	3.78e-24	8.86e-25
SMAC_00555	FG00804.1	no	no	56.4485	56.822	56.075	0	0
SMAC_00560	FG00994.1	no	no	48.789	48.789	48.789	9.82e-93	6.56e-93
SMAC_00562	FG00802.1	no	no	97.842	97.842	97.842	8.96e-96	7.6e-96
SMAC_00563	FG00805.1	no	no	65.747	65.747	65.747	0	0
SMAC_00565	FG10943.1	no	no	27.027	27.027	27.027	6.83e-09	2.52e-08
SMAC_00571	FG07734.1	no	no	42.89	42.89	42.89	0	0
SMAC_00572	FG11264.1	no	no	32.609	32.609	32.609	0.33	0.41
SMAC_00573	FG03825.1	no	no	47.29	47.122	47.458	0	0
SMAC_00588	FG04079.1	no	no	33.333	33.333	33.333	1.5	1.5
SMAC_00595	FG10999.1	no	no	65.6595	63.319	68	3.9e-98	2.32e-92
SMAC_00597	FG11388.1	no	no	37.3275	37.679	36.976	1.43e-110	5.71e-108
SMAC_00598	FG11389.1	no	no	64.829	64.829	64.829	0	0
SMAC_00599	FG11387.1	no	no	57.159	57.506	56.812	4.94e-155	3.11e-149
SMAC_00601	FG09180.1	no	no	42.287	42.287	42.287	1.72e-161	8.21e-168
SMAC_00602	FG00974.1	no	no	49.717	50	49.434	0	0
SMAC_00603	FG07071.1	no	no	45.86	45.763	45.957	5.69e-44	2.82e-39
SMAC_00604	FG00559.1	no	no	96.364	96.364	96.364	0	0
SMAC_00605	FG00558.1	no	no	91.197	91.587	90.807	0	0
SMAC_00606	FG00560.1	no	no	29.8095	29.958	29.661	3.18e-17	1.23e-19
SMAC_00607	FG00536.1	no	no	85.088	85.088	85.088	5.61e-71	7.15e-71
SMAC_00608	FG07070.1	no	no	52.83	53.619	52.041	4.4e-106	4.34e-119
SMAC_00609	FG07119.1	no	no	57.183	57.183	57.183	0	0
SMAC_00611	FG07113.1	no	no	75	75	75	1.95e-154	1.68e-154
SMAC_00613	FG07115.1	no	no	60.065	59.957	60.173	0	0
SMAC_00614	FG07114.1	no	no	44.5445	44.373	44.716	7.22e-164	6.29e-173
SMAC_00615	FG07116.1	no	no	48.3575	48.416	48.299	8.73e-97	7.25e-97
SMAC_00616	FG07118.1	no	no	81.3205	81.196	81.445	0	0
SMAC_00619	FG01106.1	no	no	66.958	66.958	66.958	0	0
SMAC_00620	FG01031.1	no	no	51.8185	52.041	51.596	1.99e-64	7.03e-59
SMAC_00621	FG01032.1	no	no	58.735	58.735	58.735	1.64e-132	1.34e-132
SMAC_00622	FG06849.1	no	no	66.8935	66.621	67.166	0	0
SMAC_00623	FG06848.1	no	no	64.667	64.667	64.667	1.61e-59	2.43e-59
SMAC_00625	FG06847.1	no	no	88.8815	92.308	85.455	6.97e-170	9.61e-168
SMAC_00626	FG06846.1	no	no	65.625	65.625	65.625	2.3e-27	5.35e-26
SMAC_00627	FG06845.1	no	no	47.2335	47.477	46.99	6.68e-147	1.57e-128
SMAC_00629	FG06844.1	no	no	52.5365	52.899	52.174	4.17e-69	1.09e-77
SMAC_00630	FG06843.1	no	no	88.566	88.566	88.566	0	0
SMAC_00631	FG06842.1	no	no	62.6705	62.378	62.963	0	0
SMAC_00632	FG07124.1	no	no	73.399	73.399	73.399	5.79e-103	4.79e-103
SMAC_00633	FG07122.1	no	no	56.236	56.068	56.404	1.54e-170	2.16e-169
SMAC_00634	FG07121.1	no	no	63.4055	63.386	63.425	0	0
SMAC_00635	FG06423.1	no	no	45.9575	45.367	46.548	5.52e-147	3.06e-142
SMAC_00637	FG09286.1	no	no	52.474	51.984	52.964	9.46e-72	7.81e-72
SMAC_00638	FG09528.1	no	no	83.622	83.622	83.622	0	0
SMAC_00639	FG09527.1	no	no	40.9195	41.117	40.722	0	3.61e-179
SMAC_00640	FG09530.1	no	no	96.056	96.056	96.056	0	0
SMAC_00641	FG09277.1	no	no	59.4345	59.41	59.459	2.37e-90	4.75e-85
SMAC_00642	FG05337.1	no	no	47.169	47.329	47.009	0	0
SMAC_00643	FG05338.1	no	no	37.9395	38.235	37.644	2.71e-50	3.62e-56
SMAC_00644	FG11045.1	no	no	52.139	52.941	51.337	4.27e-63	6.87e-62
SMAC_00645	FG09270.1	no	no	41.304	41.304	41.304	0.007	0.005
SMAC_00646	FG09271.1	no	no	84.539	84.539	84.539	0	0
SMAC_00647	FG09231.1	no	no	36.7475	31.164	42.331	5.44e-36	2.82e-35
SMAC_00648	FG09232.1	no	no	52.458	52.419	52.497	0	0
SMAC_00650	FG09307.1	no	no	39.906	39.906	39.906	1.07e-102	4.73e-99
SMAC_00651	FG09531.1	no	no	59.7855	60.7	58.871	7.54e-113	6.2e-103
SMAC_00652	FG09532.1	no	no	75.568	75.568	75.568	0	0
SMAC_00653	FG08292.1	no	no	25.1925	25.194	25.191	7.52e-11	9.45e-12
SMAC_00654	FG09485.1	no	no	73.171	73.171	73.171	0	0
SMAC_00655	FG03349.1	no	no	60.204	60.204	60.204	2.51e-131	2.28e-131
SMAC_00656	FG09234.1	no	no	69.7735	69.892	69.655	1.78e-139	1.09e-143
SMAC_00657	FG09233.1	no	no	78.752	79.056	78.448	2.15e-160	6.51e-167
SMAC_00659	FG06425.1	no	no	44.6065	44.143	45.07	2.5e-140	1.15e-147
SMAC_00660	FG08466.1	no	no	59.182	59.182	59.182	0	0
SMAC_00661	FG08463.1	no	no	63.247	63.247	63.247	0	0
SMAC_00662	FG09245.1	no	no	75.148	75.148	75.148	0	0
SMAC_00664	FG09407.1	no	no	39.2485	39.256	39.241	2.39e-31	6.07e-32
SMAC_00665	FG09537.1	no	no	54.0765	52.597	55.556	2.28e-41	1.51e-41
SMAC_00667	FG09533.1	no	no	56.364	56.364	56.364	3.31e-32	2.64e-35
SMAC_00668	FG08488.1	no	no	26.2665	25.753	26.78	4.71e-14	2.65e-14
SMAC_00669	FG01745.1	no	no	68.014	68.014	68.014	0	0
SMAC_00670	FG09534.1	no	no	57.871	57.903	57.839	0	0
SMAC_00671	FG09535.1	no	no	72.783	73.089	72.477	9.82e-180	2.88e-173
SMAC_00672	FG07837.1	no	no	48.743	48.883	48.603	2.57e-114	1.25e-112
SMAC_00674	FG04536.1	no	no	26.05	26.05	26.05	6.14e-07	1.1e-06
SMAC_00677	FG09253.1	no	no	57.255	57.576	56.934	2.43e-41	1.28e-36
SMAC_00678	FG03177.1	no	no	54.369	54.369	54.369	0	0
SMAC_00680	FG09237.1	no	no	45.582	42.888	48.276	6.15e-172	7.01e-60
SMAC_00681	FG09238.1	no	no	73.025	73.7	72.35	0	0
SMAC_00682	FG09239.1	no	no	69.058	65.607	72.509	1.27e-148	4.47e-148
SMAC_00684	FG09240.1	no	no	76.8155	76.636	76.995	0	0
SMAC_00685	FG10647.1	no	no	46.512	46.512	46.512	1.02e-68	8.01e-69
SMAC_00686	FG09241.1	no	no	66.723	67.658	65.788	0	0
SMAC_00688	FG09243.1	no	no	32.7455	28.964	36.527	2.58e-16	1.31e-14
SMAC_00690	FG09244.1	no	no	54.9285	56.638	53.219	0	0
SMAC_00691	FG08376.1	no	no	45.871	41.392	50.35	1.38e-40	4.25e-36
SMAC_00692	FG08486.1	no	no	35.632	35.632	35.632	1.51e-32	1.45e-32
SMAC_00695	FG08601.1	no	no	85.439	85.439	85.439	0	0
SMAC_00696	FG08605.1	no	no	50.171	50.171	50.171	7.27e-87	6.56e-87
SMAC_00697	FG08377.1	no	no	58.4375	58.542	58.333	0	0
SMAC_00699	FG08309.1	no	no	70.048	70.048	70.048	0	0
SMAC_00700	FG08607.1	no	no	74.561	74.561	74.561	1.46e-169	7.79e-173
SMAC_00701	FG08606.1	no	no	43.2995	37.368	49.231	1.77e-70	3.12e-53
SMAC_00702	FG08365.1	no	no	62.041	62.041	62.041	8.93e-105	7.46e-105
SMAC_00703	FG08366.1	no	no	55.385	55.385	55.385	4.83e-15	3.47e-15
SMAC_00704	FG08367.1	no	no	45.5325	46.005	45.06	1.1e-73	1.43e-76
SMAC_00705	FG03772.1	no	no	50.188	50.188	50.188	0	1.88e-180
SMAC_00708	FG04975.1	no	no	42.574	42.574	42.574	8.14e-18	6.71e-18
SMAC_00711	FG08359.1	no	no	61.169	62.338	60	1.03e-63	4.02e-64
SMAC_00712	FG08358.1	no	no	80.338	80.338	80.338	0	0
SMAC_00713	FG09145.1	no	no	34.9855	35.197	34.774	4.63e-73	4.02e-70
SMAC_00715	FG01073.1	no	no	33.648	33.648	33.648	1.25e-80	2.03e-80
SMAC_00716	FG08306.1	no	no	53.8455	53.333	54.358	4.98e-127	1.07e-130
SMAC_00718	FG03520.1	no	no	53.586	53.586	53.586	1.77e-85	7.8e-82
SMAC_00719	FG08303.1	no	no	40.8125	40.845	40.78	1.95e-44	2.14e-61
SMAC_00720	FG08172.1	no	no	72.527	72.527	72.527	5.72e-39	5.01e-39
SMAC_00722	FG08173.1	no	no	61.991	61.991	61.991	0	0
SMAC_00723	FG08174.1	no	no	56.5215	57.971	55.072	1.26e-105	5.05e-96
SMAC_00724	FG08333.1	no	no	62.59	62.59	62.59	1.72e-57	1.13e-57
SMAC_00725	FG08329.1	no	no	47.034	47.034	47.034	0	0
SMAC_00727	FG08328.1	no	no	57.955	57.955	57.955	1.55e-70	2.22e-70
SMAC_00728	FG08327.1	no	no	46.2845	47.487	45.082	2.59e-94	2.06e-86
SMAC_00729	FG11084.1	no	no	62.651	62.651	62.651	0	0
SMAC_00731	FG02271.1	no	no	49.767	49.767	49.767	0	0
SMAC_00732	FG08296.1	no	no	57.343	57.343	57.343	8.93e-48	6.33e-48
SMAC_00733	FG08299.1	no	no	61.972	61.972	61.972	0	0
SMAC_00736	FG08300.1	no	no	45.455	45.455	45.455	7.63e-106	5.85e-106
SMAC_00737	FG03993.1	no	no	77.171	77.171	77.171	0	0
SMAC_00738	FG08290.1	no	no	46.774	47.302	46.246	7.1e-47	3.19e-44
SMAC_00743	FG09562.1	no	no	50.5385	50.61	50.467	2.4e-107	2.83e-105
SMAC_00746	FG05646.1	no	no	39.7715	39.435	40.108	4.23e-165	9.3e-165
SMAC_00747	FG05645.1	no	no	64.058	62.327	65.789	0	0
SMAC_00748	FG05644.1	no	no	44.918	44.967	44.869	0	0
SMAC_00749	FG03059.1	no	no	26.593	26.593	26.593	6.05e-38	9.21e-37
SMAC_00750	FG05653.1	no	no	55.905	55.85	55.96	0	0
SMAC_00751	FG05652.1	no	no	38.821	38.821	38.821	4.05e-109	2.22e-109
SMAC_00752	FG05654.1	no	no	31.991	32.838	31.144	8.14e-126	9.16e-111
SMAC_00754	FG05656.1	no	no	34.376	34.726	34.026	2.77e-43	1.83e-43
SMAC_00758	FG06186.1	no	no	57.934	58.084	57.784	1.23e-131	1.12e-129
SMAC_00759	FG09610.1	no	no	68.056	68.056	68.056	8.83e-137	3.27e-143
SMAC_00761	FG09607.1	no	no	78.6755	78.653	78.698	0	0
SMAC_00762	FG09606.1	no	no	67.9445	71.661	64.228	2.35e-149	1.07e-156
SMAC_00763	FG05635.1	no	no	60.703	60.703	60.703	2.29e-134	1.9e-134
SMAC_00768	FG05660.1	no	no	38.881	38.881	38.881	6.45e-164	5.6e-164
SMAC_00772	FG09299.1	no	no	79.257	79.257	79.257	0	0
SMAC_00773	FG04982.1	no	no	60.7105	60.241	61.18	2.77e-136	9.83e-133
SMAC_00774	FG04983.1	no	no	59.206	59.206	59.206	1.57e-115	2.84e-111
SMAC_00776	FG05666.1	no	no	49.7395	50.521	48.958	1.76e-57	3.66e-54
SMAC_00781	FG05846.1	no	no	34.722	34.722	34.722	1.72e-05	9.69e-06
SMAC_00782	FG07551.1	no	no	74.169	73.51	74.828	0	0
SMAC_00783	FG05872.1	no	no	65.556	65.556	65.556	8.39e-74	2.7e-74
SMAC_00784	FG05873.1	no	no	58.915	58.915	58.915	7.66e-177	4.42e-160
SMAC_00785	FG05874.1	no	no	51.087	51.087	51.087	8.46e-21	3.3e-20
SMAC_00786	FG05875.1	no	no	35.655	35.215	36.095	3.73e-92	1.77e-99
SMAC_00792	FG05240.1	no	no	27.352	26.829	27.875	1.93e-25	9.39e-25
SMAC_00793	FG09634.1	no	no	40.702	40.472	40.932	2.34e-129	2.42e-127
SMAC_00794	FG09635.1	no	no	79.3305	80.323	78.338	0	0
SMAC_00795	FG09636.1	no	no	32.408	34.337	30.479	2.72e-79	1.05e-87
SMAC_00796	FG09631.1	no	no	56.908	56.908	56.908	1.78e-112	2.67e-112
SMAC_00798	FG09633.1	no	no	75.3685	76.176	74.561	0	3.34e-177
SMAC_00799	FG09630.1	no	no	73.03	73.333	72.727	5.68e-93	3.44e-96
SMAC_00800	FG09629.1	no	no	63.559	63.559	63.559	1.06e-83	2.1e-80
SMAC_00801	FG09628.1	no	no	83.972	83.972	83.972	1.7e-178	1.45e-178
SMAC_00802	FG09627.1	no	no	66.176	66.176	66.176	1.84e-99	1.54e-99
SMAC_00803	FG04991.1	no	no	31.237	33.578	28.896	3.69e-59	1.45e-60
SMAC_00805	FG02222.1	no	no	37.398	33.333	41.463	0.012	0.043
SMAC_00808	FG03804.1	no	no	63.121	63.121	63.121	7.84e-61	6.28e-61
SMAC_00809	FG09779.1	no	no	25.131	25.131	25.131	3.89e-07	1.04e-06
SMAC_00812	FG06565.1	no	no	36.515	36.515	36.515	0	0
SMAC_00815	FG05845.1	no	no	85.491	85.491	85.491	0	0
SMAC_00816	FG05843.1	no	no	84.22	84.397	84.043	0	0
SMAC_00818	FG00591.1	no	no	33.909	34.074	33.744	1.34e-61	1.32e-57
SMAC_00819	FG01149.1	no	no	55.811	56.081	55.541	0	0
SMAC_00820	FG00580.1	no	no	68.75	68.75	68.75	5.01e-35	2.96e-35
SMAC_00821	FG01728.1	no	no	44.118	44.118	44.118	3.25e-68	3.1e-68
SMAC_00822	FG02758.1	no	no	61.212	61.212	61.212	3.77e-72	2.38e-66
SMAC_00823	FG08847.1	no	no	59.8685	60.526	59.211	2.23e-21	5.43e-22
SMAC_00825	FG00597.1	no	no	55.072	55.072	55.072	1.66e-127	1.41e-127
SMAC_00826	FG01193.1	no	no	61.2405	61.434	61.047	0	0
SMAC_00827	FG01191.1	no	no	57.971	57.971	57.971	4.45e-139	3.72e-139
SMAC_00828	FG01190.1	no	no	37.706	36.486	38.926	3.02e-30	1.56e-13
SMAC_00829	FG01189.1	no	no	52.9085	52.621	53.196	3.78e-145	1.21e-127
SMAC_00830	FG01188.1	no	no	74.6525	74.537	74.768	0	0
SMAC_00831	FG00601.1	no	no	26.1845	27.007	25.362	5.22e-18	1.27e-11
SMAC_00832	FG00600.1	no	no	80.155	80.155	80.155	0	0
SMAC_00833	FG01187.1	no	no	71.774	71.774	71.774	1.08e-123	9.63e-124
SMAC_00836	FG00581.1	no	no	65.0265	65.092	64.961	0	0
SMAC_00837	FG00604.1	no	no	49.921	50.237	49.605	0	0
SMAC_00839	FG05643.1	no	no	52.7775	52.897	52.658	1.1e-123	4.7e-122
SMAC_00840	FG05322.1	no	no	77.937	77.937	77.937	0	0
SMAC_00841	FG05321.1	no	no	78.472	78.66	78.284	0	0
SMAC_00842	FG05323.1	no	no	58.35	58.35	58.35	0	0
SMAC_00843	FG09771.1	no	no	53.4575	53.52	53.395	0	0
SMAC_00844	FG09759.1	no	no	47.7705	45.673	49.868	2e-107	2.69e-117
SMAC_00845	FG09765.1	no	no	48.88	48.195	49.565	0	0
SMAC_00847	FG05068.1	no	no	75.994	75.994	75.994	0	0
SMAC_00848	FG05067.1	no	no	38.376	38.376	38.376	1.99e-49	1.31e-49
SMAC_00849	FG09575.1	no	no	58.861	58.895	58.827	0	0
SMAC_00851	FG09576.1	no	no	65.235	58.581	71.889	0	0
SMAC_00852	FG09574.1	no	no	89.784	89.784	89.784	0	0
SMAC_00853	FG09573.1	no	no	45.2005	45.064	45.337	5.83e-145	1.54e-144
SMAC_00855	FG09580.1	no	no	81.723	81.723	81.723	0	0
SMAC_00856	FG06188.1	no	no	37.543	34.545	40.541	5.04e-06	6.89e-06
SMAC_00857	FG06189.1	no	no	45.42	45.614	45.226	5.58e-77	1.5e-81
SMAC_00858	FG06190.1	no	no	61.644	61.644	61.644	1.41e-84	1.28e-87
SMAC_00859	FG06191.1	no	no	55.5895	56.74	54.439	6.06e-98	0
SMAC_00860	FG09578.1	no	no	44.93	45.074	44.786	0	0
SMAC_00861	FG05069.1	no	no	54.9515	54.882	55.021	0	0
SMAC_00862	FG09572.1	no	no	78.91	78.91	78.91	0	0
SMAC_00863	FG06193.1	no	no	57.4165	57.561	57.272	0	0
SMAC_00865	FG06194.1	no	no	40.121	34.459	45.783	2.52e-11	4.29e-16
SMAC_00867	FG09687.1	no	no	40.064	40.304	39.824	1.53e-106	2.02e-100
SMAC_00868	FG05319.1	no	no	29.665	29.665	29.665	3.99e-51	3.48e-51
SMAC_00869	FG05320.1	no	no	83.2495	84.146	82.353	2e-48	8.94e-49
SMAC_00870	FG01939.1	no	no	48.578	48.438	48.718	0	0
SMAC_00871	FG01938.1	no	no	64.918	64.918	64.918	7.67e-149	6.55e-149
SMAC_00873	FG01937.1	no	no	45.724	45.724	45.724	2.72e-141	3.02e-141
SMAC_00874	FG05105.1	no	no	81.525	81.525	81.525	0	0
SMAC_00875	FG05104.1	no	no	36.431	36.431	36.431	7.64e-45	4.4e-45
SMAC_00877	FG05101.1	no	no	46.744	50.291	43.197	5.12e-89	2.98e-92
SMAC_00878	FG05100.1	no	no	69.21	69.21	69.21	6.22e-163	9.05e-163
SMAC_00879	FG05099.1	no	no	52.02	52.02	52.02	5.5e-51	5.71e-47
SMAC_00880	FG05107.1	no	no	22.831	22.831	22.831	2.43e-12	6.39e-11
SMAC_00881	FG05108.1	no	no	50.1475	49.562	50.733	2.66e-178	5.5e-177
SMAC_00882	FG05120.1	no	no	58.8025	52.816	64.789	0	0
SMAC_00883	FG05119.1	no	no	58.807	58.807	58.807	4.87e-134	2.68e-134
SMAC_00884	FG05117.1	no	no	66.4415	66.216	66.667	2.55e-71	1.88e-64
SMAC_00885	FG05116.1	no	no	51.603	51.549	51.657	6.9e-125	1.44e-124
SMAC_00887	FG05110.1	no	no	65.364	65.229	65.499	2.26e-166	2.61e-176
SMAC_00888	FG05109.1	no	no	67.808	67.123	68.493	2.07e-176	3.04e-179
SMAC_00889	FG06538.1	no	no	57.258	57.258	57.258	2.38e-45	2.2e-45
SMAC_00890	FG06153.1	no	no	37.2915	50	24.583	0.17	0.42
SMAC_00891	FG09551.1	no	no	40.9505	40.694	41.207	0	0
SMAC_00892	FG09552.1	no	no	67.007	67.007	67.007	1.22e-140	1.05e-140
SMAC_00893	FG06224.1	no	no	46.111	46.111	46.111	7.46e-42	5.73e-42
SMAC_00894	FG06225.1	no	no	39.947	39.947	39.947	8e-89	3.11e-86
SMAC_00895	FG06226.1	no	no	68.097	68.097	68.097	1e-176	3.22e-177
SMAC_00896	FG07894.1	no	no	73.105	73.105	73.105	0	0
SMAC_00897	FG05230.1	no	no	70.4505	70.695	70.206	1.06e-177	3.72e-170
SMAC_00898	FG05229.1	no	no	55.0305	54.93	55.131	5.2e-178	3.61e-179
SMAC_00900	FG06227.1	no	no	62.0485	62.41	61.687	1.82e-175	1.31e-166
SMAC_00901	FG06228.1	no	no	67.404	66.861	67.947	0	0
SMAC_00903	FG06231.1	no	no	55.6995	58.896	52.503	0	0
SMAC_00905	FG05063.1	no	no	63.1695	62.946	63.393	0	0
SMAC_00907	FG05111.1	no	no	52.1055	52.281	51.93	1.66e-93	8.58e-92
SMAC_00908	FG09686.1	no	no	57.4085	55.655	59.162	0	0
SMAC_00910	FG09728.1	no	no	67.2495	67.608	66.891	0	0
SMAC_00912	FG09725.1	no	no	69.083	69.083	69.083	0	0
SMAC_00913	FG02613.1	no	no	45.133	45.133	45.133	2.2e-22	9.13e-10
SMAC_00914	FG09618.1	no	no	51.485	51.485	51.485	1.7e-27	1.45e-27
SMAC_00915	FG09619.1	no	no	89.305	89.305	89.305	9.54e-120	2.92e-117
SMAC_00917	FG01970.1	no	no	50.4525	50.679	50.226	2.51e-142	1.46e-141
SMAC_00918	FG01969.1	no	no	59.7245	57.75	61.699	0	0
SMAC_00919	FG05315.1	no	no	93.316	93.316	93.316	0	0
SMAC_00920	FG05327.1	no	no	45.87	40.53	51.21	5.52e-112	6.91e-71
SMAC_00924	FG09805.1	no	no	59.1355	58.896	59.375	3.67e-48	1.89e-56
SMAC_00925	FG09806.1	no	no	52.9435	52.108	53.779	0	0
SMAC_00926	FG05316.1	no	no	77.751	77.751	77.751	0	0
SMAC_00927	FG05317.1	no	no	61.765	61.765	61.765	0	0
SMAC_00930	FG09638.1	no	no	83.563	83.563	83.563	0	0
SMAC_00931	FG09798.1	no	no	55.3655	55.323	55.408	0	0
SMAC_00933	FG09799.1	no	no	31.343	31.343	31.343	6.04e-49	3.6e-49
SMAC_00934	FG06215.1	no	no	59.004	59.004	59.004	0	0
SMAC_00935	FG06216.1	no	no	23.54	23.54	23.54	5.6e-27	3.45e-27
SMAC_00936	FG06222.1	no	no	70.845	70.845	70.845	6.13e-175	1.54e-175
SMAC_00937	FG06221.1	no	no	49.359	49.359	49.359	6.5e-50	5.49e-50
SMAC_00938	FG06220.1	no	no	85.806	85.806	85.806	0	0
SMAC_00939	FG05297.1	no	no	72.545	72.545	72.545	0	0
SMAC_00940	FG05295.1	no	no	56.101	55.706	56.496	0	0
SMAC_00942	FG11223.1	no	no	33.281	33.281	33.281	2.36e-74	3.28e-74
SMAC_00943	FG09753.1	no	no	58.478	58.478	58.478	0	0
SMAC_00944	FG05328.1	no	no	81.352	81.352	81.352	0	0
SMAC_00945	FG09550.1	no	no	85.294	85.294	85.294	6.03e-105	1.57e-104
SMAC_00946	FG09025.1	no	no	44.109	44.215	44.003	0	0
SMAC_00947	FG09639.1	no	no	59.5095	59.245	59.774	2.68e-105	2.61e-108
SMAC_00948	FG09800.1	no	no	45.946	46.192	45.7	7.49e-105	4.03e-98
SMAC_00949	FG06395.1	no	no	72.9875	72.981	72.994	0	0
SMAC_00950	FG06209.1	no	no	89.268	89.268	89.268	1.83e-130	1.54e-130
SMAC_00951	FG09829.1	no	no	50.3355	50.149	50.522	0	0
SMAC_00952	FG09830.1	no	no	76.6865	76.821	76.552	5.04e-174	1.08e-166
SMAC_00953	FG09831.1	no	no	57.734	59.259	56.209	2.03e-52	6.09e-58
SMAC_00955	FG09832.1	no	no	51.9555	51.596	52.315	2.72e-38	6.4e-40
SMAC_00957	FG06393.1	no	no	45.8715	46.789	44.954	5.32e-17	7.1e-16
SMAC_00958	FG06392.1	no	no	62.406	62.406	62.406	3.99e-56	3.33e-56
SMAC_00959	FG06391.1	no	no	68.702	68.702	68.702	1.6e-52	1.34e-52
SMAC_00960	FG06390.1	no	no	65.328	65.174	65.482	1.17e-77	1.6e-76
SMAC_00961	FG06388.1	no	no	68.758	68.56	68.956	0	0
SMAC_00962	FG06211.1	no	no	39.9275	40.264	39.591	0	6.21e-180
SMAC_00963	FG06210.1	no	no	34.286	34.286	34.286	0.002	0.000653
SMAC_00965	FG01943.1	no	no	65.3875	64.407	66.368	7.96e-106	2.96e-103
SMAC_00966	FG06212.1	no	no	55.4775	55.516	55.439	0	0
SMAC_00967	FG06213.1	no	no	42.857	42.857	42.857	2.42e-10	8.16e-11
SMAC_00968	FG06214.1	no	no	64.2855	64.203	64.368	0	0
SMAC_00969	FG04803.1	no	no	28.502	28.502	28.502	3.14e-18	4.97e-18
SMAC_00970	FG09611.1	no	no	51.3795	51.346	51.413	0	0
SMAC_00971	FG05292.1	no	no	61.2845	59.146	63.423	3.02e-137	1.5e-136
SMAC_00972	FG05293.1	no	no	69.824	70.561	69.087	0	0
SMAC_00973	FG05294.1	no	no	33.538	33.396	33.68	1.36e-77	3.18e-72
SMAC_00974	FG09754.1	no	no	41.186	41.346	41.026	7.97e-65	6.56e-64
SMAC_00976	FG09026.1	no	no	36.232	36.1	36.364	1.01e-26	4.57e-28
SMAC_00977	FG09027.1	no	no	72.414	72.414	72.414	2.95e-115	9.32e-115
SMAC_00978	FG09022.1	no	no	49.302	49.302	49.302	0	0
SMAC_00979	FG09021.1	no	no	79.079	79.079	79.079	2.66e-129	2.58e-119
SMAC_00980	FG05870.1	no	no	61.1115	61.043	61.18	1.08e-144	2.87e-148
SMAC_00981	FG09685.1	no	no	32.246	32.246	32.246	2.38e-34	9.7e-36
SMAC_00982	FG01944.1	no	no	74.4485	74.632	74.265	4.47e-143	1.33e-138
SMAC_00983	FG01946.1	no	no	61.1985	61.975	60.422	1.57e-172	6.53e-173
SMAC_00984	FG01945.1	no	no	72.075	72.477	71.673	0	0
SMAC_00986	FG09637.1	no	no	38.8075	41.624	35.991	3.92e-41	4.09e-51
SMAC_00987	FG09797.1	no	no	49.0655	48.946	49.185	0	0
SMAC_00989	FG09796.1	no	no	61.029	61.029	61.029	2.4e-119	9.86e-123
SMAC_00990	FG09647.1	no	no	75.789	75.789	75.789	0	0
SMAC_00993	FG09780.1	no	no	63.58	63.58	63.58	0	0
SMAC_00994	FG02746.1	no	no	77.489	77.083	77.895	1.49e-43	1.9e-43
SMAC_00995	FG09781.1	no	no	50.781	50.781	50.781	6.13e-90	6.01e-90
SMAC_00996	FG09782.1	no	no	75.182	75.182	75.182	0	0
SMAC_00997	FG01966.1	no	no	43.96	42.942	44.978	1.24e-124	3.45e-123
SMAC_00999	FG01967.1	no	no	64.803	64.803	64.803	5.2e-137	1.1e-144
SMAC_01000	FG09721.1	no	no	79.899	79.899	79.899	0	0
SMAC_01001	FG09719.1	no	no	51	51	51	2.42e-22	1.89e-22
SMAC_01003	FG06174.1	no	no	52.418	52.375	52.461	0	0
SMAC_01004	FG06176.1	no	no	51.955	51.955	51.955	3.41e-62	6.81e-62
SMAC_01006	FG09803.1	no	no	51.6385	47.525	55.752	1.89e-115	1.84e-79
SMAC_01007	FG09804.1	no	no	60.547	60.547	60.547	0	0
SMAC_01009	FG09802.1	no	no	64.706	64.706	64.706	2.06e-34	3.22e-34
SMAC_01010	FG09801.1	no	no	66.382	65.686	67.078	0	0
SMAC_01012	FG09705.1	no	no	49.454	48.25	50.658	0	0
SMAC_01013	FG05022.1	no	no	42.0635	41.799	42.328	2.02e-40	2.07e-41
SMAC_01014	FG01965.1	no	no	36.652	36.652	36.652	2.2e-24	1.77e-23
SMAC_01015	FG06177.1	no	no	63.056	64.516	61.596	2.82e-151	8.11e-147
SMAC_01016	FG05008.1	no	no	56.25	56.25	56.25	0	0
SMAC_01017	FG05009.1	no	no	54.956	55.066	54.846	2.84e-156	1.55e-158
SMAC_01018	FG09023.1	no	no	28.758	28.758	28.758	1.23e-35	7.13e-38
SMAC_01022	FG02818.1	no	no	42.66	42.553	42.767	1.6e-73	1.55e-72
SMAC_01023	FG02982.1	no	no	48.1205	47.985	48.256	2.16e-180	1.76e-180
SMAC_01025	FG05675.1	no	no	29.454	27.303	31.605	3.79e-62	1.09e-82
SMAC_01027	FG05247.1	no	no	59.8165	59.79	59.843	3.6e-93	1.14e-81
SMAC_01032	FG05002.1	no	no	76.01	75.917	76.103	0	0
SMAC_01034	FG04997.1	no	no	34.455	34.491	34.419	2.09e-70	5.61e-70
SMAC_01035	FG04998.1	no	no	48.571	48.571	48.571	1.42e-121	4.58e-126
SMAC_01036	FG04996.1	no	no	44.184	44.49	43.878	8.46e-132	1.75e-126
SMAC_01037	FG05006.1	no	no	31.1115	31.631	30.592	7.27e-79	1.86e-78
SMAC_01038	FG05007.1	no	no	48.092	48.092	48.092	7.92e-77	6.09e-77
SMAC_01039	FG05014.1	no	no	44.647	44.647	44.647	2.2e-119	8.18e-119
SMAC_01040	FG05015.1	no	no	52.232	52.232	52.232	2.05e-73	1.56e-73
SMAC_01041	FG05016.1	no	no	48.645	48.627	48.663	0	0
SMAC_01042	FG05012.1	no	no	60.287	58.852	61.722	1.51e-159	1.05e-157
SMAC_01043	FG05013.1	no	no	69.968	69.276	70.66	0	0
SMAC_01044	FG04827.1	no	no	76.827	76.827	76.827	0	0
SMAC_01046	FG01630.1	no	no	57.995	57.995	57.995	1.57e-140	1.41e-140
SMAC_01050	FG05956.1	no	no	72.581	72.581	72.581	6.3e-98	6.15e-98
SMAC_01052	FG11341.1	no	no	34.7245	34.813	34.636	2.18e-99	3.36e-98
SMAC_01054	FG11268.1	no	no	37.605	37.603	37.607	0	0
SMAC_01055	FG09054.1	no	no	48.804	48.804	48.804	0	0
SMAC_01058	FG05729.1	no	no	44.736	44.094	45.378	8.47e-26	1.42e-25
SMAC_01063	FG02757.1	no	no	50.162	50.108	50.216	0	0
SMAC_01064	FG02756.1	no	no	75.0305	75.32	74.741	0	0
SMAC_01067	FG11302.1	no	no	25.61	25.61	25.61	2.41e-30	1.26e-30
SMAC_01068	FG00595.1	no	no	54.0745	53.914	54.235	0	0
SMAC_01069	FG11229.1	no	no	36.232	36.232	36.232	2.32e-36	1.71e-36
SMAC_01071	FG04004.1	no	no	39.8915	39.261	40.522	5.74e-108	4.57e-109
SMAC_01072	FG04003.1	no	no	39.906	39.906	39.906	1.5e-39	1.08e-39
SMAC_01073	FG04002.1	no	no	65.049	67.729	62.369	2.71e-113	1.69e-115
SMAC_01074	FG04001.1	no	no	41.608	41.608	41.608	6.67e-59	1.66e-54
SMAC_01075	FG03999.1	no	no	86.628	86.628	86.628	3.88e-108	3.3e-108
SMAC_01076	FG03998.1	no	no	31.346	30.672	32.02	6.18e-18	1.56e-17
SMAC_01077	FG03123.1	no	no	40.491	40.491	40.491	7.8e-33	6.62e-33
SMAC_01080	FG04033.1	no	no	42.9865	42.495	43.478	0	0
SMAC_01083	FG08761.1	no	no	65.891	65.971	65.811	0	0
SMAC_01084	FG08373.1	no	no	50.575	50.575	50.575	0	0
SMAC_01085	FG06427.1	no	no	54.9025	56.214	53.591	0	6.35e-175
SMAC_01086	FG06426.1	no	no	44.0645	44.076	44.053	0	0
SMAC_01088	FG04030.1	no	no	51.5615	51.413	51.71	0	0
SMAC_01089	FG04031.1	no	no	75.503	75.575	75.431	0	0
SMAC_01090	FG04036.1	no	no	61.224	61.224	61.224	5.16e-130	3.95e-130
SMAC_01093	FG04038.1	no	no	70.1565	69.287	71.026	0	0
SMAC_01094	FG05741.1	no	no	55.1275	63.426	46.829	3.09e-104	2.84e-107
SMAC_01095	FG03976.1	no	no	57.965	56.596	59.334	0	0
SMAC_01096	FG04028.1	no	no	71.564	71.564	71.564	0	0
SMAC_01097	FG04027.1	no	no	70.213	71.047	69.379	0	0
SMAC_01101	FG03639.1	no	no	38.272	38.272	38.272	7.89e-13	1.12e-12
SMAC_01102	FG04046.1	no	no	53.0915	53.305	52.878	3.72e-156	7.22e-147
SMAC_01105	FG09742.1	no	no	40.4015	37.85	42.953	9.81e-33	2.34e-30
SMAC_01106	FG04981.1	no	no	47.715	47.709	47.721	1.94e-116	1.16e-116
SMAC_01107	FG03867.1	no	no	56.835	56.835	56.835	1.31e-110	3.1e-110
SMAC_01111	FG09901.1	no	no	36.709	36.709	36.709	3.21e-17	2.15e-13
SMAC_01113	FG07216.1	no	no	53.765	50.633	56.897	0.016	8.07e-12
SMAC_01114	FG03298.1	no	no	26.786	26.786	26.786	3.5	2.2
SMAC_01119	FG05686.1	no	no	59.4285	58.714	60.143	0	0
SMAC_01121	FG03127.1	no	no	54.957	54.762	55.152	2.23e-125	8.51e-124
SMAC_01124	FG09624.1	no	no	76.488	76.488	76.488	0	0
SMAC_01126	FG05245.1	no	no	65.306	65.306	65.306	0	1.73e-179
SMAC_01127	FG10678.1	no	no	42.0575	42.661	41.454	6.95e-180	2.23e-172
SMAC_01129	FG08227.1	no	no	33.333	33.333	33.333	0.26	0.53
SMAC_01131	FG11227.1	no	no	43.491	43.491	43.491	2.35e-78	2.08e-78
SMAC_01132	FG02880.1	no	no	53.89	53.89	53.89	0	0
SMAC_01133	FG00607.1	no	no	53.4585	55.932	50.985	6.4e-143	2.06e-143
SMAC_01134	FG10059.1	no	no	42.447	42.447	42.447	0	0
SMAC_01136	FG05665.1	no	no	61.923	61.923	61.923	9.61e-119	8.15e-119
SMAC_01137	FG05664.1	no	no	30.261	30.714	29.808	3.37e-26	1.96e-29
SMAC_01138	FG04055.1	no	no	76.076	76.2	75.952	0	0
SMAC_01140	FG11132.1	no	no	49.091	49.091	49.091	7.63e-67	6.85e-67
SMAC_01142	FG08542.1	no	no	51.74	51.74	51.74	0	0
SMAC_01143	FG01742.1	no	no	38.39	38.39	38.39	2e-62	1.64e-62
SMAC_01145	FG05671.1	no	no	58.565	58.468	58.662	0	0
SMAC_01146	FG05670.1	no	no	64.759	64.759	64.759	3.3e-149	1.05e-158
SMAC_01147	FG05669.1	no	no	49.143	49.143	49.143	9.53e-56	7.86e-56
SMAC_01148	FG05668.1	no	no	74.098	74.227	73.969	0	0
SMAC_01152	FG09625.1	no	no	42.5945	40.119	45.07	6.66e-54	1.08e-57
SMAC_01154	FG05243.1	no	no	67.774	67.774	67.774	0	0
SMAC_01155	FG07842.1	no	no	40.714	40.714	40.714	5.24e-22	1.23e-21
SMAC_01157	FG09683.1	no	no	45.474	45.474	45.474	9.93e-131	7.05e-133
SMAC_01158	FG05249.1	no	no	77.838	77.838	77.838	0	0
SMAC_01159	FG05250.1	no	no	88.339	88.339	88.339	0	0
SMAC_01160	FG10592.1	no	no	41.739	41.739	41.739	4.59e-20	4.37e-20
SMAC_01161	FG09376.1	no	no	38.7335	39.259	38.208	4.62e-95	1.05e-85
SMAC_01163	FG05691.1	no	no	43.128	43.128	43.128	0	0
SMAC_01165	FG05690.1	no	no	53.571	53.571	53.571	1.9e-120	1.58e-120
SMAC_01166	FG05689.1	no	no	69.761	69.761	69.761	0	0
SMAC_01167	FG05688.1	no	no	25.67	25.67	25.67	2.88e-46	1.25e-46
SMAC_01168	FG05687.1	no	no	69.367	69.306	69.428	0	0
SMAC_01174	FG02767.1	no	no	68.75	68.75	68.75	0	0
SMAC_01175	FG02991.1	no	no	34.884	34.884	34.884	0.008	0.029
SMAC_01179	FG04768.1	no	no	57.343	57.343	57.343	1.31e-117	1.11e-117
SMAC_01180	FG04936.1	no	no	67.647	67.814	67.48	0	0
SMAC_01181	FG04945.1	no	no	58.4765	58.68	58.273	1.02e-164	1.98e-176
SMAC_01182	FG04944.1	no	no	52.806	52.806	52.806	0	0
SMAC_01183	FG00991.1	no	no	35.207	33.235	37.179	2.64e-59	4.1e-56
SMAC_01184	FG02775.1	no	no	46.5655	47.109	46.022	1.96e-128	1.3e-126
SMAC_01185	FG09737.1	no	no	56.358	56.466	56.25	0	0
SMAC_01186	FG09738.1	no	no	60.112	60.112	60.112	4.55e-143	3.77e-143
SMAC_01191	FG03036.1	no	no	49.451	49.451	49.451	4.1e-91	3.48e-91
SMAC_01192	FG11217.1	no	no	49.711	49.711	49.711	5.44e-109	1.67e-114
SMAC_01194	FG10643.1	no	no	34.253	34.253	34.253	9.42e-76	4.56e-69
SMAC_01202	FG04039.1	no	no	35.291	35.39	35.192	2.99e-51	1.47e-47
SMAC_01203	FG09739.1	no	no	75.422	75.422	75.422	0	0
SMAC_01204	FG01973.1	no	no	64.2815	64.151	64.412	0	0
SMAC_01205	FG01974.1	no	no	59.5	59.5	59.5	5.3e-84	4.5e-84
SMAC_01206	FG03674.1	no	no	53.403	53.403	53.403	2.38e-60	1.46e-60
SMAC_01210	FG06041.1	no	no	70.4665	70.501	70.432	0	0
SMAC_01211	FG02785.1	no	no	77.878	77.878	77.878	0	0
SMAC_01212	FG02784.1	no	no	57.978	60.204	55.752	1.24e-29	1.06e-30
SMAC_01214	FG02783.1	no	no	75.332	75.332	75.332	0	0
SMAC_01215	FG02782.1	no	no	77.835	77.835	77.835	0	0
SMAC_01219	FG09218.1	no	no	57.305	53.985	60.625	5.16e-130	3.06e-129
SMAC_01222	FG09219.1	no	no	53.452	53.452	53.452	0	0
SMAC_01223	FG09220.1	no	no	78.261	78.261	78.261	5.4e-31	2.75e-31
SMAC_01224	FG09221.1	no	no	47.135	47.044	47.226	0	0
SMAC_01228	FG03677.1	no	no	41.143	41.08	41.206	0	0
SMAC_01229	FG03456.1	no	no	67.509	67.509	67.509	7.34e-136	1.14e-135
SMAC_01230	FG00186.1	no	no	71.375	69.011	73.739	0	0
SMAC_01231	FG00185.1	no	no	33.648	33.648	33.648	1.39e-54	1.17e-54
SMAC_01232	FG00248.1	no	no	41.873	41.485	42.261	2.58e-146	3.06e-163
SMAC_01233	FG00243.1	no	no	46.947	47.578	46.316	2.08e-66	1.88e-68
SMAC_01234	FG00257.1	no	no	65.365	65.365	65.365	0	0
SMAC_01237	FG00183.1	no	no	30.682	30.785	30.579	1.6e-61	3.89e-56
SMAC_01241	FG04212.1	no	no	63.973	63.973	63.973	3.49e-135	2.95e-128
SMAC_01242	FG08720.1	no	no	39.198	49.359	29.037	3.65e-45	7.32e-87
SMAC_01243	FG08719.1	no	no	72.2935	72.374	72.213	0	0
SMAC_01244	FG03065.1	no	no	53.3125	53.396	53.229	0	1.25e-171
SMAC_01245	FG08638.1	no	no	54.015	52.767	55.263	0	0
SMAC_01246	FG08498.1	no	no	78.512	78.512	78.512	0	0
SMAC_01247	FG08816.1	no	no	44.577	44.974	44.18	1.98e-95	2.09e-90
SMAC_01249	FG08815.1	no	no	38.1385	38.382	37.895	3.46e-90	6.08e-88
SMAC_01250	FG00266.1	no	no	32.452	32.845	32.059	7.8e-36	1.95e-34
SMAC_01251	FG00265.1	no	no	39.212	38.571	39.853	4.44e-92	9.33e-94
SMAC_01252	FG00262.1	no	no	37.2685	36.828	37.709	1.08e-62	9.46e-60
SMAC_01253	FG09414.1	no	no	39.212	39.212	39.212	7.6e-128	2.48e-122
SMAC_01254	FG09415.1	no	no	37.8755	37.5	38.251	2.68e-83	2.07e-82
SMAC_01255	FG00168.1	no	no	77.876	77.876	77.876	5.06e-64	4.28e-64
SMAC_01256	FG09444.1	no	no	72.45	72.535	72.365	0	0
SMAC_01257	FG08537.1	no	no	75.2175	75.652	74.783	6.15e-44	4.44e-41
SMAC_01258	FG08426.1	no	no	64.6875	65.756	63.619	0	0
SMAC_01259	FG00451.1	no	no	25.369	25.369	25.369	6.48e-30	5.93e-30
SMAC_01260	FG08585.1	no	no	62.89	62.89	62.89	5.52e-158	4.58e-158
SMAC_01261	FG08586.1	no	no	66.3665	66.197	66.536	0	0
SMAC_01262	FG08777.1	no	no	79.618	79.618	79.618	2.65e-94	2.22e-94
SMAC_01263	FG08776.1	no	no	60.683	61.266	60.1	6.79e-156	1.32e-145
SMAC_01264	FG08775.1	no	no	49.2935	51.456	47.131	7.98e-58	1.33e-58
SMAC_01267	FG08548.1	no	no	89.4875	90.193	88.782	0	0
SMAC_01268	FG08550.1	no	no	74.531	76.19	72.872	9.03e-97	2.86e-89
SMAC_01269	FG08551.1	no	no	67.89	67.89	67.89	4.06e-55	3.37e-55
SMAC_01270	FG08552.1	no	no	71.074	71.074	71.074	9.8e-61	7.93e-61
SMAC_01271	FG08778.1	no	no	46.4465	46.985	45.908	2.12e-152	2.48e-149
SMAC_01272	FG08779.1	no	no	43.75	43.75	43.75	1.12e-68	7.37e-77
SMAC_01274	FG08852.1	no	no	50.893	51.027	50.759	0	0
SMAC_01277	FG03066.1	no	no	47.575	47.595	47.555	3.4e-179	4.26e-176
SMAC_01278	FG08692.1	no	no	47.32	46.52	48.12	3.96e-77	5.49e-77
SMAC_01279	FG08691.1	no	no	55.976	56.443	55.509	0	0
SMAC_01280	FG08690.1	no	no	64.065	64.065	64.065	0	0
SMAC_01281	FG08689.1	no	no	66.129	65.726	66.532	2.47e-97	5.58e-108
SMAC_01282	FG08688.1	no	no	63.0205	63.356	62.685	0	0
SMAC_01283	FG00169.1	no	no	62.3595	63.429	61.29	4.35e-64	8.05e-57
SMAC_01284	FG00182.1	no	no	70.45	70.961	69.939	0	0
SMAC_01285	FG00180.1	no	no	35.383	36.236	34.53	4.9e-42	4.47e-41
SMAC_01286	FG08693.1	no	no	38.561	37.391	39.731	3.38e-47	1.72e-45
SMAC_01287	FG09446.1	no	no	61.709	61.709	61.709	5.34e-145	4.48e-145
SMAC_01289	FG09447.1	no	no	44.1305	44.606	43.655	0	0
SMAC_01290	FG00170.1	no	no	88.462	88.462	88.462	1.93e-134	1.64e-134
SMAC_01291	FG09448.1	no	no	62.781	63.04	62.522	0	0
SMAC_01292	FG06400.1	no	no	47.416	47.416	47.416	4.3e-133	4.6e-139
SMAC_01293	FG09413.1	no	no	61.466	61.466	61.466	0	0
SMAC_01294	FG04594.1	no	no	44.656	44.656	44.656	1.88e-62	3.21e-62
SMAC_01295	FG00260.1	no	no	51.899	51.899	51.899	3.91e-19	3.14e-19
SMAC_01296	FG09424.1	no	no	58.78	58.78	58.78	0	0
SMAC_01297	FG09425.1	no	no	64.943	65.6	64.286	0	0
SMAC_01298	FG09412.1	no	no	55.84	55.84	55.84	0	0
SMAC_01299	FG00261.1	no	no	56.0295	56.08	55.979	0	0
SMAC_01301	FG06406.1	no	no	76.42	75.697	77.143	3.9e-133	5.15e-124
SMAC_01302	FG06407.1	no	no	97.333	97.333	97.333	1.67e-49	1.29e-49
SMAC_01303	FG06408.1	no	no	32.107	32.107	32.107	3.72e-27	1.26e-28
SMAC_01304	FG06409.1	no	no	40.462	41.109	39.815	7.55e-84	1.49e-78
SMAC_01305	FG08704.1	no	no	69.9855	70.022	69.949	0	0
SMAC_01306	FG08703.1	no	no	59.263	59.429	59.097	0	0
SMAC_01307	FG08783.1	no	no	45.299	45.299	45.299	6.92e-64	2.46e-64
SMAC_01308	FG08784.1	no	no	71.9515	73.171	70.732	3.55e-162	2.77e-151
SMAC_01309	FG08785.1	no	no	74.732	74.732	74.732	0	0
SMAC_01310	FG08683.1	no	no	51.1715	50.8	51.543	0	0
SMAC_01312	FG09455.1	no	no	46.765	48.421	45.109	2.76e-82	4.61e-109
SMAC_01313	FG08541.1	no	no	36.212	36.309	36.115	2.61e-103	2.94e-106
SMAC_01314	FG09456.1	no	no	79.209	79.209	79.209	0	0
SMAC_01315	FG00209.1	no	no	26.4845	28.063	24.906	7.66e-42	7.6e-30
SMAC_01316	FG08540.1	no	no	45.975	46.797	45.153	1.62e-152	0
SMAC_01317	FG08539.1	no	no	59.262	59.236	59.288	0	0
SMAC_01319	FG08561.1	no	no	64.626	64.626	64.626	7.63e-61	6.7e-61
SMAC_01320	FG08560.1	no	no	70.0475	69.953	70.142	1.86e-79	4.94e-76
SMAC_01322	FG08559.1	no	no	43.7675	43.953	43.582	2.65e-75	1.25e-72
SMAC_01323	FG06413.1	no	no	64.602	64.602	64.602	1.19e-53	1.02e-53
SMAC_01324	FG06414.1	no	no	63.636	63.636	63.636	9.18e-05	6.34e-05
SMAC_01325	FG03904.1	no	no	54.914	54.914	54.914	0	0
SMAC_01326	FG00655.1	no	no	79.444	79.444	79.444	0	0
SMAC_01327	FG00656.1	no	no	61.6545	61.404	61.905	7.65e-70	3.9e-69
SMAC_01329	FG02208.1	no	no	56.295	56.295	56.295	2.69e-151	2.05e-143
SMAC_01330	FG00269.1	no	no	70.737	70.737	70.737	0	0
SMAC_01331	FG00270.1	no	no	52.2655	52.376	52.155	0	0
SMAC_01332	FG00271.1	no	no	56.634	56.634	56.634	3.52e-122	5.47e-122
SMAC_01333	FG01483.1	no	no	21.631	21.631	21.631	2.15e-12	2.96e-12
SMAC_01334	FG01482.1	no	no	33.5795	33.483	33.676	1.22e-52	8.09e-47
SMAC_01335	FG08520.1	no	no	29.7455	31.343	28.148	3.44e-17	4.11e-15
SMAC_01336	FG08521.1	no	no	59.487	59.487	59.487	2.13e-153	1.17e-160
SMAC_01337	FG08522.1	no	no	69.197	69.197	69.197	0	0
SMAC_01340	FG08524.1	no	no	55.219	55.219	55.219	6.72e-107	1.04e-106
SMAC_01341	FG06410.1	no	no	56.794	56.53	57.058	1.24e-179	1.33e-172
SMAC_01342	FG06412.1	no	no	43.878	43.878	43.878	3.77e-17	2.17e-17
SMAC_01343	FG00188.1	no	no	79.268	79.268	79.268	4.74e-139	3.25e-133
SMAC_01344	FG00259.1	no	no	58.517	58.517	58.517	0	0
SMAC_01345	FG08574.1	no	no	50.806	50.806	50.806	2.78e-19	1.37e-27
SMAC_01346	FG08573.1	no	no	85.89	85.89	85.89	2.84e-93	2.31e-93
SMAC_01347	FG08572.1	no	no	68.632	68.421	68.843	0	0
SMAC_01348	FG00189.1	no	no	55.983	55.675	56.291	2.42e-176	9.86e-175
SMAC_01349	FG00190.1	no	no	54.667	54.667	54.667	5.07e-25	3.96e-25
SMAC_01350	FG00191.1	no	no	59.41	59.581	59.239	0	0
SMAC_01351	FG00192.1	no	no	69.472	69.472	69.472	0	0
SMAC_01353	FG08819.1	no	no	48.2855	48.54	48.031	0	0
SMAC_01354	FG08841.1	no	no	53.93	52.846	55.014	8.57e-114	7.28e-108
SMAC_01356	FG08843.1	no	no	63.918	63.918	63.918	0	0
SMAC_01359	FG08851.1	no	no	79.012	79.012	79.012	0	0
SMAC_01361	FG08729.1	no	no	75.51	75.51	75.51	0	0
SMAC_01362	FG08730.1	no	no	46.4545	46.545	46.364	1.15e-152	2.87e-153
SMAC_01363	FG08731.1	no	no	87.683	87.131	88.235	0	0
SMAC_01367	FG02859.1	no	no	40.697	40.061	41.333	3e-56	7.33e-50
SMAC_01368	FG08646.1	no	no	32.051	32.051	32.051	4.82e-39	2.15e-39
SMAC_01369	FG08645.1	no	no	59.052	59.052	59.052	1.19e-93	9.17e-94
SMAC_01370	FG08644.1	no	no	69.515	69.581	69.449	0	0
SMAC_01371	FG08639.1	no	no	43.8355	44.294	43.377	0	0
SMAC_01372	FG08642.1	no	no	50.2185	50.546	49.891	0	0
SMAC_01373	FG08643.1	no	no	45.6015	46.667	44.536	4.86e-84	1.1e-84
SMAC_01374	FG08850.1	no	no	37.483	35.522	39.444	3.19e-46	3.89e-33
SMAC_01378	FG05715.1	no	no	25.21	25.21	25.21	0.38	0.15
SMAC_01379	FG10490.1	no	no	30.2455	28.087	32.404	2.03e-35	7.52e-35
SMAC_01380	FG07663.1	no	no	35.813	35.813	35.813	2.82e-67	2.26e-67
SMAC_01382	FG07994.1	no	no	40.809	40.809	40.809	2.66e-60	1.02e-60
SMAC_01386	FG10181.1	no	no	87.619	87.619	87.619	4.03e-53	2.84e-53
SMAC_01387	FG00760.1	no	no	45.228	45.228	45.228	5.01e-60	3.89e-60
SMAC_01388	FG05808.1	no	no	25.0855	24.39	25.781	4.54e-06	4.22e-05
SMAC_01392	FG09197.1	no	no	68.0415	68.083	68	0	0
SMAC_01393	FG09196.1	no	no	53.846	52.991	54.701	8.89e-73	9.62e-80
SMAC_01400	FG00754.1	no	no	45.5865	45.636	45.537	9.83e-155	3.65e-144
SMAC_01402	FG04976.1	no	no	28.143	28.143	28.143	2.95e-52	2.15e-59
SMAC_01403	FG00778.1	no	no	50.5065	50.886	50.127	8.1e-132	4.85e-125
SMAC_01404	FG00777.1	no	no	73.8875	70.852	76.923	1.3e-107	5.75e-106
SMAC_01405	FG00776.1	no	no	86.792	86.792	86.792	2.55e-99	3.78e-100
SMAC_01408	FG00272.1	no	no	45.356	46.154	44.558	1.27e-73	9.7e-77
SMAC_01410	FG01713.1	no	no	53.267	53.176	53.358	0	0
SMAC_01412	FG10444.1	no	no	28.6965	28.094	29.299	6.03e-37	6.31e-42
SMAC_01413	FG08687.1	no	no	21.287	21.287	21.287	0.000452	0.00042
SMAC_01414	FG05806.1	no	no	38.6455	38.446	38.845	5.85e-105	1.9e-108
SMAC_01416	FG05045.1	no	no	46.8475	47.176	46.519	0	0
SMAC_01419	FG05030.1	no	no	32.962	36.25	29.674	2.32e-14	4.02e-38
SMAC_01420	FG05029.1	no	no	56.196	52.66	59.732	1.65e-62	1.32e-60
SMAC_01421	FG05028.1	no	no	47.137	47.137	47.137	8.25e-134	6.7e-134
SMAC_01422	FG05027.1	no	no	46.23	47.09	45.37	7.77e-45	9.24e-43
SMAC_01426	FG05024.1	no	no	41.2485	41.542	40.955	4.04e-83	6.19e-79
SMAC_01427	FG05023.1	no	no	56.618	56.618	56.618	2.9e-172	2.54e-172
SMAC_01429	FG09703.1	no	no	39.991	41.393	38.589	1.94e-45	4.73e-30
SMAC_01433	FG05626.1	no	no	24	24	24	0.41	0.13
SMAC_01437	FG09426.1	no	no	33.333	33.333	33.333	2.08e-25	1.19e-25
SMAC_01438	FG09697.1	no	no	73.2535	73.529	72.978	0	0
SMAC_01439	FG03080.1	no	no	54.817	54.354	55.28	0	0
SMAC_01441	FG03162.1	no	no	55.872	55.872	55.872	1.18e-113	1.03e-113
SMAC_01444	FG03601.1	no	no	48.0375	48.507	47.568	2.94e-175	7.94e-168
SMAC_01445	FG03795.1	no	no	62.6885	62.563	62.814	2.48e-177	7.02e-173
SMAC_01449	FG11322.1	no	no	29.331	29.331	29.331	1.54e-64	8.68e-66
SMAC_01450	FG09741.1	no	no	41.892	41.892	41.892	2.61e-12	1.2e-12
SMAC_01453	FG05737.1	no	no	80.4885	81.538	79.439	3.94e-178	4.45e-180
SMAC_01454	FG05736.1	no	no	52.476	52.476	52.476	0	0
SMAC_01455	FG05735.1	no	no	52.229	53.59	50.868	1.91e-175	8.22e-171
SMAC_01458	FG05733.1	no	no	80.779	80.779	80.779	0	0
SMAC_01460	FG05728.1	no	no	81.429	81.429	81.429	1.95e-166	1.67e-166
SMAC_01461	FG05727.1	no	no	59.817	61.24	58.394	9.73e-49	4.32e-47
SMAC_01464	FG09696.1	no	no	64.167	64.167	64.167	3.08e-169	2.53e-169
SMAC_01466	FG05238.1	no	no	63.636	63.636	63.636	0	0
SMAC_01467	FG09695.1	no	no	54.3395	54.473	54.206	0	0
SMAC_01468	FG09693.1	no	no	48.571	48.571	48.571	4.07e-70	5.43e-70
SMAC_01469	FG05721.1	no	no	57.1145	60.793	53.436	0	0
SMAC_01470	FG09699.1	no	no	48.5355	48.161	48.91	0	0
SMAC_01471	FG05700.1	no	no	34.921	34.921	34.921	7.89e-139	9.42e-139
SMAC_01472	FG09583.1	no	no	42.18	41.77	42.59	4.9e-172	3.01e-173
SMAC_01473	FG05696.1	no	no	64.01	64.01	64.01	0	0
SMAC_01474	FG05697.1	no	no	70.402	70.402	70.402	0	0
SMAC_01475	FG05698.1	no	no	72.201	72.201	72.201	0	0
SMAC_01476	FG06997.1	no	no	58.963	58.963	58.963	0	0
SMAC_01479	FG09214.1	no	no	48.116	48.116	48.116	1.99e-111	1.61e-111
SMAC_01483	FG04560.1	no	no	45.937	45.77	46.104	2.4e-113	8.09e-131
SMAC_01486	FG05057.1	no	no	74.813	74.016	75.61	3.61e-64	3.84e-63
SMAC_01489	FG03271.1	no	no	47.1325	46.897	47.368	2.76e-161	9.75e-154
SMAC_01490	FG03272.1	no	no	70.61	70.61	70.61	0	0
SMAC_01491	FG03269.1	no	no	54.94	54.94	54.94	0	0
SMAC_01492	FG04176.1	no	no	40.7475	40.062	41.433	3.42e-64	7.73e-67
SMAC_01493	FG09363.1	no	no	73.859	73.444	74.274	1.39e-122	4.78e-126
SMAC_01494	FG09362.1	no	no	56.3685	55.814	56.923	6.51e-174	2.72e-165
SMAC_01495	FG09361.1	no	no	47.619	47.619	47.619	2.6e-47	2.3e-47
SMAC_01499	FG05839.1	no	no	69.231	69.231	69.231	0	0
SMAC_01500	FG02422.1	no	no	42.251	43.096	41.406	3.89e-53	4.33e-54
SMAC_01501	FG00782.1	no	no	24.3645	24.576	24.153	5.26e-07	1.2e-06
SMAC_01502	FG00781.1	no	no	88.396	88.994	87.798	0	0
SMAC_01504	FG06725.1	no	no	45.508	45.508	45.508	4.95e-141	3.34e-141
SMAC_01505	FG03801.1	no	no	38.292	38.292	38.292	4.63e-69	1.49e-60
SMAC_01508	FG00622.1	no	no	53.67	53.67	53.67	4.26e-62	4.65e-62
SMAC_01509	FG06060.1	no	no	49.4765	49.626	49.327	0	0
SMAC_01510	FG06061.1	no	no	47.973	48.198	47.748	7.7e-65	1.21e-64
SMAC_01511	FG02204.1	no	no	57.996	57.98	58.012	0	0
SMAC_01512	FG04765.1	no	no	31.769	31.769	31.769	1.98e-37	1.22e-37
SMAC_01514	FG04226.1	no	no	36.499	38.095	34.903	1.63e-41	2.26e-43
SMAC_01515	FG08011.1	no	no	57.53	58.746	56.314	7.89e-118	4.34e-107
SMAC_01517	FG10574.1	no	no	50.299	50.299	50.299	1.41e-96	7.34e-103
SMAC_01524	FG08429.1	no	no	56.696	56.696	56.696	1.85e-87	1.49e-87
SMAC_01528	FG03774.1	no	no	62.0965	61.935	62.258	4.4e-128	1.31e-131
SMAC_01529	FG07700.1	no	no	38.589	38.589	38.589	3.4e-102	2.37e-104
SMAC_01537	FG07207.1	no	no	44.792	44.792	44.792	1.45e-71	1.38e-71
SMAC_01538	FG10579.1	no	no	33.631	33.929	33.333	2.45e-92	3.9e-90
SMAC_01539	FG09450.1	no	no	39.901	39.901	39.901	5.35e-48	3.92e-48
SMAC_01540	FG09452.1	no	no	32.474	32.474	32.474	6.6e-96	1.77e-95
SMAC_01541	FG05897.1	no	no	34.137	34.137	34.137	1.13e-28	8.07e-29
SMAC_01545	FG09570.1	no	no	32.075	32.075	32.075	5.1e-08	5.57e-08
SMAC_01546	FG11311.1	no	no	26.6185	26.766	26.471	1.1e-28	2.09e-26
SMAC_01547	FG07802.1	no	no	34.906	34.906	34.906	1.44e-110	1.05e-110
SMAC_01550	FG00768.1	no	no	57.2045	56.561	57.848	6.88e-158	9.7e-158
SMAC_01551	FG06469.1	no	no	56.66	55.943	57.377	0	0
SMAC_01555	FG11113.1	no	no	71.648	71.648	71.648	0	0
SMAC_01556	FG00788.1	no	no	57.0405	56.275	57.806	4.15e-95	4.74e-90
SMAC_01557	FG00769.1	no	no	69.492	69.492	69.492	3.51e-119	3.25e-119
SMAC_01559	FG02583.1	no	no	29.9075	29.815	30	4.58e-64	4.14e-64
SMAC_01560	FG03833.1	no	no	32.386	32.386	32.386	1.44e-64	1.17e-64
SMAC_01562	FG05291.1	no	no	35.714	35.714	35.714	1.42e-62	2.01e-64
SMAC_01567	FG02811.1	no	no	50.56	50.56	50.56	0	0
SMAC_01568	FG02810.1	no	no	59.883	59.389	60.377	1.14e-88	2.66e-91
SMAC_01569	FG02809.1	no	no	28.571	28.571	28.571	2.78e-13	7.63e-14
SMAC_01570	FG02822.1	no	no	25.743	25.743	25.743	5.23e-09	3.98e-09
SMAC_01573	FG00810.1	no	no	65.341	65.341	65.341	2.46e-156	1.36e-164
SMAC_01574	FG00809.1	no	no	65.649	65.649	65.649	3.87e-125	3.3e-125
SMAC_01575	FG00808.1	no	no	62.211	62.725	61.697	1.97e-155	1.1e-142
SMAC_01576	FG00807.1	no	no	68.378	68.378	68.378	0	0
SMAC_01577	FG04922.1	no	no	78.063	78.063	78.063	0	0
SMAC_01578	FG00684.1	no	no	66.265	66.265	66.265	0	0
SMAC_01581	FG00686.1	no	no	55.3225	55.994	54.651	0	0
SMAC_01583	FG00688.1	no	no	67.614	67.614	67.614	0	0
SMAC_01584	FG00716.1	no	no	51.2005	51.225	51.176	0	0
SMAC_01585	FG00715.1	no	no	48.9865	50	47.973	9.9e-34	7.56e-34
SMAC_01586	FG00714.1	no	no	58.146	58.146	58.146	6.72e-126	3.48e-131
SMAC_01587	FG02798.1	no	no	31.2305	31.211	31.25	3.3e-60	1.25e-59
SMAC_01588	FG02797.1	no	no	55.1615	53.812	56.511	1.58e-138	1.81e-125
SMAC_01589	FG02795.1	no	no	82.524	82.524	82.524	0	0
SMAC_01592	FG11528.1	no	no	39.901	39.901	39.901	6.61e-91	5.66e-91
SMAC_01593	FG04513.1	no	no	39.699	39.037	40.361	6.59e-29	2.8e-26
SMAC_01595	FG08496.1	no	no	59.578	60.065	59.091	3.71e-129	2.17e-116
SMAC_01596	FG08495.1	no	no	56.376	56.376	56.376	1.38e-119	1.06e-119
SMAC_01597	FG08494.1	no	no	60.9	65.55	56.25	2.16e-90	1.72e-95
SMAC_01599	FG05154.1	no	no	67.647	67.647	67.647	2.92e-129	3.24e-121
SMAC_01600	FG08738.1	no	no	58.882	59.095	58.669	0	0
SMAC_01601	FG08737.1	no	no	75.706	75.706	75.706	2.66e-91	2.86e-91
SMAC_01602	FG08736.1	no	no	59.574	59.574	59.574	0	0
SMAC_01603	FG08735.1	no	no	49.6875	46.743	52.632	9.68e-49	1.46e-55
SMAC_01604	FG07361.1	no	no	70.429	70.923	69.935	0	0
SMAC_01606	FG01011.1	no	no	45.0965	44.615	45.578	2.04e-80	9.28e-86
SMAC_01607	FG01012.1	no	no	63.289	63.289	63.289	0	0
SMAC_01608	FG01013.1	no	no	80.296	80.296	80.296	1.95e-121	4.66e-127
SMAC_01609	FG01014.1	no	no	90.857	90.857	90.857	2.8e-118	2.35e-118
SMAC_01610	FG01501.1	no	no	68.3995	68.445	68.354	0	0
SMAC_01611	FG01502.1	no	no	46.154	46.154	46.154	1.27e-62	1.79e-62
SMAC_01612	FG01503.1	no	no	79.494	79.494	79.494	0	0
SMAC_01613	FG01504.1	no	no	90.083	90.083	90.083	3.27e-69	5.74e-69
SMAC_01614	FG01505.1	no	no	69.11	69.11	69.11	1.23e-87	1.2e-87
SMAC_01617	FG00923.1	no	no	43.247	43.247	43.247	2.68e-173	6.7e-171
SMAC_01619	FG00922.1	no	no	24.7105	25.097	24.324	2.49e-05	0.000195
SMAC_01620	FG07881.1	no	no	72.553	72.553	72.553	0	0
SMAC_01623	FG00871.1	no	no	79.937	79.937	79.937	0	0
SMAC_01624	FG00747.1	no	no	74.777	74.777	74.777	4.5e-180	3.42e-180
SMAC_01625	FG00954.1	no	no	66.2725	64.151	68.394	5.41e-95	7.3e-89
SMAC_01626	FG00955.1	no	no	55.2915	57.357	53.226	1.73e-122	6.82e-121
SMAC_01627	FG00735.1	no	no	52.465	52.465	52.465	1.89e-98	5.91e-87
SMAC_01629	FG00667.1	no	no	74.025	74.095	73.955	0	0
SMAC_01630	FG00669.1	no	no	52.57	52.665	52.475	0	0
SMAC_01631	FG04969.1	no	no	46.429	46.429	46.429	9.33e-84	1.58e-83
SMAC_01632	FG02280.1	no	no	50.224	50.224	50.224	1.14e-69	8.6e-70
SMAC_01633	FG07985.1	no	no	47.544	47.544	47.544	6.92e-139	9.34e-143
SMAC_01635	FG00276.1	no	no	65.176	65.176	65.176	1.56e-131	6.37e-132
SMAC_01636	FG01496.1	no	no	66.1665	65.225	67.108	0	0
SMAC_01637	FG01232.1	no	no	64.103	64.103	64.103	5.71e-31	4.4e-31
SMAC_01638	FG01234.1	no	no	59.9205	60.238	59.603	0	0
SMAC_01639	FG01264.1	no	no	35.9395	36.431	35.448	3.39e-47	2.36e-46
SMAC_01640	FG01263.1	no	no	58.864	58.864	58.864	3.48e-159	7.57e-151
SMAC_01641	FG01262.1	no	no	70.526	70.526	70.526	2.38e-41	3.66e-41
SMAC_01642	FG05595.1	no	no	75.7055	76.636	74.775	2.09e-50	3.86e-51
SMAC_01643	FG05596.1	no	no	63.426	63.644	63.208	0	0
SMAC_01644	FG05597.1	no	no	61.337	61.925	60.749	0	0
SMAC_01646	FG01498.1	no	no	62.66	62.66	62.66	0	0
SMAC_01647	FG01490.1	no	no	46.2155	45.152	47.279	8.43e-94	1.47e-84
SMAC_01650	FG01494.1	no	no	31.6505	31.757	31.544	4.71e-35	8.98e-31
SMAC_01651	FG01495.1	no	no	37.645	37.452	37.838	5.74e-38	2.32e-38
SMAC_01656	FG09648.1	no	no	51.621	51.621	51.621	1.49e-145	1.83e-145
SMAC_01657	FG09649.1	no	no	35.766	35.766	35.766	7.67e-21	5.14e-17
SMAC_01660	FG09651.1	no	no	59.437	59.006	59.868	4.7e-67	2.16e-64
SMAC_01661	FG09711.1	no	no	68.152	68.011	68.293	5.59e-151	6.55e-153
SMAC_01662	FG09710.1	no	no	67.912	67.912	67.912	0	0
SMAC_01663	FG09718.1	no	no	51.5735	52.113	51.034	7.36e-43	9.09e-42
SMAC_01664	FG00056.1	no	no	32.673	32.673	32.673	2.84e-05	3.22e-05
SMAC_01665	FG09708.1	no	no	40.4495	40.075	40.824	2.92e-46	6.23e-44
SMAC_01666	FG09709.1	no	no	54.979	58.457	51.501	9.7e-122	4.83e-127
SMAC_01673	FG11425.1	no	no	55.59	55.59	55.59	7.33e-106	8.62e-105
SMAC_01677	FG05314.1	no	no	79.739	79.739	79.739	5.11e-79	1.18e-86
SMAC_01678	FG05313.1	no	no	55.8895	56	55.779	1.99e-65	4.69e-63
SMAC_01679	FG05312.1	no	no	46.1245	38.916	53.333	7.52e-28	5.22e-18
SMAC_01680	FG05311.1	no	no	50.716	50.597	50.835	8.57e-141	9.23e-136
SMAC_01681	FG05309.1	no	no	67.7565	67.513	68	0	0
SMAC_01682	FG09749.1	no	no	51.842	51.754	51.93	3.38e-177	9.08e-177
SMAC_01683	FG05308.1	no	no	46.4915	47.018	45.965	9.34e-77	5.37e-72
SMAC_01684	FG09748.1	no	no	66.667	66.667	66.667	2.43e-110	2.24e-110
SMAC_01685	FG09747.1	no	no	63.2725	64.786	61.759	0	0
SMAC_01686	FG09746.1	no	no	54.5305	54.762	54.299	5.05e-70	3.94e-71
SMAC_01687	FG09745.1	no	no	58.5065	58.223	58.79	0	0
SMAC_01688	FG09744.1	no	no	63.5555	63.42	63.691	0	0
SMAC_01689	FG01942.1	no	no	32.563	32.061	33.065	3.59e-14	4.94e-14
SMAC_01691	FG01941.1	no	no	58.571	58.571	58.571	7.64e-22	1.19e-21
SMAC_01692	FG01947.1	no	no	61.021	61.021	61.021	0	0
SMAC_01693	FG06158.1	no	no	71.964	71.964	71.964	0	0
SMAC_01694	FG06159.1	no	no	94.239	94.239	94.239	1.66e-168	1.4e-168
SMAC_01695	FG06160.1	no	no	50.6785	50.515	50.842	3.06e-88	6.71e-96
SMAC_01697	FG06161.1	no	no	48.531	48.767	48.295	2.09e-147	1e-136
SMAC_01698	FG06162.1	no	no	59.572	59.459	59.685	1.88e-160	5.62e-173
SMAC_01699	FG06164.1	no	no	74.569	74.569	74.569	9.09e-122	7.77e-122
SMAC_01700	FG06165.1	no	no	68.694	68.619	68.769	0	0
SMAC_01701	FG06166.1	no	no	83.801	83.801	83.801	0	0
SMAC_01702	FG06167.1	no	no	39.9185	39.837	40	3.17e-45	1.98e-41
SMAC_01703	FG06169.1	no	no	49.206	49.206	49.206	2.29e-18	1.79e-18
SMAC_01705	FG06168.1	no	no	59.473	60.078	58.868	1.3e-64	1.31e-60
SMAC_01706	FG09793.1	no	no	39.1635	39.188	39.139	0	0
SMAC_01707	FG09792.1	no	no	52.941	53.361	52.521	3e-71	1.33e-59
SMAC_01708	FG09794.1	no	no	46.567	46.567	46.567	2.88e-111	1.34e-112
SMAC_01709	FG01958.1	no	no	51.488	51.786	51.19	3.01e-49	5.58e-48
SMAC_01710	FG01959.1	no	no	77.401	77.401	77.401	0	0
SMAC_01712	FG01957.1	no	no	77.6185	76.792	78.445	7.7e-146	6.72e-152
SMAC_01714	FG01955.1	no	no	68.293	68.293	68.293	1.42e-71	1.21e-71
SMAC_01716	FG01953.1	no	no	52.941	52.941	52.941	2e-120	1.06e-113
SMAC_01717	FG01952.1	no	no	33.284	33.284	33.284	0	0
SMAC_01718	FG01951.1	no	no	72.869	72.953	72.785	0	0
SMAC_01719	FG10568.1	no	no	39.689	39.689	39.689	1.51e-105	1.79e-105
SMAC_01720	FG08224.1	no	no	25.633	25.633	25.633	1.45e-65	1.61e-65
SMAC_01721	FG01950.1	no	no	77.295	77.756	76.834	0	0
SMAC_01722	FG01949.1	no	no	63.939	63.939	63.939	0	0
SMAC_01723	FG01948.1	no	no	71.6975	71.829	71.566	0	0
SMAC_01724	FG06181.1	no	no	68.909	68.909	68.909	0	0
SMAC_01725	FG06180.1	no	no	34.3645	34.404	34.325	3.72e-77	3.01e-74
SMAC_01726	FG06179.1	no	no	70.136	70.136	70.136	2.69e-118	2.21e-118
SMAC_01727	FG06178.1	no	no	61.029	61.029	61.029	5.48e-53	4.61e-53
SMAC_01728	FG09788.1	no	no	50	50	50	1.78e-39	1.98e-39
SMAC_01729	FG06182.1	no	no	50.481	59.756	41.206	1.24e-15	2.93e-21
SMAC_01730	FG06183.1	no	no	66.1885	66.578	65.799	0	0
SMAC_01733	FG06184.1	no	no	74.051	74.051	74.051	0	0
SMAC_01734	FG09772.1	no	no	54.6265	54.904	54.349	0	0
SMAC_01736	FG09773.1	no	no	78.125	78.125	78.125	1.73e-82	3.08e-82
SMAC_01738	FG04262.1	no	no	33.921	33.921	33.921	5.28e-58	5.39e-58
SMAC_01739	FG04261.1	no	no	65.01	65.01	65.01	0	0
SMAC_01741	FG09567.1	no	no	51.8235	51.923	51.724	8.48e-17	4.2e-18
SMAC_01743	FG09566.1	no	no	53.3135	53.333	53.294	0	0
SMAC_01744	FG06200.1	no	no	60.274	60.274	60.274	2.03e-43	6.47e-43
SMAC_01745	FG06157.1	no	no	51.894	51.806	51.982	0	0
SMAC_01746	FG09756.1	no	no	67.654	67.654	67.654	0	0
SMAC_01747	FG09757.1	no	no	61.379	61.379	61.379	7.01e-65	5.6e-65
SMAC_01748	FG09758.1	no	no	51.4205	51.136	51.705	8.29e-49	4.21e-49
SMAC_01749	FG09770.1	no	no	59.0355	58.985	59.086	0	0
SMAC_01751	FG09768.1	no	no	54.39	54.741	54.039	0	0
SMAC_01753	FG09595.1	no	no	57.652	55.959	59.345	0	0
SMAC_01754	FG09594.1	no	no	48.6435	51.406	45.881	0	0
SMAC_01755	FG09585.1	no	no	48.4965	49.002	47.991	0	0
SMAC_01756	FG09586.1	no	no	53.933	53.933	53.933	2.55e-59	2.2e-59
SMAC_01757	FG09587.1	no	no	86.885	86.885	86.885	3.76e-74	3.16e-74
SMAC_01758	FG09588.1	no	no	43.8215	43.936	43.707	9.05e-104	1.57e-95
SMAC_01760	FG09589.1	no	no	78.726	78.726	78.726	0	0
SMAC_01761	FG09581.1	no	no	37.2135	38.082	36.345	7.11e-126	2.7e-176
SMAC_01762	FG09582.1	no	no	39.612	40.358	38.866	1.74e-139	2.4e-127
SMAC_01763	FG09590.1	no	no	47.3925	48.466	46.319	7.37e-96	4.41e-87
SMAC_01765	FG09591.1	no	no	92.473	92.473	92.473	3.2e-125	2.38e-125
SMAC_01766	FG09592.1	no	no	70.6605	68.821	72.5	0	0
SMAC_01769	FG09584.1	no	no	74.945	74.945	74.945	0	0
SMAC_01770	FG06185.1	no	no	53.277	53.027	53.527	7.91e-160	2.75e-163
SMAC_01771	FG09568.1	no	no	57.744	57.083	58.405	1.42e-177	7.38e-168
SMAC_01772	FG05633.1	no	no	43.321	44.737	41.905	0.16	3.69e-74
SMAC_01774	FG09689.1	no	no	75.629	75.629	75.629	0	0
SMAC_01776	FG09688.1	no	no	65.1675	65.579	64.756	6.36e-160	6.12e-161
SMAC_01780	FG04263.1	no	no	37.553	37.333	37.773	6.77e-97	2.02e-96
SMAC_01781	FG04264.1	no	no	42.053	42.581	41.525	1.98e-119	9.77e-128
SMAC_01782	FG04265.1	no	no	48.8825	49.081	48.684	4.94e-95	6.28e-88
SMAC_01786	FG00199.1	no	no	57.895	57.895	57.895	0.72	0.46
SMAC_01788	FG06198.1	no	no	62.918	62.903	62.933	0	0
SMAC_01790	FG09790.1	no	no	61.6	61.6	61.6	0	0
SMAC_01791	FG09791.1	no	no	37.4325	37.343	37.522	4.82e-86	1.01e-82
SMAC_01794	FG01918.1	no	no	39.886	39.939	39.833	0	0
SMAC_01795	FG05651.1	no	no	69.796	69.796	69.796	8.13e-121	7.53e-120
SMAC_01796	FG05650.1	no	no	23.1665	23.256	23.077	8.03e-06	0.005
SMAC_01797	FG05649.1	no	no	52.7575	54.044	51.471	1.56e-80	7.66e-77
SMAC_01798	FG05648.1	no	no	43.906	43.333	44.479	2.18e-74	7.68e-74
SMAC_01800	FG01964.1	no	no	73.079	73.105	73.053	0	0
SMAC_01801	FG09795.1	no	no	69.545	69.151	69.939	0	0
SMAC_01802	FG01963.1	no	no	69.881	70	69.762	0	0
SMAC_01803	FG05647.1	no	no	64.891	65.063	64.719	0	0
SMAC_01804	FG04377.1	no	no	34.118	34.118	34.118	1.07e-10	4.95e-11
SMAC_01805	FG09605.1	no	no	25.839	26.033	25.645	3.36e-73	1.14e-46
SMAC_01806	FG05075.1	no	no	42.184	41.944	42.424	6.94e-82	3.97e-85
SMAC_01807	FG05114.1	no	no	59.517	59.517	59.517	3.96e-121	4.55e-128
SMAC_01808	FG06208.1	no	no	39.3085	37.188	41.429	3.91e-91	8.71e-91
SMAC_01810	FG06206.1	no	no	51.832	51.331	52.333	0	0
SMAC_01811	FG06204.1	no	no	83.439	83.439	83.439	6.89e-84	8.67e-93
SMAC_01812	FG05072.1	no	no	63.5525	65.263	61.842	1.78e-175	1.04e-170
SMAC_01813	FG05074.1	no	no	68.493	68.493	68.493	5.4e-31	5.3e-31
SMAC_01814	FG01086.1	no	no	70.294	70.147	70.441	0	0
SMAC_01815	FG01693.1	no	no	58.9935	60.038	57.949	0	0
SMAC_01816	FG01694.1	no	no	44.66	44.66	44.66	7.84e-13	4.14e-13
SMAC_01817	FG01696.1	no	no	50.155	50.602	49.708	5.93e-52	1.77e-52
SMAC_01819	FG09828.1	no	no	60.214	60.214	60.214	0	0
SMAC_01820	FG03672.1	no	no	33.333	33.333	33.333	0.014	0.026
SMAC_01821	FG01934.1	no	no	41.8675	37.445	46.29	4.16e-67	1.32e-67
SMAC_01822	FG01930.1	no	no	53.3125	51.859	54.766	1.1e-168	1.27e-175
SMAC_01823	FG01931.1	no	no	76.875	76.875	76.875	0	0
SMAC_01824	FG01932.1	no	no	84.786	83.962	85.61	0	0
SMAC_01825	FG01933.1	no	no	65.306	65.306	65.306	0	0
SMAC_01826	FG05093.1	no	no	94.406	94.406	94.406	6.21e-99	5.26e-99
SMAC_01828	FG05094.1	no	no	62.745	62.745	62.745	1.46e-110	5.86e-122
SMAC_01829	FG05091.1	no	no	74.0795	73.006	75.153	3.77e-152	2.09e-153
SMAC_01830	FG05090.1	no	no	49.0185	50.13	47.907	1.49e-116	2.25e-114
SMAC_01831	FG05089.1	no	no	37.002	37.38	36.624	3.85e-45	1.9e-42
SMAC_01835	FG05329.1	no	no	66.6995	67.055	66.344	0	0
SMAC_01836	FG01936.1	no	no	67.7265	63.74	71.713	0	0
SMAC_01837	FG01935.1	no	no	71.4575	70.948	71.967	0	0
SMAC_01838	FG04257.1	no	no	41.9095	43.384	40.435	2.11e-82	1.63e-53
SMAC_01839	FG09560.1	no	no	51.734	51.734	51.734	1.18e-107	3.67e-107
SMAC_01840	FG09559.1	no	no	44.354	44.397	44.311	0	0
SMAC_01841	FG01928.1	no	no	34.6245	34.473	34.776	1.22e-85	7.7e-90
SMAC_01842	FG01927.1	no	no	57.996	57.996	57.996	0	0
SMAC_01843	FG01926.1	no	no	87.671	87.671	87.671	3.02e-39	5.37e-40
SMAC_01844	FG01925.1	no	no	69.4805	69.553	69.408	0	0
SMAC_01845	FG01924.1	no	no	81.302	81.302	81.302	0	0
SMAC_01846	FG01921.1	no	no	62.1445	62.363	61.926	0	0
SMAC_01847	FG01923.1	no	no	54.412	53.889	54.935	4.73e-180	0
SMAC_01849	FG02168.1	no	no	52.252	52.252	52.252	8.81e-178	7.62e-178
SMAC_01850	FG01919.1	no	no	65.817	65.817	65.817	0	0
SMAC_01851	FG03940.1	no	no	57.265	57.265	57.265	2.11e-45	1.78e-45
SMAC_01852	FG03941.1	no	no	64.36	64.36	64.36	1.18e-134	1.01e-134
SMAC_01858	FG01929.1	no	no	60.699	60.699	60.699	0	0
SMAC_01859	FG06954.1	no	no	64.475	66.055	62.895	0	0
SMAC_01860	FG06955.1	no	no	76.081	75.616	76.546	0	0
SMAC_01861	FG06956.1	no	no	40.884	39.777	41.991	1.64e-107	2.16e-106
SMAC_01862	FG06953.1	no	no	53.7045	53.517	53.892	0	0
SMAC_01867	FG05523.1	no	no	51.531	51.815	51.247	0	0
SMAC_01868	FG05522.1	no	no	54.8885	53.939	55.838	0	0
SMAC_01869	FG04095.1	no	no	58.1935	57.558	58.829	0	0
SMAC_01870	FG04115.1	no	no	57.2785	58.861	55.696	1.87e-57	1.95e-48
SMAC_01872	FG04112.1	no	no	83.406	83.406	83.406	7.19e-117	5.79e-115
SMAC_01873	FG04113.1	no	no	64.532	64.586	64.478	0	0
SMAC_01874	FG06480.1	no	no	28.6145	28.916	28.313	2.96e-40	5.94e-37
SMAC_01875	FG04114.1	no	no	65.537	65.537	65.537	4.07e-60	6.9e-69
SMAC_01876	FG04104.1	no	no	83.333	83.333	83.333	0	0
SMAC_01877	FG04105.1	no	no	56.921	57.729	56.113	1.03e-115	1.03e-111
SMAC_01878	FG04106.1	no	no	25.652	25.652	25.652	3.23e-15	1.97e-15
SMAC_01879	FG04107.1	no	no	83.2695	82.743	83.796	2.7e-129	1.27e-102
SMAC_01880	FG04108.1	no	no	50.397	50.397	50.397	6.82e-82	6.89e-89
SMAC_01881	FG04109.1	no	no	61.6445	61.106	62.183	0	0
SMAC_01882	FG04103.1	no	no	69.693	69.693	69.693	0	0
SMAC_01883	FG04102.1	no	no	73.583	73.466	73.7	0	0
SMAC_01886	FG06890.1	no	no	60.34	60.34	60.34	0	0
SMAC_01888	FG05511.1	no	no	57.014	57.711	56.317	0	0
SMAC_01889	FG04098.1	no	no	45.1895	45.455	44.924	1.81e-109	2.39e-102
SMAC_01890	FG04101.1	no	no	68.41	68.41	68.41	0	0
SMAC_01891	FG06889.1	no	no	50.327	50.327	50.327	2.08e-45	1.07e-36
SMAC_01894	FG02576.1	no	no	23.121	23.121	23.121	4.48e-17	4.39e-17
SMAC_01895	FG02577.1	no	no	58.074	58.177	57.971	0	0
SMAC_01896	FG04117.1	no	no	74.352	74.352	74.352	0	0
SMAC_01897	FG04131.1	no	no	62.745	62.745	62.745	0	0
SMAC_01898	FG04137.1	no	no	79.389	79.389	79.389	3.56e-70	2.88e-70
SMAC_01899	FG04121.1	no	no	66.084	65.734	66.434	2.39e-176	0
SMAC_01900	FG04122.1	no	no	42.557	42.557	42.557	6.19e-119	5.71e-119
SMAC_01901	FG02584.1	no	no	60.681	60.681	60.681	1.8e-143	1.57e-143
SMAC_01902	FG04139.1	no	no	63.674	63.674	63.674	0	0
SMAC_01903	FG04140.1	no	no	57.808	57.808	57.808	4.16e-142	3.38e-142
SMAC_01904	FG04141.1	no	no	50.607	51.214	50	5e-134	2.37e-131
SMAC_01906	FG06729.1	no	no	68.789	68.058	69.52	0	0
SMAC_01907	FG06730.1	no	no	48.4875	50.602	46.373	1.21e-113	5.66e-115
SMAC_01908	FG06892.1	no	no	36.19	36.19	36.19	1.09e-63	1.31e-63
SMAC_01909	FG06893.1	no	no	91.156	91.156	91.156	1.89e-94	1.84e-94
SMAC_01910	FG06894.1	no	no	80.511	80.511	80.511	6.14e-178	5.11e-178
SMAC_01911	FG06895.1	no	no	72.842	72.842	72.842	0	0
SMAC_01913	FG06914.1	no	no	40.1115	40.032	40.191	1.71e-147	8.72e-148
SMAC_01915	FG06909.1	no	no	60.714	60.714	60.714	2.35e-70	1.97e-70
SMAC_01917	FG05427.1	no	no	46.606	43.557	49.655	2e-149	9.56e-141
SMAC_01918	FG05429.1	no	no	44.4445	44.856	44.033	2.34e-60	5.8e-59
SMAC_01922	FG05434.1	no	no	74.405	74.524	74.286	0	0
SMAC_01923	FG05435.1	no	no	28.244	28.244	28.244	9.01e-12	5.78e-12
SMAC_01924	FG05436.1	no	no	65.814	66.098	65.53	0	0
SMAC_01925	FG05437.1	no	no	44.67	44.67	44.67	0	0
SMAC_01926	FG06926.1	no	no	53.9665	54.071	53.862	0	0
SMAC_01928	FG06901.1	no	no	43.347	43.347	43.347	1.46e-134	1.21e-134
SMAC_01929	FG06900.1	no	no	62.991	62.991	62.991	0	0
SMAC_01930	FG06394.1	no	no	60.302	60.302	60.302	5.13e-86	4.33e-86
SMAC_01931	FG06897.1	no	no	41.8785	41.486	42.271	2.84e-63	2.07e-67
SMAC_01932	FG06896.1	no	no	55.3535	55.128	55.579	6.45e-164	7.99e-166
SMAC_01933	FG06918.1	no	no	47.8645	47.751	47.978	0	0
SMAC_01934	FG04129.1	no	no	38.298	37.589	39.007	4.97e-12	1.08e-14
SMAC_01935	FG04130.1	no	no	72.0515	72.26	71.843	0	0
SMAC_01936	FG05390.1	no	no	43.034	43.295	42.773	2.52e-142	6.97e-136
SMAC_01938	FG05389.1	no	no	56.0375	56.132	55.943	0	0
SMAC_01939	FG07305.1	no	no	59.8	59.75	59.85	1.35e-154	9.24e-145
SMAC_01940	FG07304.1	no	no	49.779	49.048	50.51	5e-58	6.03e-57
SMAC_01941	FG07220.1	no	no	58.75	70.833	46.667	6.94e-08	9.04e-09
SMAC_01943	FG06920.1	no	no	87.363	87.363	87.363	2.47e-115	2.13e-115
SMAC_01944	FG06922.1	no	no	79.63	79.63	79.63	2.6e-94	2.18e-94
SMAC_01945	FG06923.1	no	no	69.42	69.42	69.42	0	0
SMAC_01946	FG06905.1	no	no	62.575	60.215	64.935	6.93e-35	6.91e-28
SMAC_01947	FG06904.1	no	no	46.1535	46.182	46.125	1.97e-87	1.18e-79
SMAC_01948	FG06903.1	no	no	69.713	69.713	69.713	0	0
SMAC_01949	FG06709.1	no	no	48.4465	48.753	48.14	3.63e-120	5.27e-121
SMAC_01950	FG04151.1	no	no	53.099	53.099	53.099	2.35e-162	2.93e-169
SMAC_01952	FG04152.1	no	no	63.884	63.884	63.884	0	0
SMAC_01953	FG05554.1	no	no	70.161	70.161	70.161	0	0
SMAC_01955	FG05566.1	no	no	54.977	54.861	55.093	1.25e-142	9.46e-150
SMAC_01956	FG05565.1	no	no	69.2745	60.594	77.955	0	1.06e-178
SMAC_01957	FG05564.1	no	no	49.068	47.561	50.575	1.21e-21	1.08e-26
SMAC_01958	FG05563.1	no	no	41.582	40.446	42.718	2.67e-53	2.73e-58
SMAC_01959	FG05428.1	no	no	81.301	81.301	81.301	5.95e-141	5.48e-141
SMAC_01960	FG05562.1	no	no	44.117	43.671	44.563	8.84e-107	1.59e-110
SMAC_01961	FG05561.1	no	no	61.4345	60.471	62.398	3.06e-156	6.18e-155
SMAC_01962	FG05560.1	no	no	37.3395	46.479	28.2	2.12e-08	3.49e-44
SMAC_01963	FG05559.1	no	no	60.1775	59.89	60.465	1.29e-70	6.79e-68
SMAC_01964	FG05568.1	no	no	41.9625	42.301	41.624	1.87e-129	2.5e-119
SMAC_01965	FG05571.1	no	no	75.025	75.125	74.925	0	0
SMAC_01967	FG06908.1	no	no	75.172	75.172	75.172	6.91e-80	7.34e-80
SMAC_01968	FG06907.1	no	no	87.925	87.925	87.925	2.75e-175	2.34e-175
SMAC_01970	FG06906.1	no	no	29.6485	29.196	30.101	1.65e-44	1.08e-41
SMAC_01971	FG05393.1	no	no	87.2475	82.941	91.554	0	0
SMAC_01972	FG05396.1	no	no	59.1165	59.322	58.911	4.57e-135	1.13e-123
SMAC_01975	FG05395.1	no	no	48.822	48.953	48.691	8.68e-118	1.44e-112
SMAC_01976	FG05394.1	no	no	45.4685	44.884	46.053	1.37e-78	3.59e-80
SMAC_01977	FG06706.1	no	no	53.984	54	53.968	1.49e-137	3.37e-132
SMAC_01980	FG06707.1	no	no	48.387	48.387	48.387	3.8e-120	1.08e-121
SMAC_01981	FG06708.1	no	no	47.266	44	50.532	2.64e-47	1.24e-52
SMAC_01982	FG05590.1	no	no	40.4915	39.474	41.509	7.68e-158	3.29e-135
SMAC_01983	FG05752.1	no	no	30.645	30.645	30.645	1.91e-10	1.27e-10
SMAC_01987	FG06760.1	no	no	46.4915	46.667	46.316	2.25e-63	6.41e-61
SMAC_01988	FG06761.1	no	no	85.558	85.558	85.558	0	0
SMAC_01989	FG06762.1	no	no	73.699	73.792	73.606	0	0
SMAC_01990	FG02252.1	no	no	35.373	35.823	34.923	4.83e-93	2.87e-87
SMAC_01991	FG06758.1	no	no	48.9585	49.537	48.38	5.15e-141	3.54e-129
SMAC_01992	FG06757.1	no	no	79.348	79.348	79.348	2.73e-50	2.3e-50
SMAC_01993	FG06756.1	no	no	42.1925	42.12	42.265	2.69e-135	1.57e-142
SMAC_01994	FG06755.1	no	no	48.545	49.333	47.757	8.41e-115	2.11e-112
SMAC_01996	FG06759.1	no	no	65.237	65.412	65.062	0	0
SMAC_01999	FG06754.1	no	no	61.047	61.047	61.047	0	0
SMAC_02001	FG06774.1	no	no	61.288	56.846	65.73	2.25e-80	2.59e-75
SMAC_02002	FG06764.1	no	no	20.28	20.28	20.28	0.14	0.095
SMAC_02003	FG06763.1	no	no	37.0005	38.172	35.829	3.1e-08	1.61e-09
SMAC_02004	FG06702.1	no	no	69.6	69.6	69.6	1.88e-126	1.58e-126
SMAC_02005	FG06703.1	no	no	69.565	69.565	69.565	4.81e-66	3.78e-66
SMAC_02006	FG06704.1	no	no	69.173	69.173	69.173	5.68e-51	2.1e-59
SMAC_02008	FG06705.1	no	no	69.121	68.75	69.492	4.71e-128	5.93e-128
SMAC_02009	FG01684.1	no	no	41.5065	41.509	41.504	0	0
SMAC_02010	FG06770.1	no	no	47.944	45	50.888	1.47e-51	8.56e-44
SMAC_02011	FG06769.1	no	no	55.446	55.446	55.446	0	0
SMAC_02012	FG06768.1	no	no	46.601	49.724	43.478	1.08e-47	7.67e-64
SMAC_02015	FG06766.1	no	no	29.654	28.182	31.126	4.44e-31	2.42e-37
SMAC_02019	FG06504.1	no	no	34.444	34.444	34.444	0	0
SMAC_02020	FG06503.1	no	no	61.2785	61.637	60.92	0	0
SMAC_02021	FG11249.1	no	no	49.5635	49.49	49.637	1.3e-134	7.31e-139
SMAC_02035	FG00207.1	no	no	31.373	31.373	31.373	0.19	0.11
SMAC_02037	FG02714.1	no	no	73.197	72.71	73.684	0	0
SMAC_02038	FG02718.1	no	no	50	50	50	2.56e-96	6.05e-91
SMAC_02039	FG02717.1	no	no	74.7515	75	74.503	0	0
SMAC_02040	FG02719.1	no	no	89.101	85.345	92.857	1.79e-66	4.22e-59
SMAC_02041	FG02720.1	no	no	55.115	54.293	55.937	7.09e-148	1.61e-151
SMAC_02045	FG02713.1	no	no	42.2705	42.512	42.029	8.62e-16	1.26e-24
SMAC_02046	FG02712.1	no	no	73.3765	72.727	74.026	1.3e-65	9.65e-71
SMAC_02047	FG02710.1	no	no	40.147	40.488	39.806	2.57e-78	5.7e-68
SMAC_02048	FG02708.1	no	no	48.8245	30.408	67.241	1.91e-28	1.62e-15
SMAC_02049	FG02707.1	no	no	51.149	51.149	51.149	6.03e-49	4.12e-49
SMAC_02051	FG07300.1	no	no	49.704	49.704	49.704	3.26e-96	3.91e-96
SMAC_02053	FG05961.1	no	no	38.776	38.776	38.776	1.56e-05	4.19e-06
SMAC_02057	FG11456.1	no	no	48.742	48.742	48.742	1.89e-86	2.33e-86
SMAC_02058	FG02706.1	no	no	59.329	59.748	58.91	0	0
SMAC_02059	FG02705.1	no	no	40.0635	39.568	40.559	1.74e-24	1.09e-26
SMAC_02060	FG11257.1	no	no	31.933	31.933	31.933	1.7e-42	1.36e-42
SMAC_02066	FG05790.1	no	no	33.198	33.198	33.198	9.86e-34	7.49e-34
SMAC_02068	FG01741.1	no	no	47.097	47.097	47.097	0	0
SMAC_02073	FG10430.1	no	no	31.111	31.852	30.37	3.51e-34	1.23e-30
SMAC_02076	FG02716.1	no	no	59.7915	59.917	59.666	0	0
SMAC_02077	FG02726.1	no	no	41.569	41.569	41.569	6.3e-51	2.62e-55
SMAC_02079	FG02728.1	no	no	33.147	33.147	33.147	3.42e-82	2.83e-75
SMAC_02080	FG02729.1	no	no	73.716	73.716	73.716	0	0
SMAC_02082	FG01524.1	no	no	25.0735	25.319	24.828	3.05e-20	6.76e-18
SMAC_02087	FG02403.1	no	no	59.322	59.322	59.322	9.51e-49	7.67e-49
SMAC_02089	FG05279.1	no	no	31.974	30.769	33.179	8.38e-75	5.41e-66
SMAC_02090	FG04426.1	no	no	52.273	52.273	52.273	0	0
SMAC_02093	FG04153.1	no	no	50.2335	50.467	50	4.92e-34	3.88e-33
SMAC_02094	FG02190.1	no	no	34.343	34.343	34.343	3.18e-05	2.07e-05
SMAC_02097	FG11475.1	no	no	73.856	73.856	73.856	0	0
SMAC_02101	FG06477.1	no	no	46.452	46.452	46.452	4.47e-46	3.51e-46
SMAC_02102	FG02590.1	no	no	54.9485	54.639	55.258	2.82e-167	6.66e-174
SMAC_02103	FG02587.1	no	no	26.7715	27.072	26.471	2.81e-06	1.58e-06
SMAC_02105	FG02588.1	no	no	87.412	87.681	87.143	7.59e-88	5.53e-89
SMAC_02107	FG02543.1	no	no	56.8	56.8	56.8	2.96e-80	2.45e-80
SMAC_02108	FG02542.1	no	no	82.114	82.114	82.114	9.06e-135	2.21e-134
SMAC_02109	FG02541.1	no	no	92.143	92.143	92.143	8.94e-89	1.42e-88
SMAC_02110	FG02544.1	no	no	74.5775	73.645	75.51	0	0
SMAC_02111	FG02536.1	no	no	91.351	91.351	91.351	0	0
SMAC_02112	FG02538.1	no	no	73.196	74.227	72.165	4.3e-88	1.81e-72
SMAC_02113	FG02539.1	no	no	50.594	50.594	50.594	8.04e-146	6.86e-146
SMAC_02114	FG02540.1	no	no	58.883	58.865	58.901	0	0
SMAC_02115	FG02545.1	no	no	46.0305	44.355	47.706	2.17e-30	2.05e-29
SMAC_02116	FG04132.1	no	no	86.3625	88.514	84.211	0	0
SMAC_02117	FG04134.1	no	no	49.769	50	49.538	6.89e-70	9.58e-74
SMAC_02119	FG04120.1	no	no	65.9175	67.041	64.794	1.14e-118	6.61e-115
SMAC_02120	FG04119.1	no	no	77.147	75.904	78.39	6.71e-137	6.12e-134
SMAC_02121	FG04138.1	no	no	33.906	33.906	33.906	5.09e-35	3.59e-35
SMAC_02123	FG04128.1	no	no	62.62	62.62	62.62	0	0
SMAC_02124	FG04123.1	no	no	61.2715	61.197	61.346	0	0
SMAC_02125	FG04124.1	no	no	59.191	59.191	59.191	2.93e-107	3.47e-107
SMAC_02126	FG04125.1	no	no	74.317	74.317	74.317	1.74e-99	1.45e-99
SMAC_02127	FG04126.1	no	no	73.22	73.22	73.22	7.24e-164	6.04e-164
SMAC_02128	FG04127.1	no	no	62.963	62.779	63.147	0	0
SMAC_02130	FG04148.1	no	no	35.354	35.354	35.354	8.04e-16	5.88e-16
SMAC_02131	FG04149.1	no	no	78.448	78.448	78.448	3.14e-62	2.5e-62
SMAC_02132	FG04150.1	no	no	45.36	47.929	42.791	1.17e-46	3.24e-42
SMAC_02133	FG05593.1	no	no	68.714	68.714	68.714	0	0
SMAC_02134	FG09082.1	no	no	54.118	54.118	54.118	0	0
SMAC_02136	FG05513.1	no	no	53.3345	53.608	53.061	2.46e-19	9.55e-20
SMAC_02137	FG05512.1	no	no	44.1585	44.561	43.756	0	0
SMAC_02139	FG05585.1	no	no	55.5925	56.871	54.314	0	0
SMAC_02140	FG05424.1	no	no	48.234	48.234	48.234	0	0
SMAC_02141	FG05423.1	no	no	68.2795	68.732	67.827	0	0
SMAC_02142	FG05422.1	no	no	56.5075	51.944	61.071	1.59e-62	0
SMAC_02143	FG05584.1	no	no	36.7245	37.984	35.465	8.99e-85	4.04e-80
SMAC_02144	FG05421.1	no	no	69.493	69.615	69.371	0	0
SMAC_02145	FG05420.1	no	no	33.6745	33.907	33.442	2.55e-103	9.96e-104
SMAC_02146	FG05418.1	no	no	74.956	75.205	74.707	0	0
SMAC_02150	FG05416.1	no	no	23.618	23.618	23.618	0.008	0.004
SMAC_02151	FG05415.1	no	no	34.372	34.261	34.483	3.51e-62	8.62e-64
SMAC_02152	FG05419.1	no	no	41.311	42.173	40.449	5.07e-54	4.51e-54
SMAC_02154	FG05506.1	no	no	66.9315	64.987	68.876	1.19e-156	2e-154
SMAC_02155	FG05406.1	no	no	63.8925	64.859	62.926	0	0
SMAC_02156	FG05407.1	no	no	40.1825	40.072	40.293	4.62e-43	2.53e-40
SMAC_02157	FG05408.1	no	no	33.7795	34.316	33.243	6.92e-61	4.68e-58
SMAC_02159	FG05413.1	no	no	56.545	56.545	56.545	5.14e-145	4.32e-145
SMAC_02160	FG05412.1	no	no	36.299	35.912	36.686	1.13e-18	8.89e-19
SMAC_02161	FG05409.1	no	no	79.854	79.854	79.854	0	0
SMAC_02162	FG05410.1	no	no	42.4075	42.529	42.286	3.13e-38	9.62e-39
SMAC_02163	FG05411.1	no	no	40.3225	40.248	40.397	1.27e-169	1.59e-158
SMAC_02164	FG05507.1	no	no	64.5105	64.685	64.336	0	0
SMAC_02165	FG05496.1	no	no	50.973	50.973	50.973	5.74e-86	1.04e-80
SMAC_02166	FG05498.1	no	no	69.626	69.167	70.085	1.29e-47	2.86e-45
SMAC_02169	FG05499.1	no	no	64.4755	64.694	64.257	0	0
SMAC_02171	FG05502.1	no	no	53.882	53.532	54.232	1.42e-161	8.3e-175
SMAC_02172	FG05501.1	no	no	86.076	86.076	86.076	4.76e-138	8.72e-146
SMAC_02174	FG06192.1	no	no	37.99	38.202	37.778	9.1e-12	3.55e-11
SMAC_02176	FG10556.1	no	no	24.933	24.933	24.933	1.46e-54	2.93e-53
SMAC_02178	FG05392.1	no	no	33.6675	33.811	33.524	1.13e-55	2.08e-55
SMAC_02179	FG07301.1	no	no	38.6245	40.336	36.913	5.36e-22	3.84e-22
SMAC_02180	FG07303.1	no	no	71.118	71.118	71.118	1.65e-172	1.45e-172
SMAC_02181	FG07302.1	no	no	67.519	67.519	67.519	0	0
SMAC_02182	FG07296.1	no	no	72.312	71.667	72.957	0	0
SMAC_02183	FG07295.1	no	no	69.6225	70	69.245	0	0
SMAC_02185	FG07816.1	no	no	30.479	30.479	30.479	1.04e-28	3.58e-29
SMAC_02186	FG07298.1	no	no	50.0265	50.943	49.11	5.63e-48	4.41e-58
SMAC_02188	FG07299.1	no	no	49.2255	48.724	49.727	1.89e-113	1.12e-108
SMAC_02190	FG07294.1	no	no	40.565	40.476	40.654	4.32e-163	8.28e-160
SMAC_02192	FG07290.1	no	no	57.048	57.561	56.535	0	0
SMAC_02193	FG07291.1	no	no	93.077	93.077	93.077	4.16e-88	3.53e-88
SMAC_02194	FG07292.1	no	no	88.55	88.55	88.55	6.26e-83	4.7e-83
SMAC_02195	FG07293.1	no	no	77.289	76.147	78.431	2.73e-49	3.28e-48
SMAC_02200	FG07278.1	no	no	51.314	51.876	50.752	0	0
SMAC_02202	FG07283.1	no	no	65.49	65.49	65.49	0	0
SMAC_02203	FG07282.1	no	no	80.899	80.899	80.899	2.42e-147	2.67e-147
SMAC_02204	FG07281.1	no	no	66.279	66.279	66.279	1.82e-35	1.89e-29
SMAC_02205	FG07280.1	no	no	67.6085	68.166	67.051	0	0
SMAC_02206	FG05451.1	no	no	69.121	67.117	71.125	0	0
SMAC_02207	FG05452.1	no	no	45.7665	45.718	45.815	0	0
SMAC_02208	FG07289.1	no	no	50.93	50.93	50.93	1.26e-132	2.62e-132
SMAC_02209	FG07288.1	no	no	71.053	71.053	71.053	2.48e-99	2.2e-99
SMAC_02210	FG11295.1	no	no	42.5	42.5	42.5	6.97e-55	5.18e-55
SMAC_02211	FG07279.1	no	no	45.6465	45.474	45.819	0	0
SMAC_02212	FG07285.1	no	no	46.2365	45.059	47.414	3e-49	2.27e-48
SMAC_02213	FG07286.1	no	no	25.723	25.723	25.723	5.5e-22	5.58e-24
SMAC_02214	FG07287.1	no	no	85.5055	87.5	83.511	0	0
SMAC_02215	FG02520.1	no	no	66.038	66.038	66.038	2.62e-47	8.78e-47
SMAC_02216	FG05447.1	no	no	78.974	78.974	78.974	5.46e-111	4.62e-111
SMAC_02217	FG05449.1	no	no	65.12	65.625	64.615	2.43e-23	3.07e-24
SMAC_02218	FG08865.1	no	no	56	56	56	0	0
SMAC_02219	FG05473.1	no	no	45.634	45.946	45.322	1.54e-139	1.27e-134
SMAC_02220	FG06639.1	no	no	24.425	24.425	24.425	3.25e-13	4.33e-14
SMAC_02221	FG06640.1	no	no	83.673	83.673	83.673	7.81e-88	8.16e-88
SMAC_02222	FG06641.1	no	no	53.3455	46.165	60.526	1.93e-172	7.16e-163
SMAC_02223	FG09085.1	no	no	57.603	57.603	57.603	0	0
SMAC_02224	FG05504.1	no	no	39.736	40	39.472	0	0
SMAC_02226	FG05505.1	no	no	57.018	57.018	57.018	3.31e-89	3.08e-89
SMAC_02227	FG07311.1	no	no	68.56	68.64	68.48	0	0
SMAC_02229	FG05541.1	no	no	69.868	69.868	69.868	0	0
SMAC_02230	FG05542.1	no	no	48.478	48.665	48.291	0	0
SMAC_02231	FG05543.1	no	no	64.368	64.368	64.368	3.7e-37	3.09e-37
SMAC_02232	FG05544.1	no	no	51.138	51.469	50.807	0	0
SMAC_02233	FG04217.1	no	no	56.2	56.2	56.2	0	0
SMAC_02234	FG05546.1	no	no	71.663	71.663	71.663	0	0
SMAC_02235	FG05545.1	no	no	47.8735	48.297	47.45	0	0
SMAC_02236	FG05841.1	no	no	45.455	45.455	45.455	0.000269	0.00019
SMAC_02237	FG05547.1	no	no	57.512	57.66	57.364	0	0
SMAC_02238	FG11137.1	no	no	45.455	45.455	45.455	3.72e-91	3.55e-91
SMAC_02240	FG05540.1	no	no	39.357	39.357	39.357	2.31e-49	1.94e-49
SMAC_02242	FG05539.1	no	no	34.719	35.179	34.259	3.93e-26	6.47e-37
SMAC_02243	FG05405.1	no	no	58.9665	58.824	59.109	0	0
SMAC_02244	FG05404.1	no	no	60.912	60.853	60.971	0	0
SMAC_02245	FG05403.1	no	no	66.61	66.61	66.61	0	0
SMAC_02246	FG05402.1	no	no	35.681	35.531	35.831	7.6e-90	2.9e-92
SMAC_02247	FG05531.1	no	no	57.5755	46.875	68.276	2.7e-112	1.04e-61
SMAC_02248	FG02506.1	no	no	65.912	65.912	65.912	0	0
SMAC_02249	FG06676.1	no	no	34.159	31.698	36.62	4.01e-10	7.31e-08
SMAC_02250	FG06682.1	no	no	43.925	43.925	43.925	3.73e-26	3.91e-26
SMAC_02251	FG06681.1	no	no	63	63	63	1.25e-134	1.01e-134
SMAC_02252	FG06680.1	no	no	70.0715	69.892	70.251	0	0
SMAC_02253	FG06679.1	no	no	51.9345	45.283	58.586	3.27e-68	4.25e-67
SMAC_02254	FG06678.1	no	no	63.9485	63.387	64.51	0	0
SMAC_02255	FG06644.1	no	no	60.425	60.704	60.146	0	0
SMAC_02256	FG06642.1	no	no	66.554	66.554	66.554	1.74e-140	4.55e-128
SMAC_02257	FG06643.1	no	no	50.9115	51.052	50.771	0	0
SMAC_02259	FG05440.1	no	no	40.566	40.566	40.566	1.02e-44	1.4e-45
SMAC_02260	FG02530.1	no	no	50.19	50.19	50.19	1.64e-77	1.89e-75
SMAC_02261	FG02529.1	no	no	45.8845	46.608	45.161	1e-145	3.64e-147
SMAC_02262	FG02528.1	no	no	77.215	77.215	77.215	0	0
SMAC_02263	FG02527.1	no	no	56.752	56.732	56.772	0	0
SMAC_02264	FG07259.1	no	no	49.246	49.246	49.246	3.58e-52	3.65e-52
SMAC_02265	FG07264.1	no	no	61.702	61.702	61.702	0	0
SMAC_02266	FG02531.1	no	no	48.224	47.112	49.336	0	0
SMAC_02268	FG02533.1	no	no	48.5495	52.439	44.66	1.03e-57	1.03e-65
SMAC_02269	FG02534.1	no	no	39.744	39.744	39.744	2.61e-22	8.44e-23
SMAC_02270	FG05442.1	no	no	48.5755	48.459	48.692	0	0
SMAC_02271	FG07263.1	no	no	50.195	50.195	50.195	1.1e-168	7.93e-169
SMAC_02272	FG07312.1	no	no	56.5405	56.462	56.619	0	0
SMAC_02273	FG07313.1	no	no	74.088	74.088	74.088	3.93e-150	3.59e-150
SMAC_02274	FG07309.1	no	no	40.19	40.816	39.564	1.77e-51	9.17e-46
SMAC_02276	FG02599.1	no	no	70.769	70.326	71.212	9.42e-172	1.67e-171
SMAC_02277	FG02600.1	no	no	66.423	66.423	66.423	4e-65	4.56e-65
SMAC_02278	FG02601.1	no	no	78	78	78	1.54e-142	1.03e-142
SMAC_02280	FG02516.1	no	no	50.7875	49.606	51.969	2.24e-27	7.1e-29
SMAC_02281	FG02515.1	no	no	33.9335	33.592	34.275	7.06e-69	5.96e-77
SMAC_02283	FG07270.1	no	no	36.095	36.095	36.095	1.61e-57	5.66e-53
SMAC_02284	FG07269.1	no	no	54.098	54.098	54.098	4.2e-46	9.2e-46
SMAC_02285	FG02594.1	no	no	65.554	65.554	65.554	0	0
SMAC_02286	FG02593.1	no	no	55.649	55.649	55.649	1.26e-81	2.44e-81
SMAC_02288	FG00965.1	no	no	32.192	32.192	32.192	1.41e-38	1.26e-38
SMAC_02289	FG10563.1	no	no	37.074	37.216	36.932	3.73e-69	1.37e-63
SMAC_02290	FG09119.1	no	no	29.077	29.677	28.477	1.11e-59	1.27e-56
SMAC_02291	FG09118.1	no	no	35.1825	34.948	35.417	3.51e-179	1.13e-178
SMAC_02292	FG07277.1	no	no	73.773	73.773	73.773	0	0
SMAC_02293	FG07274.1	no	no	78.151	78.151	78.151	0	0
SMAC_02294	FG07275.1	no	no	49.794	49.794	49.794	3.4e-81	1.06e-79
SMAC_02295	FG02518.1	no	no	78.0025	77.368	78.637	0	0
SMAC_02296	FG06659.1	no	no	64.008	64.008	64.008	0	0
SMAC_02300	FG04337.1	no	no	60.5615	60.754	60.369	0	0
SMAC_02301	FG04338.1	no	no	42.503	44.762	40.244	5.49e-11	7.38e-07
SMAC_02302	FG04339.1	no	no	47.5375	47.619	47.456	0	0
SMAC_02305	FG10740.1	no	no	98.291	98.291	98.291	3.49e-81	4.86e-81
SMAC_02306	FG10739.1	no	no	69.976	69.976	69.976	0	0
SMAC_02307	FG10738.1	no	no	82.89	80.337	85.443	0	0
SMAC_02308	FG10735.1	no	no	46.809	46.809	46.809	8.89e-22	7.51e-22
SMAC_02309	FG10736.1	no	no	32.27	32.27	32.27	5.92e-102	2.19e-105
SMAC_02310	FG10737.1	no	no	77.953	77.953	77.953	6.16e-148	4.86e-148
SMAC_02311	FG10734.1	no	no	61.005	59.809	62.201	1.4e-71	5.71e-76
SMAC_02312	FG10733.1	no	no	94.483	94.483	94.483	8.41e-97	7.13e-97
SMAC_02313	FG10732.1	no	no	79.153	78.229	80.077	1.22e-149	3e-147
SMAC_02316	FG04353.1	no	no	50	50	50	1.93e-17	1.69e-17
SMAC_02319	FG04355.1	no	no	64.22	64.22	64.22	4.16e-98	1.96e-97
SMAC_02320	FG04356.1	no	no	59.5865	60.443	58.73	0	0
SMAC_02321	FG04357.1	no	no	24.6155	24.958	24.273	2.15e-21	6.24e-21
SMAC_02323	FG04352.1	no	no	49.664	49.664	49.664	7.56e-79	3.12e-85
SMAC_02324	FG04351.1	no	no	63.276	63.429	63.123	0	0
SMAC_02325	FG04358.1	no	no	41.774	41.774	41.774	1.76e-137	9.28e-134
SMAC_02326	FG10730.1	no	no	58.696	58.696	58.696	1.02e-163	1.49e-171
SMAC_02329	FG10727.1	no	no	56.115	56.115	56.115	9.03e-90	9.17e-90
SMAC_02332	FG03828.1	no	no	36.937	36.937	36.937	2.72e-10	3.05e-11
SMAC_02333	FG10862.1	no	no	41.242	41.045	41.439	3.24e-86	1.22e-78
SMAC_02334	FG06241.1	no	no	45.4505	45.146	45.755	5.37e-44	9.52e-53
SMAC_02335	FG06242.1	no	no	49.8385	51.422	48.255	0	0
SMAC_02336	FG06244.1	no	no	34.1525	34.47	33.835	1.47e-37	1.16e-36
SMAC_02337	FG06246.1	no	no	87.616	88.683	86.549	0	0
SMAC_02339	FG01446.1	no	no	66.055	66.055	66.055	0	0
SMAC_02340	FG00306.1	no	no	85.849	85.849	85.849	0	0
SMAC_02341	FG00307.1	no	no	35.645	30.02	41.27	5.57e-14	1.61e-07
SMAC_02342	FG00828.1	no	no	61.379	61.379	61.379	2.56e-122	5.33e-122
SMAC_02343	FG00827.1	no	no	46.1125	46.085	46.14	2.5e-139	2.92e-148
SMAC_02344	FG10875.1	no	no	50.9495	49.451	52.448	4.55e-36	3.33e-32
SMAC_02347	FG00300.1	no	no	64.693	65.351	64.035	4.37e-97	5.36e-91
SMAC_02348	FG00840.1	no	no	67.279	67.279	67.279	0	0
SMAC_02350	FG01557.1	no	no	28.596	28.897	28.295	1.71e-64	1.45e-57
SMAC_02352	FG01381.1	no	no	71.55	73.333	69.767	1.66e-35	2.04e-38
SMAC_02353	FG10756.1	no	no	55.335	55.335	55.335	0	0
SMAC_02354	FG10757.1	no	no	80.3135	80.261	80.366	0	0
SMAC_02355	FG10760.1	no	no	42.2585	44.444	40.073	3.55e-124	0
SMAC_02356	FG10758.1	no	no	46.054	46.429	45.679	1.26e-19	3.95e-18
SMAC_02358	FG04295.1	no	no	85.024	83.097	86.951	0	0
SMAC_02359	FG04293.1	no	no	53.38	48.551	58.209	5.73e-72	2.48e-70
SMAC_02360	FG04291.1	no	no	63.1	63.042	63.158	0	0
SMAC_02361	FG04292.1	no	no	61.46	61.556	61.364	0	0
SMAC_02363	FG04290.1	no	no	94.444	94.444	94.444	4.94e-93	4.43e-93
SMAC_02364	FG05491.1	no	no	100	100	100	3.69e-67	3.12e-67
SMAC_02365	FG02978.1	no	no	62.205	62.205	62.205	0	0
SMAC_02366	FG04287.1	no	no	69.637	69.637	69.637	0	0
SMAC_02367	FG04288.1	no	no	40.411	40.582	40.24	2.06e-87	4.83e-90
SMAC_02370	FG10716.1	no	no	66.639	66.124	67.154	0	0
SMAC_02371	FG10717.1	no	no	52.991	48.839	57.143	0	0
SMAC_02372	FG06274.1	no	no	49.4235	46.458	52.389	0	0
SMAC_02373	FG06273.1	no	no	41.958	41.958	41.958	1.89e-32	1.88e-30
SMAC_02374	FG06271.1	no	no	26.394	26.394	26.394	8.56e-22	7.44e-22
SMAC_02375	FG01535.1	no	no	74.529	74.864	74.194	0	0
SMAC_02376	FG01534.1	no	no	72.727	72.727	72.727	6.53e-140	1.07e-137
SMAC_02377	FG01533.1	no	no	51.917	51.756	52.078	0	0
SMAC_02378	FG01416.1	no	no	47.136	49.091	45.181	2.38e-31	1.68e-25
SMAC_02379	FG01417.1	no	no	83.073	83.073	83.073	0	0
SMAC_02380	FG01418.1	no	no	36.029	36.029	36.029	1.44e-20	3.52e-24
SMAC_02381	FG01419.1	no	no	60.204	60.204	60.204	0	0
SMAC_02382	FG01415.1	no	no	48.6465	46.614	50.679	8.28e-64	1e-63
SMAC_02383	FG01420.1	no	no	44.3815	44.039	44.724	0	0
SMAC_02384	FG10846.1	no	no	78.744	78.744	78.744	1.19e-120	5.08e-120
SMAC_02385	FG10720.1	no	no	59.985	59.985	59.985	0	0
SMAC_02386	FG06284.1	no	no	65.654	65.992	65.316	0	0
SMAC_02387	FG10719.1	no	no	60.369	60.615	60.123	2.6e-132	7.2e-126
SMAC_02388	FG06282.1	no	no	79.3105	79.624	78.997	1.18e-174	9.87e-162
SMAC_02389	FG06281.1	no	no	67.1745	67.313	67.036	1.89e-177	1.27e-174
SMAC_02390	FG06280.1	no	no	48.104	48.104	48.104	0	0
SMAC_02391	FG10718.1	no	no	51.544	51.607	51.481	0	0
SMAC_02392	FG06275.1	no	no	64.076	64.516	63.636	7.6e-05	8.23e-08
SMAC_02394	FG06276.1	no	no	49.697	49.697	49.697	1.1e-33	5.22e-38
SMAC_02395	FG06277.1	no	no	58.607	58.607	58.607	2.5e-101	1.78e-101
SMAC_02396	FG01553.1	no	no	66.8645	66.469	67.26	0	0
SMAC_02397	FG10848.1	no	no	61.167	61.167	61.167	0	0
SMAC_02398	FG01426.1	no	no	34.788	34.913	34.663	4.46e-64	2e-57
SMAC_02399	FG01425.1	no	no	84.615	84.615	84.615	0	0
SMAC_02400	FG01421.1	no	no	81.1595	79.811	82.508	6.95e-171	3.97e-170
SMAC_02401	FG01422.1	no	no	87.234	87.234	87.234	0	0
SMAC_02402	FG01424.1	no	no	44.199	46.346	42.052	1.28e-95	3.06e-78
SMAC_02403	FG04387.1	no	no	49.6835	46.266	53.101	9.23e-122	4.15e-69
SMAC_02405	FG04388.1	no	no	31.3015	33.99	28.613	6.64e-32	7.91e-37
SMAC_02406	FG04390.1	no	no	49.8285	49.315	50.342	1.48e-72	1.58e-73
SMAC_02407	FG04391.1	no	no	68.889	68.889	68.889	2.29e-15	3.56e-15
SMAC_02408	FG01430.1	no	no	71.355	71.355	71.355	0	0
SMAC_02409	FG01429.1	no	no	59.6845	61.302	58.067	0	0
SMAC_02410	FG00321.1	no	no	38.617	38.617	38.617	4.32e-68	3.17e-68
SMAC_02411	FG00320.1	no	no	72.564	72.564	72.564	0	0
SMAC_02412	FG00319.1	no	no	50.3365	48.75	51.923	8.38e-64	2.74e-60
SMAC_02413	FG00318.1	no	no	57.5075	57.643	57.372	2.18e-96	2.56e-95
SMAC_02414	FG00317.1	no	no	71.488	71.488	71.488	8.27e-125	4.02e-129
SMAC_02415	FG00316.1	no	no	40.434	40.561	40.307	7.68e-105	2.04e-97
SMAC_02416	FG00315.1	no	no	46.281	47.107	45.455	2.78e-23	3.25e-25
SMAC_02417	FG00314.1	no	no	32.7105	33.178	32.243	6.27e-34	5.75e-34
SMAC_02418	FG01442.1	no	no	36.5145	36.737	36.292	6.4e-98	2.08e-163
SMAC_02419	FG07860.1	no	no	61.399	61.06	61.738	0	0
SMAC_02421	FG01445.1	no	no	65.9705	65.997	65.944	0	0
SMAC_02422	FG01441.1	no	no	28.4485	28.261	28.636	1.28e-08	1.28e-06
SMAC_02424	FG01440.1	no	no	54.791	55.16	54.422	8.18e-107	2.5e-107
SMAC_02425	FG01439.1	no	no	38.8785	38.836	38.921	0	0
SMAC_02426	FG01438.1	no	no	57.954	53.247	62.661	4.5e-84	3.52e-92
SMAC_02427	FG01437.1	no	no	48.3345	48.02	48.649	4.43e-55	6.92e-52
SMAC_02428	FG01436.1	no	no	52.021	53.409	50.633	2.85e-08	4.56e-07
SMAC_02429	FG01435.1	no	no	64.266	64.286	64.246	5.8e-74	7.05e-72
SMAC_02430	FG01434.1	no	no	35.2485	35.322	35.175	5.94e-31	8.01e-39
SMAC_02431	FG01433.1	no	no	86.3325	86.241	86.424	0	0
SMAC_02432	FG01432.1	no	no	60.2315	60.489	59.974	0	0
SMAC_02433	FG00635.1	no	no	48.1345	50	46.269	8.56e-40	2.94e-34
SMAC_02434	FG01473.1	no	no	69.423	69.423	69.423	0	0
SMAC_02435	FG00641.1	no	no	61.1775	61.417	60.938	7.91e-44	9.42e-44
SMAC_02436	FG00640.1	no	no	47.753	48.315	47.191	1.38e-21	1.26e-19
SMAC_02437	FG06012.1	no	no	84.669	84.669	84.669	0	0
SMAC_02438	FG06240.1	no	no	50.633	50.633	50.633	5.91e-101	4.73e-101
SMAC_02439	FG05197.1	no	no	66.364	66.364	66.364	0	0
SMAC_02440	FG10857.1	no	no	56.395	57.328	55.462	1.13e-78	3.06e-78
SMAC_02441	FG10856.1	no	no	93.394	93.394	93.394	0	0
SMAC_02442	FG10855.1	no	no	66.753	66.753	66.753	0	0
SMAC_02443	FG10859.1	no	no	49.538	49.538	49.538	1.38e-180	1.08e-180
SMAC_02444	FG10761.1	no	no	45.394	38.889	51.899	2.04e-10	8.85e-15
SMAC_02445	FG05203.1	no	no	63.158	62.939	63.377	0	0
SMAC_02446	FG05202.1	no	no	52.577	52.577	52.577	2.12e-27	3.01e-27
SMAC_02447	FG05201.1	no	no	37.821	37.821	37.821	7.42e-58	6.06e-58
SMAC_02448	FG05200.1	no	no	53.7865	53.727	53.846	5.64e-101	2.53e-104
SMAC_02450	FG05198.1	no	no	81.472	81.472	81.472	0	0
SMAC_02451	FG05204.1	no	no	32.895	32.895	32.895	1.73e-33	1.96e-31
SMAC_02452	FG05205.1	no	no	64.0095	64.098	63.921	0	0
SMAC_02453	FG00299.1	no	no	75.882	75.882	75.882	0	0
SMAC_02454	FG07531.1	no	no	33.132	32.673	33.591	3.4e-32	5.8e-25
SMAC_02455	FG00844.1	no	no	50.604	50.395	50.813	5.97e-133	2.4e-138
SMAC_02456	FG00843.1	no	no	77.807	77.807	77.807	0	0
SMAC_02457	FG00842.1	no	no	55.405	55.405	55.405	1.11e-60	1.05e-60
SMAC_02458	FG00845.1	no	no	94.581	94.581	94.581	5.12e-132	7.52e-132
SMAC_02460	FG00846.1	no	no	57.804	57.742	57.866	0	0
SMAC_02461	FG00654.1	no	no	65.896	66.023	65.769	1.07e-112	2.15e-112
SMAC_02462	FG00653.1	no	no	31.3475	29.362	33.333	2.51e-28	5.81e-26
SMAC_02464	FG00651.1	no	no	56.36	54.594	58.126	0	0
SMAC_02465	FG10836.1	no	no	46.8985	47.414	46.383	8.84e-42	1.21e-39
SMAC_02466	FG10837.1	no	no	50.882	50.97	50.794	0	0
SMAC_02467	FG10838.1	no	no	54.639	54.639	54.639	2.87e-34	1.43e-34
SMAC_02468	FG10839.1	no	no	45.8695	47.368	44.371	1.34e-38	2.16e-39
SMAC_02469	FG10840.1	no	no	63.011	63.011	63.011	0	0
SMAC_02470	FG05206.1	no	no	56.362	56.522	56.202	5.67e-96	1.16e-96
SMAC_02472	FG10833.1	no	no	50.938	46.043	55.833	9.43e-22	1.17e-29
SMAC_02473	FG10832.1	no	no	71.489	71.489	71.489	1.42e-96	1.84e-99
SMAC_02474	FG10831.1	no	no	67.5075	65.385	69.63	6.46e-67	1.89e-64
SMAC_02477	FG10830.1	no	no	57.8605	56.332	59.389	6.51e-64	1.47e-74
SMAC_02479	FG10829.1	no	no	74.583	74.444	74.722	8.77e-179	0
SMAC_02480	FG04379.1	no	no	32.2605	31.188	33.333	4.49e-22	1.47e-27
SMAC_02481	FG04382.1	no	no	76.3755	76.206	76.545	0	0
SMAC_02482	FG04383.1	no	no	46.154	46.154	46.154	2.54e-19	8.59e-20
SMAC_02483	FG00648.1	no	no	72.555	74.026	71.084	1.32e-31	3.22e-31
SMAC_02484	FG00649.1	no	no	43.41	42.964	43.856	5.4e-114	2.53e-109
SMAC_02487	FG10876.1	no	no	71.1315	71.711	70.552	8.98e-66	1.87e-70
SMAC_02488	FG00826.1	no	no	49.1745	52.874	45.475	1.17e-45	1.64e-108
SMAC_02489	FG10879.1	no	no	60.75	61.24	60.26	1.77e-143	2.33e-142
SMAC_02490	FG10880.1	no	no	41.3395	39.759	42.92	1.15e-50	3.86e-50
SMAC_02491	FG10881.1	no	no	80.952	80.952	80.952	2.98e-61	2.54e-61
SMAC_02492	FG10882.1	no	no	35.484	35.595	35.373	9.04e-149	2.28e-144
SMAC_02493	FG10828.1	no	no	66.762	66.667	66.857	1.67e-172	1.99e-165
SMAC_02495	FG06004.1	no	no	74.032	74.296	73.768	0	0
SMAC_02496	FG05992.1	no	no	54.464	54.464	54.464	2.68e-79	2.28e-72
SMAC_02498	FG05993.1	no	no	73.921	73.955	73.887	0	0
SMAC_02499	FG05994.1	no	no	53.2825	53.244	53.321	3.53e-163	1.05e-157
SMAC_02501	FG05995.1	no	no	46.446	47.5	45.392	4.47e-51	3.63e-41
SMAC_02502	FG10894.1	no	no	79.447	79.447	79.447	0	0
SMAC_02504	FG10893.1	no	no	71.396	71.396	71.396	0	0
SMAC_02505	FG01552.1	no	no	75.2825	74.672	75.893	4.89e-122	3.81e-115
SMAC_02506	FG05996.1	no	no	60.966	60.601	61.331	0	0
SMAC_02507	FG05997.1	no	no	83.236	83.236	83.236	0	0
SMAC_02508	FG05998.1	no	no	66.832	66.832	66.832	0	0
SMAC_02509	FG05999.1	no	no	89.474	89.474	89.474	4.32e-86	4.61e-86
SMAC_02510	FG06000.1	no	no	51.88	51.88	51.88	4.94e-92	4.17e-92
SMAC_02511	FG06001.1	no	no	71.926	71.926	71.926	0	0
SMAC_02512	FG06002.1	no	no	62.144	62.144	62.144	0	0
SMAC_02513	FG05990.1	no	no	59.4725	59.388	59.557	0	0
SMAC_02514	FG05186.1	no	no	47.553	46.405	48.701	6.66e-21	8.71e-25
SMAC_02515	FG02944.1	no	no	39.232	39.232	39.232	6.49e-89	3.53e-98
SMAC_02516	FG01549.1	no	no	35.463	35.059	35.867	2.76e-33	3.98e-43
SMAC_02517	FG01550.1	no	no	70.545	70.635	70.455	3.31e-47	3.34e-57
SMAC_02518	FG01551.1	no	no	39.211	38.758	39.664	7.82e-81	4.85e-84
SMAC_02519	FG05985.1	no	no	91.461	91.461	91.461	0	0
SMAC_02520	FG05986.1	no	no	60.357	60.714	60	2.93e-47	1.41e-35
[truncated: 4,606 more rows]

## Sheet: Sm_vs_Fg
Table S4. Comparison of genes with A-to-I RNA editing sites in S. macrospora and F. graminearum
Sheet 3: Results of BLASTP analysis of S. macrospora vs. F. graminearum.
Query	Subject	%-id	alignment_length	mismatches	gap_openings	q.start	q.end	s.start	s.end	e-value	bit-score
SMAC_09556	FG01869.1	23.904	251	109	6	294	539	53	226	6.6e-12	67.8
SMAC_09557	FG07687.1	37.467	379	201	13	211	584	126	473	1.54e-56	211
SMAC_09558	FG09473.1	30	90	52	3	13	93	95	182	0.44	30
SMAC_09559	FG02488.1	29.101	378	206	15	31	367	78	434	3.26e-27	113
SMAC_09560	FG06065.1	26.582	79	51	2	20	94	626	701	0.35	30.8
SMAC_09567	FG06580.1	78.363	2260	448	11	20	2249	21	2269	0	3705
SMAC_09568	FG09857.1	33.929	56	35	1	39	92	396	451	0.85	28.9
SMAC_09576	FG07935.1	36.957	46	23	1	49	94	1822	1861	1.3	28.1
SMAC_09577	FG00029.1	55.556	81	35	1	95	175	55	134	1.26e-27	108
SMAC_09578	FG06616.1	55.814	43	19	0	381	423	57	99	1.8e-08	55.5
SMAC_09579	FG02430.1	22.727	198	120	7	102	295	237	405	0.64	30.4
SMAC_09580	FG06616.1	40.708	452	248	9	254	699	58	495	9.09e-97	322
SMAC_09583	FG08051.1	40.541	37	21	1	30	66	122	157	0.63	29.3
SMAC_09582	FG08597.1	42.857	56	32	0	190	245	112	167	2.19e-09	56.2
SMAC_09581	FG03171.1	37.5	32	20	0	19	50	343	374	0.38	29.6
SMAC_09584	FG10561.1	55.088	1474	618	21	32	1483	26	1477	0	1606
SMAC_09585	FG10562.1	27.586	290	184	11	3	274	4	285	4.46e-19	83.6
SMAC_09586	FG10563.1	39.146	281	154	8	2	270	1	276	5.9e-53	181
SMAC_09587	FG03187.1	32.051	78	47	3	17	89	291	367	0.37	28.1
SMAC_09588	FG08713.1	46.429	28	15	0	32	59	216	243	0.063	30
SMAC_12719	FG07864.1	38.235	34	18	1	6	36	63	96	0.36	27.7
SMAC_09589	FG08532.1	75.964	1115	232	6	1	1092	1	1102	0	1707
SMAC_09592	FG08536.1	75	72	18	0	112	183	144	215	6.17e-31	120
SMAC_09593	FG00171.1	44.382	178	64	7	1	160	1	161	8.44e-32	113
SMAC_09594	FG00055.1	29.268	82	52	2	164	244	2591	2667	1.5	30.8
SMAC_09595	FG05179.1	25.843	89	54	2	317	397	494	578	8.1	28.9
SMAC_09596	FG01962.1	28.205	78	47	2	83	152	64	140	0.59	30
SMAC_09597	FG02488.1	30.854	363	205	15	22	365	78	413	5.01e-26	110
SMAC_09601	FG09287.1	34.483	29	19	0	2	30	551	579	0.43	28.9
SMAC_09602	FG06544.1	77.148	512	101	4	19	526	17	516	0	757
SMAC_09603	FG06543.1	47.649	319	115	11	45	355	68	342	3.65e-72	230
SMAC_09604	FG06542.1	66.071	728	209	8	20	739	4	701	0	1016
SMAC_09605	FG06616.1	38.189	762	431	16	181	930	58	791	8.16e-167	521
SMAC_09606	FG00029.1	45.714	70	37	1	128	197	35	103	2.22e-14	67.4
SMAC_09607	FG10765.1	36.667	30	19	0	105	134	18	47	1.9	29.3
SMAC_09608	FG02977.1	52.419	248	106	6	5	249	1	239	1.74e-77	237
SMAC_09609	FG07520.1	47.793	793	301	18	1	782	1	691	0	603
SMAC_09610	FG07519.1	56.383	376	156	1	45	420	1	368	8.68e-151	436
SMAC_09611	FG10682.1	37.006	481	278	10	20	483	17	489	1.7e-90	287
SMAC_09612	FG01860.1	31.579	76	47	2	119	191	48	121	0.39	30.4
SMAC_03248	FG10882.1	31.343	67	45	1	86	152	100	165	0.39	30.4
SMAC_03250	FG00959.1	32.727	55	33	1	20	70	709	763	5.9	26.2
SMAC_03251	FG06705.1	27.273	66	34	1	64	129	136	187	0.035	32.3
SMAC_03252	FG11539.1	39.286	28	16	1	24	51	121	147	1.2	27.3
SMAC_03253	FG11245.1	28.409	88	50	2	148	234	150	225	4	28.5
SMAC_03254	FG05454.1	29.07	86	51	3	51	135	35	111	0.37	30.4
SMAC_03255	FG10924.1	58.219	292	100	6	21	312	457	726	6.32e-104	322
SMAC_03256	FG08380.1	48.936	658	296	9	196	847	242	865	0	661
SMAC_03257	FG06449.1	55.399	426	161	3	4	403	3	425	3.75e-162	466
SMAC_03258	FG10452.1	32.653	49	31	1	468	514	178	226	0.88	31.2
SMAC_03259	FG04040.1	26.19	42	24	1	212	253	1033	1067	1.3	29.3
SMAC_03260	FG10710.1	25.333	75	47	3	140	208	351	422	1.1	28.9
SMAC_03261	FG02951.1	53.179	346	122	5	24	365	10	319	5.26e-115	363
SMAC_03262	FG08273.1	37.234	188	58	4	233	420	100	227	3.84e-32	122
SMAC_03263	FG08275.1	75.879	199	46	2	1	198	1	198	1.12e-107	311
SMAC_03264	FG08276.1	35.535	439	208	13	238	673	393	759	2.21e-64	229
SMAC_03265	FG08277.1	73.913	92	24	0	1	92	1	92	9.87e-44	139
SMAC_03266	FG08285.1	44.346	1238	521	41	10	1176	5	1145	0	782
SMAC_03267	FG05618.1	33.988	509	313	8	3	509	6	493	2.91e-88	294
SMAC_03268	FG10136.1	25	124	70	4	38	138	78	201	0.046	33.9
SMAC_03269	FG08338.1	78.992	357	75	0	5	361	7	363	0	572
SMAC_03270	FG08337.1	32.22	419	145	20	12	415	11	305	1.75e-30	119
SMAC_03271	FG08336.1	53.892	167	64	2	1	167	1	154	2.45e-51	172
SMAC_03272	FG08339.1	30.853	457	226	14	1	445	1	379	1.73e-43	157
SMAC_03273	FG08334.1	37.309	654	345	21	26	671	55	651	7.74e-102	327
SMAC_12601	FG08335.1	64.115	209	74	1	4	212	113	320	1.3e-80	246
SMAC_03274	FG08272.1	41.889	826	334	28	3	777	16	746	3.05e-177	532
SMAC_03275	FG08278.1	34.167	360	204	9	81	420	129	475	8.88e-53	192
SMAC_03276	FG08278.1	24.485	388	278	5	5	392	592	964	4.31e-32	130
SMAC_03277	FG08287.1	48.257	545	236	17	40	564	46	564	4.93e-128	403
SMAC_03278	FG08287.1	76.683	416	94	1	4	419	648	1060	0	653
SMAC_03279	FG02330.1	39.241	553	276	14	11	542	79	592	8.93e-120	370
SMAC_03280	FG02586.1	41.282	780	338	13	16	746	5	713	0	592
SMAC_03281	FG06632.1	33.333	90	52	2	293	382	546	627	0.36	32.7
SMAC_12096	FG08355.1	55.674	564	167	11	3	554	550	1042	0	598
SMAC_03282	FG11244.1	29.003	331	151	11	227	552	233	484	1.09e-28	122
SMAC_03283	FG08374.1	25	104	59	6	10	112	1	86	5.3	27.3
SMAC_03284	FG02009.1	29.333	75	48	4	18	89	71	143	4.4	26.9
SMAC_03285	FG08270.1	36.585	287	133	9	15	260	7	285	8.77e-33	122
SMAC_03286	FG10024.1	29.31	116	70	4	3	111	546	656	0.004	37.7
SMAC_03287	FG04523.1	46.667	30	15	1	131	159	2032	2061	2.7	28.5
SMAC_12095	FG05152.1	29.252	147	67	6	317	430	75	217	0.12	33.9
SMAC_03288	FG06718.1	36.17	47	28	1	66	110	61	107	0.17	32
SMAC_03289	FG08325.1	39.832	1190	487	51	1	1106	1	1045	2.17e-165	524
SMAC_03290	FG10615.1	46.299	797	360	17	83	856	77	828	0	646
SMAC_03291	FG08316.1	53.913	575	181	7	31	584	22	533	0	608
SMAC_03292	FG08315.1	26.678	596	310	22	188	707	272	816	6.6e-32	131
SMAC_03293	FG02869.1	52.805	517	220	6	25	532	2	503	0	546
SMAC_03294	FG08130.1	43.096	478	177	12	16	486	24	413	1.35e-106	326
SMAC_03295	FG08129.1	58.036	784	280	13	3	781	2	741	0	882
SMAC_12718	FG10184.1	40.909	22	13	0	9	30	198	219	2.8	23.5
SMAC_03296	FG04805.1	31.111	45	31	0	140	184	82	126	0.004	35
SMAC_03297	FG08196.1	30.387	181	105	7	44	222	28	189	1.35e-14	70.1
SMAC_03298	FG08158.1	35.986	289	121	13	18	287	2	245	1.99e-20	95.1
SMAC_03299	XP_387511.1	29.439	428	228	10	23	438	13	378	4.75e-53	184
SMAC_03300	FG06515.1	69.322	339	102	2	18	356	17	353	7.04e-170	481
SMAC_03301	FG10483.1	61.007	536	163	7	35	526	1	534	0	632
SMAC_03302	FG08313.1	56.452	496	198	8	27	513	39	525	0	538
SMAC_03303	FG08314.1	75.188	266	60	3	1	266	1	260	4.04e-147	416
SMAC_03304	FG08312.1	71.232	1453	370	10	95	1511	61	1501	0	2121
SMAC_03305	FG08128.1	51.803	832	309	29	1	798	1	774	0	584
SMAC_03306	FG04872.1	30.556	216	130	8	11	222	9	208	4.25e-20	89
SMAC_03307	FG08131.1	56.25	400	138	7	16	415	7	369	1.03e-144	421
SMAC_03308	FG00924.1	22.281	377	227	9	9	366	49	378	4.8e-16	78.6
SMAC_03309	FG03716.1	32.857	70	25	2	71	140	19	66	0.79	28.9
SMAC_03310	FG04783.1	44.835	484	259	4	14	495	13	490	3.87e-153	450
SMAC_03311	FG00989.1	61.654	532	187	8	21	542	16	540	0	642
SMAC_03312	FG01262.1	89.231	65	7	0	1	65	1	65	2.16e-35	119
SMAC_03313	FG05899.1	27.586	58	36	2	213	264	616	673	1.3	30.4
SMAC_03314	FG08385.1	68.307	691	174	6	164	829	20	690	0	913
SMAC_03315	FG08386.1	56.571	350	109	9	1	347	1	310	1.57e-132	384
SMAC_03316	FG08388.1	47.101	276	128	7	14	288	7	265	3.05e-60	211
SMAC_03317	FG08105.1	32.967	91	51	3	677	764	703	786	1.2	32
SMAC_03318	FG00142.1	36.219	439	224	15	31	440	49	460	5.19e-69	234
SMAC_03319	FG08127.1	45.455	396	174	7	13	408	10	363	2.22e-103	313
SMAC_03320	FG08126.1	61.338	538	199	5	1	535	1	532	0	692
SMAC_03321	FG08134.1	44.681	329	109	7	1	329	1	256	2.78e-76	237
SMAC_03322	FG08133.1	74.231	2503	558	15	1	2496	1	2423	0	3816
SMAC_03323	FG10497.1	31.579	38	26	0	42	79	202	239	4.9	25.4
SMAC_03324	FG09595.1	29.787	94	58	3	9	102	493	578	0.3	30.4
SMAC_03326	FG08989.1	22.202	554	279	21	26	505	171	646	7.3e-05	44.7
SMAC_03327	FG10111.1	28.037	107	58	4	307	411	222	311	4.6	28.9
SMAC_03328	FG04440.1	33.846	65	29	3	60	111	221	284	0.005	35
SMAC_03329	FG00191.1	27.941	68	47	2	4	71	1873	1938	1.3	28.5
SMAC_03331	FG02744.1	47.264	201	71	4	83	283	20	185	4.67e-55	179
SMAC_03332	FG10396.1	34.532	139	79	5	30	163	3	134	1.12e-11	58.5
SMAC_03333	FG01049.1	28.125	64	44	1	1	64	7096	7157	0.45	31.6
SMAC_03334	FG04845.1	56.716	268	109	3	5	269	2	265	1.18e-98	298
SMAC_03335	FG02955.1	87.671	73	9	0	1	73	1	73	1.03e-37	123
SMAC_03336	FG06417.1	71.596	1961	547	7	1	1954	1	1958	0	2952
SMAC_03337	FG05017.1	27.273	110	62	5	1	106	1	96	0.016	35.4
SMAC_03338	FG09324.1	36.667	30	19	0	9	38	324	353	0.64	28.5
SMAC_03339	FG02244.1	59.263	896	343	6	202	1091	28	907	0	1107
SMAC_03340	XP_386591.1	86.928	153	19	1	1	153	1	152	1.42e-93	270
SMAC_03341	FG06416.1	60.046	433	158	5	14	444	14	433	5.25e-170	490
SMAC_03342	FG07782.1	60.584	274	106	1	23	296	3	274	3.74e-119	349
SMAC_03343	FG02332.1	32.258	155	71	7	44	167	20	171	1.28e-08	52
SMAC_03344	FG05042.1	72.023	529	142	3	2	527	1	526	0	794
SMAC_03345	FG00817.1	35.821	67	37	3	129	195	71	131	1.6	28.5
SMAC_03346	FG03146.1	32.727	55	31	2	204	254	204	256	0.6	30
SMAC_03347	FG01837.1	30.769	78	35	3	62	139	21	79	0.00022	39.3
SMAC_03348	FG04967.1	48.876	178	86	3	15	190	6	180	1.23e-48	158
SMAC_03349	FG09887.1	32.609	46	31	0	70	115	530	575	4.3	26.2
SMAC_03350	FG01569.1	32.258	62	32	3	48	99	291	352	4.7	26.9
SMAC_03351	FG03243.1	19.58	143	99	3	17	151	88	222	0.11	32.7
SMAC_03352	FG09105.1	30.565	602	321	26	33	601	135	672	9.26e-56	202
SMAC_03353	FG09294.1	77.54	374	73	3	57	430	38	400	0	578
SMAC_03354	FG08577.1	28.571	49	35	0	1643	1691	156	204	7.8	30
SMAC_03355	FG09295.1	43.478	92	36	2	64	153	1	78	1.35e-19	79
SMAC_03356	FG06419.1	31.128	257	123	10	75	318	4	219	1.94e-14	73.9
SMAC_03357	FG06421.1	41.584	202	107	4	310	511	244	434	2.46e-42	160
SMAC_03358	FG06420.1	33.742	652	331	22	15	621	16	611	9.64e-91	303
SMAC_03359	FG03307.1	25.352	71	53	0	146	216	309	379	0.76	30
SMAC_03360	FG08989.1	50.794	63	31	0	68	130	236	298	2.09e-14	77
SMAC_03361	FG02197.1	46.324	136	71	2	28	162	488	622	2.41e-34	127
SMAC_03362	FG05963.1	65.923	807	261	9	50	852	1	797	0	1070
SMAC_03363	FG02047.1	23.596	89	65	1	13	101	603	688	0.01	33.5
SMAC_03364	FG04776.1	24.551	334	177	13	1	325	25	292	5.79e-15	74.3
SMAC_03365	FG02191.1	69.324	577	162	4	39	614	20	582	0	828
SMAC_03366	FG02192.1	81.624	234	43	0	1	234	1	234	4.77e-144	409
SMAC_03367	FG02193.1	44.932	296	127	6	4	297	3	264	1.21e-50	177
SMAC_03368	FG07015.1	35.274	292	175	7	5	291	1	283	8.78e-58	189
SMAC_03369	FG08138.1	40.373	161	83	5	291	442	326	482	8.19e-27	115
SMAC_03370	FG02084.1	51.89	291	130	4	6	289	2	289	5.84e-95	288
SMAC_03371	FG02233.1	50.045	1121	524	8	1	1093	1	1113	0	1063
SMAC_03372	FG07558.1	30.07	143	95	4	1	140	1	141	1.63e-17	74.7
SMAC_03373	FG09520.1	45.735	809	311	25	3	787	13	717	0	586
SMAC_03374	FG09519.1	42.263	433	183	10	5	395	4	411	7.96e-95	292
SMAC_03375	FG09518.1	70.455	88	26	0	77	164	50	137	6.46e-37	131
SMAC_03376	FG09517.1	38.327	514	204	21	7	504	4	420	5.54e-64	216
SMAC_03377	FG09516.1	55.294	850	264	25	1	848	1	736	0	839
SMAC_03378	FG02895.1	30.732	205	117	7	43	233	164	357	1.14e-17	84.7
SMAC_03379	FG02210.1	35.714	28	18	0	16	43	67	94	2.8	28.9
SMAC_03380	FG03340.1	29.412	68	45	1	257	324	267	331	2.7	30
SMAC_03381	FG07534.1	31.25	32	22	0	152	183	203	234	3.7	27.3
SMAC_03382	FG01837.1	28.155	103	61	3	24	122	24	117	1.27e-06	45.4
SMAC_03383	FG09515.1	65.999	1397	379	19	1	1366	1	1332	0	1712
SMAC_03384	FG09514.1	60.294	408	127	5	17	423	32	405	2.48e-164	478
SMAC_03385	FG09509.1	52.614	1798	567	36	1	1750	1	1561	0	1738
SMAC_03386	FG08748.1	46.364	1320	592	19	1	1315	1	1209	0	1138
SMAC_03387	FG04069.1	34.375	64	41	1	66	128	772	835	0.14	32.3
SMAC_03388	FG01149.1	22.727	528	323	20	42	518	185	678	4.68e-19	90.5
SMAC_03389	FG01837.1	32.468	77	40	1	27	103	24	88	1.25e-09	55.1
SMAC_03390	FG08120.1	25.767	489	245	20	5	487	54	430	4.98e-22	100
SMAC_03391	FG09512.1	75.682	403	98	0	1	403	5	407	0	638
SMAC_03392	FG09513.1	61.146	960	265	21	3	911	2	904	0	1082
SMAC_03393	FG09507.1	46.622	903	327	38	7	860	8	804	0	599
SMAC_03394	FG08477.1	58.871	124	50	1	1	123	1	124	2.76e-50	158
SMAC_03395	FG09505.1	67.785	149	44	1	1	145	1	149	1.92e-58	181
SMAC_03396	FG08476.1	66.357	538	128	14	1	494	1	529	0	629
SMAC_03397	FG08475.1	32.563	476	229	14	20	492	1297	1683	9.53e-58	208
SMAC_03398	FG08475.1	78.82	373	73	3	1	372	1	368	0	604
SMAC_03399	FG08470.1	40.336	357	129	9	142	498	122	394	1.17e-70	233
SMAC_03400	FG08469.1	45.405	555	202	17	1	517	1	492	3.76e-121	368
SMAC_03401	FG08471.1	47.511	442	173	12	1	435	1	390	5.89e-111	335
SMAC_03402	FG08474.1	59.641	2116	816	27	1	2097	91	2187	0	2440
SMAC_03403	FG08989.1	45.704	582	270	8	659	1235	1346	1886	2.41e-136	459
SMAC_03404	FG08425.1	74.099	583	149	2	30	611	20	601	0	908
SMAC_03405	FG08427.1	87.739	261	23	4	1	255	1	258	1.2e-159	448
SMAC_03406	FG08428.1	48.852	479	216	8	38	506	5	464	1.07e-148	437
SMAC_03407	FG08430.1	48.819	889	317	22	1	881	1	759	0	718
SMAC_03408	FG08431.1	57.983	119	35	5	1	111	1	112	3.18e-27	115
SMAC_03409	FG09180.1	28	75	50	1	318	392	270	340	2.4	30
SMAC_03410	FG08433.1	55.469	256	112	2	18	271	6	261	2.24e-88	277
SMAC_03411	FG08432.1	44.478	335	137	8	67	399	81	368	1.16e-74	239
SMAC_03412	FG08600.1	46.814	722	281	17	209	889	1482	2141	1.45e-168	554
SMAC_03413	FG08436.1	29.329	641	320	21	17	635	4	533	2.41e-70	245
SMAC_03414	FG08487.1	36.893	1545	660	48	539	1828	484	1968	0	800
SMAC_03415	FG08485.1	65.256	567	162	15	1	547	1	552	0	626
SMAC_03416	FG08481.1	51.229	1058	408	25	148	1175	118	1097	0	904
SMAC_03417	FG08480.1	50.459	109	25	1	1	109	1	80	9.18e-32	110
SMAC_03418	FG08479.1	70.244	410	97	5	1	403	1	392	0	587
SMAC_03419	FG08478.1	85.441	261	37	1	2	262	3	262	7.65e-164	457
SMAC_03420	FG04558.1	45.652	184	98	2	13	195	20	202	3.83e-51	167
SMAC_03421	FG09504.1	46.307	501	217	7	1	495	1	455	1.82e-143	427
SMAC_03422	FG10173.1	32.432	37	23	1	132	168	267	301	1.2	28.5
SMAC_03423	FG08381.1	47.642	615	226	15	18	627	15	538	4.11e-133	404
SMAC_03424	FG08382.1	63.39	295	101	4	1	295	1	288	8.99e-134	384
SMAC_03425	FG08604.1	51.94	670	239	15	1	640	1	617	0	571
SMAC_03426	FG08603.1	75.36	556	123	5	184	730	160	710	0	873
SMAC_03428	FG03318.1	49.848	329	124	7	12	340	2	289	2.6e-97	293
SMAC_12602	FG08375.1	76.508	315	66	1	3	317	4	310	2.83e-176	494
SMAC_03429	FG08390.1	46.894	1143	517	16	1	1133	1	1063	0	1011
SMAC_03430	FG08383.1	47.645	361	100	10	3	360	5	279	2.03e-72	229
SMAC_03431	FG08384.1	31.22	410	187	13	368	767	277	601	2.31e-23	104
SMAC_03432	FG09503.1	73.986	419	70	2	1	419	1	380	0	619
SMAC_03433	FG09280.1	88.358	335	37	1	14	348	9	341	0	622
SMAC_03434	FG08423.1	48.269	491	206	9	38	509	16	477	3.33e-146	432
SMAC_03435	FG01364.1	27.941	68	49	0	378	445	861	928	0.52	33.1
SMAC_03436	FG04957.1	29.078	423	274	8	45	447	50	466	1.38e-45	168
SMAC_03437	FG08378.1	67.901	405	117	5	1	405	1	392	0	570
SMAC_03438	FG09281.1	57.021	235	100	1	1	234	1	235	1.11e-97	287
SMAC_03439	FG08435.1	77.273	330	75	0	1	330	1	330	0	545
SMAC_03440	FG08416.1	48.235	85	44	0	2	86	5	89	3.99e-24	89
SMAC_03441	FG08417.1	61.856	194	73	1	112	305	160	352	5.6e-78	244
SMAC_03442	FG08418.1	50.524	764	260	23	1	720	1	690	0	620
SMAC_03443	FG08420.1	53.621	580	203	10	272	848	17	533	0	555
SMAC_03444	FG08422.1	43.002	1186	580	20	1	1145	1	1131	0	883
SMAC_03445	FG08421.1	68.657	737	178	12	8	724	9	712	0	889
SMAC_03446	FG09229.1	50.086	581	149	14	20	598	4	445	3.89e-164	481
SMAC_03447	FG09480.1	34.752	282	131	8	35	314	6	236	6.82e-29	112
SMAC_03448	FG09479.1	26.012	346	178	15	234	520	137	463	6.06e-13	69.7
SMAC_03449	FG07854.1	30.882	68	43	2	86	152	126	190	0.013	38.1
SMAC_03450	FG09484.1	63.834	459	140	5	89	539	11	451	0	568
SMAC_03451	FG09482.1	71.914	324	82	2	1	316	1	323	2.33e-180	504
SMAC_03452	FG09483.1	58.158	619	203	14	30	647	1	564	0	649
SMAC_03453	FG04737.1	31.111	45	25	1	24	62	527	571	0.44	27.7
SMAC_03454	FG08760.1	54.433	485	157	6	4	442	5	471	7.98e-169	487
SMAC_03455	FG01883.1	35.625	320	181	5	103	397	119	438	3.28e-62	210
SMAC_03456	FG03987.1	55.83	446	161	6	17	462	1	410	5.68e-167	481
SMAC_03457	FG06807.1	26.852	108	67	3	74	180	570	666	0.013	35
SMAC_03459	FG07373.1	33.962	53	31	4	96	145	27	78	0.26	30.4
SMAC_03460	FG08372.1	48.058	901	359	22	1	885	1	808	0	709
SMAC_03461	FG08898.1	29.167	48	33	1	55	101	73	120	0.46	29.6
SMAC_03462	FG08980.1	69.529	361	108	2	1	361	1	359	0	532
SMAC_03463	FG09481.1	51.248	601	208	26	200	780	103	638	5.34e-135	417
SMAC_03464	FG07032.1	32.836	67	35	3	89	146	204	269	1.5	29.6
SMAC_03465	FG09227.1	34.86	1070	548	34	420	1436	248	1221	8.21e-91	321
SMAC_03466	FG08392.1	33.862	756	377	24	185	915	65	722	5.61e-96	326
SMAC_03467	FG04952.1	30	100	50	4	3	86	8	103	0.006	32.7
SMAC_03468	FG08393.1	52.262	442	159	19	1	421	1	411	2e-128	381
SMAC_03469	FG08394.1	53.6	375	119	4	32	400	9	334	5.77e-126	370
SMAC_03470	FG08608.1	58.733	1500	494	26	56	1538	82	1473	0	1621
SMAC_03471	FG08492.1	54.374	743	170	20	1	687	1	630	0	637
SMAC_03472	FG08491.1	47.139	1031	416	36	1	1006	1	927	0	718
SMAC_03473	FG08490.1	50.494	1620	668	34	4	1570	2	1540	0	1423
SMAC_03474	FG08489.1	78.358	268	56	1	32	299	28	293	5.07e-157	444
SMAC_03475	FG09262.1	50	20	10	0	234	253	255	274	0.28	32
SMAC_03476	FG01255.1	26.667	135	67	5	224	355	185	290	0.12	32.7
SMAC_03477	XP_388644.1	84.098	327	49	1	1	327	1	324	0	569
SMAC_03478	FG08467.1	48.894	407	151	11	1	382	1	375	8.37e-108	325
SMAC_03479	FG08434.1	52.734	768	311	16	10	750	130	872	0	725
SMAC_03480	FG06616.1	47.075	735	369	14	38	766	84	804	0	659
SMAC_03481	FG08433.1	53	300	112	7	11	293	307	594	7.21e-95	294
SMAC_03482	FG09474.1	51.154	260	82	3	171	430	55	269	2.39e-86	268
SMAC_03484	FG08096.1	28.536	403	233	14	144	511	83	465	1.63e-41	157
SMAC_03485	FG02140.1	42.442	172	95	3	5	176	55	222	1.11e-36	134
SMAC_09302	FG06928.1	32.222	90	56	3	104	192	37	122	1.95e-05	46.6
SMAC_09303	FG02427.1	82.222	315	55	1	28	342	1	314	0	536
SMAC_09304	FG09400.1	35.802	324	183	6	5	314	5	317	4.61e-63	204
SMAC_09305	FG09272.1	50.115	435	206	9	5	434	6	434	6.8e-140	414
SMAC_09306	FG00935.1	33.333	120	73	5	34	151	35	149	1.09e-07	52.4
SMAC_09307	FG09296.1	35.37	311	148	10	340	634	352	625	1.07e-13	73.9
SMAC_09308	FG09475.1	54.173	611	268	5	5	614	3	602	0	672
SMAC_09309	FG05187.1	65.116	430	122	5	4	423	5	416	0	566
SMAC_09310	FG00725.1	28	100	59	3	131	224	393	485	0.13	33.5
SMAC_09311	FG03666.1	35.088	57	32	2	195	249	1	54	0.99	31.2
SMAC_09312	FG09445.1	45.977	783	369	17	134	897	17	764	0	649
SMAC_09624	FG07641.1	55.833	240	99	3	1	240	1	233	2.28e-95	282
SMAC_09625	FG09297.1	42.46	504	281	5	50	552	38	533	3.34e-137	413
SMAC_09630	FG03189.1	52.941	68	31	1	75	142	85	151	2.03e-15	72
SMAC_09631	FG08690.1	28.333	60	41	1	44	103	184	241	0.2	29.6
SMAC_09632	FG00841.1	25.862	116	67	3	240	350	322	423	0.038	35
SMAC_09652	FG09859.1	22.857	175	94	5	133	266	470	644	0.44	31.2
SMAC_09651	FG09604.1	34.615	52	29	1	190	241	505	551	1.5	30.4
SMAC_09650	FG05885.1	21.687	83	65	0	1	83	20	102	0.92	28.9
SMAC_09637	FG08103.1	25.161	310	164	13	1	296	1	256	2.57e-12	65.9
SMAC_09638	FG09130.1	28.088	502	290	19	612	1081	808	1270	2.38e-33	139
SMAC_09654	FG08500.1	35.294	68	37	1	892	952	121	188	0.13	34.7
SMAC_09655	FG10518.1	23.478	115	76	5	2	107	138	249	1.3	28.9
SMAC_09671	FG09632.1	33.803	71	37	3	61	129	447	509	0.67	31.2
SMAC_09672	XP_391208.1	49.609	639	277	10	57	656	71	703	0	618
SMAC_09685	FG01997.1	59.475	533	135	8	27	559	31	482	0	588
SMAC_09686	FG01996.1	64.066	487	135	6	3	488	5	452	0	635
SMAC_09701	FG11396.1	27.273	88	53	4	194	277	173	253	1.7	30.8
SMAC_09702	FG10939.1	34.483	29	19	0	74	102	342	370	0.12	30
SMAC_09773	FG03011.1	43.662	71	33	3	3	72	7	71	7.65e-05	38.5
SMAC_02522	XP_387368.1	50.676	592	274	10	256	840	236	816	0	563
SMAC_02523	FG04434.1	34.586	532	307	15	12	515	11	529	3.23e-82	275
SMAC_02524	FG07426.1	38.577	801	350	29	2	772	13	701	8.27e-115	375
SMAC_02525	FG00191.1	28.333	60	43	0	567	626	1132	1191	0.24	33.9
SMAC_02526	FG05905.1	55.466	622	241	8	9	614	31	632	0	662
SMAC_02527	FG05904.1	73.4	797	174	7	347	1136	298	1063	0	1226
SMAC_02528	FG07191.1	77.797	590	125	1	275	858	1	590	0	976
SMAC_02529	FG07413.1	47.077	1317	630	25	176	1480	148	1409	0	1131
SMAC_02530	FG07414.1	52.577	194	73	3	42	217	38	230	3.82e-63	199
SMAC_02531	FG08800.1	59.259	27	10	1	88	113	165	191	0.031	35
SMAC_02532	FG05218.1	64.568	810	276	4	25	832	14	814	0	1107
SMAC_02533	FG07422.1	61.9	1042	269	18	27	1063	7	925	0	1241
SMAC_02534	FG07423.1	66.187	417	123	7	1	405	1	411	0	539
SMAC_02535	FG07425.1	54.373	263	116	1	2	260	3	265	4.77e-85	260
SMAC_02536	FG05191.1	70.449	846	206	8	26	858	16	830	0	1206
SMAC_02537	FG07011.1	46.866	734	342	10	6	737	49	736	0	679
SMAC_02538	FG02002.1	32.73	608	285	21	8	559	6	545	1.84e-61	213
SMAC_02539	FG06146.1	35.741	803	376	27	31	786	8	717	4.86e-118	375
SMAC_02540	FG07452.1	64.852	845	279	8	1	833	1	839	0	1018
SMAC_02541	FG07451.1	57.895	323	104	5	12	331	21	314	1.79e-124	363
SMAC_02542	FG07450.1	46.088	1163	534	20	7	1121	12	1129	0	943
SMAC_12594	FG01845.1	39.823	226	89	9	1	224	1	181	8.51e-23	95.1
SMAC_02543	FG01852.1	66.468	504	151	5	1	498	1	492	0	657
SMAC_02544	FG01851.1	49.013	304	121	8	26	324	34	308	1.51e-76	249
SMAC_02545	FG01850.1	31.739	460	248	21	117	532	178	615	2.69e-20	94
SMAC_02546	FG01849.1	51.957	281	133	2	8	288	17	295	7.24e-100	297
SMAC_02547	FG01848.1	39.331	239	121	6	13	246	11	230	9.21e-09	54.3
SMAC_02548	FG01847.1	42.834	1221	488	32	905	2007	983	2111	0	778
SMAC_02549	FG01853.1	68.586	573	154	9	1	561	1	559	0	805
SMAC_02551	FG01854.1	66.243	945	313	3	2	944	3	943	0	1288
SMAC_02552	FG01855.1	60	130	52	0	5	134	6	135	5.86e-54	169
SMAC_02553	FG01856.1	63.739	353	120	5	1	350	71	418	2.93e-161	461
SMAC_02554	FG01857.1	79.443	287	59	0	1	287	1	287	2.29e-171	479
SMAC_02555	FG01864.1	77.419	31	7	0	84	114	673	703	2.27e-08	51.6
SMAC_02556	FG01864.1	49.533	107	48	2	5	111	12	112	9.22e-22	93.6
SMAC_02557	FG01865.1	66.26	492	134	9	55	530	58	533	0	619
SMAC_02558	FG01866.1	59.512	205	82	1	62	266	2	205	9.2e-88	262
SMAC_02559	FG01867.1	64.833	600	198	5	23	620	28	616	0	802
SMAC_02560	FG09553.1	33.333	42	24	2	131	172	509	546	5.8	28.5
SMAC_02561	FG01863.1	68.125	320	88	4	1	319	1	307	4.95e-154	438
SMAC_02562	XP_382047.1	84.946	186	27	1	1	186	1	185	6.8e-116	330
SMAC_02563	FG01870.1	73.191	235	61	1	86	318	82	316	8.32e-121	353
SMAC_02564	FG01877.1	61.111	612	177	20	13	585	33	622	0	654
SMAC_02565	FG01875.1	51.411	319	127	4	1	313	1	297	3.24e-104	310
SMAC_02566	FG01838.1	62.637	91	32	2	1	90	1	90	1.71e-24	89.7
SMAC_02567	FG06145.1	40	395	183	9	13	388	27	386	1.6e-75	255
SMAC_02568	FG10215.1	22.477	218	154	3	169	379	321	530	1.35e-05	46.2
SMAC_02569	XP_385317.1	95.122	205	10	0	1	205	1	205	6.77e-146	407
SMAC_02570	FG05142.1	46.595	279	99	6	20	298	6	234	4e-58	198
SMAC_02571	FG05143.1	64.695	558	177	7	3	553	2	546	0	749
SMAC_02572	FG05144.1	59.005	583	228	4	1	580	1	575	0	720
SMAC_02573	FG07143.1	64.553	615	144	9	35	645	2	546	0	752
SMAC_02574	FG03067.1	26	100	56	4	36	124	143	235	1.8	29.3
SMAC_02575	FG07146.1	63.889	252	84	4	1	252	1	245	3.28e-113	330
SMAC_02576	FG07154.1	55.235	277	83	3	1	277	1	236	5.86e-99	293
SMAC_02577	FG07753.1	22.308	390	215	16	110	485	464	779	5.91e-11	65.1
SMAC_02578	FG07157.1	50.837	657	253	21	11	650	1	604	0	554
SMAC_02579	FG07158.1	30.303	297	142	7	1	296	1	233	2.18e-28	111
SMAC_02580	FG07159.1	56.881	981	336	16	93	1042	82	1006	0	996
SMAC_02581	FG07160.1	45	320	148	9	1	309	1	303	1.27e-72	228
SMAC_02582	FG10398.1	53.472	288	121	3	55	336	32	312	3.17e-112	332
SMAC_02583	FG05133.1	61.78	382	89	11	1	340	1	367	4.41e-147	422
SMAC_02584	FG05132.1	67.886	246	76	2	1	245	1	244	8.85e-117	337
SMAC_02585	FG05131.1	47.17	265	107	5	57	318	219	453	4.81e-69	224
SMAC_02586	FG07177.1	50.94	585	261	8	38	610	234	804	0	568
SMAC_02587	FG07405.1	35.294	51	32	1	156	206	252	301	1.9	29.3
SMAC_02588	FG07182.1	77.551	441	89	1	4	434	5	445	0	734
SMAC_12701	FG07181.1	90.476	21	2	0	1	21	1	21	8.64e-09	46.6
SMAC_02589	FG07180.1	46.094	384	164	6	1	345	1	380	3.25e-101	306
SMAC_02590	FG07179.1	45.122	82	24	1	17	77	17	98	2.29e-15	65.9
SMAC_02591	FG07178.1	40.977	798	415	11	1	781	1	759	1.91e-177	540
SMAC_02592	FG07150.1	56.962	632	200	14	5	623	24	596	0	687
SMAC_02593	FG07149.1	35.817	349	124	11	90	434	18	270	6.66e-35	131
SMAC_02594	FG07148.1	38.235	306	159	14	52	351	46	327	1.69e-31	122
SMAC_02595	FG00346.1	56.982	444	165	3	1	418	7	450	9e-175	499
SMAC_02596	FG07147.1	45.965	285	61	5	1	285	1	192	4.42e-64	218
SMAC_02597	FG07147.1	67.48	246	64	1	11	256	357	586	6.95e-113	345
SMAC_02598	FG07147.1	55.708	219	69	4	65	283	592	782	1.63e-61	208
SMAC_02599	FG07153.1	28.081	641	314	26	26	583	5	581	1.04e-45	171
SMAC_02600	FG07151.1	54.373	263	91	3	15	277	7	240	5.57e-88	265
SMAC_02601	FG08743.1	53.731	67	31	0	1	67	1	67	3.87e-18	72
SMAC_02602	FG07190.1	32.99	194	105	4	1637	1830	1347	1515	3.45e-27	120
SMAC_02604	FG07189.1	50.533	469	227	5	26	491	1	467	1.3e-168	488
SMAC_02605	FG07188.1	47.334	619	241	8	36	620	36	603	0	576
SMAC_02606	FG07186.1	78.035	346	67	2	1	337	1	346	0	515
SMAC_02607	FG05421.1	39.474	38	22	1	60	96	193	230	0.028	32
SMAC_02608	FG07185.1	44.141	256	131	7	628	878	754	1002	8.24e-63	229
SMAC_02609	FG05909.1	47.636	550	256	9	85	604	1	548	2.96e-169	504
SMAC_02610	FG05909.1	46.86	207	66	3	16	221	591	754	1.13e-45	162
SMAC_02611	FG07162.1	47.075	359	150	6	15	369	11	333	4.5e-105	316
SMAC_02612	FG07163.1	24.823	282	155	8	178	456	150	377	4.08e-12	67.4
SMAC_02613	FG07164.1	62.828	495	152	10	1	489	1	469	0	571
SMAC_02614	FG06821.1	61.555	476	168	8	10	483	6	468	0	571
SMAC_02615	FG06820.1	40.456	351	179	8	4	337	6	343	1.71e-72	245
SMAC_12720	FG06819.1	87.64	89	5	1	1	83	1	89	1.08e-50	156
SMAC_02616	FG05889.1	35.52	442	168	13	23	452	7	343	7.68e-63	223
SMAC_02617	FG07410.1	68.862	501	153	2	12	512	15	512	0	706
SMAC_02618	FG07377.1	52.249	289	116	4	6	291	13	282	1.2e-85	263
SMAC_02619	FG07016.1	51.66	482	200	8	10	489	11	461	1.05e-161	469
SMAC_02620	FG06125.1	45.455	132	43	2	39	170	32	134	4.52e-25	95.5
SMAC_02622	FG06123.1	50.526	950	370	15	23	938	2	885	0	744
SMAC_02623	FG02316.1	30.973	1582	895	37	20	1566	16	1435	0	674
SMAC_02624	FG07019.1	59.039	437	173	5	31	467	1	431	0	524
SMAC_02625	FG07018.1	83.621	116	19	0	4	119	40	155	1.12e-67	203
SMAC_02626	FG07017.1	62.885	617	191	8	1	617	1	579	0	725
SMAC_02627	FG01526.1	37.143	35	22	0	63	97	746	780	0.29	29.3
SMAC_02628	FG05145.1	63.793	348	106	9	42	387	41	370	1.35e-149	431
SMAC_02630	FG05147.1	57.601	1342	464	24	1	1287	35	1326	0	1437
SMAC_02631	FG05148.1	66.667	747	199	14	110	835	29	746	0	929
SMAC_02632	FG06818.1	59.69	129	49	1	2	130	114	239	4.35e-50	161
SMAC_02633	FG05894.1	74.926	674	106	10	1	637	1	648	0	959
SMAC_02634	FG05895.1	49.438	534	227	12	11	537	37	534	7.67e-162	501
SMAC_02635	FG05893.1	47.407	135	68	1	184	318	5	136	7.98e-32	124
SMAC_02636	FG05892.1	52.344	128	43	1	1	128	1	110	2.49e-39	130
SMAC_02637	FG08479.1	29.545	44	31	0	128	171	193	236	0.42	29.6
SMAC_02638	FG05891.1	51.633	1286	481	23	4	1212	3	1224	0	1196
SMAC_02639	FG07378.1	40.695	489	224	13	10	481	2	441	4.46e-106	326
SMAC_02640	XP_387555.1	81.042	902	157	4	1	897	1	893	0	1526
SMAC_02641	FG07380.1	90.13	385	19	1	1	366	1	385	0	716
SMAC_02642	FG07381.1	71.885	313	80	2	1	313	65	369	2.34e-162	470
SMAC_02643	FG07382.1	65.988	1179	362	13	18	1166	43	1212	0	1590
SMAC_02644	FG06120.1	60.622	193	61	1	1	193	1	178	2.18e-64	199
SMAC_02645	FG06116.1	70.656	610	133	7	1	570	1	604	0	798
SMAC_02646	FG06115.1	74.286	210	53	1	1	209	1	210	6.06e-115	329
SMAC_02647	FG06114.1	54.127	630	278	8	1	627	1	622	0	657
SMAC_02648	XP_386279.1	89.768	518	48	2	41	557	1	514	0	990
SMAC_02649	FG06104.1	67.82	289	93	0	4	292	2	290	1.76e-144	411
SMAC_02650	FG04819.1	41.935	248	110	6	18	264	5	219	1.18e-54	181
SMAC_02651	XP_388032.1	67.114	149	39	1	1	139	1	149	7.25e-70	209
SMAC_02652	FG06102.1	58.741	143	57	2	6	147	6	147	2.64e-55	172
SMAC_02653	FG06101.1	59.749	1277	424	15	7	1255	3	1217	0	1443
SMAC_02654	FG06100.1	43.417	357	152	8	11	363	7	317	4.47e-84	260
SMAC_02655	FG06099.1	73	100	24	1	1	97	1	100	4.67e-38	136
SMAC_02656	FG06097.1	59.014	1764	669	17	1	1747	1	1727	0	2065
SMAC_02657	XP_386303.1	86.416	346	47	0	20	365	19	364	0	600
SMAC_02658	FG07128.1	62.997	981	299	16	31	1001	36	962	0	1231
SMAC_02659	FG06126.1	67.84	625	185	8	1	621	1	613	0	803
SMAC_02660	FG05148.1	31.042	451	235	11	92	534	1037	1419	8.56e-57	206
SMAC_02661	FG06817.1	30	290	122	10	140	422	73	288	1.55e-20	90.1
SMAC_02662	FG05148.1	42.807	285	111	10	50	328	776	1014	2.79e-54	194
SMAC_02663	FG05149.1	68.963	1350	323	18	1	1302	1	1302	0	1773
SMAC_02664	FG05213.1	43.177	2052	906	75	59	2034	76	1943	0	1193
SMAC_02665	FG05214.1	67.204	372	91	8	1	372	11	351	1.48e-161	460
SMAC_02666	FG01047.1	40.845	71	37	2	39	108	218	284	2.46e-08	53.1
SMAC_02667	FG07396.1	58.559	444	166	8	7	449	11	437	3.7e-155	451
SMAC_02668	FG07397.1	55.513	789	260	15	1	770	1	717	0	766
SMAC_02669	FG07399.1	55.133	263	95	6	66	328	70	309	5.55e-71	225
SMAC_02670	FG07400.1	53.165	237	95	4	282	515	103	326	4.73e-76	246
SMAC_02671	FG07401.1	62.85	428	133	4	1	403	1	427	2.05e-175	499
SMAC_02672	FG07402.1	53.074	309	132	3	8	308	3	306	3.52e-108	322
SMAC_02673	FG09060.1	30	50	35	0	301	350	14	63	0.67	30.8
SMAC_02674	XP_387580.1	76.887	212	11	2	1	207	1	179	6.61e-108	311
SMAC_02675	FG07405.1	60.038	523	197	6	1	517	1	517	0	615
SMAC_02676	FG07406.1	72.543	346	48	5	9	316	27	363	3.61e-169	478
SMAC_02677	FG07407.1	50.305	491	188	14	1	454	1	472	1.63e-130	389
SMAC_02678	FG07393.1	74.49	98	24	1	24	120	1	98	2.99e-51	159
SMAC_02679	FG07392.1	43.382	408	155	11	1	405	1	335	5.92e-92	283
SMAC_02680	FG07449.1	55.38	316	118	6	1	309	1	300	4.93e-110	325
SMAC_02681	FG04057.1	25.41	122	76	4	53	169	264	375	0.26	32.7
SMAC_02682	FG08487.1	26.761	213	111	6	105	317	429	596	4.9	30
SMAC_02683	FG07448.1	32.353	136	51	6	440	541	70	198	0.005	38.5
SMAC_02684	FG07447.1	68.317	202	63	1	4	204	5	206	2.33e-96	282
SMAC_02685	FG01812.1	44.203	414	201	6	4	415	103	488	1.88e-116	353
SMAC_02686	FG07387.1	45.111	1084	508	24	3	1043	2	1041	0	838
SMAC_02687	FG07446.1	58.462	195	69	2	44	233	11	198	2.77e-75	231
SMAC_02688	FG04970.1	62.768	607	191	4	30	636	20	591	0	781
SMAC_02689	FG10195.1	42.708	96	44	3	1	89	1	92	4.15e-13	60.1
SMAC_02690	FG10180.1	70.408	294	86	1	3	296	2	294	7.51e-145	412
SMAC_02691	FG10007.1	46.19	210	94	3	1	192	1	209	4.01e-54	189
SMAC_02692	FG10007.1	67.1	769	211	13	3	757	375	1115	0	981
SMAC_02693	FG02626.1	33.113	302	128	7	5	303	8	238	1.43e-37	135
SMAC_02694	FG10217.1	33.333	801	479	17	60	848	34	791	5.09e-131	413
SMAC_02695	FG10218.1	39.535	215	114	5	10	223	6	205	6.36e-42	144
SMAC_02696	FG10219.1	85.246	183	27	0	1	183	1	183	5.06e-115	327
SMAC_02697	FG01413.1	30.4	125	67	6	19	132	272	387	0.082	31.6
SMAC_02698	FG10094.1	69.55	289	88	0	456	744	582	870	1.69e-139	445
SMAC_02699	FG10094.1	51.779	253	118	2	5	257	961	1209	1.17e-67	234
SMAC_02700	FG09973.1	42.517	294	150	5	5	298	2	276	9.59e-65	207
SMAC_02701	FG09972.1	70.588	51	14	1	87	137	60	109	3.98e-16	70.1
SMAC_02702	FG09971.1	32.267	375	205	15	160	503	160	516	5.7e-25	108
SMAC_02703	FG10080.1	82.519	389	61	2	22	406	1	386	0	652
SMAC_02704	FG10081.1	50.584	257	105	2	1	257	101	335	1.18e-76	254
SMAC_02705	FG10071.1	29.201	613	391	15	164	755	220	810	9e-66	236
SMAC_02706	FG10072.1	50.562	178	59	4	12	163	13	187	1.29e-38	133
SMAC_12114	FG10073.1	81.081	37	7	0	10	46	13	49	1.86e-14	69.7
SMAC_02707	FG10074.1	50	842	302	37	12	809	12	778	0	568
SMAC_02708	FG10075.1	68.506	308	86	1	2	309	3	299	1.84e-147	424
SMAC_02709	FG10076.1	62.481	645	212	7	123	742	80	719	0	808
SMAC_02710	FG10077.1	68.824	170	51	1	1	170	1	168	3.67e-75	228
SMAC_02711	FG10078.1	42.177	147	65	2	1	142	1	132	5.28e-25	100
SMAC_02712	FG01194.1	29.07	86	49	2	6	89	1150	1225	0.85	29.3
SMAC_02713	FG10149.1	25.11	227	98	5	15	234	38	199	4.13e-08	52.8
SMAC_02714	FG11070.1	22.5	200	117	8	123	319	77	241	1.9	30
SMAC_02715	FG01120.1	30.435	92	61	2	110	198	197	288	4.1	28.9
SMAC_02716	FG10166.1	51.613	124	46	3	839	948	485	608	3.68e-13	72.4
SMAC_02717	FG10167.1	56.347	772	238	12	5	699	5	754	0	822
SMAC_02718	FG02643.1	42.82	773	381	10	243	1005	212	933	0	631
SMAC_02719	FG10192.1	52.027	296	130	3	151	437	63	355	5.71e-96	296
SMAC_02720	FG09550.1	51.724	29	14	0	60	88	5	33	0.015	35.8
SMAC_02721	FG10168.1	51.208	869	347	19	43	892	66	876	0	792
SMAC_02722	FG01164.1	24.444	135	87	3	11	138	56	182	0.012	35.4
SMAC_02723	FG11190.1	58.163	98	40	1	57	154	40	136	7.16e-30	107
SMAC_02724	FG02091.1	28.708	209	109	5	24	230	12	182	2.35e-18	85.1
SMAC_02726	FG02090.1	52.191	1027	409	18	27	1048	18	967	0	967
SMAC_02727	FG06797.1	33.333	42	28	0	19	60	81	122	3.7	29.3
SMAC_02728	FG02125.1	27.252	433	162	9	26	458	20	299	5.06e-37	139
SMAC_02729	FG06208.1	34.959	246	143	9	1	236	1	239	6.9e-33	124
SMAC_02730	FG11523.1	26.923	234	131	8	59	285	53	253	5.89e-18	80.5
SMAC_02731	FG05981.1	35.135	37	24	0	31	67	237	273	0.86	26.6
SMAC_02732	FG04508.1	35.13	501	261	15	335	822	282	731	3.13e-70	247
SMAC_12595	FG11498.1	42.612	467	253	3	16	482	26	477	1.75e-127	384
SMAC_02733	FG03843.1	54.234	496	163	6	7	502	7	438	7.27e-167	498
SMAC_02734	FG02152.1	33.5	200	119	3	175	362	786	983	7.59e-28	115
SMAC_02735	FG00659.1	55.888	535	229	3	4	538	79	606	0	617
SMAC_02736	FG01872.1	21.481	135	94	3	385	507	117	251	0.43	32
SMAC_02737	FG02691.1	79.208	404	80	1	1	404	1	400	0	680
SMAC_02738	FG04377.1	24.658	146	77	4	162	304	8	123	2.53e-05	42.7
SMAC_02739	FG04213.1	26.277	137	86	4	16	152	1	122	0.000526	38.5
SMAC_02740	FG05979.1	30.4	375	189	15	1	333	1	345	2.1e-43	157
SMAC_02741	FG07641.1	26.471	272	149	9	19	273	9	246	1.29e-17	79
SMAC_02742	FG10349.1	24.39	82	62	0	2	83	417	498	0.62	28.9
SMAC_02743	FG10252.1	51.282	39	18	1	30	67	9	47	4.99e-06	40
SMAC_02744	FG02094.1	65.319	470	141	3	9	477	5	453	0	630
SMAC_02745	FG10645.1	61.304	690	246	12	10	695	6	678	0	844
SMAC_12115	FG10047.1	26.3	673	371	16	1	657	10	573	2.42e-55	200
SMAC_02746	FG02057.1	26.431	367	189	12	74	380	43	388	9.06e-25	106
SMAC_02747	FG02058.1	57.962	157	43	2	89	224	1	155	8.04e-59	185
SMAC_02748	FG02056.1	81.096	365	65	2	1	364	1	362	0	577
SMAC_02749	FG02055.1	53.153	333	143	7	1	330	1	323	2.08e-114	337
SMAC_02750	FG02054.1	53.659	820	324	17	21	821	3	785	0	789
SMAC_02751	FG02832.1	37.838	222	106	5	14	231	765	958	3.91e-41	150
SMAC_02752	FG10186.1	43.972	141	63	4	4	139	8	137	3.86e-31	113
SMAC_02753	FG10187.1	51.022	1125	443	23	7	1088	22	1081	0	1037
SMAC_02754	FG00064.1	30.556	180	108	4	1	168	159	333	2.44e-17	79.3
SMAC_02756	FG11221.1	45.833	24	13	0	29	52	429	452	1.1	28.1
SMAC_02757	FG00064.1	26.425	193	112	8	1	181	158	332	7.33e-08	51.6
SMAC_02758	FG09899.1	66.033	789	209	15	54	836	29	764	0	964
SMAC_02759	FG09898.1	53.623	207	88	3	26	225	26	231	3.59e-52	170
SMAC_02760	FG02142.1	41.636	550	275	9	3	521	5	539	1.03e-140	423
SMAC_02761	FG04892.1	38.721	297	167	6	10	300	5	292	3.61e-54	180
SMAC_02762	FG09110.1	25.14	712	390	26	2	641	8	648	9.53e-32	130
SMAC_02763	FG02053.1	27.077	325	152	9	110	434	61	300	2.53e-25	104
SMAC_02764	FG02393.1	26.777	422	212	12	19	440	655	979	1.36e-24	109
SMAC_09756	FG04378.1	32.558	86	46	3	215	293	742	822	0.33	32
SMAC_09530	FG01215.1	39.024	41	18	1	13	46	51	91	5.5	26.2
SMAC_09533	FG05697.1	83.333	18	3	0	1	18	434	451	0.000664	35.8
SMAC_09534	FG10242.1	32.394	71	42	3	46	111	119	188	0.08	30.8
SMAC_09561	FG09294.1	26.882	93	61	2	24	112	215	304	1.4	28.9
SMAC_09562	FG10596.1	22.222	90	69	1	54	142	510	599	0.73	29.6
SMAC_09563	FG08603.1	19.78	91	68	2	12	99	175	263	0.23	30.4
SMAC_09564	FG07205.1	34.545	55	33	2	96	150	217	268	0.022	33.5
SMAC_09565	FG04125.1	25	124	89	2	21	143	25	145	0.045	32
SMAC_09566	FG07999.1	31.429	70	34	3	3	71	4	60	0.34	29.3
SMAC_09569	FG04506.1	31.429	70	44	1	45	110	25	94	0.89	29.3
SMAC_09570	FG10544.1	22.027	740	470	23	40	736	5939	6614	1.98e-16	84
SMAC_09571	FG04317.1	38.012	513	270	8	6	509	29	502	7.04e-112	344
SMAC_09572	FG09219.1	41.313	518	221	14	59	531	9	488	8.1e-128	386
SMAC_09573	FG07641.1	48.819	254	117	6	1	246	1	249	2.62e-73	226
SMAC_09574	FG04777.1	71	300	83	1	1	300	1	296	1.94e-157	444
SMAC_09575	FG08958.1	40.432	324	136	5	10	282	7	324	2.81e-66	213
SMAC_09598	FG03437.1	24.155	207	109	6	6	212	13	171	2.22e-06	48.9
SMAC_09599	FG06430.1	42.377	387	198	5	78	459	25	391	1.14e-93	301
SMAC_09600	FG10561.1	54.448	562	248	6	402	960	296	852	0	641
SMAC_12624	FG01598.1	37.097	62	33	2	189	244	918	979	0.12	33.5
SMAC_09614	FG03770.1	26	100	45	4	344	431	228	310	1.5	30
SMAC_09615	FG01589.1	35.135	37	24	0	74	110	957	993	0.26	31.2
SMAC_09616	FG03471.1	30.526	95	43	3	14	108	27	98	0.003	36.2
SMAC_09617	FG02772.1	26.174	149	85	6	111	234	352	500	0.078	33.9
SMAC_09618	FG05253.1	26.452	155	93	6	244	377	376	530	0.63	31.6
SMAC_09619	FG05902.1	28.767	73	38	3	109	179	56	116	0.077	32.7
SMAC_09621	FG00139.1	38.235	34	21	0	42	75	236	269	2.8	25
SMAC_09622	FG05629.1	36.364	66	36	4	26	85	124	189	0.31	30.8
SMAC_09623	FG07128.1	31.579	57	36	1	124	177	347	403	1.2	29.6
SMAC_02765	FG01561.1	38.298	47	24	1	72	113	1212	1258	0.067	33.9
SMAC_02766	FG01273.1	63.245	721	209	15	47	751	39	719	0	827
SMAC_02767	FG01272.1	72.334	1247	303	19	1	1230	1	1222	0	1773
SMAC_02768	FG01249.1	52.036	442	202	4	297	736	332	765	1.43e-149	461
SMAC_02769	FG01043.1	61.473	584	198	7	118	692	157	722	0	751
SMAC_02770	FG00945.1	30.233	43	22	1	152	186	97	139	1.6	29.6
SMAC_02771	FG00374.1	47.162	740	273	18	1	725	1	637	0	578
SMAC_02772	FG00548.1	56.305	904	332	12	1	872	1	873	0	993
SMAC_02773	FG00547.1	36.351	696	371	15	4	674	3	651	3.32e-127	399
SMAC_02774	FG00546.1	43.275	342	162	8	1	340	1	312	2.32e-78	270
SMAC_02775	FG00545.1	42.112	767	314	28	1	758	1	646	2.68e-130	406
SMAC_02776	FG00554.1	36.735	49	30	1	418	466	224	271	1.77e-05	46.2
SMAC_02777	FG01257.1	68.032	879	247	9	1	877	1	847	0	1204
SMAC_02778	FG01256.1	49.39	328	150	3	9	332	11	326	2.74e-108	322
SMAC_12596	FG01254.1	54.881	461	155	3	14	422	5	464	4.96e-179	511
SMAC_02779	FG01252.1	56.089	583	219	18	1	561	1	568	0	536
SMAC_02780	FG06886.1	85.211	284	41	1	1	284	1	283	0	514
SMAC_02781	FG06887.1	40.661	514	210	10	19	530	1008	1428	1.14e-107	352
SMAC_02782	FG06887.1	36.979	384	169	9	609	975	674	1001	1.99e-64	237
SMAC_02783	FG04412.1	28.523	298	180	11	109	401	19	288	3.44e-23	98.6
SMAC_02784	FG06888.1	37.685	406	137	11	41	439	26	322	4.17e-66	222
SMAC_02785	FG06077.1	25.714	105	64	3	313	417	98	188	1.2	30.4
SMAC_02786	FG10640.1	70.43	372	106	2	27	398	31	398	0	560
SMAC_02787	FG00617.1	41.04	731	402	10	217	942	12	718	0	585
SMAC_02788	FG00460.1	53.131	495	157	11	20	453	18	498	7.19e-164	484
SMAC_02789	FG08217.1	42.667	225	121	6	3	222	16	237	2.26e-53	184
SMAC_02790	FG09213.1	23.188	138	82	4	25	154	53	174	2.4	27.3
SMAC_02791	FG07306.1	43.687	499	259	8	452	943	539	1022	4.94e-116	401
SMAC_02792	FG07101.1	86.82	607	80	0	1	607	1	607	0	1105
SMAC_02793	FG07100.1	62.232	654	187	8	1	644	44	647	0	769
SMAC_02794	FG07099.1	45.662	657	272	14	18	665	41	621	0	535
SMAC_02795	FG01183.1	61.702	658	218	15	1	648	1	634	0	714
SMAC_02796	FG01184.1	80.875	983	184	3	1	981	1	981	0	1654
SMAC_02797	FG01185.1	69.703	538	148	7	3	536	4	530	0	646
SMAC_02798	FG05860.1	28.571	84	53	2	589	668	461	541	0.02	37.4
SMAC_02799	FG07096.1	71.064	235	66	1	12	244	6	240	6.84e-117	337
SMAC_02800	FG07097.1	51.111	90	42	1	66	153	60	149	2.64e-20	93.6
SMAC_02801	FG00408.1	65.577	1377	426	18	3	1368	2	1341	0	1805
SMAC_02802	FG07098.1	41.85	681	283	25	1	659	193	782	2.52e-113	370
SMAC_02803	FG01182.1	45.041	242	85	5	1	242	1	194	2.1e-53	181
SMAC_02804	FG01181.1	33.851	322	154	13	34	347	3	273	7.9e-29	112
SMAC_02805	FG01141.1	65.157	574	182	4	38	606	16	576	0	754
SMAC_02806	FG01139.1	47.445	411	169	15	1	385	1	390	1.51e-91	284
SMAC_02807	FG09825.1	57.692	26	11	0	88	113	90	115	0.002	36.6
SMAC_02808	FG00462.1	48.729	236	86	6	2	237	5	205	1.32e-58	186
SMAC_02809	FG00461.1	37.937	543	304	10	28	559	13	533	2.21e-107	336
SMAC_02810	FG01142.1	60.048	831	282	12	13	843	12	792	0	954
SMAC_02811	FG00463.1	40.909	396	180	10	1	375	1	363	2.64e-74	240
SMAC_02812	FG00464.1	38.076	499	200	18	5	490	6	408	3.22e-49	175
SMAC_02813	FG00465.1	64.571	175	49	3	1	175	1	162	7.97e-71	222
SMAC_02814	FG00465.1	61.277	235	91	0	1	235	191	425	5.72e-99	297
SMAC_02815	FG00466.1	57.471	87	37	0	11	97	28	114	8.34e-33	112
SMAC_02816	FG01221.1	63.91	266	88	3	47	305	2	266	4.79e-119	347
SMAC_02817	FG04949.1	36.17	47	27	2	50	94	724	769	2	26.6
SMAC_02818	FG01222.1	68.868	318	95	2	4	320	2	316	1.74e-154	439
SMAC_02819	FG09033.1	44.815	270	122	6	9	272	11	259	4.19e-70	223
SMAC_02820	FG00995.1	36.337	344	177	6	157	477	87	411	1.01e-62	211
SMAC_02821	FG00996.1	64.671	167	50	5	12	174	42	203	1.39e-39	141
SMAC_02823	FG00999.1	48.951	429	158	14	38	460	33	406	1.75e-85	270
SMAC_02824	FG05165.1	28.889	180	122	3	165	344	176	349	1.01e-16	81.6
SMAC_02825	FG00998.1	70.408	98	29	0	1	98	1	98	5.2e-48	151
SMAC_02826	FG00997.1	50.917	218	82	5	1	218	1	193	1.14e-53	175
SMAC_02827	FG01002.1	39.674	552	251	15	13	555	17	495	4.95e-101	317
SMAC_02828	FG01096.1	47.131	244	107	7	1	234	1	232	7.25e-62	196
SMAC_02829	FG01109.1	62.089	517	170	8	130	630	139	645	0	603
SMAC_02830	FG01108.1	71.605	648	165	4	33	678	1	631	0	958
SMAC_02831	FG01110.1	45.658	403	108	13	1	392	1	303	3.05e-74	246
SMAC_02832	FG01111.1	88.187	491	58	0	2	492	40	530	0	890
SMAC_02833	FG01112.1	49.233	717	321	15	4	699	5	699	0	608
SMAC_02834	FG00671.1	91.083	157	14	0	5	161	1	157	2.18e-104	298
SMAC_02835	FG00672.1	44.18	1469	609	44	89	1434	3	1383	0	911
SMAC_02836	FG03679.1	34.426	61	38	1	57	117	122	180	0.086	32.3
SMAC_02837	FG00675.1	40.088	454	229	10	4	452	3	418	1.73e-102	319
SMAC_02838	FG00676.1	47.059	102	54	0	231	332	58	159	1.85e-26	106
SMAC_02839	FG00924.1	45.182	467	181	6	88	498	1	448	3.13e-128	384
SMAC_02840	FG00925.1	60.666	811	282	10	5	806	3	785	0	981
SMAC_02841	FG04923.1	24.082	245	149	6	15	259	10	217	1.52e-07	51.6
SMAC_02842	FG01293.1	22.624	442	249	14	6	417	28	406	8.48e-18	86.7
SMAC_12597	FG00676.1	39.32	206	73	5	16	221	146	299	6.51e-26	103
SMAC_02843	FG00926.1	68.06	335	100	2	9	343	4	331	5.91e-160	454
SMAC_02844	FG00929.1	55.631	444	107	11	111	550	1	358	1.2e-137	410
SMAC_02845	FG00930.1	75.41	244	60	0	23	266	12	255	4.43e-146	412
SMAC_02846	FG00932.1	52.032	886	329	27	17	851	91	931	0	767
SMAC_02847	FG01497.1	67.109	1657	492	12	228	1874	144	1757	0	2180
SMAC_02848	FG00861.1	85.633	529	76	0	8	536	4	532	0	940
SMAC_02849	FG10925.1	53.018	381	155	7	8	372	9	381	1.94e-126	372
SMAC_02850	FG03374.1	28.16	625	334	14	80	608	763	1368	2.74e-83	286
SMAC_02851	FG00680.1	42.363	838	348	23	40	831	77	825	0	555
SMAC_02852	FG00679.1	56.778	509	195	9	1	508	1	485	0	550
SMAC_02853	FG00678.1	42.241	116	61	2	1	110	1	116	9.1e-17	85.1
SMAC_02854	XP_380853.1	87.425	334	33	1	1	325	1	334	0	566
SMAC_02855	FG03841.1	33.6	125	70	3	67	189	616	729	2.1e-15	74.3
SMAC_02856	FG00728.1	63.882	778	249	9	1	753	1	771	0	1001
SMAC_02857	FG00729.1	57.282	309	106	7	14	313	55	346	2.17e-96	291
SMAC_02858	FG00740.1	78.947	855	161	3	1	855	1	836	0	1425
SMAC_02859	FG00726.1	47.848	604	264	17	16	604	14	581	1.03e-167	494
SMAC_02860	FG00749.1	59.922	514	158	8	15	496	1	498	0	605
SMAC_02861	FG00751.1	62.816	277	90	4	7	281	4	269	4.2e-114	333
SMAC_02862	FG08170.1	40.152	396	188	15	9	387	14	377	6.44e-76	242
SMAC_02863	FG04928.1	36.786	753	310	19	1	724	1	616	1.1e-129	401
SMAC_02864	FG04929.1	55.714	280	101	6	1	276	1	261	3.45e-86	261
SMAC_02865	FG04930.1	46.099	564	237	9	1	563	52	549	4.91e-162	478
SMAC_02866	FG04927.1	62.759	145	45	2	29	173	11	146	1.22e-55	175
SMAC_02867	FG00869.1	40.167	1195	602	38	5	1173	2	1109	0	662
SMAC_02868	FG00866.1	66.854	712	186	12	1	670	1	704	0	897
SMAC_02869	FG00864.1	56.115	278	91	6	33	308	2	250	2.91e-80	247
SMAC_02870	FG00865.1	71.379	870	229	6	1	868	1	852	0	1250
SMAC_02871	FG03875.1	54.675	631	245	8	2	604	4	621	0	685
SMAC_02872	FG01413.1	33.566	429	235	19	244	656	1	395	5.15e-46	168
SMAC_02873	YP_001249326.1	26.606	109	70	5	70	176	164	264	4.3	26.6
SMAC_02874	FG01439.1	31.429	35	24	0	212	246	259	293	2.5	30
SMAC_02875	FG00947.1	53.188	549	218	9	1	522	7	543	0	533
SMAC_02876	FG09324.1	44	600	236	14	8	572	12	546	1.36e-160	473
SMAC_12702	FG08674.1	62.295	122	43	2	1	121	1	120	1.78e-37	125
SMAC_02877	FG08675.1	81.132	159	24	2	1	154	1	158	5.24e-81	239
SMAC_02878	FG00176.1	28.767	73	45	2	105	173	8	77	0.35	31.6
SMAC_02879	FG08676.1	79.375	160	29	2	1	156	1	160	7.62e-82	241
SMAC_02880	FG08677.1	58.683	167	67	2	1	166	1	166	6.06e-68	206
SMAC_02881	FG02108.1	50.658	152	42	3	3	154	2	120	4.37e-43	140
SMAC_02882	FG08679.1	57.841	491	168	8	1	484	1	459	0	555
SMAC_02883	FG08680.1	69.128	447	104	6	99	538	22	441	0	563
SMAC_02884	FG08567.1	60.694	173	53	3	5	163	6	177	2.13e-64	197
SMAC_02885	FG08566.1	67.033	91	30	0	1	91	1	91	5.86e-42	134
SMAC_02886	FG06429.1	32.051	78	40	3	35	106	864	934	0.083	31.6
SMAC_02887	FG06882.1	40.496	363	179	8	58	419	947	1273	5.91e-75	254
SMAC_02888	FG08578.1	54.441	349	131	7	12	355	7	332	1.13e-117	347
SMAC_02889	FG09572.1	35.185	54	30	2	91	140	342	394	0.31	30.4
SMAC_02890	FG08792.1	46.667	90	43	1	9	98	4	88	9.97e-25	92.4
SMAC_02891	FG08781.1	49.401	1502	589	27	1	1471	1	1362	0	1356
SMAC_02892	FG09453.1	60.674	267	102	3	3	267	1	266	8.56e-115	339
SMAC_02893	FG08583.1	39.43	421	208	14	43	432	36	440	2.45e-78	256
SMAC_02894	FG08582.1	33.223	903	431	39	15	879	25	793	1.45e-94	317
SMAC_02895	FG08581.1	68.944	161	49	1	36	196	2	161	6.66e-78	234
SMAC_02896	FG08669.1	66.167	801	267	2	1	800	1	798	0	1130
SMAC_02897	FG08590.1	34.343	99	48	5	9	96	2	94	3.27e-07	50.4
SMAC_02898	FG09541.1	45.974	385	181	8	86	452	58	433	2.95e-98	306
SMAC_02899	FG08591.1	48.485	726	254	24	46	693	74	757	3.75e-159	481
SMAC_02900	FG08589.1	37.438	804	409	19	199	995	207	923	5.06e-143	454
SMAC_12598	FG09539.1	53.363	684	262	12	21	669	128	789	0	726
SMAC_02901	FG09542.1	67.626	278	85	2	5	277	4	281	2.83e-141	402
SMAC_02902	FG09543.1	34.023	532	209	15	104	614	30	440	4.16e-74	246
SMAC_02903	FG03251.1	25.24	416	213	18	2	410	30	354	1.46e-20	91.3
SMAC_02904	FG09409.1	47.973	148	69	1	10	157	4	143	1.07e-30	112
SMAC_02905	FG11112.1	26.792	265	141	11	68	307	36	272	4.64e-08	53.5
SMAC_02906	FG09410.1	58.131	289	102	11	20	297	25	305	2.53e-82	253
SMAC_02907	FG09538.1	56.866	670	248	8	1	667	1	632	0	740
SMAC_02908	FG09408.1	57.143	756	234	16	1	745	1	677	0	790
SMAC_02909	FG08694.1	62.626	495	168	5	21	515	8	485	0	655
SMAC_02910	FG05152.1	24.194	186	109	4	23	194	122	289	0.31	32.3
SMAC_02911	FG08576.1	31.884	759	417	25	1	746	1	672	1.12e-90	301
SMAC_02912	FG08577.1	48.79	496	189	5	3	434	1	495	3.15e-139	411
SMAC_12721	FG08493.1	54	50	23	0	5	54	4	53	3.35e-12	57
SMAC_02913	FG08600.1	57.798	109	41	2	1	106	1210	1316	1.93e-33	124
SMAC_02914	FG10669.1	58.043	603	222	6	30	629	20	594	0	678
SMAC_02915	FG01258.1	59.281	334	107	3	1	334	56	360	3.3e-130	379
SMAC_02916	FG00467.1	55.204	442	146	7	3	436	7	404	3.48e-155	454
SMAC_02917	FG00468.1	76.099	523	119	2	1	523	2	518	0	803
SMAC_02918	FG00469.1	67.366	524	146	11	4	521	3	507	0	686
SMAC_02919	FG00470.1	44.241	382	181	5	13	394	9	358	1.07e-105	321
SMAC_02920	FG00471.1	66.667	126	38	2	2	124	5	129	1.4e-49	156
SMAC_02921	FG00472.1	75.836	658	143	7	6	658	249	895	0	966
SMAC_02922	FG10471.1	32.5	40	27	0	80	119	233	272	0.98	28.1
SMAC_02923	FG00474.1	57.595	158	62	3	1	156	36	190	3.24e-47	155
SMAC_02924	FG00475.1	68.205	585	174	8	1	581	1	577	0	775
SMAC_02925	FG00476.1	36.842	190	93	4	7	176	3	185	6.26e-28	105
SMAC_02926	FG00477.1	64.309	311	102	6	34	339	29	335	6.29e-135	392
SMAC_02927	FG00562.1	77.088	419	94	2	1	419	1	417	0	629
SMAC_12703	FG01192.1	26.667	60	33	1	105	164	19	67	1.4	28.1
SMAC_02928	FG10729.1	53.353	343	151	4	41	377	87	426	1.51e-125	371
SMAC_02930	FG00670.1	44.565	368	138	5	1	368	1	302	2.69e-96	292
SMAC_12599	FG09164.1	42.577	357	167	7	387	740	336	657	9.54e-66	231
SMAC_02931	FG01615.1	39.744	156	87	3	14	165	71	223	1.41e-37	132
SMAC_02932	FG09163.1	57.492	327	112	8	146	463	35	343	3.15e-115	346
SMAC_02933	FG00294.1	42.623	610	264	17	23	600	51	606	2.45e-145	437
SMAC_02934	FG09162.1	69.118	272	80	3	1	272	1	268	2.9e-131	376
SMAC_02935	FG09158.1	63.752	549	178	9	1	540	1	537	0	662
SMAC_02936	FG09157.1	64.777	494	128	6	6	496	8	458	0	603
SMAC_02938	FG09156.1	60.437	824	292	12	1	818	1	796	0	981
SMAC_02939	FG00284.1	57.317	902	288	19	638	1524	808	1627	0	960
SMAC_12600	FG09404.1	71.212	132	30	1	133	264	1	124	1.12e-60	195
SMAC_02940	FG09403.1	34.826	201	125	2	5	199	6	206	1.29e-37	131
SMAC_02941	FG09402.1	69.424	399	119	2	6	403	25	421	0	586
SMAC_02942	FG09401.1	48.346	393	156	8	13	381	2	371	1.21e-119	355
SMAC_02943	FG09399.1	52.113	284	133	3	1	283	1	282	3.26e-95	285
SMAC_02944	FG00293.1	29.412	561	297	15	62	546	72	609	3.6e-46	179
SMAC_02945	FG04914.1	87	100	13	0	37	136	25	124	3.38e-61	189
SMAC_02946	FG09405.1	49.326	519	220	9	46	555	109	593	7.85e-136	426
SMAC_02947	FG04892.1	43.919	296	155	3	9	302	2	288	6.67e-78	241
SMAC_02948	FG02749.1	50.554	902	368	9	22	917	10	839	0	880
SMAC_02949	FG02761.1	66.802	494	124	5	64	519	10	501	0	632
SMAC_02950	FG02762.1	45.339	236	94	4	164	371	1	229	3.59e-59	193
SMAC_02951	FG02769.1	63.478	460	143	5	15	473	29	464	0	566
SMAC_02952	FG01197.1	70.202	198	48	4	2	197	3	191	2.26e-85	253
SMAC_02953	FG01195.1	56	50	22	0	59	108	52	101	8.18e-17	70.9
SMAC_02954	FG01194.1	66.111	1080	347	6	497	1570	512	1578	0	1503
SMAC_02955	FG01194.1	54.382	502	207	7	1	491	1651	2141	0	575
SMAC_02956	FG01066.1	56.792	854	320	9	3	855	2	807	0	947
SMAC_02957	FG01065.1	64.57	477	140	10	79	551	39	490	0	578
SMAC_02958	FG01064.1	63.992	486	171	2	8	490	13	497	0	639
SMAC_02959	FG01062.1	69.953	213	61	1	1	213	1	210	3.78e-99	289
SMAC_02960	FG01061.1	52.759	290	118	4	367	649	1	278	5.35e-100	310
SMAC_02961	FG01060.1	45.815	227	106	7	10	224	2	223	1.62e-62	197
SMAC_02962	FG01059.1	57.455	503	161	10	5	465	4	495	1.08e-153	449
SMAC_02963	FG01058.1	48.295	704	250	12	221	910	194	797	0	624
SMAC_02964	FG01057.1	51.507	365	147	6	160	521	118	455	1.87e-110	340
SMAC_02965	FG00414.1	40.157	381	122	6	175	540	142	431	2.24e-84	272
SMAC_02966	FG00544.1	43.81	105	45	2	11	102	1	104	6.45e-20	79
SMAC_02967	FG00543.1	75.168	447	89	6	1	434	1	438	0	682
SMAC_02968	FG00531.1	60.209	382	142	2	5	385	9	381	2.16e-171	487
SMAC_02969	FG00532.1	44.511	501	244	7	325	819	189	661	4.87e-135	419
SMAC_02970	FG00534.1	46.042	619	284	10	1	617	133	703	9.27e-177	521
SMAC_02971	FG00527.1	62.185	238	75	1	126	348	1	238	7.55e-86	268
SMAC_02972	FG11184.1	24.359	156	91	3	59	188	26	180	7.53e-11	62
SMAC_02973	FG00647.1	25.263	95	70	1	11	104	2229	2323	2.7	28.1
SMAC_02974	FG00528.1	36.264	91	55	2	255	342	215	305	5.59e-08	53.1
SMAC_02975	FG00530.1	60.308	519	176	5	101	618	88	577	0	646
SMAC_02976	FG00529.1	73.045	486	130	1	1	485	1	486	0	748
SMAC_02977	FG06861.1	73.391	466	99	6	53	516	18	460	0	643
SMAC_02978	FG06862.1	53.933	267	119	2	901	1166	7	270	2.41e-98	316
SMAC_02979	FG06860.1	90.909	209	18	1	1	208	1	209	9.32e-143	400
SMAC_02980	FG06885.1	63.858	1519	466	21	1	1468	1	1487	0	1872
SMAC_02981	FG06859.1	70.155	774	170	14	1	771	1	716	0	1046
SMAC_02982	FG07123.1	25.485	412	216	12	5	398	41	379	2.17e-13	70.1
SMAC_02983	FG01100.1	42.229	637	245	27	67	682	52	586	3.97e-101	323
SMAC_02984	FG01090.1	70.356	533	92	6	215	687	152	678	0	746
SMAC_02985	FG01091.1	52.174	115	51	3	1	114	139	250	6.28e-34	119
SMAC_02986	FG01092.1	67.062	422	120	4	33	449	25	432	0	563
SMAC_02987	FG00410.1	62.248	347	91	10	1	312	1	342	2.2e-98	296
SMAC_02988	FG07076.1	41.636	269	125	8	1	264	825	1066	1.75e-46	171
SMAC_02989	FG05855.1	21.379	145	79	3	209	335	239	366	6.1	28.1
SMAC_02990	FG07077.1	71.642	268	74	2	54	320	132	398	1.78e-144	416
SMAC_02991	FG07078.1	46.482	398	153	9	17	413	12	350	7.17e-103	312
SMAC_02992	FG07062.1	65.552	299	100	2	110	408	33	328	3.64e-141	409
SMAC_02994	FG07060.1	58.146	356	110	6	65	419	40	357	9.24e-136	398
SMAC_02995	FG07059.1	59.146	164	63	2	7	170	2	161	1.33e-61	190
SMAC_02996	FG07058.1	83.889	180	29	0	1	180	1	180	7.31e-115	327
SMAC_02997	FG07057.1	71.179	229	66	0	13	241	10	238	2.09e-127	363
SMAC_02998	FG07073.1	45.098	153	65	7	1	149	1	138	3.27e-27	102
SMAC_02999	FG01097.1	74.615	130	13	2	1	130	1	110	4.89e-57	197
SMAC_03000	FG06303.1	37.015	335	188	7	156	488	122	435	3.28e-53	187
SMAC_03001	FG06304.1	54.486	613	227	10	3	599	2	578	0	635
SMAC_03002	FG01827.1	21.935	155	86	4	7	161	4	123	1.3	31.6
SMAC_03003	FG09754.1	42.857	28	16	0	28	55	63	90	2.6	26.9
SMAC_09627	FG11372.1	22.727	132	90	2	70	198	152	274	1.2	30.4
SMAC_09628	FG02956.1	36.538	52	28	2	17	63	443	494	0.14	28.5
SMAC_09629	FG03309.1	35.227	88	39	6	14	94	374	450	1	28.5
SMAC_09634	FG03466.1	79.539	347	71	0	8	354	3	349	0	586
SMAC_09635	FG00762.1	42.105	247	127	8	5	251	3	233	1.95e-56	182
SMAC_09636	FG01146.1	22.5	120	86	3	286	401	450	566	0.004	38.9
SMAC_09639	FG01929.1	25	56	35	1	1	56	844	892	1.6	26.2
SMAC_09640	FG10328.1	38.961	231	101	4	1	194	1	228	5.77e-39	145
SMAC_09641	FG00846.1	34.783	46	29	1	33	78	197	241	1.4	29.6
SMAC_09678	FG03117.1	30.693	101	47	4	24	120	172	253	0.005	38.9
SMAC_09679	FG08821.1	35.211	71	33	2	54	124	112	169	0.004	36.6
SMAC_09680	FG04638.1	33.333	60	40	0	198	257	141	200	5.97e-07	49.7
SMAC_09643	FG11272.1	22.222	135	92	3	107	234	536	664	0.033	34.7
SMAC_09644	FG11247.1	34.211	38	25	0	25	62	132	169	0.3	29.3
SMAC_09645	FG02432.1	38.462	403	227	5	1	388	38	434	9.63e-89	278
SMAC_09646	FG04747.1	41.176	34	18	1	5	38	476	507	0.55	27.7
SMAC_09647	FG06733.1	59.574	141	56	1	50	190	47	186	2.25e-47	164
SMAC_09648	FG06554.1	43.396	477	257	7	401	870	195	665	3.25e-124	395
SMAC_09649	FG03076.1	23.2	125	80	3	80	190	657	779	3.5	27.7
SMAC_09656	FG05746.1	28.824	170	92	6	460	603	113	279	0.055	36.2
SMAC_09658	FG10562.1	29.412	289	180	10	3	274	4	285	6.1e-23	95.1
SMAC_09659	FG10561.1	53.42	1462	621	21	32	1448	26	1472	0	1520
SMAC_09660	FG01932.1	32.759	58	36	1	17	74	283	337	0.47	28.9
SMAC_07985	FG08795.1	28.736	87	49	4	75	148	1345	1431	0.18	32
SMAC_07986	FG08825.1	48.246	228	112	3	43	269	35	257	7.5e-72	224
SMAC_07987	FG10187.1	26.984	63	38	1	56	118	205	259	1.2	28.5
SMAC_07988	FG03263.1	28.114	281	182	6	94	368	18	284	6.91e-26	110
SMAC_07989	FG10239.1	35.484	31	20	0	67	97	105	135	2.4	28.1
SMAC_07990	FG03487.1	29.07	86	46	3	9	80	114	198	5.4	26.2
SMAC_07991	FG07899.1	31.2	125	75	4	204	318	46	169	1.27e-08	53.5
SMAC_07992	FG06513.1	67.176	393	117	2	5	390	7	394	0	537
SMAC_07993	FG07891.1	27.922	308	198	7	246	533	314	617	3.59e-27	116
SMAC_07994	FG03029.1	32.472	271	152	7	41	286	11	275	8.92e-33	129
SMAC_07995	FG04232.1	45.923	601	272	10	117	677	13	600	4.34e-170	503
SMAC_07996	FG07157.1	38.462	39	23	1	94	131	43	81	7.6	27.7
SMAC_07997	FG02679.1	25.446	448	206	17	1	437	1	331	4.57e-23	100
SMAC_07998	FG02680.1	57.906	449	188	1	57	504	44	492	0	550
SMAC_07999	FG02681.1	59.259	378	148	2	29	406	44	415	7.19e-167	484
SMAC_08000	FG09205.1	27.451	51	37	0	168	218	37	87	1.7	29.3
SMAC_08001	FG02552.1	30.189	53	36	1	62	113	51	103	2.6	27.7
SMAC_08002	FG02611.1	31.034	58	37	1	22	79	828	882	1.4	28.1
SMAC_08003	FG06004.1	31.25	80	47	4	6	78	483	561	0.1	30.8
SMAC_08004	FG04966.1	36.957	46	28	1	39	83	317	362	1.2	27.7
SMAC_08005	FG07120.1	35.294	34	22	0	63	96	343	376	1.6	28.1
SMAC_08006	FG02553.1	37.143	35	22	0	5	39	722	756	4.4	26.2
SMAC_08007	FG03106.1	23.944	71	47	2	48	116	18	83	2.9	26.6
SMAC_08008	FG11328.1	26.882	186	113	9	187	365	130	299	0.11	33.1
SMAC_08009	FG01736.1	27.723	101	68	3	115	210	190	290	0.082	34.3
SMAC_08010	FG08151.1	53.537	523	194	8	1	474	134	656	0	533
SMAC_08011	FG08151.1	42.045	88	50	1	38	125	27	113	3.44e-17	77
SMAC_08012	FG09840.1	64	50	18	0	31	80	250	299	3.25e-15	69.7
SMAC_08013	FG10935.1	34.783	69	42	2	108	176	232	297	1.1	30
SMAC_08015	FG06556.1	47.158	475	217	8	1	467	1	449	4.71e-154	448
SMAC_08016	FG06583.1	41.36	1279	606	29	70	1315	27	1194	0	751
SMAC_08017	FG06582.1	44.538	1776	792	40	43	1764	12	1648	0	1316
SMAC_08018	FG03643.1	57.834	434	169	5	132	555	13	442	8.92e-172	497
SMAC_08019	FG03599.1	38.235	68	32	2	164	231	20	77	0.001	38.9
SMAC_08023	FG06445.1	45.045	333	164	5	38	363	33	353	3.58e-94	289
SMAC_08024	FG08503.1	47.837	393	184	8	5	384	4	388	1.25e-119	355
SMAC_08025	FG01831.1	56.122	98	41	1	1	98	1	96	5.7e-34	114
SMAC_08026	FG06564.1	45.81	179	88	4	1	179	1	170	5.39e-46	154
SMAC_08027	FG06563.1	46.206	593	302	3	2	594	19	594	0	573
SMAC_08028	FG06576.1	62.362	635	200	4	92	689	2	634	0	823
SMAC_08029	FG11389.1	28.21	553	337	17	9	540	1	514	1.18e-51	188
SMAC_08030	FG03875.1	28	75	47	1	52	126	454	521	0.56	29.6
SMAC_08031	FG06632.1	40.816	98	50	4	965	1061	314	404	7.16e-16	81.6
SMAC_08032	FG06631.1	76.874	1574	316	9	198	1753	1	1544	0	2471
SMAC_06652	FG08994.1	26.725	681	306	27	6	667	4	510	2.39e-40	159
SMAC_06653	FG04069.1	38.542	96	45	4	301	382	594	689	0.007	39.3
SMAC_06654	FG09157.1	26.875	160	85	7	12	162	59	195	0.0001	43.9
SMAC_06655	FG06627.1	70.565	248	66	4	1	248	1	241	2.2e-122	351
SMAC_06656	FG10282.1	38.312	308	158	10	3	286	11	310	1.23e-55	185
SMAC_06657	FG09787.1	28.169	71	42	1	43	104	2364	2434	0.63	30.4
SMAC_06658	FG02982.1	35.772	492	252	8	44	471	36	527	2.47e-107	332
SMAC_06659	FG02818.1	33.575	414	233	9	5	404	1	386	4.69e-67	221
SMAC_06660	FG02981.1	35.734	361	188	8	3	356	2	325	6.4e-65	214
SMAC_06661	FG01103.1	60	15	6	0	61	75	226	240	3.7	26.6
SMAC_06662	FG03797.1	47.059	34	18	0	35	68	225	258	0.0002	38.9
SMAC_06663	FG10564.1	34.884	43	28	0	56	98	70	112	1.3	27.7
SMAC_06664	FG01390.1	24.424	434	258	10	57	487	56	422	1.58e-32	131
SMAC_06665	FG08291.1	46.316	95	51	0	1	95	1	95	2.72e-22	85.1
SMAC_06666	FG02645.1	43.645	653	331	15	24	661	11	641	5.9e-163	506
SMAC_06667	FG11062.1	37.143	35	22	0	118	152	62	96	1.1	30
SMAC_06668	FG04310.1	27.848	79	57	0	96	174	63	141	0.57	30.4
SMAC_12722	FG01814.1	46.154	13	7	0	18	30	437	449	3.5	23.1
SMAC_06669	FG10458.1	36.264	91	45	1	23	113	15	92	1.3e-07	52.8
SMAC_06670	FG04438.1	23.457	243	141	6	26	234	41	272	2.64e-14	74.3
SMAC_12104	FG06589.1	29.936	157	82	5	1	149	496	632	1.15e-07	52
SMAC_12105	FG06589.1	45.852	229	112	2	28	245	12	239	3.92e-66	221
SMAC_06671	FG06588.1	49.685	634	228	16	66	693	1	549	0	574
SMAC_06672	XP_386763.1	88.177	203	23	1	1	202	1	203	3.17e-125	355
SMAC_06673	FG06620.1	54.545	165	71	2	13	175	3	165	2.25e-60	187
SMAC_06674	FG06619.1	64.444	360	127	1	1	360	1	359	1.36e-170	483
SMAC_06675	FG07897.1	47.222	72	38	0	508	579	5	76	1.96e-17	78.2
SMAC_06676	FG11394.1	29.412	187	88	5	157	340	52	197	1.08e-20	88.6
SMAC_06677	FG11472.1	51.587	882	401	13	1	864	1	874	0	852
SMAC_06678	FG06311.1	25	80	53	2	11	86	717	793	0.6	30.4
SMAC_06679	FG02633.1	23.324	343	210	10	53	352	217	549	3.21e-12	68.2
SMAC_06680	FG10703.1	42.857	35	19	1	143	176	41	75	1.8	28.1
SMAC_06681	FG05553.1	39.394	66	38	2	5	69	4	68	1.12e-06	48.5
SMAC_06682	FG05558.1	56.459	898	313	14	20	852	139	1023	0	961
SMAC_06683	FG06772.1	42.529	261	134	3	126	382	82	330	3.04e-66	217
SMAC_06684	FG05520.1	54.229	863	304	13	228	1089	25	797	0	875
SMAC_06685	FG05519.1	46.248	1626	790	15	593	2210	585	2134	0	1346
SMAC_06686	FG05518.1	47.196	1801	788	21	1	1797	1	1642	0	1612
SMAC_06687	FG09828.1	32.53	83	49	3	75	153	608	687	1.31e-07	49.7
SMAC_06688	FG05516.1	69.009	1039	288	10	55	1092	41	1046	0	1497
SMAC_06689	FG07033.1	42.655	354	118	11	417	740	357	655	1.29e-49	184
SMAC_06690	FG07034.1	50.35	143	45	4	8	126	10	150	2.78e-39	138
SMAC_06691	FG07035.1	35.221	565	283	14	48	609	71	555	9.17e-90	293
SMAC_06692	FG05557.1	41.72	942	421	22	8	936	5	831	0	632
SMAC_06693	FG05514.1	64.901	812	249	16	37	837	30	816	0	1034
SMAC_06694	FG03914.1	59.751	241	92	2	1	239	1	238	5.34e-108	314
SMAC_06695	FG06701.1	39.851	537	242	18	4	505	2	492	2.77e-95	300
SMAC_06696	FG10965.1	34.247	73	40	3	98	167	528	595	0.48	31.6
SMAC_06697	FG06699.1	30.024	836	370	28	50	802	19	722	3.51e-88	300
SMAC_06698	FG08023.1	35.435	460	238	9	7	465	84	485	5.02e-75	246
SMAC_06699	FG05587.1	62.248	596	218	6	50	642	1	592	0	729
SMAC_06700	FG04683.1	40.678	590	300	14	31	612	9	556	2.86e-132	403
SMAC_06701	FG05589.1	68.858	639	178	6	22	659	7	625	0	877
SMAC_06702	FG07836.1	25.333	75	56	0	196	270	407	481	0.76	30.8
SMAC_06703	FG06437.1	33.564	289	142	11	234	498	88	350	3.78e-28	118
SMAC_06704	FG05580.1	54.419	430	155	12	27	449	21	416	3.91e-148	431
SMAC_06705	FG06924.1	93.548	217	14	0	1	217	1	217	6.29e-139	391
SMAC_06706	FG05515.1	44.122	655	304	10	1	653	2	596	0	533
SMAC_06707	FG05753.1	32.751	229	100	9	152	379	7	182	4.15e-21	95.5
SMAC_06708	FG03153.1	28.767	73	46	2	4	76	62	128	2.5	26.2
SMAC_06709	FG00195.1	54.141	495	170	5	32	526	9	446	0	529
SMAC_06710	FG05551.1	63.121	282	92	4	43	324	1	270	8.18e-125	362
SMAC_06711	FG05579.1	51.25	400	124	10	1	373	1	356	1.03e-113	341
SMAC_06712	FG05556.1	56.916	629	252	10	1	626	1	613	0	577
SMAC_06713	FG06695.1	51.077	325	153	5	28	352	26	344	2.04e-109	326
SMAC_06714	FG02728.1	34.286	35	23	0	552	586	282	316	0.008	38.5
SMAC_06715	FG05533.1	60.227	176	68	2	1	175	1	175	5.2e-64	201
SMAC_06716	FG03011.1	46.575	365	189	4	40	402	3	363	1.03e-118	352
SMAC_06717	FG07223.1	60.625	320	101	7	16	325	5	309	6.45e-115	338
SMAC_06718	FG06775.1	52.821	390	169	8	18	404	20	397	1.73e-129	392
SMAC_06719	FG06776.1	51.858	646	196	15	1	637	1	540	0	565
SMAC_06720	FG03725.1	59.924	529	210	1	22	548	8	536	0	673
SMAC_06507	FG05376.1	36.803	951	503	18	157	1101	60	918	0	570
SMAC_06506	FG05377.1	72.496	629	142	16	6	620	5	616	0	811
SMAC_06505	FG11067.1	40.909	44	20	1	162	199	497	540	1.4	30
SMAC_06504	FG03877.1	26.923	52	38	0	57	108	183	234	1.2	29.3
SMAC_06502	FG00042.1	40.541	37	22	0	303	339	3118	3154	0.45	31.6
SMAC_06501	FG05378.1	90.769	65	6	0	1	65	1	65	4.73e-37	120
SMAC_06500	FG05379.1	66.77	322	103	2	1	322	1	318	4.24e-164	465
SMAC_06499	FG05380.1	43.149	832	363	19	1	802	1	752	0	617
SMAC_06498	FG10273.1	81.818	22	4	0	406	427	515	536	0.000181	43.1
SMAC_06497	FG05463.1	47.471	257	102	5	3	240	10	252	1.95e-64	203
SMAC_06496	FG05462.1	34.419	2670	1493	55	14	2547	12	2559	0	1338
SMAC_06495	FG05461.1	54.386	57	25	1	7	63	3	58	2.19e-09	58.5
SMAC_06494	FG05461.1	50	44	18	1	309	352	456	495	4.93e-07	50.1
SMAC_06493	FG05458.1	50	54	27	0	101	154	158	211	0.000597	37.7
SMAC_06492	FG05459.1	61.916	835	284	18	1	817	1	819	0	902
SMAC_06491	FG05460.1	45.183	436	166	20	1	424	1	375	5.95e-87	272
SMAC_06490	FG05457.1	58.635	249	79	5	249	494	119	346	8.94e-79	252
SMAC_06489	FG06651.1	30.085	472	236	23	18	452	110	524	6.95e-21	95.1
SMAC_06488	FG06649.1	55.814	301	126	6	7	304	5	301	1.55e-109	323
SMAC_06486	FG03106.1	24.359	390	214	13	16	395	11	329	6.83e-15	74.7
SMAC_06485	FG05510.1	83.099	213	36	0	1	213	1	213	1.23e-132	374
SMAC_06484	FG05509.1	70.408	294	86	1	1	294	1	293	1.06e-159	450
SMAC_06483	FG05508.1	58.462	130	37	5	1	126	1	117	1.1e-25	102
SMAC_06482	FG07262.1	53.556	1800	779	14	14	1764	15	1806	0	1907
SMAC_06481	FG05465.1	60.472	678	247	7	1	674	1	661	0	780
SMAC_06480	FG08865.1	31.081	74	41	3	102	167	402	473	0.62	30
SMAC_06479	FG07310.1	66.578	751	164	18	1	720	1	695	0	914
SMAC_06478	FG05479.1	26.695	472	243	10	108	570	10	387	1.67e-45	171
SMAC_06477	FG05573.1	43.938	899	444	12	8	902	18	860	0	713
SMAC_06476	FG05573.1	39.326	178	97	5	1	178	885	1051	2.52e-35	132
SMAC_06475	FG10931.1	32.927	246	120	4	5	206	509	753	1.36e-39	147
SMAC_06474	FG06747.1	51.502	466	182	9	42	495	44	477	7.45e-138	409
SMAC_06473	FG06746.1	94.175	103	6	0	1	103	1	103	5.35e-68	204
SMAC_06472	FG06745.1	52.206	136	64	1	135	270	87	221	1.4e-35	132
SMAC_06471	FG06744.1	43.085	376	169	6	8	382	3	334	7.92e-109	326
SMAC_06470	FG05148.1	28.169	71	47	1	16	82	100	170	0.17	30
SMAC_06469	FG06743.1	72.681	1369	284	13	3	1291	2	1360	0	1979
SMAC_06468	FG06733.1	64.951	719	243	4	1	714	1	715	0	957
SMAC_12082	FG06129.1	28.125	64	40	1	279	342	316	373	0.22	33.1
SMAC_06467	FG06736.1	58.603	587	187	13	1	581	1	537	0	612
SMAC_06466	FG06735.1	32.768	354	177	12	20	366	69	368	4.26e-42	155
SMAC_06465	FG06737.1	51.14	307	100	4	1	305	1	259	2e-99	296
SMAC_06464	FG06738.1	63.542	288	103	1	3	288	2	289	1.02e-126	365
SMAC_06463	FG06739.1	66.207	290	80	3	46	335	2	273	2.36e-134	386
SMAC_06462	FG06740.1	26.178	191	125	7	227	413	46	224	0.000185	42.7
SMAC_06461	FG06741.1	38.949	742	366	18	24	755	4	668	1.96e-152	462
SMAC_12611	FG05572.1	44.615	325	148	11	6	328	1	295	3.8e-71	226
SMAC_06460	FG05426.1	48.66	485	155	8	12	451	159	594	2.99e-146	433
SMAC_06459	FG05425.1	69.343	411	117	4	3	409	2	407	0	546
SMAC_06458	FG04069.1	29.921	127	76	2	115	231	585	708	1.4	31.6
SMAC_06457	FG05575.1	67.391	276	88	2	1	276	1	274	2.68e-125	380
SMAC_06456	FG05576.1	44.928	69	36	2	129	195	237	305	6.85e-07	50.4
SMAC_06455	FG00173.1	30.769	65	35	2	8	63	219	282	0.001	35
SMAC_06454	FG05578.1	67.521	234	71	2	1	233	1	230	3.54e-98	289
SMAC_06453	FG06925.1	41.042	1401	715	26	28	1369	10	1358	0	969
SMAC_06452	FG06917.1	65.768	371	87	12	1	347	1	355	1.91e-126	370
SMAC_06451	FG05438.1	80.923	325	60	1	1	325	74	396	0	546
SMAC_06450	FG07253.1	57.341	722	274	9	1	716	7	700	0	786
SMAC_06449	FG02273.1	67.54	496	160	1	1	495	3	498	0	718
SMAC_06448	FG06652.1	37.771	691	308	18	4	676	30	616	1.38e-132	407
SMAC_06447	FG05439.1	45.912	159	56	1	156	314	112	240	8.64e-41	150
SMAC_06446	FG06645.1	61	800	220	6	16	815	15	722	0	947
SMAC_06445	XP_386822.1	86.813	182	24	0	21	202	8	189	1.83e-119	340
SMAC_06444	FG06647.1	53.239	355	148	11	366	716	366	706	1.71e-90	300
SMAC_12083	FG06648.1	82.237	152	27	0	1	152	129	280	3.25e-75	229
SMAC_06442	FG01018.1	28.125	64	46	0	84	147	25	88	0.12	32
SMAC_06441	FG02900.1	25.926	162	110	4	429	583	816	974	1.86e-08	58.5
SMAC_06440	FG07241.1	90.49	347	33	0	15	361	1	347	0	642
SMAC_08830	FG07243.1	42.364	550	267	16	21	557	4	516	1.98e-115	356
SMAC_08831	FG06090.1	32.609	46	30	1	50	95	127	171	6.1	26.9
SMAC_08832	FG07244.1	49.614	389	184	5	102	484	544	926	1.96e-122	384
SMAC_08833	FG07244.1	73.645	406	102	2	114	514	72	477	0	662
SMAC_08834	FG07245.1	79.236	1204	247	2	1	1201	1	1204	0	2036
SMAC_08835	FG07261.1	51.321	265	121	3	1	257	1	265	7.58e-89	267
SMAC_08836	FG07260.1	41.813	684	267	23	1	630	1	607	1.85e-137	418
SMAC_08837	FG03299.1	34.545	55	26	1	155	199	359	413	0.086	34.3
SMAC_08838	FG05468.1	47.147	333	173	3	68	400	61	390	1.25e-98	305
SMAC_08839	FG05467.1	73.333	390	81	3	33	422	27	393	0	601
SMAC_08840	FG08241.1	51.475	305	127	5	3	307	296	579	3.93e-96	303
SMAC_08841	FG05466.1	62.802	414	144	3	16	427	10	415	1.76e-172	493
SMAC_08842	FG06958.1	75.794	661	156	2	71	728	1	660	0	1031
SMAC_08843	FG06957.1	70.566	795	191	15	76	834	10	797	0	1044
SMAC_08844	FG06748.1	52.463	467	141	9	219	670	139	539	6.34e-151	457
SMAC_12090	FG00785.1	32.812	128	77	3	12	135	8	130	5.76e-15	68.6
SMAC_12089	FG05482.1	45.93	344	113	4	32	360	42	327	1.97e-96	293
SMAC_08845	XP_387103.1	92.593	432	32	0	2	433	3	434	0	837
SMAC_08846	FG06929.1	32.787	122	60	3	6	125	5	106	2.23e-11	58.2
SMAC_08847	FG06930.1	53.959	543	150	17	24	505	21	524	6.64e-151	453
SMAC_08848	FG06931.1	100	90	0	0	165	254	1	90	5.47e-59	184
SMAC_08849	FG06932.1	80.523	344	67	0	1	344	82	425	0	591
SMAC_08850	FG06933.1	29.433	829	460	23	10	793	106	854	2.41e-86	301
SMAC_08851	FG06934.1	49.187	246	105	4	54	296	29	257	5.05e-77	238
SMAC_08852	FG06935.1	73.939	165	26	1	1	148	1	165	1.29e-86	253
SMAC_08853	FG06936.1	70.161	124	37	0	1	124	1	124	9.4e-66	197
SMAC_08854	FG06937.1	74.468	94	23	1	55	148	46	138	2.43e-48	155
SMAC_08855	FG06938.1	45.07	71	31	2	1	71	1	63	0.21	28.5
SMAC_09661	FG10492.1	44.286	70	38	1	465	534	99	167	1.94e-10	60.8
SMAC_09662	FG05606.1	37.879	66	26	3	65	129	297	348	0.21	30.8
SMAC_09663	FG09153.1	35.294	51	32	1	52	101	58	108	0.33	29.3
SMAC_09664	FG07584.1	40	25	15	0	33	57	2	26	2	26.9
SMAC_09665	XP_387463.1	26.154	325	219	7	40	353	42	356	1.02e-26	108
SMAC_09667	FG09097.1	36.364	44	28	0	41	84	817	860	1.3	27.7
SMAC_09668	FG00724.1	32.353	34	23	0	94	127	336	369	1.5	28.5
SMAC_09669	FG00031.1	27.907	86	60	2	190	274	599	683	1.2	30
SMAC_09670	FG05172.1	26.923	104	71	3	34	137	11	109	0.15	31.2
SMAC_09673	FG08953.1	29.508	61	40	2	13	73	215	272	2.8	28.5
SMAC_09674	FG05930.1	41.379	29	17	0	91	119	395	423	5.6	25.8
SMAC_09675	FG09844.1	29.149	470	278	11	11	438	25	481	1.07e-47	172
SMAC_09676	FG00123.1	36.62	71	43	2	124	193	635	704	0.25	33.9
SMAC_09681	FG00614.1	32.653	49	33	0	47	95	254	302	0.038	31.6
SMAC_09682	FG04781.1	27.368	95	67	2	105	198	191	284	1.5	30.4
SMAC_09683	FG06193.1	36.364	55	30	1	165	214	297	351	0.73	31.6
SMAC_09684	FG10123.1	36.842	57	35	1	18	73	91	147	0.66	29.6
SMAC_04512	FG06128.1	32.432	111	65	5	65	171	513	617	0.14	31.6
SMAC_04511	FG07472.1	40.126	476	212	10	25	486	32	448	7.76e-111	338
SMAC_04510	FG07471.1	79.661	177	36	0	10	186	4	180	1.08e-101	294
SMAC_04509	FG07470.1	77.778	171	38	0	3	173	4	174	1.96e-97	282
SMAC_04508	FG07469.1	83.459	1590	254	3	1	1589	1	1582	0	2720
SMAC_04507	FG07468.1	80.519	462	81	4	7	466	20	474	0	760
SMAC_04506	FG07467.1	80.098	407	79	2	1	406	1	406	0	591
SMAC_04505	FG07466.1	68.825	1328	377	6	28	1342	37	1340	0	1861
SMAC_04504	FG05593.1	27.24	279	174	13	119	382	205	469	7.63e-16	78.2
SMAC_04503	FG07465.1	68.182	44	14	0	52	95	16	59	2.72e-16	67.8
SMAC_04502	FG07409.1	72.379	391	104	2	16	405	13	400	0	586
SMAC_04501	FG07394.1	50.394	127	57	2	22	144	21	145	3.69e-38	129
SMAC_04500	FG00600.1	31.818	66	37	2	217	274	5	70	0.27	32
SMAC_04499	FG07395.1	76.695	472	90	2	8	460	3	473	0	762
SMAC_04498	FG05215.1	50.35	143	62	2	1	143	1	134	2.83e-35	121
SMAC_04497	FG05216.1	66.89	1045	279	22	9	1022	4	1012	0	1315
SMAC_04496	FG05216.1	75.507	592	130	5	6	594	1098	1677	0	886
SMAC_04495	FG06234.1	72.644	658	176	4	14	670	6	660	0	975
SMAC_04494	FG05221.1	70.419	382	107	5	166	547	48	423	0	541
SMAC_04493	FG09890.1	58.865	141	55	3	3	141	5	144	8.66e-54	168
SMAC_04492	FG09889.1	62.745	51	19	0	38	88	18	68	3.95e-16	72.4
SMAC_04491	FG07343.1	56.245	1353	435	40	1	1287	1	1262	0	1300
SMAC_04490	FG07344.1	69.259	553	152	5	1	551	1	537	0	783
SMAC_04489	FG07165.1	76.307	287	62	2	6	290	5	287	8.82e-153	432
SMAC_04488	FG04567.1	68.387	155	38	3	6	150	1	154	5e-71	214
SMAC_04487	FG02524.1	29.268	41	29	0	18	58	68	108	9.3	23.5
SMAC_04486	FG07173.1	64.25	400	135	5	1	397	1	395	0	512
SMAC_04485	FG07172.1	85.714	700	91	6	9	707	4	695	0	1198
SMAC_04484	FG07171.1	46.39	651	297	12	137	766	141	760	8.98e-179	535
SMAC_04483	FG07170.1	47.134	471	169	19	79	522	25	442	7.22e-96	306
SMAC_04482	FG07169.1	61.458	960	365	5	1	958	1	957	0	1226
SMAC_04481	FG07168.1	50.059	1692	752	28	1	1652	1	1639	0	1565
SMAC_04480	FG03669.1	29.541	545	319	13	1	530	197	691	8.86e-66	228
SMAC_04479	FG07663.1	25.723	311	226	2	18	324	29	338	1.85e-28	113
SMAC_04478	FG11194.1	58.453	556	226	2	6	561	5	555	0	686
SMAC_04477	FG02000.1	66	250	82	3	6	255	7	253	2.29e-119	344
SMAC_04476	FG02080.1	70.854	597	95	14	1	591	1139	1662	0	773
SMAC_04475	FG01846.1	62.23	556	190	8	1	550	1	542	0	686
SMAC_04474	FG01120.1	24.415	299	178	12	1171	1439	646	926	2.94e-13	73.9
SMAC_04473	FG01889.1	27.317	410	247	8	6	408	253	618	4.57e-34	137
SMAC_04472	FG01888.1	65.672	67	23	0	9	75	3	69	7.29e-28	97.4
SMAC_04471	FG01887.1	81.884	138	24	1	107	243	32	169	1.47e-63	198
SMAC_04470	FG01886.1	46.929	407	184	9	1	390	1	392	1.62e-110	332
SMAC_04469	FG01885.1	84.242	165	26	0	585	749	1	165	3.33e-90	284
SMAC_04468	FG07421.1	63.462	520	151	6	6	523	4	486	0	654
SMAC_04467	FG01890.1	68.508	362	93	6	1	360	1	343	6.39e-159	452
SMAC_04466	XP_382067.1	100	149	0	0	1	149	1	149	6.43e-105	299
SMAC_04465	FG01893.1	81.19	840	135	11	1	833	1	824	0	1336
SMAC_04464	FG01872.1	47.778	270	118	5	1	262	1	255	1.04e-74	231
SMAC_04463	FG01873.1	70.087	692	187	6	15	705	16	688	0	979
SMAC_04462	FG01874.1	55.945	1228	462	25	15	1223	23	1190	0	1268
SMAC_04461	FG10469.1	32.71	321	191	8	235	549	215	516	9.29e-38	146
SMAC_04460	FG10592.1	36.364	121	60	5	1	117	1	108	3.08e-15	67.4
SMAC_12704	FG08871.1	70.175	57	17	0	1	57	1	57	3.49e-26	92.8
SMAC_04458	FG00819.1	27.397	73	51	1	64	134	605	677	2.7	29.3
SMAC_04457	FG10741.1	73.148	324	84	1	13	336	7	327	9.99e-178	499
SMAC_04456	FG04564.1	69	600	179	5	6	602	251	846	0	820
SMAC_04455	FG07166.1	47.324	710	318	9	32	729	69	734	0	625
SMAC_04454	FG07167.1	43.384	461	249	4	27	487	5	453	4.93e-130	390
SMAC_04453	FG02079.1	41.097	1112	497	17	3	1039	5	1033	0	837
SMAC_04452	FG10818.1	29.851	67	40	2	25	91	76	135	4.9	26.6
SMAC_04451	FG02009.1	32.512	203	83	5	20	221	72	221	9.76e-20	84.7
SMAC_04450	FG02010.1	59.415	786	261	9	6	789	4	733	0	935
SMAC_04449	FG02011.1	80.725	524	88	5	62	584	47	558	0	848
SMAC_04448	FG02012.1	55.147	136	54	2	7	142	8	136	2.19e-41	140
SMAC_04447	FG02013.1	41.27	189	68	5	2	189	121	267	2.82e-29	111
SMAC_04446	FG01408.1	52.229	157	71	3	23	176	70	225	2.71e-42	144
SMAC_04445	FG02014.1	85.484	310	44	1	390	699	12	320	2.58e-164	478
SMAC_04444	FG01842.1	58.735	601	209	12	191	782	166	736	0	635
SMAC_04443	FG02016.1	66.887	604	165	6	4	576	7	606	0	838
SMAC_04442	FG02004.1	65.432	81	28	0	3	83	2	82	7.2e-29	120
SMAC_04441	FG02003.1	42.956	433	137	14	12	402	6	370	3.09e-87	272
SMAC_04440	FG08753.1	30.952	126	86	1	12	137	11	135	8.72e-10	57
SMAC_04439	FG05219.1	41.975	81	34	3	1	70	1	79	1e-06	41.6
SMAC_04438	FG05220.1	63.297	455	145	7	159	613	4	436	0	542
SMAC_04437	FG05193.1	58.044	317	115	4	2	313	3	306	5.7e-110	325
SMAC_04436	FG05192.1	59.048	105	29	3	1	98	1	98	5.19e-31	112
SMAC_04435	FG07327.1	27.665	394	229	14	304	659	270	645	3.75e-28	119
SMAC_04434	FG07326.1	57.051	312	116	6	31	341	100	394	4.25e-117	354
SMAC_04433	FG07324.1	42.47	332	110	13	2	329	278	532	1.22e-52	185
SMAC_04432	FG07324.1	69.192	198	56	2	8	205	7	199	8.47e-91	281
SMAC_04431	FG07315.1	78.218	202	42	1	48	249	36	235	3.87e-117	337
SMAC_12723	FG00386.1	34.483	29	19	0	32	60	226	254	1.5	25.4
SMAC_04430	FG07197.1	65.875	463	125	5	30	491	35	465	0	592
SMAC_04429	FG07199.1	55.708	219	65	2	1	215	1	191	3.69e-80	241
SMAC_04428	FG07323.1	53.383	266	97	11	85	347	135	376	6.47e-58	195
SMAC_04427	FG11028.1	33.892	1431	766	27	102	1454	52	1380	0	801
SMAC_04425	FG01904.1	68.984	187	48	3	1	186	1	178	2.52e-77	243
SMAC_04424	FG07195.1	61.111	414	129	12	5	399	4	404	8.21e-157	451
SMAC_04423	FG07194.1	65.672	670	209	7	1	653	1	666	0	875
SMAC_04422	FG08533.1	44.854	651	305	12	90	738	74	672	4.84e-169	518
SMAC_04421	FG07785.1	48.853	436	207	5	38	462	40	470	7.96e-144	423
SMAC_04420	FG07872.1	25.333	75	48	2	113	182	35	106	3.9	28.1
SMAC_04419	FG10435.1	33.443	1214	693	37	1	1171	1	1142	6.36e-162	545
SMAC_04418	FG07333.1	50.755	331	151	3	24	351	29	350	1.75e-109	327
SMAC_04417	FG07334.1	63.021	192	64	2	44	234	28	213	2.17e-77	235
SMAC_04416	XP_387511.1	100	373	0	0	3	375	8	380	0	777
SMAC_04415	FG07336.1	64.062	128	45	1	58	185	18	144	6.16e-35	125
SMAC_04414	FG07337.1	51.786	112	49	4	7	117	6	113	1.72e-30	107
SMAC_04413	FG07338.1	49.823	847	299	19	10	825	10	761	0	768
SMAC_04412	FG07339.1	64.356	101	36	0	9	109	10	110	1.79e-44	142
SMAC_04411	FG08617.1	41.322	121	68	2	232	352	221	338	2.1e-20	93.2
SMAC_04410	FG07341.1	54.958	353	112	5	1	352	64	370	3.86e-128	375
SMAC_12724	FG07341.1	82	50	6	1	1	47	1	50	5.17e-20	82.4
SMAC_04409	FG07342.1	57.407	324	115	7	2	322	4	307	4.67e-117	347
SMAC_04408	FG07329.1	85.025	394	38	1	1	373	1	394	0	698
SMAC_04407	FG07328.1	62.099	810	290	6	1	806	1	797	0	1020
SMAC_04406	FG07322.1	78.363	171	37	0	3	173	1	171	2.54e-87	256
SMAC_04405	FG06998.1	36.885	122	56	6	415	533	30	133	3.72e-07	48.9
SMAC_04404	FG06999.1	65.583	1107	331	14	1	1103	1	1061	0	1444
SMAC_04403	FG07345.1	69.668	211	64	0	1	211	227	437	2.38e-106	317
SMAC_04402	FG06133.1	58.156	564	177	4	1	511	1	558	0	655
SMAC_04401	FG04161.1	72	275	72	1	6	280	3	272	3.59e-142	404
SMAC_04400	FG01347.1	29.688	64	39	1	316	379	973	1030	0.31	33.1
SMAC_04399	FG07858.1	59.436	461	163	4	55	513	40	478	2.97e-168	493
SMAC_04398	FG05964.1	58.116	499	182	9	10	502	4	481	0	556
SMAC_04397	FG03028.1	40.244	82	48	1	57	138	16	96	5.13e-07	44.7
SMAC_04396	FG10926.1	56.198	121	47	1	2	116	1	121	3.04e-41	140
SMAC_04395	FG06137.1	36.239	436	224	16	1	415	1	403	4.8e-39	150
SMAC_04394	FG06138.1	57.513	386	120	14	1	379	1	349	6.98e-114	338
SMAC_04393	FG06139.1	52.069	1039	379	20	1	1030	1	929	0	997
SMAC_04392	FG05972.1	77.632	152	34	0	1	152	85	236	2.49e-87	258
SMAC_04391	FG05973.1	65.994	991	304	4	7	996	1	959	0	1422
SMAC_04390	FG08196.1	28.972	107	44	6	90	196	77	151	2.59e-05	43.5
SMAC_04389	FG05971.1	39.81	211	88	6	107	316	49	221	6.89e-37	133
SMAC_04388	FG05974.1	50.49	816	349	16	56	859	84	856	0	708
SMAC_04387	FG05975.1	27.833	503	271	22	1	446	1	468	2.42e-21	99.8
SMAC_04386	FG08800.1	32.673	101	64	3	85	182	168	267	3.25e-09	54.3
SMAC_04385	FG10159.1	44.222	450	218	7	69	490	77	521	1.27e-126	382
SMAC_04384	FG10160.1	79.508	122	24	1	1	121	1	122	7.08e-65	195
SMAC_04383	FG03187.1	38.235	34	18	2	19	52	242	272	0.46	27.3
SMAC_04382	FG00011.1	27.419	62	45	0	22	83	123	184	0.85	26.9
SMAC_04381	FG08952.1	38.122	181	102	3	3	183	373	543	6.27e-37	136
SMAC_04380	FG05278.1	60.036	548	214	3	1	545	1	546	0	693
SMAC_04379	FG02119.1	48.708	271	128	3	25	295	12	271	9.1e-75	234
SMAC_04378	FG09914.1	51.12	714	259	12	1	711	130	756	0	726
SMAC_04377	FG09895.1	74.129	746	181	7	1	744	1	736	0	1167
SMAC_04376	FG08533.1	53.477	834	361	10	126	954	70	881	0	904
SMAC_04375	FG10356.1	53.968	378	133	4	75	451	100	437	2.05e-128	383
SMAC_04374	FG10355.1	41.327	196	96	6	32	220	24	207	6.58e-37	130
SMAC_04373	FG10354.1	54.907	377	121	16	25	364	17	381	2.64e-107	323
SMAC_04372	FG10257.1	68.085	329	81	6	1	329	1	305	7.79e-156	442
SMAC_04371	FG10221.1	62.539	969	301	10	50	1013	39	950	0	1217
SMAC_04370	XP_390072.1	83.942	548	86	1	1	548	1	546	0	965
SMAC_04369	FG10207.1	51.51	596	251	8	1	586	1	568	0	603
SMAC_04368	FG09915.1	40.102	394	179	9	6	395	7	347	6.52e-87	270
SMAC_07813	FG09916.1	41.679	691	328	20	3	672	1	637	1.78e-160	481
SMAC_07814	FG09943.1	39.64	111	66	1	98	207	354	464	5.16e-23	102
SMAC_07815	FG02356.1	27.941	68	47	1	9	74	315	382	1.8	26.6
SMAC_07816	FG10032.1	50	456	183	11	3	449	43	462	2.48e-113	346
SMAC_07817	FG04568.1	56.618	136	42	3	22	141	4	138	8.58e-43	144
SMAC_07818	FG10273.1	77.733	247	34	6	1	242	123	353	7.61e-125	379
SMAC_07819	FG10256.1	33.962	53	35	0	132	184	66	118	0.81	28.9
SMAC_07820	FG10274.1	74.91	554	113	8	58	605	31	564	0	821
SMAC_07821	XP_390106.1	80.018	1091	209	5	4	1093	1	1083	0	1769
SMAC_07822	FG09929.1	72.148	298	80	2	1	295	1	298	7.4e-163	458
SMAC_07823	FG09928.1	39.634	328	181	5	1	328	1	311	2.64e-65	214
SMAC_07824	FG09927.1	70.539	594	167	4	17	608	6	593	0	878
SMAC_07825	FG09926.1	45.076	264	127	8	17	267	23	281	1.43e-68	216
SMAC_07826	FG10386.1	42.056	107	58	3	4	109	1	104	1.6e-18	78.2
SMAC_07827	XP_390561.1	91.842	380	31	0	1	380	1	380	0	723
SMAC_07828	FG10327.1	71.844	895	204	13	12	873	19	898	0	1307
SMAC_07829	FG10345.1	68.961	712	205	9	4	709	3	704	0	994
SMAC_07831	FG10260.1	35.751	193	100	8	24	208	19	195	1.08e-21	98.6
SMAC_07832	FG10259.1	41.758	455	244	10	1	452	2	438	8.8e-98	303
SMAC_07833	FG09976.1	40.043	1863	760	82	1	1729	1	1640	0	860
SMAC_07834	FG09938.1	65.202	569	181	8	71	637	21	574	0	753
SMAC_07835	FG10392.1	37.322	351	132	8	37	387	4	266	1.64e-61	202
SMAC_07836	FG10387.1	64.901	453	153	4	8	458	13	461	0	570
SMAC_07837	FG10043.1	48.991	892	407	7	18	900	10	862	0	874
SMAC_07839	FG02638.1	44.444	27	15	0	9	35	24	50	0.13	29.6
SMAC_07840	FG10321.1	48.082	391	143	9	22	406	31	367	1.55e-110	332
SMAC_07841	FG06599.1	60.819	171	60	1	8	171	76	246	1.09e-61	212
SMAC_07842	FG09996.1	52.507	758	286	27	1	720	1	722	0	574
SMAC_07843	FG07775.1	36.527	334	178	9	100	420	88	400	9.8e-45	162
SMAC_07844	FG09995.1	39.126	915	380	24	27	863	1	816	0	587
SMAC_07845	FG10158.1	51.167	557	185	17	1	539	1	488	1.62e-161	476
SMAC_07846	FG10157.1	62.207	299	107	4	1	298	1	294	5.94e-130	375
SMAC_07847	FG10156.1	50.12	417	163	7	90	498	41	420	9.77e-114	345
SMAC_07848	FG10196.1	64.496	814	215	14	1	795	1	759	0	1030
SMAC_07850	FG10211.1	80.056	356	67	1	8	359	1	356	0	587
SMAC_07851	FG10224.1	42.268	97	45	2	2	98	1	86	2.28e-15	66.2
SMAC_07852	XP_381848.1	84.226	336	53	0	1	336	1	336	0	601
SMAC_12725	FG11089.1	19.811	106	81	1	24	125	158	263	1.4	28.5
SMAC_09687	FG01983.1	32.5	40	27	0	14	53	209	248	1.3	27.7
SMAC_09688	FG08958.1	45.349	344	178	7	10	351	7	342	1.37e-76	254
SMAC_09689	FG11128.1	28.767	73	47	2	133	205	304	371	0.24	32
SMAC_09690	FG10222.1	57.692	52	22	0	99	150	16	67	7.11e-15	65.9
SMAC_09693	FG10143.1	34.921	63	31	3	119	181	52	104	0.003	37.4
SMAC_09694	FG01477.1	39.583	48	15	2	65	104	201	242	0.25	31.6
SMAC_09695	FG03138.1	26.441	295	180	8	90	378	437	700	3.55e-26	112
SMAC_09696	FG02161.1	45.861	447	218	8	16	455	10	439	3.6e-132	392
SMAC_09703	FG00029.1	45.763	118	53	2	84	191	15	131	1.5e-29	114
SMAC_09704	FG01284.1	30.986	71	41	1	208	270	347	417	1.4	29.3
SMAC_09705	FG05009.1	33.333	75	41	3	21	90	85	155	0.79	28.5
SMAC_09709	FG04216.1	25.424	59	39	1	68	121	158	216	3.2	26.6
SMAC_09710	FG07128.1	25.581	86	57	4	68	151	646	726	0.18	31.2
SMAC_09713	FG03011.1	42.941	170	88	1	1	161	193	362	9.02e-45	152
SMAC_12628	YP_001249343.1	78.439	269	58	0	1	269	1	269	2.9e-139	396
SMAC_12632	YP_001249346.1	53.425	219	98	1	4	222	10	224	4.33e-70	217
SMAC_12648	YP_001249299.1	66.954	581	143	11	13	587	13	550	0	666
SMAC_12698	YP_001249305.1	41.432	391	215	6	9	390	12	397	1.42e-85	269
SMAC_12649	YP_001249317.1	33.731	335	205	7	1	327	141	466	3.51e-50	176
SMAC_12650	YP_001249320.1	51.389	216	98	6	270	482	34	245	4.08e-63	207
SMAC_12651	YP_001249304.1	48.062	129	66	1	1	128	1	129	1.22e-33	119
SMAC_12652	YP_001249305.1	66.5	200	55	1	1	188	87	286	1.55e-86	264
SMAC_12654	FG08834.1	41.509	53	27	2	64	115	30	79	0.063	32.3
SMAC_12655	YP_001249312.1	91.892	74	6	0	16	89	16	89	2.67e-40	130
SMAC_12656	YP_001249303.1	42.424	99	45	2	12	108	174	262	3.7e-14	66.6
SMAC_12662	YP_001249314.1	72.5	680	142	3	1	678	1	637	0	963
SMAC_12657	YP_001249305.1	38.679	212	110	7	1	203	32	232	8.78e-29	110
SMAC_12658	YP_001249305.1	40	165	96	3	1	164	261	423	9.81e-32	117
SMAC_12659	YP_001249315.1	50	124	59	2	1	122	12	134	1.48e-29	110
SMAC_12660	YP_001249305.1	35.986	289	180	3	8	296	132	415	2.65e-55	187
SMAC_12661	YP_001249328.1	45.62	274	126	4	44	317	35	285	1.98e-65	211
SMAC_12664	FG07734.1	35.593	59	31	2	23	79	725	778	0.38	30
SMAC_12665	YP_001249316.1	82.461	382	67	0	1	382	1	382	0	609
SMAC_12666	YP_001249317.1	30.612	294	186	8	63	347	90	374	1.36e-26	110
SMAC_12667	YP_001249318.1	61.65	206	77	1	1	204	80	285	6.41e-86	258
SMAC_12668	YP_001249319.1	72.308	65	16	1	1	63	150	214	2.06e-24	96.3
SMAC_12670	YP_001249323.1	75.238	525	75	5	9	478	6	530	0	709
SMAC_12671	YP_001249305.1	44.626	428	208	8	2	414	10	423	6.39e-103	315
SMAC_12672	YP_001249333.1	65.083	421	124	4	3	407	27	440	0	514
SMAC_12673	YP_001249335.1	54.144	362	139	4	2	347	5	355	4.93e-125	367
SMAC_12674	YP_001249311.1	51.351	37	17	1	34	70	109	144	0.053	33.5
SMAC_12675	FG08107.1	24.419	86	57	3	69	148	776	859	0.13	31.2
SMAC_12678	YP_001249337.1	68.449	374	112	3	1	373	1	369	1.17e-165	471
SMAC_12679	YP_001249333.1	43.284	67	33	1	104	165	145	211	1.04e-08	53.5
SMAC_12680	FG02711.1	25.333	75	55	1	171	244	221	295	1.2	29.3
SMAC_12681	YP_001249339.1	72.789	441	119	1	1	440	43	483	0	599
SMAC_12682	YP_001249342.1	55.714	70	31	0	18	87	116	185	2.52e-20	83.6
SMAC_12683	FG07604.1	25.352	71	47	4	26	92	253	321	1	27.7
SMAC_12685	YP_001249340.1	70.455	44	13	0	1	44	1	44	2.3e-16	66.2
SMAC_12686	YP_001249341.1	79.842	253	50	1	10	261	14	266	4.9e-141	400
SMAC_12699	YP_001249342.1	81.013	316	53	1	1	316	43	351	0	514
SMAC_12687	YP_001249310.1	35.857	251	120	5	60	272	38	285	9.99e-31	119
SMAC_12688	YP_001249306.1	76.271	59	14	0	1	59	1	59	2.99e-26	93.2
SMAC_12689	YP_001249308.1	84.836	244	36	1	1	244	1	243	3.27e-151	425
SMAC_12690	YP_001249310.1	88.312	77	8	1	1	76	215	291	1.24e-39	137
SMAC_12691	YP_001249324.1	28.682	129	84	4	34	157	187	312	0.00018	39.3
SMAC_09714	FG01545.1	29.63	54	38	0	121	174	69	122	2	30
SMAC_09715	FG02646.1	50	34	17	0	143	176	71	104	0.006	37.4
SMAC_09716	FG08726.1	33.898	59	39	0	185	243	171	229	0.42	30.8
SMAC_09717	FG02170.1	27.059	85	51	3	71	154	107	181	0.67	29.6
SMAC_04068	FG05179.1	80.022	921	159	9	2	915	3	905	0	1473
SMAC_04069	FG05180.1	31.373	459	235	15	1	459	1	379	1.09e-49	179
SMAC_04070	FG01656.1	69.265	1116	284	12	1	1079	1	1094	0	1504
SMAC_04071	FG00629.1	52.848	316	141	1	1	316	1	308	2.64e-124	361
SMAC_04072	FG00628.1	50	96	48	0	227	322	81	176	7.34e-26	105
SMAC_04073	FG00627.1	51.992	1004	395	21	4	965	21	979	0	904
SMAC_04074	FG01475.1	56.539	757	306	10	75	828	31	767	0	808
SMAC_04075	FG01467.1	34.582	347	181	7	7	349	62	366	4.51e-47	166
SMAC_04076	FG01476.1	66	350	108	5	1	348	1	341	1.59e-156	446
SMAC_04077	FG01568.1	52.091	1100	461	10	21	1081	544	1616	0	1153
SMAC_04078	FG01568.1	32.42	219	137	6	72	285	144	356	1.23e-26	115
SMAC_04079	FG02645.1	39.017	651	290	16	17	629	26	607	2.25e-128	410
SMAC_04080	FG08821.1	32.667	150	94	4	2	145	287	435	5.54e-12	67.4
SMAC_04081	FG01562.1	60.262	458	141	10	57	483	74	521	0	548
SMAC_04082	FG01563.1	36.082	388	238	5	47	426	34	419	4.62e-65	232
SMAC_04083	FG02220.1	42.474	485	265	7	4	486	9	481	4.17e-127	381
SMAC_04084	FG01561.1	74.565	1380	332	6	1	1373	1	1368	0	2092
SMAC_04085	FG01560.1	73.571	420	111	0	45	464	5	424	0	686
SMAC_04086	FG00304.1	27.536	207	130	3	396	602	49	235	1.05e-13	70.9
SMAC_04087	FG01657.1	41.964	336	122	7	33	367	12	275	2.93e-69	221
SMAC_04088	FG01658.1	26.306	555	261	12	1	543	128	546	1.15e-45	170
SMAC_04089	FG01652.1	37.102	283	155	7	50	331	10	270	1.81e-46	160
SMAC_04090	FG01653.1	43.983	241	121	6	1	238	1	230	4.87e-57	184
SMAC_04091	FG01654.1	48.12	399	204	2	224	622	30	425	1.4e-130	400
SMAC_04092	FG05181.1	71.562	749	204	1	2	741	3	751	0	1136
SMAC_04093	FG01655.1	54.795	73	28	1	1	73	1	68	6.83e-20	78.2
SMAC_04094	FG05183.1	72.921	469	126	1	36	503	1	469	0	732
SMAC_04095	FG05372.1	28.244	131	87	3	189	319	31	154	0.013	37
SMAC_04096	FG00626.1	65.199	477	139	3	2	458	3	472	0	640
SMAC_04097	FG01619.1	48.988	692	272	18	129	797	91	724	1.86e-160	505
SMAC_04098	FG01620.1	58.904	365	130	10	1	354	1	356	2.02e-122	360
SMAC_04099	FG01670.1	49.296	142	65	4	1	137	1	140	1.06e-37	127
SMAC_12110	FG01671.1	53.093	194	86	4	162	351	103	295	5.02e-70	224
SMAC_04100	FG01469.1	69.055	307	89	1	1	307	1	301	1.9e-155	440
SMAC_04101	FG01477.1	28.629	248	113	9	106	341	216	411	2.69e-13	70.5
SMAC_04102	FG01644.1	56.721	1049	353	27	51	1069	51	1028	0	1041
SMAC_04104	FG11189.1	22.944	231	152	11	37	255	11	227	4.19e-09	55.1
SMAC_04105	FG03968.1	35.78	218	127	3	44	250	21	236	1.32e-41	147
SMAC_04106	FG03968.1	34.081	223	132	6	17	228	21	239	1.11e-36	133
SMAC_04107	FG10634.1	38.367	245	114	6	7	245	8	221	2.44e-46	156
SMAC_04108	FG10578.1	25.806	62	46	0	114	175	247	308	0.84	29.3
SMAC_04109	FG10109.1	37.809	283	138	9	29	288	12	279	1.32e-40	144
SMAC_04110	FG03637.1	24.277	346	223	10	24	332	66	409	1.36e-08	55.1
SMAC_04111	FG07932.1	47.101	138	66	4	1	136	161	293	8.1e-35	124
SMAC_04112	FG01708.1	48.462	390	162	8	1	388	1	353	9.53e-118	349
SMAC_04113	FG01629.1	47.287	645	277	26	21	642	18	622	3.11e-138	420
SMAC_04114	FG11346.1	26.756	299	190	5	5	292	658	938	6.11e-35	134
SMAC_04115	FG01626.1	28.571	91	58	3	107	195	8	93	0.005	38.1
SMAC_04116	FG01627.1	97.458	118	3	0	25	142	26	143	1.63e-78	231
SMAC_04117	FG08138.1	29.316	307	185	10	315	613	291	573	3.12e-23	104
SMAC_04118	FG11318.1	25.781	128	82	5	87	212	34	150	0.000128	40
SMAC_04119	FG10570.1	74.315	292	62	2	1	279	97	388	1.01e-152	439
SMAC_04120	FG10571.1	73.517	472	125	0	1	472	1	472	0	744
SMAC_04121	FG07742.1	34.097	349	188	14	270	602	287	609	2.5e-40	156
SMAC_04122	FG01234.1	26.786	56	28	1	13	68	1317	1359	0.25	28.1
SMAC_12726	FG07744.1	29.067	375	194	10	7	346	195	532	4.28e-34	132
SMAC_04123	FG05979.1	29.973	377	192	19	1	341	3	343	7.4e-37	139
SMAC_04124	FG01606.1	61.99	1176	354	24	3	1153	11	1118	0	1360
SMAC_04125	FG01605.1	94.859	389	7	1	1	376	1	389	0	743
SMAC_04126	FG05477.1	24.074	270	174	10	349	598	605	863	5.19e-13	72.4
SMAC_04127	FG01633.1	66.452	155	40	4	1	155	1	143	2.32e-66	201
SMAC_04128	FG01632.1	47.579	1301	562	31	426	1686	368	1588	0	1068
SMAC_04129	FG00071.1	47.682	453	226	6	59	509	41	484	9.9e-154	452
SMAC_04130	FG10532.1	49.237	459	168	10	284	694	250	691	2.81e-127	400
SMAC_04131	FG11012.1	41.53	183	92	3	433	613	565	734	1.78e-35	141
SMAC_04132	FG10086.1	26.556	241	132	4	4	202	2	239	5.27e-24	95.9
SMAC_04133	FG06303.1	30.233	129	73	6	1	119	66	187	0.12	31.2
SMAC_04134	FG01507.1	48.333	120	54	2	67	178	306	425	9.67e-32	126
SMAC_04135	FG03159.1	28.085	705	421	19	137	801	15	673	2.84e-73	256
SMAC_04136	FG06671.1	32.338	402	246	3	36	437	35	410	2.61e-60	205
SMAC_04137	FG01614.1	41.126	924	436	19	1	921	1	819	0	626
SMAC_04138	FG01613.1	52.854	403	127	13	35	432	79	423	5.66e-93	292
SMAC_04139	FG01698.1	56.557	488	136	8	2	489	3	414	4.01e-180	514
SMAC_04140	FG04984.1	30.769	52	30	2	95	146	375	420	2.1	28.5
SMAC_12604	FG01710.1	52.284	591	253	8	10	597	6	570	0	605
SMAC_04141	FG04298.1	45.22	931	394	30	283	1167	126	986	0	737
SMAC_04142	FG01591.1	47.826	23	11	1	61	82	175	197	2.4	26.6
SMAC_04143	FG01591.1	82.707	266	46	0	53	318	25	290	1.05e-160	453
SMAC_04144	FG04300.1	40.491	326	189	3	785	1107	448	771	7.3e-66	237
SMAC_04145	FG04305.1	52.478	343	128	4	104	440	13	326	3.05e-118	360
SMAC_04146	FG04992.1	34.483	58	28	3	61	118	58	105	0.54	28.9
SMAC_04147	FG00643.1	53.333	870	346	28	165	1010	19	852	0	767
SMAC_04148	FG00642.1	39.103	468	210	10	1	422	1	439	2.73e-89	281
SMAC_04149	FG01573.1	74.799	373	85	3	12	377	2	372	0	579
SMAC_04150	FG01638.1	45.859	966	406	25	14	960	20	887	0	732
SMAC_04151	FG01637.1	56.903	536	193	9	40	559	157	670	0	568
SMAC_04152	FG01636.1	25.054	459	229	16	1	445	155	512	1.59e-11	65.9
SMAC_04153	FG00324.1	41.008	1190	528	50	1161	2309	1068	2124	3.14e-165	568
SMAC_04154	XP_380499.1	85.549	346	49	1	7	352	9	353	0	630
SMAC_04155	FG00638.1	68.421	380	100	3	14	393	3	362	0	524
SMAC_04156	FG01643.1	70.223	403	110	3	1	403	1	393	0	571
SMAC_04157	FG01642.1	49.754	406	160	10	34	428	18	390	8.07e-125	370
SMAC_04158	FG01612.1	59.478	1034	312	16	1	1017	1	944	0	1204
SMAC_04159	FG04308.1	51.988	654	274	11	4	644	1	627	0	655
SMAC_04160	FG04309.1	76.448	1053	212	6	1	1019	1	1051	0	1659
SMAC_04161	FG04304.1	58.887	467	154	8	13	478	4	433	0	525
SMAC_04162	FG04314.1	63.695	617	169	15	16	617	26	602	0	749
SMAC_04163	FG04313.1	79.603	706	143	1	1	706	1	705	0	1188
SMAC_04164	XP_384488.1	90.716	517	43	3	1	517	1	512	0	936
SMAC_04165	FG11049.1	40.123	162	72	4	1	162	150	286	1.03e-33	123
SMAC_04166	FG04311.1	44.186	430	220	8	18	438	23	441	6.61e-117	358
SMAC_04167	FG04318.1	55.238	525	177	8	5	527	2196	2664	4.65e-175	548
SMAC_04168	FG04301.1	43.75	176	82	2	23	185	23	194	7.79e-37	142
SMAC_04169	FG04320.1	63.752	629	186	15	1	613	1	603	0	641
SMAC_04170	FG04319.1	59.963	547	180	11	33	574	2	514	0	622
SMAC_04171	FG03249.1	57.288	590	240	4	55	642	56	635	0	660
SMAC_04172	FG04315.1	65.116	172	53	3	1	167	1	170	4.12e-69	210
SMAC_04173	FG04318.1	36.211	2270	1159	58	1	2155	1	2096	0	1177
SMAC_04174	FG04310.1	34.807	1086	544	37	40	1076	11	981	2.4e-130	425
SMAC_04175	FG04321.1	27.728	898	465	34	9	832	11	798	3.13e-77	268
SMAC_04176	FG06248.1	40.909	132	63	3	10	141	7	123	2.55e-17	75.9
SMAC_04177	FG06250.1	35.417	48	30	1	99	146	7	53	0.077	31.6
SMAC_04178	FG00236.1	38.889	72	36	3	129	199	131	195	1.7	28.1
SMAC_04179	FG06250.1	34.568	81	51	1	16	96	1	79	0.001	37.4
SMAC_04180	FG03340.1	29.545	44	31	0	43	86	2367	2410	3.6	26.9
SMAC_04181	FG04235.1	34.884	43	27	1	239	281	223	264	4.7	27.7
SMAC_04182	FG06249.1	42.308	52	28	1	74	123	10	61	5.6e-07	47.8
SMAC_04183	FG07393.1	38.71	31	19	0	536	566	60	90	3.1	28.1
SMAC_04184	FG06251.1	43.478	161	71	6	4	161	5	148	9.82e-28	107
SMAC_04185	FG09684.1	26.471	102	64	3	200	295	185	281	0.29	32.3
SMAC_04186	FG04322.1	30.175	855	461	24	89	903	8	766	8.39e-88	298
SMAC_04187	FG06255.1	73.025	367	82	9	16	382	28	377	0	514
SMAC_04188	FG06256.1	50.195	512	195	15	1	505	1	459	2.83e-119	361
SMAC_04189	FG06260.1	87.949	473	45	1	13	485	4	464	0	856
SMAC_04190	FG06259.1	24.254	268	173	11	78	340	4	246	0.048	35.8
SMAC_04191	FG06258.1	28.46	513	302	18	153	622	277	767	7.23e-28	119
SMAC_04192	FG02022.1	34.865	370	203	8	18	371	19	366	1.72e-72	239
SMAC_04193	FG01454.1	37.002	427	173	16	76	489	153	496	4.76e-62	221
SMAC_04194	FG01453.1	74.425	348	89	0	1	348	1	348	0	544
SMAC_04195	FG04369.1	60.838	549	168	11	3	537	2	517	0	610
SMAC_04196	FG04370.1	68.367	588	172	3	7	587	7	587	0	827
SMAC_04197	FG06288.1	51.462	171	69	6	68	237	46	203	5.94e-49	161
SMAC_04198	XP_386465.1	89.153	378	41	0	14	391	1	378	0	715
SMAC_04199	FG05492.1	28.169	142	98	2	186	327	601	738	1.52e-08	57.4
SMAC_04200	FG00333.1	65.6	375	110	5	1	371	1	360	7.03e-162	461
SMAC_04201	FG00332.1	39.58	667	308	12	26	631	24	656	7.53e-145	439
SMAC_04202	FG00331.1	47.17	53	26	2	181	231	51	103	6.09e-08	49.7
SMAC_04203	FG09346.1	37.374	99	61	1	5	102	57	155	4.6e-14	73.6
SMAC_04204	FG00839.1	30	130	59	6	9	124	702	813	0.002	37.7
SMAC_04205	FG08683.1	34.146	41	27	0	104	144	845	885	0.37	29.6
SMAC_04206	FG02941.1	33.333	51	26	2	27	77	269	311	0.3	30
SMAC_04209	FG06884.1	51.958	664	294	8	34	676	22	681	0	636
SMAC_04208	FG11224.1	38.378	555	322	7	47	599	54	590	1.05e-133	416
SMAC_04207	FG00330.1	79.758	662	126	1	6	667	29	682	0	1118
SMAC_04210	FG06192.1	53.846	26	12	0	127	152	476	501	0.023	33.5
SMAC_04211	FG10438.1	29.348	92	61	3	128	216	109	199	0.098	32.3
SMAC_04212	FG01690.1	57.888	1572	557	26	36	1563	1	1511	0	1655
SMAC_04213	FG01691.1	36.048	663	324	22	130	772	76	658	3.01e-98	321
SMAC_04214	FG01161.1	36.842	38	24	0	79	116	344	381	5.9	27.7
SMAC_08804	FG10861.1	60.958	689	235	8	23	684	17	698	0	829
SMAC_08803	FG05372.1	37.838	37	21	1	63	97	1015	1051	3.2	27.3
SMAC_08802	FG07803.1	26.562	64	46	1	120	182	278	341	3.3	27.3
SMAC_08801	FG01971.1	48.387	124	56	4	348	471	438	553	3.55e-29	121
SMAC_08800	FG04294.1	50.624	1041	407	22	6	998	69	1050	0	987
SMAC_08799	FG05232.1	30.769	91	56	2	4	94	771	854	4.11e-08	54.3
SMAC_08798	FG06597.1	36	50	25	4	22	69	11	55	2	26.6
SMAC_08797	FG01555.1	34.783	138	90	0	258	395	224	361	2.34e-12	67.8
SMAC_08796	FG01667.1	78.571	84	18	0	108	191	1	84	4.71e-44	143
SMAC_08795	FG01666.1	57.96	402	109	12	1	401	1	343	9.8e-135	394
SMAC_08794	FG01665.1	63.121	846	262	19	13	841	11	823	0	988
SMAC_08793	FG07775.1	51.122	401	173	5	47	447	27	404	9.72e-129	381
SMAC_08792	FG07971.1	43.791	459	248	5	40	497	33	482	3.84e-122	387
SMAC_08791	FG10472.1	23.288	219	134	5	30	238	23	217	0.000336	40.8
SMAC_08790	FG07705.1	31.234	381	227	13	71	440	178	534	4.37e-37	146
SMAC_08789	FG11472.1	32.923	732	437	22	18	725	35	736	2.54e-77	270
SMAC_08788	FG01611.1	37.651	332	108	12	25	356	7	239	3.42e-52	176
SMAC_08787	FG08960.1	53.137	271	100	3	1	244	28	298	7.77e-85	270
SMAC_08786	FG05726.1	57.317	82	34	1	124	204	343	424	2.15e-24	99
SMAC_08785	FG07314.1	62.248	347	115	6	9	355	7	337	7.67e-147	421
SMAC_08784	FG03011.1	41.322	363	158	6	7	331	6	351	5.5e-86	266
SMAC_08783	FG03011.1	51.344	372	170	5	1	370	1	363	9.83e-132	384
SMAC_08782	FG01264.1	27.481	131	81	4	683	804	139	264	6.5	29.3
SMAC_08781	FG00820.1	28.866	97	61	1	256	344	394	490	7.3	28.1
SMAC_08780	FG10334.1	34.884	129	75	3	1	123	629	754	2.97e-12	67.4
SMAC_08779	FG07622.1	53.289	152	63	4	1	147	1	149	5.28e-49	166
SMAC_08778	FG10467.1	54.206	107	46	1	30	133	7	113	3.62e-34	117
SMAC_12121	FG03480.1	40	35	21	0	9	43	11	45	0.95	30.4
SMAC_08777	FG09129.1	29.268	82	47	5	12	90	160	233	0.12	29.6
SMAC_09718	FG00630.1	23.958	96	72	1	101	195	298	393	6.3	27.3
SMAC_09719	FG01101.1	29.63	108	61	4	57	155	115	216	0.041	33.5
SMAC_09721	FG10604.1	46.825	126	49	4	33	140	27	152	5.97e-23	96.3
SMAC_09722	FG07582.1	40	35	21	0	20	54	512	546	0.33	30.4
SMAC_09724	FG09662.1	63.043	92	34	0	32	123	2	93	7.27e-37	123
SMAC_09725	XP_386195.1	31.655	139	82	5	22	149	45	181	2.69e-08	49.3
SMAC_09726	FG01391.1	37.122	695	350	15	7	617	84	775	2.26e-130	404
SMAC_09727	FG07182.1	63.838	271	98	0	4	274	47	317	1.06e-122	360
SMAC_09728	FG05712.1	30.233	43	30	0	88	130	71	113	0.000428	38.9
SMAC_09729	FG02548.1	32.727	55	37	0	66	120	11	65	1.8	26.9
SMAC_09730	FG02793.1	31.429	70	42	2	6	74	349	413	0.96	28.1
SMAC_09731	FG02934.1	37.5	40	25	0	117	156	547	586	1.3	29.3
SMAC_09732	FG06307.1	25	80	53	3	191	268	263	337	0.44	30.8
SMAC_09733	FG07681.1	31.746	63	42	1	8	70	337	398	0.051	34.3
SMAC_09734	FG01617.1	34.211	76	42	3	14	85	34	105	2.54e-05	40.4
SMAC_09735	FG05912.1	40	35	21	0	51	85	261	295	3.4	27.7
SMAC_09737	FG03011.1	47.222	360	177	6	43	392	6	362	9.15e-116	345
SMAC_03721	FG09509.1	42.857	28	16	0	561	588	1305	1332	1.9	31.2
SMAC_03722	FG02681.1	57.326	389	148	4	3	375	31	417	6.82e-165	474
SMAC_03723	FG05516.1	27.536	69	41	1	47	115	1041	1100	1.9	29.3
SMAC_03724	XP_380747.1	65.966	523	164	3	1	521	1	511	0	705
SMAC_03725	FG07360.1	49.805	514	231	6	40	550	10	499	7.91e-171	497
SMAC_03726	FG04504.1	64.315	482	171	1	8	489	7	487	0	678
SMAC_03727	FG00042.1	31.95	5565	3293	143	38	5381	2378	7669	0	2582
SMAC_03728	FG03213.1	38.936	357	178	11	10	360	9	331	3.5e-72	230
SMAC_03729	FG03917.1	28.481	316	184	8	16	326	2	280	1.18e-36	134
SMAC_03730	FG00183.1	24.367	316	188	9	86	399	50	316	2.03e-13	70.5
SMAC_03731	FG01684.1	43.626	1208	635	12	57	1235	67	1257	0	946
SMAC_03732	FG03652.1	28.571	70	46	1	28	97	139	204	1.5	27.7
SMAC_03733	FG04624.1	25.197	127	68	6	74	184	69	184	0.47	30
SMAC_03734	FG02765.1	52.632	19	9	0	39	57	102	120	1.1	26.2
SMAC_03735	FG10732.1	42.105	38	19	1	47	84	222	256	0.095	31.2
SMAC_03736	FG04624.1	27.885	104	67	2	58	159	122	219	4.64e-09	52
SMAC_03737	FG04438.1	25.391	575	321	20	71	633	132	610	5.61e-38	147
SMAC_03738	FG08495.1	37.5	288	162	5	15	300	17	288	5.11e-62	201
SMAC_03739	FG02843.1	23.932	351	238	14	125	468	63	391	1.64e-20	92.4
SMAC_03740	FG00575.1	50.384	651	267	15	62	697	660	1269	0	565
SMAC_03741	FG00574.1	37.5	912	476	21	94	988	45	879	4.03e-176	539
SMAC_03742	FG00573.1	38.174	668	367	11	29	678	9	648	2.19e-150	456
SMAC_03743	FG04191.1	33.083	399	134	12	440	836	323	590	1.46e-54	201
SMAC_03744	FG04192.1	45.985	411	173	10	77	486	86	448	1.27e-109	335
SMAC_03745	FG04186.1	70.743	834	230	4	17	848	13	834	0	1233
SMAC_03746	FG04185.1	49.145	234	98	1	18	251	12	224	1.79e-69	216
SMAC_03747	FG04187.1	69.146	363	103	4	82	444	15	368	1.47e-175	499
SMAC_03748	FG00438.1	27.419	62	45	0	67	128	246	307	0.002	38.9
SMAC_03749	FG09760.1	69.423	520	148	5	1	518	3	513	0	775
SMAC_03750	FG04190.1	57.205	229	85	3	59	278	41	265	3.28e-84	256
SMAC_03751	FG04189.1	57.584	356	92	5	1	355	1	298	2.18e-135	392
SMAC_03752	FG04677.1	31.579	38	26	0	154	191	225	262	0.29	32.7
SMAC_03753	FG09761.1	58.876	338	116	6	5	339	4	321	6.95e-126	367
SMAC_03754	FG09762.1	77.468	466	105	0	1	466	1	466	0	753
SMAC_03755	FG09763.1	37.5	64	40	0	1	64	1	64	2.87e-10	57.4
SMAC_03756	FG09764.1	61.83	448	160	4	3	450	8	444	0	559
SMAC_03757	FG06196.1	26.154	195	127	8	880	1070	562	743	0.007	39.3
SMAC_03759	FG00549.1	39.207	227	102	6	1	220	1	198	2.1e-36	128
SMAC_03760	FG04624.1	28.972	107	61	3	19	116	119	219	1.63e-05	41.2
SMAC_03761	FG04072.1	62.844	218	60	4	1	215	1	200	4.4e-89	264
SMAC_03762	FG04071.1	65.476	84	25	2	1	82	1	82	5.32e-31	105
SMAC_03763	FG01532.1	28.723	94	67	0	56	149	240	333	0.069	33.5
SMAC_03764	FG09251.1	23.288	73	56	0	11	83	192	264	0.1	30.8
SMAC_03765	FG04070.1	29.21	291	167	11	16	301	5	261	1.05e-17	81.3
SMAC_03766	FG04069.1	50.975	718	258	23	15	693	8	670	4.66e-147	463
SMAC_03767	FG04068.1	85.354	198	27	1	3	200	2	197	1.1e-122	348
SMAC_03768	FG04067.1	65.753	73	25	0	288	360	46	118	1.97e-25	100
SMAC_03769	FG09440.1	67.595	1364	418	13	5	1357	4	1354	0	1867
SMAC_03770	FG04091.1	68.466	352	88	4	3	351	6	337	1.07e-158	454
SMAC_03771	FG04090.1	29.944	531	310	18	24	528	20	514	1.15e-55	197
SMAC_03772	FG04085.1	64.151	530	183	3	1	529	1	524	0	677
SMAC_03773	FG04281.1	36.032	247	137	8	180	421	123	353	1.71e-39	148
SMAC_03774	FG04280.1	59.817	1090	242	13	47	1112	57	974	0	1255
SMAC_03775	FG02493.1	33.871	62	35	2	122	183	50	105	0.38	30.8
SMAC_03777	FG07801.1	43.75	48	26	1	14	61	6	52	0.000245	37.4
SMAC_03778	FG10545.1	22.843	197	113	6	1	197	89	246	1.21e-07	49.7
SMAC_03779	FG06196.1	26.249	1101	695	30	1	1068	1	1017	1.25e-99	344
SMAC_03780	FG06156.1	55.167	629	268	8	1	624	1	620	0	666
SMAC_03781	FG06154.1	88.957	652	71	1	1	651	1	652	0	1192
SMAC_03782	FG05121.1	47.239	489	201	11	1	459	1	462	2.07e-131	409
SMAC_03783	FG05123.1	48.438	256	82	12	99	328	1	232	7.41e-47	160
SMAC_03784	FG05122.1	66.981	212	68	2	384	594	198	408	7.08e-95	299
SMAC_03785	FG06152.1	38.288	619	280	18	18	576	42	618	6.97e-101	333
SMAC_03786	FG05065.1	77.055	292	60	3	5	296	8	292	1.78e-158	447
SMAC_03787	FG09238.1	27.885	104	68	2	96	192	457	560	0.11	33.1
SMAC_03788	FG05066.1	64.499	969	312	11	1	951	1	955	0	1308
SMAC_03789	FG04260.1	79.63	270	54	1	3	272	2	270	1.44e-159	448
SMAC_03790	FG08794.1	34.321	405	260	5	221	622	56	457	2.17e-62	219
SMAC_03791	FG04269.1	41.429	70	41	0	11	80	388	457	1.78e-09	54.3
SMAC_03792	FG04268.1	59.307	548	201	6	5	548	4	533	0	672
SMAC_03793	FG04680.1	48.687	571	250	9	86	648	69	604	1.02e-174	521
SMAC_03794	FG00500.1	24	75	40	3	5	70	168	234	0.18	29.6
SMAC_03795	FG04647.1	52.976	168	75	1	1	168	1	164	3.38e-55	182
SMAC_03796	FG04283.1	54.348	92	32	3	41	126	2	89	8.11e-24	89.7
SMAC_03797	FG04284.1	83.028	819	131	1	10	828	13	823	0	1420
SMAC_03798	FG04285.1	55.894	263	61	5	4	248	24	249	2e-86	259
SMAC_03799	FG04286.1	59.444	180	70	2	1	180	1	177	8.2e-67	209
SMAC_03800	FG04276.1	48.291	907	376	18	6	897	24	852	0	738
SMAC_03801	FG04275.1	45.515	301	138	7	10	308	9	285	4.15e-83	255
SMAC_03802	FG04274.1	50.299	334	142	7	66	390	1	319	2.35e-102	308
SMAC_03803	FG04273.1	60.274	146	58	0	5	150	3	148	1.15e-60	186
SMAC_03804	FG04272.1	53.153	333	134	3	6	338	4	314	5.37e-127	369
SMAC_03805	FG04271.1	54.741	232	66	6	1	228	1	197	8.63e-70	214
SMAC_03806	FG04270.1	53.067	750	268	17	3	750	2	669	0	719
SMAC_03807	FG04277.1	65.035	286	93	4	1	285	1	280	1.36e-130	375
SMAC_03808	FG04278.1	74.123	456	106	4	53	498	23	476	0	687
SMAC_03809	FG04279.1	66.645	1565	460	15	28	1588	16	1522	0	2066
SMAC_03810	FG04282.1	52.316	583	222	13	42	599	23	574	0	569
SMAC_03811	FG11423.1	61.763	1407	491	15	47	1416	6	1402	0	1756
SMAC_03812	FG02838.1	31.461	178	103	7	270	437	230	398	2.9e-12	68.2
SMAC_03813	FG05346.1	57.547	424	161	4	7	424	8	418	1.31e-161	469
SMAC_03814	FG01210.1	31.688	770	425	26	274	989	524	1246	7.46e-86	310
SMAC_03815	FG02628.1	43.103	348	159	10	19	351	29	352	3.64e-71	228
SMAC_03816	FG08256.1	30.728	371	192	9	150	516	28	337	3.6e-35	136
SMAC_03817	FG03237.1	33.6	375	225	9	22	390	21	377	2.09e-49	172
SMAC_03818	FG03475.1	35.362	608	355	16	26	617	12	597	8.43e-105	332
SMAC_03819	FG03429.1	45.093	428	225	3	3	425	2	424	8.84e-132	389
SMAC_03820	FG07590.1	52.547	373	160	6	27	394	4	364	1.93e-125	369
SMAC_03821	FG11095.1	46.839	348	159	6	5	347	7	333	1.81e-94	288
SMAC_03822	FG00554.1	42.424	33	18	1	16	48	201	232	4.3	25.4
SMAC_03823	FG03647.1	50.148	337	136	9	3	339	4	308	2.58e-97	295
SMAC_03824	FG09274.1	67.722	474	121	6	81	554	207	648	0	650
SMAC_03825	FG09273.1	50.672	744	286	18	1	739	1	668	0	657
SMAC_03826	FG09273.1	64.465	439	107	11	115	540	742	1144	4.39e-165	503
SMAC_03827	FG04751.1	25.862	58	43	0	31	88	383	440	1.5	27.3
SMAC_03828	FG03669.1	36.364	363	195	9	4	346	221	567	5.62e-58	201
SMAC_03829	FG08405.1	62.911	790	270	8	4	783	2	778	0	1001
SMAC_03830	FG08404.1	43.029	581	188	22	79	640	50	506	1.77e-102	323
SMAC_03831	FG08403.1	56.308	856	327	17	236	1073	1	827	0	862
SMAC_03832	FG08752.1	39.314	1020	523	23	109	1067	99	1083	0	662
SMAC_03833	FG08397.1	38.967	639	239	24	1	615	1	512	3.8e-114	353
SMAC_03834	FG08399.1	42.504	567	256	12	5	563	6	510	9.61e-140	418
SMAC_03835	FG08398.1	46.742	445	181	12	1	425	1	409	2.58e-113	342
SMAC_03836	FG08395.1	58.574	1038	304	23	2	1033	6	923	0	1155
SMAC_03837	FG08396.1	47.721	373	157	7	1	366	1	342	7.07e-109	337
SMAC_03838	FG08615.1	55	460	171	9	1	446	3	440	1.22e-149	436
SMAC_03839	FG01457.1	25	68	44	2	354	419	324	386	1.5	30.4
SMAC_03840	FG08278.1	22.718	493	342	12	141	603	535	1018	6.21e-30	125
SMAC_03841	FG04738.1	57.746	710	287	9	69	773	46	747	0	815
SMAC_03842	FG08402.1	58.009	1155	393	14	19	1151	4	1088	0	1311
SMAC_03843	FG09457.1	56.739	601	196	21	1	576	1	562	0	527
SMAC_03844	FG09462.1	54.816	706	275	10	11	704	3	676	0	769
SMAC_03845	FG01189.1	22.222	81	63	0	312	392	136	216	9.7	27.3
SMAC_03846	FG10215.1	22.368	76	56	1	43	115	42	117	5.5	25.8
SMAC_03847	FG08822.1	23.295	176	114	5	104	278	1482	1637	1.4	29.6
SMAC_03848	FG10139.1	34.286	35	23	0	45	79	214	248	3.3	27.7
SMAC_03857	FG03011.1	46.175	366	180	6	9	370	11	363	6.95e-112	333
SMAC_03856	FG03616.1	69.429	1243	309	12	1	1187	1	1228	0	1695
SMAC_03855	FG03615.1	82.472	542	95	0	1	542	55	596	0	954
SMAC_03854	FG02283.1	27.938	451	225	18	182	607	235	610	6.82e-36	144
SMAC_03853	FG09022.1	23.864	176	107	6	95	246	542	714	0.15	32.7
SMAC_03852	FG04216.1	48.043	281	111	2	1	281	1	246	3.32e-89	268
SMAC_03851	FG09525.1	53.719	605	252	9	11	613	2	580	0	613
SMAC_03850	FG08613.1	61.765	204	78	0	1	204	1	204	5.86e-90	266
SMAC_03849	FG10506.1	29.231	65	41	1	201	260	379	443	0.14	32.3
SMAC_03858	FG09371.1	25	76	45	1	155	218	221	296	0.37	30.8
SMAC_03859	FG09322.1	32.075	53	36	0	93	145	130	182	0.29	31.2
SMAC_03860	FG07613.1	25	104	65	3	230	321	347	449	0.27	32.7
SMAC_03861	FG08965.1	51.751	257	121	2	4	258	6	261	1.88e-92	276
SMAC_03862	FG09526.1	36.705	346	196	9	8	342	7	340	1.69e-49	193
SMAC_03863	FG09452.1	33.333	207	135	3	1	206	429	633	3.08e-27	110
SMAC_03864	FG10579.1	38.353	425	240	4	20	423	84	507	1.49e-82	266
SMAC_03865	FG09450.1	31.716	268	150	6	6	267	18	258	6.06e-43	152
SMAC_03866	FG09674.1	32.653	49	33	0	590	638	323	371	0.46	32.3
SMAC_03867	FG08756.1	41.463	205	100	4	32	236	7	191	2.08e-55	185
SMAC_03868	FG08757.1	44.795	730	359	17	168	893	132	821	0	595
SMAC_03869	FG03179.1	36.984	630	336	13	12	628	145	726	8.18e-128	397
SMAC_03870	FG08758.1	64.877	447	146	5	63	509	18	453	3.61e-177	509
SMAC_03871	FG05587.1	28.547	578	297	24	261	818	111	592	1.27e-42	163
SMAC_03872	FG11174.1	55.172	29	13	0	222	250	39	67	0.000452	40
SMAC_03873	FG10990.1	32.653	49	33	0	205	253	422	470	9.5	27.7
SMAC_03874	FG09265.1	63.67	534	159	7	11	530	35	547	0	666
SMAC_03875	FG09275.1	82.094	363	48	5	1	353	1	356	0	577
SMAC_03876	FG02752.1	65.295	559	168	9	96	638	34	582	0	746
SMAC_03877	FG09282.1	84.831	178	22	2	1	174	1	177	1.26e-102	306
SMAC_03878	FG02820.1	51.276	901	374	18	38	910	18	881	0	795
SMAC_03879	FG08755.1	59.684	253	99	2	31	282	11	261	1.04e-90	276
SMAC_03880	FG08754.1	67.47	166	54	0	3	168	2	167	2.09e-79	236
SMAC_03881	FG09257.1	76.339	448	66	2	6	452	3	411	0	709
SMAC_03882	FG09258.1	28.69	481	229	19	13	454	5	410	1.35e-22	99
SMAC_03883	FG09259.1	67.194	253	64	3	45	297	31	264	4.12e-115	345
SMAC_03884	FG03922.1	44.794	509	250	9	72	565	51	543	1.25e-136	413
SMAC_03885	FG08746.1	46.843	982	359	21	4	889	4	918	0	801
SMAC_03886	FG08629.1	57.754	187	75	1	1	187	1	183	8.07e-69	211
SMAC_03887	FG08630.1	32.231	121	65	5	31	143	7	118	4.56e-06	43.1
SMAC_03888	FG08631.1	86.902	397	47	2	1	397	1	392	0	692
SMAC_03889	FG03975.1	45.288	382	200	6	50	427	33	409	1.94e-105	336
SMAC_03890	FG08759.1	43.921	403	192	8	523	916	2	379	1.08e-95	308
SMAC_03891	FG08747.1	56.311	103	45	0	1	103	1	103	8.4e-36	119
SMAC_03892	FG07765.1	36.905	504	265	10	10	480	19	502	3.9e-104	323
SMAC_03893	FG03696.1	71.363	433	121	2	8	439	4	434	0	661
SMAC_03894	FG10571.1	36.131	548	303	15	24	561	2	512	1.24e-104	330
SMAC_03895	FG03697.1	56.695	478	206	1	35	512	9	485	0	566
SMAC_03896	FG08067.1	27.256	543	261	18	76	588	3	441	3.34e-47	172
SMAC_03897	FG01976.1	50.864	810	346	16	109	913	271	1033	0	796
SMAC_03898	FG01975.1	38.012	342	187	7	42	373	26	352	1.57e-63	209
SMAC_03899	FG07557.1	50.416	361	164	7	1	357	1	350	2.68e-110	333
SMAC_03900	FG02392.1	64.693	473	160	1	12	477	10	482	0	637
SMAC_03901	FG04471.1	45.783	83	37	3	1	81	143	219	3.19e-13	61.2
SMAC_03902	FG04471.1	57.143	105	40	3	54	158	24	123	3.6e-31	113
SMAC_09743	FG01071.1	32.075	53	34	2	85	136	1977	2028	2.3	28.5
SMAC_09744	FG03011.1	45.504	367	186	5	8	370	6	362	4.6e-117	347
SMAC_09745	FG07960.1	28.571	77	41	3	21	91	170	238	0.53	29.3
SMAC_09746	FG05966.1	36.957	46	28	1	12	56	570	615	0.56	28.9
SMAC_09747	FG11259.1	31.25	64	29	2	171	229	696	749	1.4	28.9
SMAC_09748	FG00754.1	25.806	93	57	2	4	96	1009	1089	0.38	32
SMAC_09751	FG09640.1	34.694	49	27	1	522	570	1204	1247	0.059	35.4
SMAC_09752	FG01617.1	33.721	86	48	4	10	89	23	105	3.82e-06	44.3
SMAC_09753	FG00575.1	53.293	501	209	6	62	558	25	504	3.28e-178	545
SMAC_03903	FG05846.1	32	100	57	5	108	206	85	174	2.9	28.5
SMAC_03904	FG10152.1	78.689	183	32	1	5	180	13	195	4.36e-108	310
SMAC_03905	FG10153.1	38.415	164	87	6	440	599	286	439	2.11e-30	126
SMAC_03906	FG10154.1	55.819	464	168	7	11	474	9	435	2.97e-168	514
SMAC_03907	FG10360.1	62.338	154	57	1	176	328	92	245	5.3e-62	208
SMAC_03908	FG03343.1	45.219	1004	521	15	36	1020	27	1020	0	885
SMAC_03909	FG10529.1	26.471	68	50	0	335	402	373	440	0.99	30.4
SMAC_03910	FG02216.1	38.649	696	360	15	56	703	69	745	2.61e-156	473
SMAC_03911	FG02007.1	50	92	42	1	1	92	1	88	3.67e-21	83.2
SMAC_03912	FG03522.1	33.777	376	208	8	350	711	279	627	6.44e-60	214
SMAC_03913	FG02049.1	44.681	423	186	15	1	410	1	388	1.07e-95	295
SMAC_03915	FG02051.1	68.837	215	60	3	11	225	45	252	2.25e-102	300
SMAC_12728	FG02050.1	36.747	166	73	8	1	155	1	145	7.85e-15	67.8
SMAC_03916	FG06523.1	37.278	169	83	7	77	243	11	158	4.4e-22	90.1
SMAC_03917	FG05739.1	52.326	344	148	6	8	342	9	345	3.39e-113	335
SMAC_03918	FG07642.1	44.391	624	329	10	41	661	7	615	0	538
SMAC_03919	FG03697.1	34.004	497	279	7	6	466	8	491	6.55e-83	268
SMAC_03920	FG02095.1	63.289	602	200	8	49	648	33	615	0	758
SMAC_03921	FG02096.1	50.124	403	171	12	1	391	1	385	8.81e-123	363
SMAC_03922	FG02097.1	57.798	109	41	2	16	124	1	104	1.36e-38	127
SMAC_03923	FG02098.1	45.181	166	73	5	104	265	9	160	8.11e-31	120
SMAC_03924	XP_382275.1	88.614	202	23	0	1	202	1	202	1.54e-132	373
SMAC_03925	FG01702.1	38.013	463	182	16	47	439	96	523	7.65e-80	261
SMAC_03926	FG02028.1	81.387	274	24	2	37	310	5	251	1.02e-153	440
SMAC_03927	FG02029.1	65.236	233	80	1	4	235	2	234	8.17e-106	308
SMAC_03928	FG02030.1	76.301	346	65	4	1	346	1	329	6.63e-171	482
SMAC_03929	FG02040.1	89.455	569	60	0	2	570	4	572	0	1068
SMAC_03930	FG04188.1	31.111	45	31	0	52	96	12	56	1.1	26.9
SMAC_03931	FG03944.1	47.962	417	190	8	30	440	37	432	4.15e-129	383
SMAC_03932	FG05882.1	71.68	512	138	2	6	517	9	513	0	749
SMAC_03933	FG03755.1	65.248	282	97	1	8	289	7	287	5.89e-133	382
SMAC_03934	FG05858.1	99.054	317	3	0	1	317	85	401	0	654
SMAC_03935	FG05858.1	90.141	71	6	1	1	70	1	71	5.99e-39	134
SMAC_03936	FG05857.1	67.843	510	146	5	1	501	2	502	0	698
SMAC_03937	FG05856.1	54.762	126	50	2	215	340	35	153	2.62e-40	142
SMAC_03938	FG05855.1	63.342	1544	452	20	1	1531	1	1443	0	1940
SMAC_03939	FG05861.1	65.265	547	132	6	1	498	1	538	0	707
SMAC_03940	FG07663.1	29.787	282	185	5	7	284	13	285	2.9e-30	120
SMAC_03941	FG07131.1	73.104	699	178	6	1	698	1	690	0	1044
SMAC_03942	FG07132.1	44.737	684	256	21	1	642	1	604	5.11e-166	493
SMAC_03943	FG07133.1	52.329	644	237	22	8	604	19	639	0	530
SMAC_03944	FG07134.1	47.765	425	202	3	13	437	3	407	1.16e-130	388
SMAC_03945	FG07137.1	32.353	510	279	15	26	485	33	526	1.58e-41	156
SMAC_03946	FG07138.1	59.119	318	129	1	13	330	13	329	1.21e-131	381
SMAC_03947	FG07139.1	49.602	1131	508	22	8	1111	3	1098	0	971
SMAC_03948	FG07140.1	36.888	572	301	10	123	691	3	517	7.88e-101	322
SMAC_03949	FG07141.1	85.533	553	58	3	1	532	1	552	0	932
SMAC_03950	FG07129.1	63.066	287	95	2	5	291	4	279	5.22e-124	360
SMAC_03951	FG08583.1	35.556	45	25	2	26	67	434	477	3.4	24.6
SMAC_03952	FG07456.1	60.502	638	179	14	1	584	1	619	0	702
SMAC_03953	FG07455.1	36.754	419	132	18	37	442	28	326	1.57e-50	176
SMAC_03954	FG07454.1	59.637	441	120	7	236	676	101	483	3.46e-171	501
SMAC_03955	FG07453.1	63.404	899	320	6	3	896	61	955	0	1151
SMAC_03956	FG06147.1	62.376	505	150	6	1	500	1	470	0	623
SMAC_03957	FG07457.1	53.004	283	110	2	164	446	159	418	5.43e-87	274
SMAC_12697	FG08568.1	52.632	19	9	0	2	20	162	180	1.3	24.3
SMAC_03958	FG07458.1	66.667	90	30	0	1	90	1	90	3.05e-39	130
SMAC_03959	FG07460.1	42.199	282	103	9	1	264	1	240	2.14e-53	177
SMAC_03960	FG07461.1	35.385	585	283	15	6	574	41	546	3.04e-86	313
SMAC_03961	FG00640.1	37.143	35	22	0	46	80	192	226	1.8	28.1
SMAC_03962	FG05898.1	46.422	1174	510	34	12	1147	7	1099	0	911
SMAC_03963	FG05896.1	54.693	554	199	11	26	561	4	523	0	560
SMAC_03964	FG07464.1	62.5	328	91	6	1	316	1	308	3.04e-127	369
SMAC_03965	FG01908.1	73.573	613	133	9	13	612	2	598	0	881
SMAC_03966	FG10840.1	48.842	518	181	7	1	498	1	454	3.35e-161	468
SMAC_03967	FG05903.1	65.979	485	128	6	1	485	1	448	0	655
SMAC_03968	FG05902.1	74.012	1012	253	5	1	1011	1	1003	0	1575
SMAC_03969	FG05901.1	65.84	363	108	2	68	429	2	349	1.07e-155	468
SMAC_03970	FG05918.1	47.389	517	180	22	1	508	1	434	4.47e-107	329
SMAC_03971	FG05919.1	74.928	347	81	1	10	356	5	345	0	513
SMAC_03972	FG01906.1	72.626	179	42	1	1	172	1	179	1.58e-97	283
SMAC_03973	FG01907.1	57.246	414	120	11	2	399	1	373	3.07e-134	393
SMAC_03974	FG05900.1	66.601	1018	338	1	41	1058	1	1016	0	1443
SMAC_03975	FG05899.1	50	872	366	14	1	826	39	886	0	807
SMAC_03976	FG10376.1	63.991	436	151	5	2	437	3	432	0	561
SMAC_12103	FG08913.1	34.694	49	26	1	5	47	19	67	0.77	28.9
SMAC_03977	FG10092.1	65.778	225	73	4	4	226	1	223	5.39e-86	257
SMAC_03978	FG10084.1	38.028	71	34	2	1152	1215	3652	3719	1.79e-05	48.5
SMAC_03979	FG10185.1	51.053	380	164	7	1	379	1	359	9.54e-129	377
SMAC_03980	FG07881.1	39.223	515	250	9	100	603	75	537	1.04e-108	340
SMAC_03981	FG09925.1	23.823	361	221	10	146	495	42	359	2.43e-14	75.5
SMAC_03982	FG07196.1	48.565	453	224	6	213	664	166	610	2.12e-140	464
SMAC_03983	FG07208.1	42.123	292	143	6	15	305	6	272	1.78e-65	222
SMAC_03984	FG07206.1	84.496	387	59	1	4	390	15	400	0	670
SMAC_03985	FG07205.1	40.583	446	210	14	12	449	6	404	2.45e-97	305
SMAC_03986	FG04691.1	42.675	157	79	3	1	157	294	439	5.56e-27	104
SMAC_03987	FG04692.1	57.708	480	189	2	1	480	1	466	0	586
SMAC_03988	FG07204.1	70.877	285	76	4	12	294	73	352	1.24e-137	439
SMAC_03989	FG07200.1	90.909	352	32	0	1	352	1	352	0	679
SMAC_03990	FG06094.1	73.673	452	114	2	23	469	1	452	0	694
SMAC_03991	FG07202.1	42.912	261	146	3	1	259	1	260	2.39e-76	235
SMAC_03992	FG07205.1	38.889	36	22	0	15	50	213	248	0.017	36.2
SMAC_03993	FG11225.1	27.473	91	57	2	2	91	1	83	0.03	32.3
SMAC_03994	FG06093.1	80.702	228	42	2	1	228	1	226	3.53e-136	385
SMAC_03995	FG06791.1	48.792	207	68	7	4	190	6	194	7.01e-22	89
SMAC_03996	FG06792.1	57.857	420	168	4	1	417	1	414	0	530
SMAC_03997	FG07343.1	39.91	669	382	10	274	930	1665	2325	5.06e-146	480
SMAC_03998	FG05774.1	23.762	101	75	1	766	866	34	132	0.98	32.3
SMAC_03999	FG00461.1	29.605	152	98	5	287	430	386	536	1.23e-05	47
SMAC_04000	FG02144.1	30.769	78	51	1	64	141	49	123	0.39	32
SMAC_04001	FG07176.1	40.23	87	49	1	108	191	2	88	2e-12	60.8
SMAC_04002	FG01902.1	37.471	427	202	9	11	433	39	404	5.73e-77	247
SMAC_04003	FG01895.1	40.408	490	199	17	1	485	1	402	6.71e-80	256
SMAC_04004	FG01914.1	38.525	122	73	2	261	382	86	205	3.3e-18	87.4
SMAC_04005	FG01915.1	61.321	106	41	0	2	107	3	108	7.1e-39	140
SMAC_04006	FG01916.1	56.215	1448	470	29	106	1514	274	1596	0	1497
SMAC_04007	FG09197.1	37.209	43	23	2	40	82	408	446	1	27.3
SMAC_04008	FG01917.1	90.968	775	66	3	1	775	1	771	0	1477
SMAC_04009	FG01149.1	25.269	558	324	23	12	515	224	742	1.13e-24	107
SMAC_04010	FG01897.1	53.741	147	68	0	1	147	1	147	4.52e-54	170
SMAC_04011	FG01896.1	52.265	618	248	10	5	604	6	594	0	607
SMAC_04012	FG01903.1	53.401	294	131	4	1	292	1	290	2.37e-111	332
SMAC_04013	FG01910.1	65.183	1258	423	4	1	1258	1	1243	0	1690
SMAC_04014	FG01909.1	65.225	555	156	9	25	557	19	558	0	721
SMAC_04015	FG07303.1	24.444	90	57	2	169	247	77	166	0.65	30.4
SMAC_04016	FG06748.1	62.5	24	9	0	93	116	110	133	0.74	30.8
SMAC_04017	FG10348.1	50.556	629	244	16	1	609	1	582	2.03e-160	475
SMAC_04018	FG09998.1	83.529	680	112	0	4	683	3	682	0	1192
SMAC_04019	FG09999.1	45.238	378	172	10	78	454	40	383	1.76e-96	299
SMAC_04020	FG10000.1	53.611	983	374	20	1	978	1	906	0	957
SMAC_04021	FG10001.1	74.194	124	31	1	5	128	2	124	1.01e-53	167
SMAC_04022	XP_390178.1	89.441	161	16	1	1	161	2	161	3.56e-94	273
SMAC_04023	FG10258.1	27.857	140	70	4	136	268	74	189	1.48e-07	49.7
SMAC_04024	FG10381.1	64.783	1451	347	29	1	1409	22	1350	0	1691
SMAC_04025	FG10380.1	55.682	88	30	4	252	339	189	267	1.17e-15	77.8
SMAC_04026	FG10379.1	40.521	422	220	11	15	415	29	440	3.49e-87	281
SMAC_04027	FG10378.1	46.237	279	87	8	9	256	7	253	4.21e-67	212
SMAC_04028	FG10377.1	46.409	362	160	10	13	370	6	337	1.4e-96	293
SMAC_04029	FG10133.1	54.146	205	87	3	6	210	9	206	4.65e-74	225
SMAC_04030	FG10137.1	98.214	56	1	0	18	73	1	56	3.2e-33	119
SMAC_04031	FG10138.1	70.776	219	56	2	1	216	1	214	6.72e-114	327
SMAC_04032	FG10140.1	54.464	224	79	6	1	215	1	210	6.9e-68	210
SMAC_04033	FG10141.1	50.825	303	88	5	226	468	245	546	4.7e-85	274
SMAC_04034	FG10142.1	64.209	556	164	21	1	551	1	526	0	561
SMAC_04035	FG11560.1	36.364	33	17	1	37	65	315	347	4.6	28.1
SMAC_04036	FG08195.1	42.244	303	152	4	25	319	14	301	8.96e-72	240
SMAC_04037	FG02206.1	84.375	384	60	0	1	384	1	384	0	671
SMAC_04038	FG10136.1	33.208	1060	468	39	19	1020	5	882	1.29e-85	300
SMAC_04039	FG08186.1	29.213	534	312	16	23	536	28	515	1.91e-63	218
SMAC_04040	FG09755.1	33.718	347	196	10	31	358	3	334	1.57e-51	194
SMAC_04041	FG00031.1	25.773	97	58	3	24	113	1095	1184	0.58	28.9
SMAC_04042	FG01911.1	45.575	904	405	21	5	879	7	852	0	702
SMAC_04043	FG01912.1	61.765	102	38	1	1	102	1	101	9e-44	140
SMAC_04044	FG01913.1	43.644	236	103	5	1	226	1	216	4.88e-51	182
SMAC_04045	FG01894.1	42.434	304	142	7	3	306	5	275	5.43e-78	241
SMAC_04046	FG10150.1	42.056	214	112	4	6	219	6	207	2.8e-53	173
SMAC_04047	FG10018.1	41.27	504	174	12	6	485	4	409	1.7e-90	285
SMAC_04048	FG10017.1	50.578	346	113	6	283	597	346	664	2.22e-89	320
SMAC_04049	FG07316.1	60.089	674	206	15	3	643	2	645	0	722
SMAC_04050	FG07012.1	59.497	358	124	8	4	358	22	361	2.66e-134	391
SMAC_04051	FG07013.1	35.593	59	32	3	35	90	853	908	0.17	30
SMAC_04052	FG07013.1	46.777	543	251	9	1	530	1	518	1e-137	425
SMAC_04053	FG06801.1	37.984	387	199	9	377	747	495	856	4.11e-70	254
SMAC_04054	FG06802.1	53.481	632	239	7	1	629	1	580	0	618
SMAC_04055	FG06803.1	80.349	229	18	1	2	203	7	235	1.23e-131	372
SMAC_04056	FG06804.1	90.638	470	43	1	149	617	115	584	0	869
SMAC_04057	FG06122.1	50.619	646	236	25	3	635	2	577	9.91e-180	525
SMAC_04058	FG08171.1	27.481	131	67	5	53	165	20	140	0.14	32
SMAC_04059	FG06121.1	34.694	98	50	3	1	93	1	89	1.97e-08	55.1
SMAC_04060	FG07376.1	30.233	258	128	10	48	297	42	255	5.53e-21	89.7
SMAC_04061	FG07375.1	70.048	621	178	4	4	624	36	648	0	897
SMAC_04062	FG07740.1	52.381	42	20	0	34	75	29	70	1.33e-06	48.9
SMAC_04063	FG08085.1	39.216	51	31	0	92	142	62	112	3.3e-06	43.5
SMAC_04064	FG06092.1	64.678	637	180	6	1	637	1	592	0	835
SMAC_04065	FG06090.1	56.854	693	289	4	73	765	6	688	0	846
SMAC_04066	FG06089.1	70.143	3912	1103	24	5	3888	6	3880	0	5700
SMAC_04067	FG06087.1	44.819	415	183	11	8	389	6	407	4.66e-84	265
SMAC_09755	FG03319.1	33.49	851	393	25	119	837	58	867	6.58e-127	406
SMAC_09757	FG06957.1	28.333	60	43	0	17	76	643	702	0.88	26.9
SMAC_09758	FG01002.1	30.769	52	35	1	48	99	60	110	7.6	26.2
SMAC_09760	FG02646.1	58.824	17	7	0	645	661	78	94	0.7	31.6
SMAC_09766	FG05895.1	41.379	29	16	1	37	65	241	268	0.78	27.7
SMAC_09767	FG02026.1	39.13	46	25	1	15	57	264	309	0.12	32.7
SMAC_09768	FG10977.1	33.871	62	33	4	201	255	277	337	2.4	28.5
SMAC_02022	FG02001.1	35.778	450	204	8	1	443	73	444	1.52e-89	281
SMAC_02023	FG07960.1	42.105	38	21	1	181	218	204	240	0.053	33.9
SMAC_02024	FG10298.1	27.273	77	49	1	175	251	379	448	0.014	35.4
SMAC_02025	FG03432.1	30.952	42	22	1	138	172	293	334	5.3	27.3
SMAC_02026	FG04435.1	23.81	63	42	2	12	68	210	272	0.066	31.6
SMAC_02027	FG09588.1	35.849	53	28	1	4	56	1037	1083	1.1	26.9
SMAC_02028	FG08215.1	33.333	51	26	2	69	119	928	970	0.69	30
SMAC_02030	FG11245.1	28.571	63	45	0	3	65	149	211	0.47	31.2
SMAC_02031	FG05849.1	44.681	47	21	2	85	131	223	264	0.47	29.3
SMAC_02032	FG02873.1	23.932	117	68	3	196	310	328	425	8.2	26.9
SMAC_02033	FG09681.1	42.857	28	16	0	33	60	969	996	2.4	26.9
SMAC_02034	FG08761.1	36.667	30	19	0	26	55	51	80	0.99	27.3
SMAC_02035	FG00207.1	31.373	51	32	1	12	62	102	149	0.19	30.4
SMAC_02036	FG09611.1	33.333	45	30	0	22	66	325	369	0.49	31.2
SMAC_02037	FG02714.1	72.71	513	124	3	1	503	1	507	0	785
SMAC_02038	FG02718.1	50	362	140	12	3	344	6	346	2.56e-96	292
SMAC_02039	FG02717.1	75	604	132	6	25	623	9	598	0	927
SMAC_02040	FG02719.1	85.345	116	17	0	279	394	208	323	1.79e-66	217
SMAC_02041	FG02720.1	54.293	396	148	4	5	372	2	392	7.09e-148	431
SMAC_02042	FG08078.1	27.5	80	52	3	15	93	129	203	0.98	30.4
SMAC_02043	FG04839.1	56.522	23	9	1	24	46	116	137	1.7	26.6
SMAC_02044	FG08408.1	28.704	108	70	3	60	167	200	300	3.12e-06	47
SMAC_02045	FG02713.1	42.512	207	72	10	8	214	6	165	8.62e-16	71.6
SMAC_02046	FG02712.1	72.727	154	37	2	32	185	484	632	1.3e-65	214
SMAC_02047	FG02710.1	40.488	410	172	11	8	410	8	352	2.57e-78	249
SMAC_02048	FG02708.1	30.408	319	174	10	142	451	127	406	1.91e-28	115
SMAC_02049	FG02707.1	51.149	174	65	4	32	205	18	171	6.03e-49	160
SMAC_02050	FG05660.1	37.007	735	430	11	36	753	20	738	2.43e-153	467
SMAC_02051	FG07300.1	49.704	338	131	7	49	372	11	323	3.26e-96	309
SMAC_02052	XP_381593.1	29.268	41	29	0	60	100	401	441	2.4	26.2
SMAC_02053	FG05961.1	38.776	49	30	0	411	459	174	222	1.56e-05	47
SMAC_02054	FG02199.1	20.339	118	86	2	20	129	250	367	3.2	27.3
SMAC_02055	FG09130.1	28	200	113	8	1	181	1084	1271	3.66e-12	64.7
SMAC_02056	FG09129.1	26.236	263	147	11	489	736	1421	1651	5.81e-18	88.2
SMAC_02057	FG11456.1	48.742	318	134	11	7	300	21	333	1.89e-86	271
SMAC_02058	FG02706.1	59.748	477	185	4	1	475	1	472	0	585
SMAC_02059	FG02705.1	39.568	139	61	4	607	735	257	382	1.74e-24	105
SMAC_02060	FG11257.1	31.933	357	194	13	75	389	24	373	1.7e-42	154
SMAC_02061	FG04361.1	27.119	59	43	0	89	147	1113	1171	3.9	27.3
SMAC_02062	FG02131.1	31.343	67	43	2	110	173	49	115	0.073	32.7
SMAC_02063	FG05780.1	37.736	53	28	1	4	51	627	679	1.5	28.1
SMAC_02064	FG07194.1	30	90	52	4	96	179	91	175	0.19	32
SMAC_02065	FG01592.1	26.415	53	39	0	140	192	26	78	6.4	28.5
SMAC_02066	FG05790.1	33.198	247	141	8	5	250	2	225	9.86e-34	124
SMAC_02067	FG06825.1	32.787	61	20	1	5	44	8	68	0.005	35.4
SMAC_02068	FG01741.1	47.097	620	290	15	1	612	1	590	0	549
SMAC_02069	FG03808.1	23.853	109	71	3	62	165	50	151	0.47	30.8
SMAC_02070	FG11194.1	53.91	601	249	12	6	597	1606	2187	0	633
SMAC_02071	FG04694.1	31.034	58	34	1	24	81	1643	1694	8.3	26.9
SMAC_02072	FG02526.1	36.765	272	124	7	3	268	2	231	3.46e-48	172
SMAC_02073	FG10430.1	31.852	270	146	10	1	263	1	239	3.51e-34	125
SMAC_02074	FG05720.1	32.011	353	184	7	10	308	6	356	1.22e-52	182
SMAC_02075	FG02716.1	62.937	286	97	3	1	286	22	298	3.33e-116	363
SMAC_02076	FG02716.1	59.917	721	233	18	1	715	396	1066	0	790
SMAC_02077	FG02726.1	41.569	255	108	8	8	255	101	321	6.3e-51	171
SMAC_02078	FG02725.1	60.177	113	45	0	1	113	349	461	4.01e-46	155
SMAC_02079	FG02728.1	33.147	537	309	11	401	925	550	1048	3.42e-82	288
SMAC_02080	FG02729.1	73.716	331	81	2	1	328	1	328	0	512
SMAC_02081	FG02738.1	64.296	689	195	11	206	884	259	906	0	822
SMAC_02082	FG01524.1	25.319	470	264	16	68	476	82	525	3.05e-20	93.2
SMAC_02083	FG02265.1	23.246	456	248	17	617	997	505	933	9.9e-05	45.4
SMAC_02084	FG02730.1	42.596	601	267	18	168	733	64	621	3.86e-119	375
SMAC_02085	FG03011.1	51.2	250	105	4	12	244	7	256	4.41e-83	256
SMAC_02086	FG00091.1	31.481	54	24	1	163	216	128	168	0.052	33.5
SMAC_02087	FG02403.1	59.322	118	48	0	5	122	2	119	9.51e-49	154
SMAC_02088	FG07258.1	33.962	53	26	2	61	108	4522	4570	8.5	27.7
SMAC_02089	FG05279.1	30.769	598	352	13	29	597	15	579	8.38e-75	251
SMAC_02090	FG04426.1	52.273	528	239	4	19	546	39	553	0	549
SMAC_02091	FG09886.1	33.333	234	139	7	71	300	32	252	1.72e-35	130
SMAC_02092	FG03011.1	47.222	360	183	6	45	400	7	363	6.69e-114	340
SMAC_02093	FG04153.1	50.467	107	50	1	20	123	80	186	4.92e-34	129
SMAC_12591	FG00718.1	33.143	350	207	4	44	373	25	367	3.54e-50	176
SMAC_02094	FG02190.1	34.343	99	60	4	83	179	22	117	3.18e-05	42.7
SMAC_02095	FG02772.1	38.298	47	25	2	39	84	465	508	3.7	25.4
SMAC_02096	FG02843.1	30.037	273	165	6	1	249	96	366	1.43e-27	110
SMAC_12729	FG04667.1	74.757	103	19	1	1	103	283	378	2.54e-46	154
SMAC_02097	FG11475.1	73.856	459	119	1	30	488	24	481	0	738
SMAC_02098	FG00712.1	31.788	453	251	12	58	504	10	410	1.07e-53	191
SMAC_02099	FG04660.1	29.062	437	222	13	187	604	132	499	1.05e-38	152
SMAC_02100	FG01554.1	27.647	170	95	5	17	158	78	247	1.61e-09	58.2
SMAC_02101	FG06477.1	46.452	155	82	1	9	163	4	157	4.47e-46	150
SMAC_02102	FG02590.1	54.639	485	160	9	1	476	1	434	2.82e-167	482
SMAC_02103	FG02587.1	27.072	181	112	7	143	310	66	239	2.81e-06	48.9
SMAC_02105	XP_382764.1	87.681	138	17	0	1	138	1	138	7.59e-88	256
SMAC_02106	FG10588.1	28	50	36	0	14	63	413	462	5.6	28.5
SMAC_02107	FG02543.1	56.8	250	89	7	1	244	1	237	2.96e-80	243
SMAC_02108	FG02542.1	82.114	246	44	0	3	248	30	275	9.06e-135	384
SMAC_02109	XP_382717.1	92.143	140	10	1	1	139	1	140	8.94e-89	258
SMAC_02110	FG02544.1	73.645	812	191	6	66	862	56	859	0	1205
SMAC_02111	FG02536.1	91.351	2324	200	1	52	2374	47	2370	0	4439
SMAC_02112	FG02538.1	74.227	194	38	4	97	283	65	253	4.3e-88	267
SMAC_02113	FG02539.1	50.594	421	200	3	20	432	6	426	8.04e-146	426
SMAC_02114	FG02540.1	58.865	1145	425	18	45	1169	42	1160	0	1260
SMAC_02115	FG02545.1	44.355	124	57	3	31	148	20	137	2.17e-30	110
SMAC_02116	FG04132.1	88.514	444	49	1	118	561	73	514	0	824
SMAC_02117	FG04134.1	50	328	97	13	56	322	93	414	6.89e-70	226
SMAC_02118	FG04135.1	33.81	420	220	12	11	409	133	515	5.41e-61	207
SMAC_02119	FG04120.1	67.041	267	76	4	7	272	4	259	1.14e-118	343
SMAC_02120	FG04119.1	75.904	249	57	1	7	252	21	269	6.71e-137	392
SMAC_02121	FG04138.1	33.906	233	132	4	18	243	1	218	5.09e-35	135
SMAC_02122	FG04965.1	27.184	309	182	13	65	357	391	672	1.29e-18	90.1
SMAC_02123	FG04128.1	62.62	519	179	2	13	531	5	508	0	660
SMAC_02124	FG04123.1	61.197	518	144	9	1	470	1	509	0	597
SMAC_02125	FG04124.1	59.191	272	86	5	60	331	2	248	2.93e-107	316
SMAC_02126	FG04125.1	74.317	183	43	1	1	183	1	179	1.74e-99	288
SMAC_02127	FG04126.1	73.22	295	78	1	14	307	1	295	7.24e-164	461
SMAC_02128	FG04127.1	62.779	1389	419	20	1	1353	1	1327	0	1723
SMAC_02129	FG04147.1	72.956	159	36	1	287	445	14	165	3.49e-85	265
SMAC_02130	FG04148.1	35.354	99	62	1	16	112	25	123	8.04e-16	69.3
SMAC_02131	FG04149.1	78.448	116	19	1	1	116	1	110	3.14e-62	187
SMAC_02132	FG04150.1	47.929	169	55	4	91	259	71	206	1.17e-46	157
SMAC_02133	FG05593.1	68.714	521	160	2	1	521	1	518	0	772
SMAC_02134	FG09082.1	54.118	595	254	7	2	578	3	596	0	658
SMAC_02135	FG11150.1	36.842	494	305	3	1	493	41	528	2.9e-112	347
SMAC_02136	FG05513.1	53.608	97	35	4	257	353	222	308	2.46e-19	87
SMAC_02137	FG05512.1	44.561	956	406	28	314	1216	350	1234	0	681
SMAC_02139	FG05585.1	56.871	473	147	9	54	522	63	482	0	526
SMAC_02140	FG05424.1	48.234	821	383	11	10	817	10	801	0	749
SMAC_02141	FG05423.1	68.732	1404	408	7	1	1382	1	1395	0	2014
SMAC_02142	FG05422.1	51.944	360	123	27	1	335	1	335	1.59e-62	234
[truncated: 7,938 more rows]

## Sheet: Fg_vs_Sm
Table S4. Comparison of genes with A-to-I RNA editing sites in S. macrospora and F. graminearum
Sheet 4: Results of BLASTP analysis of F. graminearum vs. S. macrospora.
Query	Subject	%-id	alignment_length	mismatches	gap_openings	q.start	q.end	s.start	s.end	e-value	bit-score
FG00001.1	SMAC_05176	29.268	41	26	1	51	91	153	190	2	26.2
FG00002.1	SMAC_04744	32.407	108	59	5	555	656	174	273	0.052	35.4
FG00003.1	SMAC_07525	28.966	145	85	4	64	199	94	229	9.68e-10	58.9
FG00004.1	SMAC_01849	23.529	102	67	2	20	114	79	176	0.7	29.6
FG00005.1	SMAC_07118	29.231	65	44	2	401	464	74	137	3.2	29.3
FG00006.1	SMAC_06102	36.111	108	62	3	179	283	106	209	4.39e-11	61.6
FG00007.1	SMAC_00598	29.979	467	286	10	1	438	46	500	2.34e-56	196
FG00008.1	SMAC_05265	29.878	164	92	5	140	295	453	601	6.9	28.9
FG00009.1	SMAC_00220	42.857	42	19	2	121	161	333	370	3.9	27.3
FG00010.1	SMAC_01584	26.966	89	52	3	2	82	621	704	0.17	30.8
FG00011.1	SMAC_07954	20.435	230	149	7	365	566	22	245	1.79e-07	52.4
FG00012.1	SMAC_03160	27.31	487	310	12	14	491	16	467	4.4e-49	177
FG00013.1	SMAC_06377	34.109	516	285	6	35	495	17	532	4.5e-89	286
FG00014.1	SMAC_00190	28.169	284	188	7	8	278	28	308	6.63e-26	107
FG00015.1	SMAC_09292	50.471	531	178	9	9	454	4	534	5.39e-178	513
FG00016.1	SMAC_05325	47.847	209	107	1	8	216	12	218	7.1e-63	203
FG00017.1	SMAC_08404	47.31	539	269	6	24	550	46	581	6.25e-167	490
FG00018.1	SMAC_05490	36.923	65	35	2	207	265	299	363	7.79e-05	42.7
FG00019.1	SMAC_09077	28.671	143	87	4	358	498	13	142	0.000113	42.4
FG00020.1	SMAC_03938	28.736	87	58	4	911	995	774	858	1.7	31.2
FG00021.1	SMAC_08459	27.907	86	48	2	137	208	369	454	2.6	28.9
FG00022.1	SMAC_03986	47	100	47	2	264	357	58	157	1.68e-22	92
FG00023.1	SMAC_06526	30.12	83	49	3	170	248	124	201	1.3	28.9
FG00024.1	SMAC_04305	29.825	57	37	1	115	171	49	102	0.11	33.5
FG00025.1	SMAC_08912	21.867	407	269	14	16	390	21	410	1.63e-06	49.3
FG00026.1	SMAC_06105	36.524	397	238	5	5	394	59	448	1.4e-63	213
FG00027.1	SMAC_06144	29.032	62	42	1	237	298	242	301	0.78	30.8
FG00028.1	SMAC_06893	50	264	118	6	20	274	22	280	2.74e-84	256
FG00029.1	SMAC_09703	45	120	55	2	15	133	84	193	1.2e-29	112
FG00030.1	SMAC_06841	33.333	66	36	2	132	191	160	223	0.079	32
FG00031.1	SMAC_09605	34.091	132	79	5	1404	1531	1166	1293	2.28e-14	77.4
FG00032.1	SMAC_07022	26.126	111	71	4	12	113	73	181	4.87e-05	42.7
FG00033.1	SMAC_09122	29.851	134	83	5	2	131	10	136	1.72e-08	52.8
FG00034.1	SMAC_07953	39.351	493	296	3	29	518	50	542	5.88e-129	391
FG00035.1	SMAC_07947	26.752	471	291	14	15	434	263	730	4.42e-28	120
FG00036.1	SMAC_00841	54.388	1094	474	11	511	1590	570	1652	0	1201
FG00037.1	SMAC_00840	38.52	2108	1194	27	430	2470	7	2079	0	1453
FG00038.1	SMAC_02230	34.483	87	42	4	72	146	142	225	0.51	29.6
FG00039.1	SMAC_04633	32.558	43	28	1	267	309	431	472	0.74	30
FG00040.1	SMAC_01560	29.151	542	340	11	48	581	65	570	2.67e-61	219
FG00041.1	SMAC_05227	32.215	149	72	7	712	831	111	259	1.52e-09	60.8
FG00042.1	SMAC_03727	31.757	5561	3309	139	2378	7669	38	5381	0	2562
FG00043.1	SMAC_06958	25.85	147	89	5	4	138	12	150	0.035	34.3
FG00044.1	SMAC_02716	30	70	36	3	1	57	355	424	0.13	32.7
FG00045.1	SMAC_06471	25.18	139	84	5	17	135	69	207	0.001	37.7
FG00046.1	SMAC_02623	30.249	1448	775	34	43	1290	101	1513	7.18e-177	570
FG00047.1	SMAC_08226	29.836	305	146	9	3	258	4	289	8.47e-32	122
FG00048.1	SMAC_05760	38.606	373	209	4	4	364	2	366	8.84e-82	257
FG00049.1	SMAC_01473	39.402	368	154	6	6	305	7	373	1.2e-75	240
FG00050.1	SMAC_03898	33.929	112	65	3	68	172	90	199	4.09e-09	55.8
FG00051.1	SMAC_01874	27.301	326	210	8	14	316	7	328	5.3e-31	120
FG00052.1	SMAC_02842	36.957	46	29	0	4	49	19	64	5.53e-07	47.8
FG00053.1	SMAC_04796	44.311	334	126	4	10	342	9	283	1.41e-88	273
FG00054.1	SMAC_08709	32.237	304	189	8	5	302	11	303	2.54e-34	127
FG00055.1	SMAC_01054	27.725	2092	1365	58	933	2949	1016	3035	0	687
FG00056.1	SMAC_01664	32.673	101	59	4	54	150	24	119	3.22e-05	40
FG00057.1	SMAC_09153	25.891	533	344	18	1512	2006	19	538	1.24e-40	160
FG00058.1	SMAC_05845	27.479	484	333	9	29	502	94	569	3.24e-57	201
FG00059.1	SMAC_06182	27.273	44	32	0	1	44	219	262	4.6	25.4
FG00060.1	SMAC_03481	52	25	12	0	7	31	34	58	1.4	27.3
FG00061.1	SMAC_07540	30.612	49	31	1	64	112	24	69	5.2	25
FG00062.1	SMAC_09310	28	75	50	3	44	116	253	325	0.9	27.7
FG00063.1	SMAC_08361	27.143	210	127	5	19	216	6	201	5.35e-10	59.7
FG00064.1	SMAC_02754	27.451	255	160	8	159	404	1	239	3.78e-18	82
FG00065.1	SMAC_05194	26.385	379	201	14	6	337	44	391	2.42e-23	99
FG00066.1	SMAC_07756	32.432	74	45	2	1	69	10	83	0.057	33.9
FG00067.1	SMAC_01051	37.087	515	306	7	6	517	5	504	5.25e-104	324
FG00068.1	SMAC_02492	29.508	61	41	1	482	540	205	265	2.6	30
FG00069.1	SMAC_08230	26.846	298	201	6	236	524	64	353	1.76e-27	116
FG00070.1	SMAC_07953	40.189	530	308	4	10	533	26	552	2.85e-139	418
FG00071.1	SMAC_04129	45.325	492	256	7	4	484	20	509	2.57e-155	456
FG00072.1	SMAC_00527	39.535	43	21	2	184	224	119	158	3.7	27.7
FG00073.1	SMAC_08148	36.615	325	191	6	18	328	24	347	5.66e-57	190
FG00074.1	SMAC_05194	42.963	405	187	8	35	420	15	394	3.51e-98	303
FG00075.1	SMAC_03141	33.602	497	280	13	24	481	15	500	2.92e-74	246
FG00076.1	SMAC_04747	26.778	478	318	9	10	467	3	468	8.54e-50	177
FG00077.1	SMAC_07896	22.951	244	171	8	78	313	131	365	6.77e-11	61.6
FG00078.1	SMAC_00351	34.462	325	182	11	16	322	13	324	1.68e-45	159
FG00079.1	SMAC_07719	40.771	363	193	6	23	369	20	376	4.66e-88	275
FG00080.1	SMAC_09304	34.218	339	171	10	21	339	5	311	6.7e-55	184
FG00081.1	SMAC_07049	23.784	555	374	14	27	554	44	576	7.98e-26	112
FG00082.1	SMAC_05619	33.231	325	163	15	16	312	54	352	2.51e-24	105
FG00083.1	SMAC_04311	29.98	497	329	7	21	504	57	547	7.21e-70	235
FG00084.1	SMAC_03226	34.375	64	38	2	130	193	188	247	1.5	30
FG00085.1	SMAC_02097	33.874	493	313	6	3	490	5	489	2.97e-94	297
FG00086.1	SMAC_04290	48.276	29	15	0	69	97	320	348	0.21	33.9
FG00087.1	SMAC_08038	34.731	501	314	2	28	515	29	529	3.6e-103	322
FG00088.1	SMAC_08072	38.267	831	447	15	19	799	62	876	5.11e-176	548
FG00089.1	SMAC_09624	36.29	248	134	8	6	239	3	240	4.42e-43	148
FG00090.1	SMAC_04966	26.047	215	157	1	6	220	12	224	8.95e-19	85.5
FG00091.1	SMAC_00139	29.748	437	277	10	52	463	47	478	2.1e-46	172
FG00092.1	SMAC_07304	30.023	433	249	16	4	398	27	443	7.16e-40	149
FG00093.1	SMAC_06982	33.108	148	92	5	231	371	121	268	4.52e-21	90.5
FG00094.1	SMAC_06841	25.424	59	43	1	40	98	108	165	2.7	25.8
FG00095.1	SMAC_09685	28.324	346	236	5	7	347	25	363	6.54e-48	173
FG00096.1	SMAC_01491	41.604	1072	525	27	19	1010	17	1067	0	757
FG00098.1	SMAC_08726	27.66	47	34	0	138	184	176	222	2.9	28.9
FG00099.1	SMAC_03821	36.585	41	23	1	219	256	290	330	0.002	38.1
FG00100.1	SMAC_03197	30.478	502	310	13	23	501	26	511	4.94e-57	199
FG00101.1	SMAC_06906	36.098	205	126	2	47	247	94	297	5.73e-32	123
FG00102.1	SMAC_09009	24.365	197	122	6	65	249	399	580	3.52e-07	49.7
FG00103.1	SMAC_00502	24.751	602	331	22	5	566	40	559	1.6e-27	116
FG00104.1	SMAC_06205	33.333	51	32	1	103	153	490	538	2.6	30
FG00105.1	SMAC_09331	38.889	36	22	0	252	287	550	585	0.36	31.6
FG00106.1	SMAC_01352	32.927	82	50	3	807	887	469	546	0.43	33.5
FG00107.1	SMAC_07404	71.481	547	137	5	7	552	2	530	0	801
FG00108.1	SMAC_04311	32.704	477	290	8	33	493	90	551	9.62e-77	253
FG00109.1	SMAC_00844	25.108	231	134	10	83	304	179	379	5.3	27.7
FG00110.1	SMAC_05708	23.692	325	193	9	711	995	491	800	9.9e-16	80.9
FG00111.1	SMAC_07480	40.476	42	25	0	8	49	454	495	0.21	30
FG00112.1	SMAC_04450	53.333	15	7	0	48	62	114	128	3.9	26.2
FG00113.1	SMAC_00812	30.769	39	24	1	15	50	1313	1351	2	26.6
FG00114.1	SMAC_06450	42.5	40	19	3	72	110	230	266	4.2	25.8
FG00115.1	SMAC_03817	23.529	136	86	5	60	188	103	227	0.067	33.5
FG00116.1	SMAC_01449	26.931	505	338	12	33	523	44	531	4.47e-44	163
FG00117.1	SMAC_08520	27.315	216	123	9	4	208	3	195	1.93e-09	54.7
FG00118.1	SMAC_04747	26.987	478	318	11	22	481	3	467	6.93e-46	167
FG00119.1	SMAC_07300	27.536	69	31	2	373	422	424	492	0.063	34.3
FG00120.1	SMAC_07299	50	28	14	0	1	28	1	28	0.005	37.4
FG00121.1	SMAC_05201	28.298	523	287	20	473	980	442	891	2.76e-38	154
FG00122.1	SMAC_05200	31.298	262	169	6	21	277	32	287	1.33e-30	116
FG00123.1	SMAC_05198	21.25	1200	750	38	375	1503	47	1122	2.92e-27	120
FG00124.1	SMAC_07966	25.301	83	53	3	9	83	9	90	0.33	29.6
FG00125.1	SMAC_08912	33.333	72	46	2	23	93	2	72	1.85e-07	51.2
FG00126.1	SMAC_08682	48.822	467	208	5	2	459	270	714	2.27e-156	465
FG00127.1	SMAC_06378	25.281	356	249	7	47	396	68	412	1.75e-33	133
FG00128.1	SMAC_09045	30.435	92	53	3	39	126	851	935	0.007	36.6
FG00129.1	SMAC_09333	35.714	42	27	0	75	116	174	215	0.51	29.3
FG00130.1	SMAC_04999	27.209	430	220	10	177	531	776	1187	9.41e-34	136
FG00131.1	SMAC_05608	38.71	31	17	1	160	188	336	366	4.6	26.9
FG00132.1	SMAC_01589	37.853	177	86	2	37	189	16	192	5.45e-31	119
FG00133.1	SMAC_09069	30.058	173	113	3	116	280	498	670	2.28e-12	70.1
FG00134.1	SMAC_04086	29.412	85	49	4	6	85	566	644	0.021	32.7
FG00135.1	SMAC_07636	47.727	44	21	1	60	101	229	272	4.15e-05	40.4
FG00136.1	SMAC_04747	29.909	438	295	6	38	468	36	468	1.95e-54	190
FG00137.1	SMAC_07903	28.033	239	148	8	8	222	62	300	1.26e-14	72
FG00138.1	SMAC_04076	35.484	93	45	5	1	82	1	89	0.000183	41.6
FG00139.1	SMAC_06449	63.489	493	178	1	6	498	3	493	0	678
FG00140.1	SMAC_05198	25.653	651	388	25	481	1051	563	1197	1.52e-19	93.6
FG00141.1	SMAC_09131	60	125	45	2	49	172	152	272	3.53e-47	157
FG00142.1	SMAC_03641	39	600	304	18	51	641	51	597	1.99e-123	381
FG00143.1	SMAC_04391	23.529	561	331	19	272	811	328	811	1.63e-28	122
FG00144.1	SMAC_09353	38.667	75	44	1	11	83	150	224	8.83e-10	60.5
FG00145.1	SMAC_00310	33.582	402	219	10	4	379	116	495	5.56e-59	202
FG00146.1	SMAC_03452	34.783	322	183	9	743	1044	38	352	9.4e-35	140
FG00147.1	SMAC_00882	42.373	59	34	0	21	79	71	129	2.76e-10	60.1
FG00148.1	SMAC_03135	37.553	474	277	6	8	476	42	501	2.09e-102	319
FG00149.1	SMAC_07921	53.659	41	14	1	225	260	3	43	2.71e-07	52.4
FG00150.1	SMAC_05844	64.841	347	120	2	4	348	6	352	1.1e-164	467
FG00151.1	SMAC_09165	31.818	44	29	1	88	130	141	184	4.8	27.3
FG00152.1	SMAC_08525	56.486	609	188	13	14	570	30	613	0	619
FG00153.1	SMAC_00140	31.148	122	72	4	307	420	73	190	5.58e-11	63.9
FG00154.1	SMAC_02894	35.714	28	18	0	12	39	259	286	0.89	26.9
FG00155.1	SMAC_05327	48	25	13	0	257	281	53	77	1.7	30
FG00156.1	SMAC_05063	29.825	57	37	1	40	96	78	131	0.82	27.7
FG00157.1	SMAC_04462	30.357	56	35	2	2	57	536	587	0.5	27.7
FG00158.1	SMAC_07895	42.222	45	26	0	124	168	198	242	1.23e-05	45.4
FG00159.1	SMAC_05407	32.432	111	58	6	536	642	450	547	1.9	31.2
FG00160.1	SMAC_00937	33.333	51	32	1	78	128	57	105	0.6	28.1
FG00161.1	SMAC_03634	52.941	544	250	5	28	567	39	580	0	603
FG00162.1	SMAC_03635	56.41	429	160	4	1	419	1	412	5.27e-170	486
FG00163.1	SMAC_06073	38.571	70	40	1	181	250	4	70	2.27e-09	55.1
FG00164.1	SMAC_05086	25.581	43	22	1	6	48	18	50	2.1	26.9
FG00165.1	SMAC_04312	73.112	331	81	3	1	323	1	331	1.68e-177	500
FG00166.1	SMAC_08511	61.021	921	299	11	42	930	81	973	0	1122
FG00167.1	SMAC_04689	23.788	433	239	19	239	626	219	605	1.57e-12	70.9
FG00168.1	SMAC_01255	77.876	113	25	0	1	113	1	113	4.28e-64	192
FG00169.1	SMAC_01283	61.29	186	68	2	1	182	1	186	8.05e-57	193
FG00170.1	SMAC_01290	88.462	208	24	0	1	208	1	208	1.64e-134	379
FG00171.1	SMAC_09593	47.953	171	68	7	1	161	1	160	2.46e-35	122
FG00172.1	SMAC_01241	28.063	253	149	11	9	235	79	324	1.54e-20	87.4
FG00173.1	SMAC_09528	55.779	199	86	1	111	307	1	199	5.1e-72	235
FG00174.1	SMAC_07746	31.507	73	44	2	98	164	143	215	4.87e-05	42
FG00175.1	SMAC_05990	85.57	395	55	1	1	395	1	393	0	704
FG00176.1	SMAC_05989	71.799	617	154	5	1	598	1	616	0	911
FG00177.1	SMAC_05988	79.856	278	56	0	6	283	3	280	1.69e-166	466
FG00178.1	SMAC_05987	77.681	457	98	2	22	474	5	461	0	757
FG00179.1	SMAC_06301	31.148	305	177	11	49	341	98	381	1.58e-33	127
FG00180.1	SMAC_01285	34.53	362	160	13	18	356	359	666	4.47e-41	152
FG00181.1	SMAC_10329	28.571	63	42	2	47	106	106	168	3.8	25.4
FG00182.1	SMAC_01284	69.939	489	135	6	1	483	1	483	0	693
FG00183.1	SMAC_01237	30.579	484	271	12	48	467	121	603	3.89e-56	198
FG00184.1	SMAC_00149	45.141	319	159	6	3	306	25	342	3.35e-86	266
FG00185.1	SMAC_01231	33.648	318	176	7	41	340	44	344	1.17e-54	184
FG00186.1	SMAC_01230	73.739	476	114	5	42	508	50	523	0	718
FG00187.1	SMAC_12107	37.5	88	42	3	74	155	52	132	0.006	38.9
FG00188.1	SMAC_01343	79.268	246	48	2	1	243	1	246	3.25e-133	378
FG00189.1	SMAC_01348	56.291	453	190	5	1	447	1	451	9.86e-175	501
FG00190.1	SMAC_01349	54.667	75	34	0	2	76	3	77	3.96e-25	90.5
FG00191.1	SMAC_01350	59.239	2679	958	25	204	2810	17	2633	0	3258
FG00192.1	SMAC_01351	69.472	511	141	4	22	531	23	519	0	741
FG00193.1	SMAC_01352	29.73	518	273	24	32	484	28	519	6.26e-23	103
FG00194.1	SMAC_05168	25.14	537	235	16	98	484	120	639	8.87e-34	134
FG00195.1	SMAC_06709	53.939	495	171	6	9	446	32	526	2.46e-179	515
FG00196.1	SMAC_02089	45.455	44	24	0	35	78	29	72	8.23e-08	53.1
FG00197.1	SMAC_07600	39.644	449	248	9	7	436	49	493	5.77e-103	318
FG00198.1	SMAC_02113	37.879	66	31	4	46	108	314	372	0.52	31.6
FG00199.1	SMAC_01786	57.895	19	8	0	7	25	3	21	0.46	29.6
FG00200.1	SMAC_00180	28.125	608	365	17	6	561	30	617	3.03e-47	174
FG00201.1	SMAC_07154	35.632	348	216	5	4	346	19	363	7.1e-59	199
FG00202.1	SMAC_05624	30.21	715	426	13	70	733	3	695	4.83e-94	319
FG00203.1	SMAC_00010	40.789	380	166	8	1	324	1	377	1.65e-76	256
FG00204.1	SMAC_09688	32.495	477	271	14	657	1113	354	799	3.08e-60	223
FG00205.1	SMAC_09206	29.426	819	409	20	211	889	28	817	5.17e-86	300
FG00206.1	SMAC_08113	23.288	73	40	3	184	245	160	227	5.2	26.9
FG00207.1	SMAC_02035	31.373	51	32	1	102	149	12	62	0.11	31.2
FG00208.1	SMAC_00939	28.148	675	394	15	427	1041	757	1400	2.78e-80	286
FG00209.1	SMAC_01315	24.906	530	336	14	14	487	16	539	7.6e-30	121
FG00210.1	SMAC_05517	29.268	82	46	1	135	216	371	440	1.7	28.5
FG00211.1	SMAC_03370	33.865	251	161	2	14	259	16	266	8.93e-44	154
FG00212.1	SMAC_07921	29.845	258	136	8	50	275	120	364	1.08e-21	93.6
FG00213.1	SMAC_07498	37.607	351	166	8	8	305	12	362	4e-55	184
FG00214.1	SMAC_04419	33.333	54	34	1	73	124	1637	1690	1.8	28.9
FG00215.1	SMAC_00616	35.652	115	61	4	107	217	1087	1192	6.33e-11	60.5
FG00216.1	SMAC_07732	29.412	34	24	0	16	49	149	182	1.8	27.3
FG00217.1	SMAC_01754	31.882	643	391	13	4	604	40	677	1.19e-99	327
FG00218.1	SMAC_06589	43.367	392	193	9	12	375	105	495	6.08e-90	283
FG00219.1	SMAC_04311	32.763	409	270	3	49	453	92	499	2.1e-71	238
FG00220.1	SMAC_03101	40.909	44	16	1	80	113	5	48	0.44	30.8
FG00221.1	SMAC_03793	28.431	102	57	5	250	342	225	319	1.1	30.4
FG00222.1	SMAC_04199	28.571	70	44	1	204	273	302	365	0.008	36.6
FG00223.1	SMAC_04350	35.664	143	81	2	26	157	157	299	6.09e-19	85.5
FG00224.1	SMAC_09192	51.007	149	73	0	20	168	74	222	1.49e-45	174
FG00225.1	SMAC_01726	52.857	210	65	1	9	184	20	229	6.31e-73	223
FG00226.1	SMAC_06112	59.585	386	154	2	25	409	131	515	2.12e-153	450
FG00227.1	SMAC_01836	28.936	470	263	15	166	582	235	686	1.06e-41	162
FG00228.1	SMAC_09086	35.682	440	242	8	591	1016	309	721	2.89e-69	249
FG00229.1	SMAC_01925	23.016	126	87	3	64	189	419	534	0.57	30.8
FG00230.1	SMAC_07709	28.571	98	58	4	28	121	33	122	0.18	29.3
FG00231.1	SMAC_08153	52.368	359	165	6	3	355	4	362	1.34e-121	358
FG00232.1	SMAC_04297	45.455	33	16	1	108	138	283	315	0.12	32.3
FG00233.1	SMAC_02410	50	22	11	0	79	100	28	49	1.1	28.9
FG00234.1	SMAC_07209	28.462	260	147	9	2	236	7	252	1.98e-14	71.6
FG00235.1	SMAC_07921	46.429	56	28	1	5	60	3	56	7.77e-11	62
FG00236.1	SMAC_08655	56.196	347	142	3	1	346	1	338	4.32e-131	381
FG00237.1	SMAC_01189	25.749	501	286	24	36	468	10	492	6.48e-16	78.6
FG00238.1	SMAC_03556	24.444	180	131	2	375	549	127	306	1.14e-07	52.8
FG00239.1	SMAC_08707	21.934	848	482	37	114	893	291	1026	1.25e-15	80.9
FG00240.1	SMAC_05868	33.684	95	59	2	108	198	59	153	2.52e-08	52.8
FG00241.1	SMAC_00181	20	110	79	3	228	337	134	234	0.11	34.7
FG00242.1	SMAC_08950	26.136	264	171	3	326	565	499	762	1.76e-20	94.4
FG00243.1	SMAC_01233	46.316	380	137	17	3	338	4	360	1.88e-68	223
FG00244.1	SMAC_03043	49.451	273	107	4	1	270	3	247	9.67e-84	264
FG00245.1	SMAC_03499	50	20	10	0	76	95	128	147	0.82	28.9
FG00246.1	SMAC_00107	35.789	190	89	6	86	253	11	189	1.74e-19	83.2
FG00247.1	SMAC_06208	29.31	58	25	2	306	354	44	94	4.5	28.9
FG00248.1	SMAC_01232	42.261	911	402	36	441	1289	325	1173	3.06e-163	521
FG00249.1	SMAC_01624	29.121	182	117	7	3	175	1	179	0.003	37.7
FG00250.1	SMAC_01169	24.762	210	124	8	265	470	230	409	0.039	36.2
FG00251.1	SMAC_09672	47.04	642	296	10	430	1066	54	656	0	587
FG00252.1	SMAC_01173	24.859	177	85	4	49	220	11	144	3.84e-08	51.6
FG00253.1	SMAC_01171	25.926	162	90	7	89	233	8	156	0.005	37.4
FG00254.1	SMAC_01173	34.722	72	47	0	73	144	28	99	6.82e-08	48.1
FG00255.1	SMAC_01170	33.981	103	66	2	74	175	55	156	1.13e-07	50.8
FG00256.1	SMAC_01173	26.49	151	83	3	1	151	1	123	8.58e-08	48.5
FG00257.1	SMAC_01234	65.365	384	124	4	18	397	47	425	0	514
FG00258.1	SMAC_03976	50	22	11	0	48	69	270	291	3	26.2
FG00259.1	SMAC_01344	58.517	634	228	8	1	604	1	629	0	733
FG00260.1	SMAC_01295	51.899	79	28	3	1	70	1	78	3.14e-19	75.1
FG00261.1	SMAC_01299	55.979	970	412	8	4	964	495	1458	0	1106
FG00262.1	SMAC_01252	37.709	358	163	6	7	316	4	349	9.46e-60	201
FG00263.1	SMAC_05449	42.969	384	182	9	41	414	15	371	1.12e-58	213
FG00264.1	SMAC_05450	67.273	110	32	2	2	111	3	108	2.05e-42	137
FG00265.1	SMAC_01251	39.853	409	168	7	1	341	1	399	9.33e-94	289
FG00266.1	SMAC_01250	32.059	340	177	12	336	622	397	735	1.95e-34	138
FG00267.1	SMAC_06685	32.075	53	24	1	77	117	2398	2450	2.9	29.3
FG00268.1	SMAC_08138	28.605	430	266	7	11	403	35	460	5.31e-43	157
FG00269.1	SMAC_01330	70.737	475	117	4	1	458	1	470	0	689
FG00270.1	SMAC_01331	52.155	905	358	19	1	863	1	872	0	866
FG00271.1	SMAC_01332	56.634	309	129	3	82	388	50	355	5.47e-122	364
FG00272.1	SMAC_01408	44.558	294	136	9	43	314	9	297	9.7e-77	241
FG00273.1	SMAC_06578	29.661	236	136	10	26	251	51	266	2.72e-13	70.5
FG00274.1	SMAC_07737	37.838	37	20	1	42	78	15	48	1.1	27.3
FG00275.1	SMAC_12616	38.158	228	72	8	28	186	39	266	2.05e-27	105
FG00276.1	SMAC_01635	65.176	313	87	3	8	315	1	296	6.37e-132	380
FG00277.1	SMAC_04640	59.218	179	65	2	25	195	15	193	8.08e-59	208
FG00278.1	SMAC_01256	33.784	74	44	2	240	308	268	341	0.000385	41.2
FG00279.1	SMAC_04639	43.82	267	129	4	1	258	1	255	8.91e-66	211
FG00280.1	SMAC_00218	85.784	408	52	2	40	441	3	410	0	730
FG00281.1	SMAC_00217	47.468	474	170	10	19	435	1	452	3.92e-127	379
FG00282.1	SMAC_00216	29.07	344	169	14	328	621	322	640	2.26e-21	98.6
FG00283.1	SMAC_08071	51.149	696	284	14	43	689	56	744	0	683
FG00284.1	SMAC_02939	58.64	897	275	19	808	1624	638	1518	0	1003
FG00285.1	SMAC_04974	27.863	262	171	6	15	260	171	430	6.71e-22	96.7
FG00286.1	SMAC_04973	81.818	187	34	0	4	190	64	250	3.13e-115	330
FG00287.1	SMAC_05001	64.187	578	139	8	31	594	1	524	0	722
FG00288.1	SMAC_05000	65.487	113	39	0	4	116	41	153	9.06e-45	144
FG00289.1	SMAC_04998	24.818	137	81	4	418	548	350	470	3.97e-10	62
FG00290.1	SMAC_04963	58.367	245	63	5	2728	2938	406	645	2.94e-68	246
FG00291.1	SMAC_04962	79.832	238	47	1	1	238	1	237	7.79e-142	400
FG00292.1	SMAC_04961	61.528	746	248	7	6	722	3	738	0	887
FG00293.1	SMAC_02944	29.412	561	297	15	72	609	62	546	3.82e-51	195
FG00294.1	SMAC_02933	42.786	603	259	17	58	606	30	600	4.23e-144	434
FG00295.1	SMAC_06805	26.389	72	53	0	56	127	1067	1138	0.12	31.2
FG00296.1	SMAC_07383	70.428	514	144	5	4	513	7	516	0	730
FG00297.1	SMAC_08439	48.343	664	233	25	1	610	1	608	5.82e-137	426
FG00298.1	SMAC_08438	60.172	349	136	2	1	349	1	346	6.89e-157	448
FG00299.1	SMAC_02453	75.882	1020	196	4	1	996	1	994	0	1622
FG00300.1	SMAC_02347	64.035	228	71	3	1	226	1	219	5.36e-91	269
FG00301.1	SMAC_02346	90.233	215	20	1	55	268	5	219	9.73e-150	420
FG00302.1	SMAC_08283	55.36	569	187	13	9	517	11	572	0	593
FG00303.1	SMAC_08280	63.636	99	34	1	2	100	10	106	1.79e-43	139
FG00304.1	SMAC_08281	81.405	242	39	3	9	244	42	283	9.77e-127	366
FG00305.1	SMAC_06214	65.909	220	62	4	26	244	1	208	6.38e-94	277
FG00306.1	SMAC_02340	85.849	424	59	1	1	423	1	424	0	744
FG00307.1	SMAC_02341	41.27	126	65	5	61	179	14	137	1.61e-07	55.1
FG00308.1	SMAC_07794	76.873	307	63	3	36	335	6	311	4.95e-159	451
FG00309.1	SMAC_07795	52.92	565	253	5	6	565	22	578	0	577
FG00310.1	SMAC_07796	64	50	17	1	12	60	21	70	8.45e-18	71.2
FG00311.1	SMAC_07750	25.806	62	45	1	171	232	158	218	0.16	33.1
FG00312.1	SMAC_07904	35.714	42	27	0	121	162	484	525	0.54	30.8
FG00313.1	SMAC_02549	26.087	207	105	6	74	237	10	211	1.82e-16	80.5
FG00314.1	SMAC_02417	32.243	214	137	5	168	378	135	343	5.75e-34	129
FG00315.1	SMAC_02416	45.455	132	52	3	20	150	24	136	3.25e-25	103
FG00316.1	SMAC_02415	40.307	521	253	18	9	499	10	502	2.04e-97	307
FG00317.1	SMAC_02414	71.488	242	67	2	1	242	1	240	4.02e-129	368
FG00318.1	SMAC_02413	57.372	312	104	11	7	292	1	309	2.56e-95	287
FG00319.1	SMAC_02412	51.923	208	65	4	58	231	72	278	2.74e-60	200
FG00320.1	SMAC_02411	72.564	390	103	3	3	391	73	459	0	591
FG00321.1	SMAC_02410	38.617	347	145	9	17	298	22	365	3.17e-68	219
FG00322.1	SMAC_00503	38.235	34	21	0	201	234	552	585	4.4	28.1
XP_380499.1	SMAC_04154	85.549	346	49	1	9	353	7	352	0	630
FG00324.1	SMAC_04153	40.049	1216	540	51	1051	2124	1141	2309	8.83e-170	581
FG00325.1	SMAC_08279	78.261	69	8	3	8	75	9	71	1.74e-27	99
FG00326.1	SMAC_02978	29.808	104	67	3	322	424	157	255	1.4	31.2
FG00327.1	SMAC_06758	65.474	1034	315	17	1	1003	1	1023	0	1228
FG00328.1	SMAC_06759	64.257	249	72	4	1	238	1	243	4.99e-109	317
XP_380505.1	SMAC_06760	90.625	352	33	0	1	352	1	352	0	666
FG00330.1	SMAC_04207	79.758	662	126	1	29	682	6	667	0	1118
FG00331.1	SMAC_04202	47.17	53	26	2	51	103	181	231	1.98e-08	49.7
FG00332.1	SMAC_04201	40.03	667	305	13	24	656	26	631	8.15e-149	449
FG00333.1	SMAC_04200	65.16	376	110	6	1	360	1	371	6.39e-157	448
FG00334.1	SMAC_03719	39.744	624	313	11	1	574	1	611	1.73e-151	451
FG00335.1	SMAC_04425	27.907	86	52	2	362	439	68	151	0.001	40.4
FG00336.1	SMAC_08746	56.069	173	73	1	3	175	29	198	5.92e-62	192
FG00337.1	SMAC_08748	87.069	348	34	4	1	342	1	343	0	629
FG00338.1	SMAC_08749	55.297	472	184	7	1	450	1	467	4.97e-180	514
FG00339.1	SMAC_03675	38.191	199	106	5	315	502	317	509	5.3e-35	139
FG00340.1	SMAC_03676	42.029	690	303	16	118	715	82	766	6.4e-162	491
FG00341.1	SMAC_00222	34.773	463	283	7	112	557	95	555	3.16e-84	283
FG00342.1	SMAC_04355	35.165	91	50	3	114	202	641	724	3.96e-10	57.4
FG00343.1	SMAC_08603	56.63	1003	411	12	1	983	1	999	0	1167
FG00344.1	SMAC_09523	33.333	60	37	2	171	230	23	79	1.9	27.7
FG00345.1	SMAC_04311	33.547	468	296	6	66	525	91	551	4.7e-89	286
FG00346.1	SMAC_02595	56.982	444	165	3	7	450	1	418	0	518
FG00348.1	SMAC_08605	43.934	915	471	26	46	942	2	892	0	697
FG00349.1	SMAC_04574	21.893	169	101	6	179	336	30	178	0.000157	44.3
FG00350.1	SMAC_08608	68.478	276	64	4	1	267	1	262	3.18e-109	320
FG00351.1	SMAC_06413	46.894	499	222	9	162	653	20	482	2.07e-144	436
FG00352.1	SMAC_00418	59.688	320	99	13	1	301	2	310	9.23e-98	293
FG00353.1	SMAC_05911	60.123	163	64	1	26	187	23	185	7.68e-66	202
FG00354.1	SMAC_00123	30.233	43	30	0	20	62	25	67	0.17	30.8
FG00355.1	SMAC_06397	87.517	753	93	1	1	752	28	780	0	1356
FG00356.1	SMAC_00436	62.329	730	235	11	386	1088	12	728	0	893
FG00357.1	SMAC_00434	58.238	261	81	3	1	247	1	247	4.44e-102	300
FG00358.1	SMAC_00442	83	100	16	1	1	100	1	99	2.05e-56	174
FG00359.1	SMAC_05971	60.9	844	302	11	8	830	2	838	0	1047
FG00360.1	SMAC_12707	75.51	98	9	1	1	83	1	98	2.54e-46	145
FG00361.1	SMAC_00330	54.029	757	214	19	214	845	301	1048	0	724
FG00362.1	SMAC_05827	60.055	721	222	14	1	676	1	700	0	785
FG00363.1	SMAC_05821	42.663	1029	477	23	1	990	1	955	0	685
FG00364.1	SMAC_05822	73.412	425	104	5	13	429	11	434	0	650
FG00365.1	SMAC_05823	67.027	370	115	3	12	381	16	378	0	536
FG00366.1	SMAC_04904	46.521	963	392	32	1	900	1	903	0	657
FG00367.1	SMAC_04903	85.036	274	37	1	1	270	1	274	1.09e-176	491
FG00368.1	SMAC_04902	50.195	769	311	22	4	734	18	752	0	616
FG00369.1	SMAC_04901	73.094	446	93	4	1	438	1	427	0	675
FG00370.1	SMAC_04589	61.514	317	97	4	1	292	1	317	8.12e-110	324
FG00371.1	SMAC_04590	58.803	852	286	22	11	836	10	822	0	861
FG00372.1	SMAC_00438	56.827	542	229	4	3	543	8	545	0	612
FG00373.1	SMAC_00437	77.083	240	54	1	1	239	1	240	7.29e-133	377
FG00374.1	SMAC_02771	46.442	773	287	20	1	661	1	758	0	555
FG00375.1	SMAC_05826	73.265	490	124	3	32	517	4	490	0	730
XP_380552.1	SMAC_05824	84.1	478	66	4	1	468	1	478	0	821
FG00377.1	SMAC_02751	26.786	112	81	1	97	208	118	228	0.00068	38.5
FG00378.1	SMAC_03030	34.539	304	161	9	522	806	7	291	1.35e-41	154
FG00379.1	SMAC_05158	35.948	459	251	10	11	439	58	503	7.1e-96	301
FG00380.1	SMAC_04216	51.767	651	257	11	1	623	1	622	0	596
FG00381.1	SMAC_00147	38.71	31	19	0	190	220	274	304	1.6	29.3
FG00382.1	SMAC_04225	47.892	1376	571	17	31	1374	1	1262	0	1223
FG00383.1	SMAC_04224	37.915	211	129	1	21	229	12	222	3.66e-44	149
FG00384.1	SMAC_04453	48.276	29	12	2	143	170	840	866	4.6	26.9
FG00385.1	SMAC_04223	82.524	103	16	1	1	101	1	103	5.12e-56	171
FG00386.1	SMAC_04222	49.474	475	215	4	5	455	6	479	2.35e-149	437
FG00387.1	SMAC_04221	78.7	554	76	2	1	553	1	513	0	887
FG00388.1	SMAC_04220	61.006	159	61	1	21	179	20	177	6.14e-67	206
FG00389.1	SMAC_04219	57.598	533	192	7	32	531	4	535	0	643
FG00390.1	SMAC_05300	35.849	53	33	1	224	275	124	176	0.18	32.7
FG00391.1	SMAC_03804	33.197	244	122	11	113	348	112	322	1.53e-25	103
FG00392.1	SMAC_08888	35.088	57	33	1	35	91	1074	1126	0.4	28.1
FG00393.1	SMAC_00246	32.258	186	91	7	5	169	5	176	2.35e-15	69.7
FG00394.1	SMAC_07016	25.714	70	52	0	53	122	1	70	0.67	28.5
XP_380571.1	SMAC_00248	94.079	152	9	0	1	152	1	152	1.78e-103	295
FG00396.1	SMAC_04243	35.294	51	30	3	221	270	139	187	0.25	32
XP_380573.1	SMAC_04628	82.599	454	78	1	1	453	1	454	0	756
FG00398.1	SMAC_04627	47.395	595	255	15	5	555	4	584	4.28e-148	441
FG00399.1	SMAC_04626	38.746	351	195	6	181	514	219	566	6.67e-60	212
FG00400.1	SMAC_04625	60.656	61	24	0	5	65	7	67	2.64e-22	82.8
FG00401.1	SMAC_04624	60	80	31	1	1	80	673	751	9.1e-23	91.3
FG00402.1	SMAC_04623	53.96	404	144	8	55	416	19	422	8.27e-127	375
FG00403.1	SMAC_04622	35.821	67	43	0	954	1020	704	770	1.08e-07	54.7
FG00404.1	SMAC_00325	38.443	809	359	19	5	690	14	806	0	538
FG00405.1	SMAC_08573	50.847	590	237	9	1	572	1	555	0	592
FG00406.1	SMAC_08572	50.213	470	217	7	1	463	1	460	9.41e-152	444
FG00407.1	SMAC_08571	67.093	313	90	3	1	301	1	312	1.47e-143	410
FG00408.1	SMAC_02801	65.186	1373	438	15	2	1341	3	1368	0	1802
FG00409.1	SMAC_01630	60.39	154	45	1	11	148	1653	1806	1.76e-60	204
FG00410.1	SMAC_02987	63.401	347	87	10	1	342	1	312	1.09e-103	310
FG00411.1	SMAC_01772	28.936	235	124	11	159	379	481	686	0.68	31.6
FG00412.1	SMAC_06699	31.034	87	50	3	91	167	82	168	0.58	30.8
FG00413.1	SMAC_07358	31.828	465	196	8	22	391	144	582	1.57e-61	209
FG00414.1	SMAC_02965	55.978	368	82	6	142	431	175	540	2.17e-129	389
FG00415.1	SMAC_04629	39.85	133	75	3	1	131	1	130	1.65e-25	102
FG00416.1	SMAC_06886	47.251	582	214	8	1	493	3	580	1.68e-152	452
FG00417.1	SMAC_00239	75.221	339	80	1	44	378	45	383	0	533
FG00418.1	SMAC_04315	38.537	1025	415	41	34	901	48	1014	4.6e-145	458
FG00419.1	SMAC_04318	33.333	159	106	0	10	168	11	169	4.11e-23	91.3
FG00420.1	SMAC_04317	74.74	289	72	1	1	289	1	288	1.48e-163	460
XP_380597.1	SMAC_04316	88.06	402	41	1	1	402	1	395	0	711
FG00422.1	SMAC_09070	32.692	52	31	1	144	195	222	269	0.2	31.2
FG00423.1	SMAC_04631	58.868	265	101	3	200	464	290	546	4.66e-109	336
FG00424.1	SMAC_04632	48.908	458	188	14	7	432	8	451	1.86e-129	384
FG00425.1	SMAC_04634	46.446	605	237	11	2	573	291	841	3.54e-159	479
FG00426.1	SMAC_04635	57.447	47	20	0	187	233	273	319	9.34e-16	76.3
FG00427.1	SMAC_00518	50.152	329	164	0	1	329	1	329	9.74e-119	348
FG00428.1	SMAC_04637	67.382	699	177	13	1	678	1	669	0	926
FG00429.1	SMAC_04638	51.724	87	34	2	1	79	1	87	9.02e-24	87.8
FG00430.1	SMAC_04366	80.341	646	125	1	3	646	15	660	0	1076
FG00431.1	SMAC_04367	19.89	181	114	3	307	475	539	700	0.056	35.8
FG00432.1	SMAC_07391	32.727	55	23	3	41	91	409	453	3	25.8
FG00433.1	SMAC_04266	36.998	1219	616	30	2	1147	21	1160	0	657
FG00434.1	SMAC_04267	55.422	664	233	16	1	615	10	659	0	644
FG00435.1	SMAC_04268	56.812	389	113	4	47	380	48	436	6.63e-134	393
FG00436.1	SMAC_04269	40.55	291	127	9	3	252	2	287	1.19e-47	163
FG00437.1	SMAC_04271	53.249	1262	469	28	6	1169	52	1290	0	1145
FG00438.1	SMAC_04286	28.906	256	117	10	142	337	143	393	1.36e-12	67.8
FG00439.1	SMAC_04285	79.861	144	29	0	1	144	48	191	7.35e-82	241
FG00440.1	SMAC_04284	73.186	317	84	1	5	320	3	319	5.25e-175	491
FG00441.1	SMAC_04361	39.13	46	24	2	206	250	241	283	1.9	30
FG00442.1	SMAC_04282	56.19	105	21	1	1	105	1	80	1.14e-31	115
FG00443.1	SMAC_04281	66.474	173	47	2	66	227	20	192	1.08e-76	234
FG00444.1	SMAC_04280	67.516	314	73	8	1	286	1	313	5.29e-125	362
FG00445.1	SMAC_04279	65.248	141	25	2	1	136	1	122	1.53e-50	170
FG00446.1	SMAC_04287	38.875	409	172	14	13	352	27	426	2.31e-58	196
FG00447.1	SMAC_08660	44.444	18	10	0	22	39	392	409	0.73	26.9
FG00448.1	SMAC_04290	77.453	958	197	8	26	968	52	1005	0	1509
FG00449.1	SMAC_04289	73.438	512	113	5	3	514	2	490	0	725
FG00450.1	SMAC_04288	37.931	319	164	9	2	288	4	320	7.13e-47	162
FG00451.1	SMAC_01259	25.369	339	220	8	11	335	25	344	5.93e-30	117
FG00452.1	SMAC_00460	41.176	272	110	2	22	243	44	315	2.02e-69	218
FG00453.1	SMAC_01708	31.183	93	50	3	35	115	87	177	6.8	26.2
FG00454.1	SMAC_00458	66.176	408	133	3	16	420	10	415	0	567
FG00455.1	SMAC_00457	58.175	263	78	10	1	239	1	255	7.74e-85	256
FG00456.1	SMAC_04278	56.364	110	43	2	2	106	4	113	2.32e-37	134
FG00457.1	SMAC_04504	23.77	122	74	3	39	156	165	271	1.2	29.3
FG00458.1	SMAC_04229	89.61	77	8	0	1	77	1	77	2.53e-44	140
FG00459.1	SMAC_08570	24.797	246	146	5	298	504	291	536	7.21e-21	94.4
FG00460.1	SMAC_02788	49.419	516	200	11	147	607	94	603	3.81e-152	454
FG00461.1	SMAC_02809	37.753	543	305	10	13	533	28	559	2.74e-103	325
FG00462.1	SMAC_02808	47.982	223	83	5	5	194	2	224	8.62e-58	184
FG00463.1	SMAC_02811	47.687	281	115	6	1	270	1	260	4.35e-74	239
FG00464.1	SMAC_02812	36.327	501	206	16	6	408	5	490	2.63e-47	169
FG00465.1	SMAC_02814	61.277	235	91	0	191	425	1	235	8.8e-99	297
FG00466.1	SMAC_02815	57.471	87	37	0	28	114	11	97	9.31e-33	112
FG00467.1	SMAC_02916	57.014	442	138	7	7	404	3	436	5.66e-152	445
FG00468.1	SMAC_02917	76.291	523	118	2	2	518	1	523	0	835
FG00469.1	SMAC_02918	67.366	524	146	11	3	507	4	521	0	686
FG00470.1	SMAC_02919	44.241	382	181	5	9	358	13	394	8.95e-106	321
FG00471.1	SMAC_02920	69.565	92	28	0	28	119	22	113	5.5e-39	129
FG00472.1	SMAC_02921	75.836	658	143	7	249	895	6	658	0	1003
FG00473.1	SMAC_00519	28.283	99	64	2	7	105	278	369	3.7	26.6
FG00474.1	SMAC_02923	58.503	147	56	3	36	179	1	145	4.04e-46	152
FG00475.1	SMAC_02924	68.205	585	174	8	1	577	1	581	0	775
FG00476.1	SMAC_02925	38.22	191	89	6	3	185	7	176	9.03e-34	120
FG00477.1	SMAC_02926	61.337	344	119	8	1	335	1	339	5.67e-137	397
FG00478.1	SMAC_08477	84.45	373	58	0	1	373	1	373	0	668
FG00479.1	SMAC_00163	23	200	123	6	32	207	322	514	7.67e-06	45.4
FG00480.1	SMAC_08479	71.565	626	146	4	4	621	7	608	0	929
FG00481.1	SMAC_08478	56.118	237	100	1	1	233	1	237	5.01e-92	273
FG00482.1	SMAC_04856	69.268	205	63	0	2	206	1	205	4.22e-105	307
FG00483.1	SMAC_00226	30.803	461	269	8	55	508	118	535	4.81e-59	223
FG00484.1	SMAC_00224	46.667	75	40	0	48	122	67	141	5.87e-17	73.6
FG00485.1	SMAC_00400	57.84	574	191	10	31	581	50	595	0	622
FG00486.1	SMAC_00402	61.772	790	273	13	6	772	7	790	0	918
FG00487.1	SMAC_00401	57.371	251	83	4	18	267	21	248	2.16e-83	253
FG00488.1	SMAC_00403	55.937	379	165	1	1	377	1	379	5.21e-148	427
FG00489.1	SMAC_00407	74.96	623	117	2	34	656	31	614	0	976
FG00490.1	SMAC_04851	80.142	564	104	3	3	558	22	585	0	917
FG00491.1	SMAC_04852	73.657	577	136	5	1	562	1	576	0	813
FG00492.1	SMAC_04854	42.453	106	57	1	1	102	1	106	4.29e-24	95.1
FG00493.1	SMAC_04853	76.892	251	51	2	11	255	23	272	1.73e-142	404
FG00494.1	SMAC_00227	35.065	385	145	10	22	307	118	496	6.66e-57	192
FG00495.1	SMAC_00228	62.162	37	14	0	14	50	61	97	1.29e-10	51.6
FG00496.1	SMAC_00229	89.31	290	31	0	1	290	1	290	0	546
FG00497.1	SMAC_05820	70.526	285	61	3	1	277	1	270	1.07e-132	386
FG00498.1	SMAC_04293	30.612	49	32	1	18	64	661	709	1.8	25
FG00499.1	SMAC_05819	65.31	467	161	1	27	493	37	502	0	653
FG00500.1	SMAC_05818	81.628	479	88	0	94	572	4	482	0	830
FG00501.1	SMAC_08035	59.677	434	149	5	9	425	4	428	4.2e-178	507
FG00502.1	SMAC_08036	71.84	799	187	7	1	781	38	816	0	1133
FG00503.1	SMAC_08048	32.362	652	314	14	1	554	1	623	2.91e-97	311
FG00504.1	SMAC_05830	71.526	1029	261	13	1	1017	1	1009	0	1460
FG00505.1	SMAC_05829	70.192	208	51	2	1	197	1	208	2.04e-106	307
FG00506.1	SMAC_05828	58.568	461	153	9	1	432	1	452	2.84e-171	491
FG00507.1	SMAC_04568	65.087	802	251	8	27	801	98	897	0	1033
FG00508.1	SMAC_04567	75.705	1029	206	9	44	1070	42	1028	0	1535
FG00509.1	SMAC_04566	51.562	640	259	17	1	600	1	629	0	558
FG00510.1	SMAC_04584	60.44	91	36	0	1	91	1	91	2.82e-32	111
FG00511.1	SMAC_04585	52.137	351	127	9	5	317	2	349	4.38e-95	291
FG00512.1	SMAC_00430	48.958	480	194	13	1	435	3	476	9.43e-128	380
FG00513.1	SMAC_09169	29.825	57	34	2	6	62	669	719	0.64	30.4
FG00514.1	SMAC_00440	54.907	377	118	10	1	328	1	374	1.1e-122	365
FG00515.1	SMAC_00439	59.615	624	211	23	2	594	3	616	0	644
FG00516.1	SMAC_03882	34.043	94	43	5	116	190	165	258	3.3	27.3
FG00517.1	SMAC_04591	51.22	164	74	2	5	162	2	165	4.07e-52	166
FG00518.1	SMAC_05185	77.931	290	55	3	50	339	20	300	1.77e-172	484
FG00519.1	SMAC_04593	47.952	415	196	7	1	405	1	405	1.63e-88	276
FG00520.1	SMAC_04601	68.729	598	138	6	5	558	26	618	0	815
FG00521.1	SMAC_08244	30.357	56	39	0	137	192	1	56	9.6	26.2
FG00522.1	SMAC_09744	22.68	97	67	2	75	164	197	292	1.6	28.1
FG00523.1	SMAC_00234	49.074	108	52	2	1	105	1	108	5.04e-26	100
FG00524.1	SMAC_04810	81.609	522	62	3	1	513	1	497	0	868
FG00525.1	SMAC_04809	51.961	204	89	4	22	216	58	261	2.08e-66	208
FG00526.1	SMAC_04808	39.932	293	149	8	7	278	5	291	5.38e-57	188
FG00527.1	SMAC_02971	62.185	238	75	1	1	238	126	348	2.85e-95	292
FG00528.1	SMAC_02974	36.264	91	55	2	215	305	255	342	4.38e-08	53.1
FG00529.1	SMAC_02976	73.045	486	130	1	1	486	1	485	0	748
FG00530.1	SMAC_02975	59.924	524	180	5	83	577	96	618	0	647
FG00531.1	SMAC_02968	59.318	381	147	1	9	381	5	385	3.49e-169	481
FG00532.1	SMAC_02969	44.511	501	244	7	189	661	325	819	1.1e-134	418
FG00533.1	SMAC_01423	28.75	80	50	2	87	159	15	94	0.65	29.3
FG00534.1	SMAC_02970	46.042	619	284	10	133	703	1	617	1.42e-176	521
FG00535.1	SMAC_00066	41.935	31	18	0	55	85	80	110	0.51	31.2
FG00536.1	SMAC_00607	85.088	114	17	0	60	173	2	115	7.15e-71	212
FG00537.1	SMAC_08475	41.27	189	78	7	252	413	349	531	6.53e-30	121
FG00538.1	SMAC_04596	75.325	308	66	2	4	302	5	311	1.14e-167	471
FG00539.1	SMAC_06384	39.863	582	341	5	35	608	16	596	5.88e-136	412
FG00540.1	SMAC_04641	24.424	217	95	8	8	178	34	227	0.00018	40
FG00541.1	SMAC_09350	61.794	1327	485	9	25	1348	31	1338	0	1657
FG00542.1	SMAC_06699	24.111	647	363	23	7	556	8	623	5.4e-37	144
FG00543.1	SMAC_02967	75.168	447	89	6	1	438	1	434	0	700
FG00544.1	SMAC_02966	43.81	105	45	2	1	104	11	102	5.46e-20	79
FG00545.1	SMAC_02775	41.237	776	308	28	1	646	1	758	2.23e-121	382
FG00546.1	SMAC_02774	37.572	865	387	33	1	781	1	796	9.41e-140	434
FG00547.1	SMAC_02773	37.733	697	360	17	3	651	4	674	1.35e-128	403
FG00548.1	SMAC_02772	61.509	782	286	7	97	873	101	872	0	964
FG00549.1	SMAC_03759	39.64	222	108	5	1	198	1	220	3.47e-42	143
FG00550.1	SMAC_04900	47.431	1849	812	28	2	1778	4	1764	0	1613
FG00551.1	SMAC_04895	41.579	1229	538	30	455	1559	857	2029	0	816
FG00552.1	SMAC_04893	49.56	1136	408	32	60	1061	82	1186	0	860
FG00553.1	SMAC_04894	45.572	621	242	18	1	531	1	615	3.14e-156	462
FG00554.1	SMAC_02776	36.735	49	30	1	224	271	418	466	6.68e-06	46.6
FG00555.1	SMAC_08628	25.763	295	202	8	40	322	40	329	1.38e-17	80.9
FG00556.1	SMAC_05943	72.727	55	15	0	22	76	27	81	1.36e-24	89
FG00557.1	SMAC_08584	27.451	51	29	1	11	61	181	223	4.7	25.8
FG00558.1	SMAC_00605	90.807	533	48	1	6	537	1	533	0	960
FG00559.1	SMAC_00604	96.364	440	15	1	1	440	1	439	0	871
FG00560.1	SMAC_00606	29.661	236	122	10	1	192	1	236	1.23e-19	84.3
FG00561.1	SMAC_08476	78.193	321	69	1	1	321	1	320	0	521
FG00562.1	SMAC_02927	76.611	419	96	2	1	417	1	419	0	619
FG00563.1	SMAC_05978	42.647	272	121	10	8	252	1	264	6.57e-52	172
FG00564.1	SMAC_05977	74.751	301	68	3	1	296	1	298	1.25e-160	452
FG00565.1	SMAC_05974	49.91	555	217	22	1	519	1	530	2.34e-146	439
FG00566.1	SMAC_05975	51.429	560	252	8	3	546	2	557	0	574
FG00567.1	SMAC_05976	54.549	2660	1149	17	1	2624	1	2636	0	2910
FG00568.1	SMAC_05972	54.264	129	56	1	46	171	59	187	2.82e-45	150
FG00569.1	SMAC_02133	26.744	86	55	2	25	110	360	437	1.3	28.5
FG00570.1	SMAC_03066	63.446	621	158	13	1	577	1	596	0	676
XP_380747.1	SMAC_03724	66.403	506	156	3	18	511	18	521	0	676
FG00572.1	SMAC_03310	30.095	422	290	3	52	468	58	479	4.74e-55	194
FG00573.1	SMAC_03742	38.808	621	343	8	9	609	29	632	1.37e-139	427
FG00574.1	SMAC_03741	38.998	818	421	17	45	831	94	864	1.18e-175	537
FG00575.1	SMAC_03740	50.152	658	270	14	660	1275	62	703	0	568
FG00576.1	SMAC_00396	44.706	255	114	6	1	240	1	243	1.2e-60	194
FG00577.1	SMAC_04899	47.126	87	45	1	1	87	1	86	3.09e-22	84
FG00578.1	SMAC_08481	69.492	295	87	3	6	298	7	300	5.96e-150	425
FG00579.1	SMAC_04734	42.529	348	116	9	1	278	1	334	5.14e-74	252
FG00580.1	SMAC_00820	68.75	80	25	0	20	99	5	84	2.96e-35	121
FG00581.1	SMAC_00836	64.961	762	220	15	126	855	9	755	0	827
FG00582.1	SMAC_05981	28.158	380	195	13	3	314	352	721	1.4e-30	122
FG00583.1	SMAC_04868	55.86	657	261	7	20	652	18	669	0	685
FG00584.1	SMAC_04867	39.529	1103	543	41	8	1052	9	1045	0	617
FG00585.1	SMAC_00393	82.609	92	16	0	2	93	8	99	7.18e-51	163
FG00586.1	SMAC_00394	37.429	350	173	14	116	438	83	413	2.98e-47	169
FG00587.1	SMAC_00231	61.822	461	112	9	1	400	1	458	0	523
FG00588.1	SMAC_08574	37.634	93	56	2	21	113	23	113	9.03e-11	55.8
FG00589.1	SMAC_00452	81.132	212	40	0	7	218	39	250	2.9e-130	370
FG00590.1	SMAC_00456	65.71	627	197	5	4	615	11	634	0	815
FG00591.1	SMAC_00818	33.744	406	251	9	1	392	1	402	1.32e-57	195
FG00592.1	SMAC_00817	49.853	1019	387	39	1	926	1	988	0	655
FG00593.1	SMAC_07329	63.347	472	170	1	98	569	41	509	0	599
FG00594.1	SMAC_01991	25	424	230	11	4	366	10	406	3.93e-21	92.4
FG00595.1	SMAC_01068	54.235	1464	499	21	17	1361	25	1436	0	1514
FG00596.1	SMAC_02617	31.405	121	74	4	243	357	127	244	0.000247	42.4
FG00597.1	SMAC_00825	55.072	345	150	5	1	342	4	346	1.41e-127	372
FG00598.1	SMAC_07336	65.55	418	125	3	13	411	19	436	0	546
FG00599.1	SMAC_05389	35.714	56	28	1	21	68	236	291	0.4	29.6
FG00600.1	SMAC_00832	80.155	388	77	0	10	397	59	446	0	674
FG00601.1	SMAC_00831	25.362	276	154	11	141	411	347	575	1.27e-11	65.1
FG00602.1	SMAC_01425	30.159	63	32	1	44	106	99	149	2.3	28.5
FG00603.1	SMAC_04955	30.952	84	53	3	21	99	199	282	0.95	29.6
FG00604.1	SMAC_00837	49.605	633	204	14	1	540	1	611	0	531
FG00605.1	SMAC_07736	35.135	37	24	0	266	302	232	268	6.3	27.3
FG00606.1	SMAC_08565	28.125	64	41	1	49	112	13	71	2	28.5
FG00607.1	SMAC_01133	50.985	406	193	5	7	408	7	410	2.06e-143	417
FG00608.1	SMAC_08483	73.014	793	190	5	1	788	1	774	0	1228
FG00609.1	SMAC_08484	63.025	119	43	1	8	125	6	124	2.82e-49	155
FG00610.1	SMAC_04839	82.24	366	60	3	1	361	1	366	0	631
FG00611.1	SMAC_04841	51.046	239	95	6	3	219	6	244	4.24e-72	226
FG00612.1	SMAC_04842	64.307	664	196	8	37	659	155	818	0	848
FG00613.1	SMAC_07624	59.141	629	209	7	15	595	29	657	0	721
FG00614.1	SMAC_04858	39.767	601	256	19	5	509	7	597	4.92e-119	372
FG00615.1	SMAC_04327	50.752	1529	686	26	25	1511	22	1525	0	1491
FG00616.1	SMAC_04323	42.936	361	150	15	458	783	509	848	4.41e-52	193
FG00617.1	SMAC_02787	41.04	731	402	10	12	718	217	942	0	575
FG00618.1	SMAC_04943	41.529	785	376	20	439	1164	649	1409	4.04e-142	467
FG00619.1	SMAC_04596	30.769	78	52	1	216	293	177	252	0.27	32
FG00620.1	SMAC_02744	66.029	418	121	2	19	415	55	472	0	571
FG00621.1	SMAC_05184	47.267	878	354	19	3	810	5	843	0	684
FG00622.1	SMAC_01508	53.67	218	51	7	4	220	3	171	4.65e-62	193
FG00623.1	SMAC_00307	59.629	431	158	7	4	418	3	433	1.09e-168	483
FG00624.1	SMAC_01005	51.613	31	15	0	27	57	655	685	0.058	33.9
FG00625.1	SMAC_09045	30.048	416	254	12	187	580	489	889	6.23e-36	144
FG00626.1	SMAC_04096	65.199	477	139	3	3	472	2	458	0	640
FG00627.1	SMAC_04073	51.992	1004	395	22	21	979	4	965	0	894
FG00628.1	SMAC_04072	40.523	153	73	3	33	174	175	320	1.13e-27	110
FG00629.1	SMAC_04071	52.848	316	141	1	1	308	1	316	2.19e-124	361
FG00630.1	SMAC_06268	32.692	52	32	1	504	555	120	168	1.7	30.8
FG00631.1	SMAC_06264	86.408	206	24	1	1	206	1	202	3.78e-120	342
FG00632.1	SMAC_06265	65.495	768	228	12	244	993	69	817	0	938
FG00633.1	SMAC_06263	43.475	2935	1370	68	1	2807	1	2774	0	1994
FG00634.1	SMAC_06262	86.076	237	33	0	1	237	3	239	3.2e-150	421
FG00635.1	SMAC_02433	46.269	134	55	3	16	140	19	144	2.94e-34	119
FG00636.1	SMAC_06261	71.064	470	106	5	1	460	1	450	0	693
XP_380813.1	SMAC_06242	88.521	514	56	1	1	511	1	514	0	935
FG00638.1	SMAC_04155	74.622	331	82	1	34	362	63	393	0	520
XP_380815.1	SMAC_08161	93.987	449	27	0	1	449	1	449	0	866
FG00640.1	SMAC_02436	47.191	89	38	1	148	227	28	116	1.26e-19	82
FG00641.1	SMAC_02435	60.938	128	43	2	1	121	1	128	9.42e-44	161
FG00642.1	SMAC_04148	41.474	475	189	11	1	439	1	422	1.7e-93	292
FG00643.1	SMAC_04147	53.333	870	346	28	19	852	165	1010	0	759
FG00644.1	SMAC_07797	56.236	457	184	4	1	454	1	444	2.7e-167	481
FG00645.1	SMAC_07798	40	650	350	13	1	635	1	625	1.88e-149	449
FG00646.1	SMAC_07799	85.855	304	40	2	1	301	1	304	0	530
FG00647.1	SMAC_09359	35.226	1303	591	50	35	1146	13	1253	1.18e-164	565
FG00648.1	SMAC_02483	71.084	83	12	2	3	84	5	76	3.22e-31	107
FG00649.1	SMAC_02484	43.856	472	209	11	42	504	51	475	2.53e-109	336
FG00651.1	SMAC_02464	58.126	843	316	15	393	1212	307	1135	0	930
FG00652.1	SMAC_05084	30.841	107	59	4	28	128	17	114	2.9	28.5
FG00653.1	SMAC_02462	33.333	189	91	5	49	210	138	318	5.81e-26	103
FG00654.1	SMAC_02461	65.769	260	51	4	44	301	52	275	2.15e-112	330
FG00655.1	SMAC_01326	79.444	360	74	0	16	375	4	363	0	617
FG00656.1	SMAC_01327	61.905	168	57	1	18	178	18	185	3.9e-69	211
FG00657.1	SMAC_12778	31.206	282	145	2	21	253	35	316	1.77e-47	162
FG00658.1	SMAC_05746	60	155	49	2	260	413	252	394	8.14e-39	144
FG00659.1	SMAC_02735	55.888	535	229	3	79	606	4	538	0	617
FG00660.1	SMAC_05745	74.959	611	131	7	1	597	1	603	0	907
FG00661.1	SMAC_05744	76.802	763	159	8	1	751	1	757	0	1207
FG00662.1	SMAC_05740	52.364	571	187	22	205	698	145	707	4.88e-165	496
FG00663.1	SMAC_05739	63.877	227	80	2	1	225	1	227	7.62e-91	270
FG00664.1	SMAC_05741	85	140	21	0	1	140	466	605	8.63e-84	259
FG00665.1	SMAC_05742	58.579	746	277	10	30	767	18	739	0	895
FG00666.1	SMAC_05743	58.544	316	96	9	213	497	148	459	2.24e-111	340
FG00667.1	SMAC_01629	73.955	718	169	9	1	706	1	712	0	1013
FG00668.1	SMAC_10079	38.636	44	25	1	44	85	29	72	0.016	31.2
FG00669.1	SMAC_01630	52.475	1576	695	14	8	1543	10	1571	0	1597
FG00670.1	SMAC_02930	43.75	368	141	5	1	302	1	368	8.58e-97	293
FG00671.1	SMAC_02834	91.083	157	14	0	1	157	5	161	1.8e-104	298
FG00672.1	SMAC_02835	44.301	1474	600	43	3	1383	89	1434	0	968
FG00673.1	SMAC_03931	27.5	80	52	1	95	174	270	343	0.65	30.4
FG00675.1	SMAC_02837	39.868	454	230	9	3	418	4	452	8.72e-111	340
FG00676.1	SMAC_02838	47.059	102	54	0	58	159	231	332	5.5e-26	104
XP_380853.1	SMAC_02854	87.425	334	33	1	1	334	1	325	0	574
FG00678.1	SMAC_02853	47.368	95	48	1	1	95	1	93	9.43e-19	90.9
FG00679.1	SMAC_02852	56.778	509	195	9	1	485	1	508	0	543
FG00680.1	SMAC_02851	41.707	832	362	20	77	825	40	831	0	555
FG00681.1	SMAC_05098	38.462	26	16	0	7	32	916	941	0.44	26.6
FG00682.1	SMAC_05774	34.675	646	327	15	4	610	8	597	7.79e-84	276
FG00683.1	SMAC_06832	24.938	401	218	16	13	340	13	403	1.12e-20	90.9
FG00684.1	SMAC_01578	66.265	498	159	5	1	490	1	497	0	682
FG00685.1	SMAC_01578	38.333	360	193	9	7	357	1	340	2.66e-72	235
FG00686.1	SMAC_01581	54.651	688	249	8	1	629	1	684	0	713
FG00687.1	SMAC_02375	37.097	62	34	3	11	71	384	441	0.012	32.3
FG00688.1	SMAC_01583	67.614	704	224	4	10	709	4	707	0	1040
FG00689.1	SMAC_00207	34.576	1261	658	40	89	1216	95	1321	5.53e-160	514
FG00690.1	SMAC_00199	58.621	957	343	8	1	940	1	921	0	1140
FG00691.1	SMAC_00200	54.459	314	100	8	1	274	1	311	1.64e-98	294
FG00692.1	SMAC_07211	28.972	107	57	5	3	107	95	184	0.11	32.7
FG00693.1	SMAC_00201	31.881	436	234	14	2	401	3	411	1.81e-48	171
FG00694.1	SMAC_00202	70.922	423	120	2	1	421	6	427	0	580
FG00695.1	SMAC_00203	69.925	665	178	6	1	649	1	659	0	924
FG00696.1	SMAC_00204	35.302	728	335	16	8	606	14	734	9.47e-107	342
FG00697.1	SMAC_00205	57.909	1081	381	16	1	1033	154	1208	0	1197
FG00698.1	SMAC_00196	59.233	287	98	3	139	407	118	403	4.36e-118	352
FG00699.1	SMAC_00192	49.171	1206	429	42	3	1104	2	1127	0	905
FG00700.1	SMAC_00191	70.518	502	134	5	6	501	10	503	0	674
FG00701.1	SMAC_12119	27.948	229	146	8	139	357	169	388	1.06e-14	73.6
FG00702.1	SMAC_00190	64.927	479	154	4	16	481	1	478	0	631
FG00703.1	SMAC_00189	35.907	518	242	15	16	470	8	498	1.16e-63	216
FG00704.1	SMAC_02210	29.032	248	162	5	36	277	58	297	6.18e-19	83.6
FG00705.1	SMAC_00195	39.583	192	113	2	198	387	261	451	6.6e-43	165
FG00706.1	SMAC_00187	69.123	570	175	1	47	615	26	595	0	837
FG00707.1	SMAC_00206	56.481	540	194	11	3	511	13	542	0	595
FG00708.1	SMAC_00188	48.922	603	288	8	2	587	3	602	0	563
FG00709.1	SMAC_00186	42.857	161	75	3	169	313	89	248	9.25e-30	114
XP_380886.1	SMAC_00185	59.827	463	144	7	2	429	37	492	7.24e-180	516
FG00711.1	SMAC_00184	51.903	1314	615	4	1	1301	1	1310	0	1292
FG00712.1	SMAC_02604	42.706	473	247	9	6	475	33	484	4.88e-115	351
FG00713.1	SMAC_06552	20.217	554	334	18	69	540	23	550	4.08e-12	68.2
FG00714.1	SMAC_01586	58.146	356	142	4	77	427	10	363	3.48e-131	385
FG00715.1	SMAC_01585	47.973	148	73	2	14	157	11	158	7.56e-34	131
FG00716.1	SMAC_01584	51.176	850	385	13	67	896	22	861	0	810
FG00717.1	SMAC_00208	53.846	91	40	1	4	94	2	90	2.03e-31	107
FG00718.1	SMAC_04952	61.603	474	182	0	3	476	2	475	0	622
FG00719.1	SMAC_04990	63.116	751	239	14	13	743	3	735	0	943
FG00720.1	SMAC_04989	24.508	457	277	16	1	401	47	491	7.45e-17	82.4
FG00721.1	SMAC_04988	49.018	1120	449	21	108	1125	1	1100	0	961
FG00722.1	SMAC_04987	66.341	205	66	2	9	213	22	223	2.71e-78	236
FG00723.1	SMAC_04986	60.769	650	204	12	1	605	103	746	0	761
FG00724.1	SMAC_04967	64.884	430	134	7	2	414	91	520	0	559
FG00725.1	SMAC_06700	45.763	59	27	3	28	84	46	101	9.12e-08	53.9
FG00726.1	SMAC_02859	47.682	604	265	17	14	581	16	604	2.74e-164	486
FG00727.1	SMAC_00335	44.348	345	153	5	86	401	32	366	3.63e-80	261
FG00728.1	SMAC_02856	63.753	778	250	9	1	771	1	753	0	991
FG00729.1	SMAC_02857	58.576	309	102	9	55	346	14	313	2.58e-102	306
FG00730.1	SMAC_05017	58.48	171	71	0	5	175	2	172	1.2e-74	224
FG00731.1	SMAC_05812	50.142	351	145	9	1	331	1	341	3.29e-71	227
FG00732.1	SMAC_08747	73.814	1054	260	7	1	1051	1	1041	0	1587
FG00733.1	SMAC_06003	29.577	71	43	2	51	115	17	86	0.43	29.6
FG00734.1	SMAC_06177	29.762	84	53	3	43	125	705	783	0.45	30.8
FG00735.1	SMAC_01627	52.465	284	118	5	3	277	5	280	5.91e-87	263
FG00736.1	SMAC_04948	66.304	276	72	3	1	255	1	276	6.3e-113	338
FG00737.1	SMAC_04951	55.446	1221	483	14	86	1268	49	1246	0	1339
FG00738.1	SMAC_06218	32.793	1049	569	27	86	1082	34	998	1.44e-163	524
FG00739.1	SMAC_05007	83.363	553	92	0	5	557	1	553	0	994
FG00740.1	SMAC_02858	78.947	855	161	3	1	836	1	855	0	1425
FG00741.1	SMAC_00331	53.911	716	218	16	20	628	31	741	0	629
FG00742.1	SMAC_00419	59.877	810	246	10	53	815	92	869	0	955
FG00743.1	SMAC_00413	57.527	186	58	5	1	185	1	166	1.54e-67	206
FG00744.1	SMAC_00412	47.833	600	279	9	7	585	15	601	0	576
FG00745.1	SMAC_00411	79.57	93	19	0	191	283	2	94	1.42e-45	163
FG00746.1	SMAC_00410	48.654	483	163	17	1	445	1	436	2.63e-99	306
FG00747.1	SMAC_01624	74.777	337	84	1	1	336	1	337	3.42e-180	505
FG00748.1	SMAC_04965	52.78	1061	450	10	1	1017	1	1054	0	1098
FG00749.1	SMAC_02860	63.674	479	140	7	1	477	15	461	0	609
FG00750.1	SMAC_04298	51.19	84	41	0	19	102	5	88	3.53e-23	87.8
FG00751.1	SMAC_02861	63.06	268	87	3	4	260	7	273	3.17e-113	330
FG00752.1	SMAC_04975	41.036	753	346	24	1	696	1	712	1.7e-148	451
FG00753.1	SMAC_00275	22.622	389	234	9	84	426	35	402	1.02e-22	98.6
FG00754.1	SMAC_01400	45.537	549	245	7	436	933	54	599	3.65e-144	465
FG00755.1	SMAC_08028	31.527	609	362	9	737	1334	122	686	1.01e-93	318
FG00756.1	SMAC_00279	53.793	145	65	2	14	157	21	164	2.94e-55	174
FG00757.1	SMAC_00278	89.286	84	9	0	1	84	1	84	3.15e-48	150
FG00758.1	SMAC_00277	38.723	501	212	15	1	419	1	488	1.99e-68	230
FG00759.1	SMAC_00546	43.6	500	252	5	1	470	1	500	1.15e-143	424
FG00760.1	SMAC_01387	45.228	241	116	6	4	237	15	246	3.89e-60	196
FG00761.1	SMAC_07722	36.25	80	51	0	122	201	71	150	6.89e-13	63.5
FG00762.1	SMAC_00542	42.105	247	127	8	3	233	5	251	1.55e-56	182
FG00763.1	SMAC_07587	31.026	419	249	14	78	470	8	412	2.22e-53	189
FG00764.1	SMAC_05359	30.357	112	64	5	43	151	6	106	1.68e-07	48.5
FG00765.1	SMAC_04993	63.07	417	150	2	1	417	1	413	0	563
FG00766.1	SMAC_01394	81.633	49	9	0	1	49	528	576	2.55e-22	87.8
FG00767.1	SMAC_08072	43.652	827	430	15	10	819	62	869	0	648
FG00768.1	SMAC_01550	57.848	446	157	10	22	455	13	439	9.7e-158	457
FG00769.1	SMAC_01557	69.492	236	71	1	32	267	3	237	3.25e-119	345
FG00770.1	SMAC_07644	26.923	52	38	0	48	99	1593	1644	1.4	26.9
FG00771.1	SMAC_00337	38.667	75	39	3	5	74	7	79	0.034	33.5
FG00772.1	SMAC_01531	32.727	55	35	1	32	86	110	162	0.13	30.8
FG00773.1	SMAC_01510	38.288	222	94	5	12	190	13	234	8.28e-44	147
FG00774.1	SMAC_09009	22.958	453	275	12	163	595	219	617	2.45e-23	103
FG00775.1	SMAC_06099	48.677	189	92	3	5	188	56	244	4.61e-45	154
FG00776.1	SMAC_01405	86.792	159	21	0	1	159	1	159	3.78e-100	314
FG00777.1	SMAC_01404	76.923	195	43	2	31	224	30	223	5.75e-106	307
FG00778.1	SMAC_01403	50.127	395	167	7	15	380	6	399	4.85e-125	369
FG00779.1	SMAC_10329	29.167	120	68	5	27	146	75	177	0.31	29.6
FG00780.1	SMAC_01503	66.142	635	195	8	20	639	26	655	0	752
FG00781.1	SMAC_01502	87.798	336	39	2	1	336	1	334	0	610
FG00782.1	SMAC_01501	24.153	236	110	7	183	359	62	287	1.2e-06	48.9
FG00783.1	SMAC_07284	33.484	221	114	5	22	213	24	240	1.16e-33	124
FG00784.1	SMAC_08973	34.188	117	72	4	20	133	122	236	9.28e-12	59.7
FG00785.1	SMAC_12090	32.867	143	86	4	8	144	12	150	5.1e-16	71.6
FG00786.1	SMAC_00176	68.446	637	119	10	1	568	1	624	0	839
FG00787.1	SMAC_09231	64.496	476	162	3	16	491	16	484	0	624
FG00788.1	SMAC_01556	57.806	237	96	2	35	270	73	306	4.74e-90	272
FG00789.1	SMAC_04260	20	35	28	0	19	53	110	144	0.69	30.4
FG00790.1	SMAC_03147	49.254	268	129	3	76	336	58	325	6.09e-87	267
FG00791.1	SMAC_03210	47.368	209	110	0	900	1108	2	210	4.22e-55	191
FG00792.1	SMAC_00538	52.8	625	242	16	9	610	8	602	0	557
FG00793.1	SMAC_00537	54.545	198	74	6	33	222	13	202	1.32e-60	191
FG00794.1	SMAC_09091	63.492	504	155	9	1	475	1	504	0	576
FG00795.1	SMAC_09090	40	230	118	6	267	489	262	478	3.89e-33	133
FG00796.1	SMAC_09089	39.312	552	284	16	1	541	1	512	6.23e-85	275
FG00797.1	SMAC_04910	62.431	543	164	5	70	600	38	552	0	705
XP_380974.1	SMAC_04909	88.506	87	10	0	1	87	1	87	3.08e-52	160
FG00799.1	SMAC_04908	37.026	343	152	14	582	879	682	1005	5.66e-42	164
FG00800.1	SMAC_00550	43.333	960	442	25	62	954	46	970	0	671
FG00801.1	SMAC_04911	51.402	321	122	7	56	352	29	339	6.52e-96	294
FG00802.1	SMAC_00562	97.842	139	3	0	1	139	1	139	7.6e-96	275
FG00803.1	SMAC_00554	30.409	342	188	15	852	1165	789	1108	8.86e-25	111
FG00804.1	SMAC_00555	56.075	535	177	17	1	503	1	509	0	539
FG00805.1	SMAC_00563	65.747	616	194	1	39	654	7	605	0	869
FG00806.1	SMAC_07479	44.524	420	215	8	1	409	1	413	7e-108	327
FG00807.1	SMAC_01576	68.378	857	264	5	1	851	1	856	0	1264
FG00808.1	SMAC_01575	61.697	389	94	7	1	357	1	366	1.1e-142	412
FG00809.1	SMAC_01574	65.649	262	90	0	1	262	1	262	3.3e-125	359
FG00810.1	SMAC_01573	65.341	352	119	2	5	355	28	377	1.36e-164	468
FG00811.1	SMAC_08513	46.862	239	124	2	34	271	129	365	8.54e-63	206
FG00812.1	SMAC_08699	32.5	40	24	2	152	188	453	492	1.3	28.5
FG00813.1	SMAC_00922	28.8	250	159	6	136	376	240	479	6.64e-22	99
FG00814.1	SMAC_00608	27.273	88	55	3	195	273	288	375	3.2	28.1
FG00815.1	SMAC_09082	63.547	203	73	1	5	206	1	203	6.09e-100	291
FG00816.1	SMAC_09085	65	960	271	13	1	940	1	915	0	1224
FG00817.1	SMAC_08440	52.335	621	253	9	1	587	47	658	0	636
FG00818.1	SMAC_08441	80.093	864	163	4	1	857	1	862	0	1418
FG00819.1	SMAC_07216	73.908	893	168	11	1	864	1	857	0	1286
FG00820.1	SMAC_07214	39.592	735	305	23	3	642	154	844	1.19e-124	392
FG00821.1	SMAC_08993	46.23	305	129	6	1	300	1	275	1.27e-80	248
FG00822.1	SMAC_09493	71.429	210	53	1	1	203	1	210	2.35e-108	312
FG00823.1	SMAC_09494	64.706	357	113	4	11	356	1	355	2.8e-164	466
FG00824.1	SMAC_09495	76.497	902	190	4	106	1004	1	883	0	1457
FG00825.1	SMAC_09360	65.698	172	55	1	11	178	82	253	6.44e-73	223
FG00826.1	SMAC_02488	45.475	453	168	10	35	408	1	453	1.64e-108	329
FG00827.1	SMAC_02343	46.14	570	233	13	1	536	1	530	2.92e-148	440
FG00828.1	SMAC_02342	61.379	290	97	5	7	282	16	304	5.33e-122	353
FG00829.1	SMAC_07793	35.424	590	281	16	39	536	120	701	2.56e-76	262
FG00830.1	SMAC_08653	65.749	581	171	4	38	591	30	609	0	792
FG00831.1	SMAC_09364	52.793	913	362	20	6	862	1	900	0	805
FG00832.1	SMAC_08901	75.932	295	59	2	1	283	1	295	3.84e-161	453
FG00833.1	SMAC_08906	74.074	864	210	5	1	855	1	859	0	1313
FG00834.1	SMAC_08904	56.148	244	96	3	1	241	1	236	2.48e-84	263
FG00835.1	SMAC_08905	36.234	770	353	26	2	665	1	738	1.25e-100	327
FG00836.1	SMAC_09367	50.061	823	332	14	82	860	68	855	0	787
FG00837.1	SMAC_09366	39.669	242	114	5	1	210	1	242	1.83e-42	145
XP_381014.1	SMAC_08900	85.452	653	66	2	1	653	1	624	0	1102
FG00839.1	SMAC_01547	26.913	379	246	7	29	399	34	389	5.8e-37	146
FG00840.1	SMAC_02348	67.279	926	226	14	1	854	3	923	0	1221
FG00841.1	SMAC_12592	56.672	637	224	11	74	701	11	604	0	698
FG00842.1	SMAC_02457	55.405	222	67	10	25	234	9	210	1.05e-60	192
FG00843.1	SMAC_02456	77.807	1158	248	3	1	1157	1	1150	0	1900
FG00844.1	SMAC_02455	50.813	492	176	11	1	437	1	481	2.4e-138	408
XP_381021.1	SMAC_02458	94.581	203	11	0	1	203	1	203	7.52e-132	372
FG00846.1	SMAC_02460	57.866	928	332	30	1	904	2	894	0	917
FG00847.1	SMAC_12799	41.27	63	26	2	1	62	1	53	8.97e-09	46.6
FG00848.1	SMAC_08065	35.852	1244	593	43	22	1093	14	1224	0	628
FG00849.1	SMAC_08066	39.031	392	181	10	1	341	1	385	4.33e-66	215
FG00850.1	SMAC_07358	37.168	565	288	11	14	523	31	583	1.68e-120	369
FG00851.1	SMAC_07357	44.118	34	19	0	377	410	423	456	0.015	36.2
FG00852.1	SMAC_08068	74.768	539	123	6	1	534	1	531	0	810
FG00853.1	SMAC_08064	25.743	303	166	10	58	329	133	407	2.6e-08	53.5
FG00854.1	SMAC_00212	73.913	529	129	3	1	520	1	529	0	827
FG00855.1	SMAC_00214	40.184	326	126	6	22	282	4	325	6.9e-74	231
FG00856.1	SMAC_00215	54.27	1417	554	22	172	1514	144	1540	0	1441
FG00857.1	SMAC_00211	50.316	316	133	7	1	294	1	314	2.27e-69	234
FG00858.1	SMAC_04587	29.73	74	42	2	253	326	10	73	0.69	29.6
FG00859.1	SMAC_05450	29.851	67	47	0	86	152	12	78	0.001	36.6
FG00860.1	SMAC_07974	30.612	98	57	4	36	123	44	140	0.012	35
FG00861.1	SMAC_02848	85.633	529	76	0	4	532	8	536	0	940
FG00862.1	SMAC_05810	53.952	873	385	9	31	889	1	870	0	977
FG00863.1	SMAC_05811	74.016	508	93	3	1	470	1	507	0	785
FG00864.1	SMAC_02869	62.5	216	61	4	54	250	94	308	5.39e-86	261
FG00865.1	SMAC_02870	71.379	870	229	6	1	852	1	868	0	1250
FG00866.1	SMAC_02868	66.854	712	186	12	1	704	1	670	0	891
FG00867.1	SMAC_03433	31.818	44	27	1	59	99	10	53	1.6	27.3
FG00868.1	SMAC_07766	30.556	144	72	7	21	157	18	140	1.3e-10	56.2
FG00869.1	SMAC_02867	40.803	1196	593	40	2	1109	5	1173	0	700
FG00870.1	SMAC_00408	69.15	859	218	8	1	817	1	854	0	1217
FG00871.1	SMAC_01623	79.937	319	64	0	1	319	1	319	0	535
FG00872.1	SMAC_12608	70.678	457	112	4	20	473	8	445	0	645
FG00873.1	SMAC_04996	46.746	338	108	9	98	370	15	345	8.81e-83	260
FG00874.1	SMAC_05805	72.996	474	111	5	3	471	4	465	0	694
FG00875.1	SMAC_00209	51.18	551	225	10	40	578	59	577	0	547
FG00876.1	SMAC_08055	42.083	240	123	8	196	421	132	369	3.28e-46	164
FG00877.1	SMAC_00198	51.985	781	282	14	1	692	1	777	0	709
FG00878.1	SMAC_07240	44.03	134	69	3	73	203	33	163	2.24e-29	109
FG00880.1	SMAC_08856	28.8	125	78	3	402	521	530	648	2.38e-07	52
FG00881.1	SMAC_05807	60.64	1687	553	21	1	1593	2	1671	0	1993
FG00882.1	SMAC_05808	44.569	267	103	10	86	308	4	269	6.41e-53	176
FG00883.1	SMAC_05809	49.224	451	188	12	7	442	47	471	1.9e-123	370
FG00884.1	SMAC_05748	89.011	182	20	0	1	182	1	182	5.69e-118	335
FG00885.1	SMAC_05749	34.661	251	125	8	1	230	99	331	3.6e-38	144
FG00886.1	SMAC_05752	53.333	75	3	1	8	50	7	81	1.5e-18	74.7
FG00887.1	SMAC_05753	36.643	715	340	25	3	654	2	666	7.8e-99	319
FG00888.1	SMAC_05754	48.824	340	164	5	278	610	82	418	3.37e-101	317
FG00889.1	SMAC_03501	25.455	110	58	4	50	157	946	1033	1.4	29.6
FG00890.1	SMAC_05755	53.47	634	250	18	114	722	1	614	0	601
FG00891.1	SMAC_08049	33.333	72	35	3	60	127	294	356	1.6	27.3
FG00892.1	SMAC_05758	38.333	1020	490	26	1	950	1	951	0	648
FG00893.1	SMAC_05760	77.354	393	85	2	1	389	1	393	0	618
FG00894.1	SMAC_05761	63.014	73	26	1	2	73	4	76	1.06e-25	91.7
FG00895.1	SMAC_00521	29.501	461	283	14	21	464	54	489	8.21e-49	176
FG00896.1	SMAC_05762	52	250	119	1	5	253	4	253	2.04e-86	261
FG00897.1	SMAC_09161	37.413	572	241	12	19	476	209	777	8.28e-112	352
FG00898.1	SMAC_05764	70.142	211	62	1	1	211	1	210	1.11e-112	323
FG00899.1	SMAC_08061	46.075	777	359	17	156	878	448	1218	0	666
FG00900.1	SMAC_08062	73.822	382	70	4	1	352	1	382	0	520
FG00901.1	SMAC_08060	52.83	53	25	0	4	56	15	67	3.49e-16	70.5
FG00902.1	SMAC_05797	55.082	305	130	2	3	307	1	298	9.26e-111	326
FG00903.1	SMAC_05796	70.603	398	96	4	5	387	28	419	0	524
FG00904.1	SMAC_04883	66.48	179	25	2	14	168	7	174	1.4e-65	201
FG00905.1	SMAC_05795	60.7	514	164	6	1	482	1	508	0	626
FG00906.1	SMAC_05794	75.314	956	232	3	4	956	3	957	0	1519
FG00907.1	SMAC_05793	48.837	172	59	4	27	179	71	232	1.03e-38	136
FG00908.1	SMAC_05792	40.909	22	13	0	33	54	45	66	0.83	28.1
FG00909.1	SMAC_05791	57.639	720	302	3	61	777	54	773	0	847
FG00910.1	SMAC_08069	53.996	1126	384	34	1	1039	1	1079	0	1006
FG00911.1	SMAC_08070	59.544	351	105	6	1	316	1	349	3.18e-145	422
FG00912.1	SMAC_04960	47.033	691	296	12	1	643	1	669	0	602
FG00913.1	SMAC_05002	46.212	132	60	2	6	131	8	134	9.1e-31	114
FG00914.1	SMAC_05003	69.498	259	70	3	1	252	36	292	2.8e-136	389
FG00915.1	SMAC_05004	70.989	455	125	4	1	451	59	510	0	679
FG00916.1	SMAC_05005	71.219	1772	423	16	1	1698	1	1759	0	2460
FG00917.1	SMAC_02840	54.545	22	8	1	18	37	286	307	1.3	26.2
FG00918.1	SMAC_09147	27.119	59	43	0	79	137	5	63	0.38	29.3
FG00919.1	SMAC_09130	35.714	42	16	2	1	39	187	220	3.1	25.8
FG00920.1	SMAC_03619	25.882	85	52	3	7	87	979	1056	0.75	30.4
FG00921.1	SMAC_04972	80.063	316	34	1	1	287	317	632	7.78e-164	472
FG00922.1	SMAC_01619	24.324	259	141	10	315	559	165	382	0.000195	43.5
FG00923.1	SMAC_01617	43.247	659	286	11	12	587	21	674	6.7e-171	504
FG00924.1	SMAC_02839	45.182	467	181	6	1	448	88	498	4.77e-131	391
FG00925.1	SMAC_02840	60.789	811	281	10	3	785	5	806	0	969
FG00926.1	SMAC_02843	67.857	336	101	3	3	331	8	343	3.33e-162	459
FG00927.1	SMAC_07163	29.63	54	38	0	20	73	946	999	4.7	25.4
FG00928.1	SMAC_01493	30.645	62	38	2	88	148	182	239	2.1	29.3
FG00929.1	SMAC_02844	68.687	297	77	8	1	284	111	404	2.41e-121	367
FG00930.1	SMAC_02845	75.63	238	58	0	18	255	29	266	4.72e-143	405
FG00931.1	SMAC_04226	28.571	364	227	9	141	495	2	341	1.82e-40	149
FG00932.1	SMAC_02846	52.222	900	333	28	78	931	3	851	0	797
FG00933.1	SMAC_08632	21.127	213	119	8	216	415	1212	1388	0.14	33.9
FG00934.1	SMAC_07239	29.864	221	117	8	233	417	348	566	2.96e-17	84
FG00935.1	SMAC_05799	31.788	302	162	16	41	325	52	326	1.11e-30	119
FG00936.1	SMAC_03459	28.788	66	43	1	191	252	25	90	0.53	30
FG00937.1	SMAC_03236	38.889	36	22	0	187	222	376	411	0.19	31.2
FG00938.1	SMAC_01352	24.675	77	51	2	46	119	754	826	2.6	28.1
FG00939.1	SMAC_01899	32.877	73	49	0	187	259	5	77	4.57e-05	45.4
FG00940.1	SMAC_06252	75.373	134	33	0	37	170	26	159	1.5e-71	221
FG00941.1	SMAC_05014	72.414	377	97	6	1	372	1	375	0	559
FG00942.1	SMAC_03841	27.407	135	78	6	78	197	386	515	2.2	28.1
FG00943.1	SMAC_02144	33.333	39	26	0	4	42	298	336	0.38	30
FG00944.1	SMAC_04289	30.612	49	30	1	198	246	383	427	2.5	28.5
FG00945.1	SMAC_06241	60.949	548	171	9	1	528	1	525	0	592
FG00946.1	SMAC_06240	44.039	822	369	24	1	761	1	792	1.42e-178	534
FG00947.1	SMAC_02875	55.495	555	194	11	7	542	1	521	0	540
FG00948.1	SMAC_09604	31.325	83	52	1	159	241	42	119	0.001	40.8
FG00949.1	SMAC_07390	50.765	327	145	4	3	313	7	333	4.31e-113	337
FG00950.1	SMAC_07391	61.873	299	103	8	3	295	6	299	1.33e-110	334
FG00951.1	SMAC_07392	25.926	270	103	8	46	234	86	339	3.87e-09	54.7
FG00952.1	SMAC_00409	70.605	347	102	0	3	349	54	400	0	526
FG00953.1	SMAC_01767	35	120	71	2	91	204	66	184	1.52e-17	78.6
FG00954.1	SMAC_01625	68.394	193	51	2	168	350	27	219	7.3e-89	275
FG00955.1	SMAC_01626	53.226	372	122	5	50	389	138	489	6.82e-121	363
FG00956.1	SMAC_05981	35.316	269	159	7	108	370	56	315	8.68e-35	135
FG00957.1	SMAC_06764	55.662	627	209	18	38	603	260	878	0	581
FG00958.1	SMAC_06749	50.993	1108	441	19	1	1018	1	1096	0	1050
FG00959.1	SMAC_08184	39.45	436	167	8	730	1087	826	1242	1.18e-72	263
FG00960.1	SMAC_12075	74.645	493	83	5	5	473	4	478	0	726
FG00961.1	SMAC_08159	49.054	687	280	16	267	906	139	802	1.35e-158	488
FG00962.1	SMAC_04084	29.787	47	28	1	112	153	150	196	0.24	31.6
FG00963.1	SMAC_04134	37.143	175	90	6	215	377	22	188	1.81e-24	105
FG00964.1	SMAC_08284	28.571	287	134	9	1	216	1	287	5.4e-27	105
FG00965.1	SMAC_02288	32.192	438	252	15	60	468	56	477	1.26e-38	148
FG00966.1	SMAC_06906	26.744	172	112	5	94	258	92	256	2.21e-06	48.5
FG00967.1	SMAC_08866	60.059	676	252	10	36	703	65	730	0	816
FG00968.1	SMAC_00309	41.509	159	82	3	1	148	1	159	1.18e-29	110
FG00969.1	SMAC_05730	83.193	595	99	1	1	595	1	594	0	1030
FG00970.1	SMAC_00450	53.063	963	332	30	1	859	1	947	0	867
FG00971.1	SMAC_00451	58.477	407	166	2	1	405	1	406	0	520
FG00972.1	SMAC_00423	44.98	249	123	5	50	285	40	287	5.03e-63	202
FG00973.1	SMAC_00860	45.161	31	17	0	138	168	333	363	0.031	35.4
FG00974.1	SMAC_00602	49.434	795	330	20	328	1075	348	1117	0	703
FG00975.1	SMAC_00305	40.23	696	322	12	213	822	68	755	1.08e-140	442
FG00976.1	SMAC_00304	37.455	1108	552	21	12	1037	13	1061	0	673
FG00977.1	SMAC_04906	26.257	179	94	8	82	251	152	301	0.002	37.4
FG00978.1	SMAC_05480	18.069	321	226	9	729	1018	1494	1808	0.1	35.4
FG00979.1	SMAC_08869	79.261	487	81	1	5	491	7	473	0	808
FG00980.1	SMAC_04916	37.143	35	22	0	135	169	99	133	1.1	28.1
FG00981.1	SMAC_04921	22.611	429	267	16	216	600	192	599	2.98e-14	74.3
FG00982.1	SMAC_04922	47.751	578	277	12	55	622	8	570	5.14e-174	510
FG00983.1	SMAC_09094	40.644	497	210	24	35	471	46	517	4.92e-70	243
FG00984.1	SMAC_05196	41.463	287	117	6	47	295	19	292	2.47e-66	218
FG00985.1	SMAC_07325	42.286	175	97	1	79	253	416	586	8.78e-38	149
FG00986.1	SMAC_07326	58.427	445	165	5	19	450	38	475	2.44e-161	467
FG00987.1	SMAC_07327	64.286	14	5	0	322	335	220	233	0.36	30.8
FG00988.1	SMAC_03054	34.884	43	28	0	35	77	118	160	0.007	35.8
FG00989.1	SMAC_03311	61.654	532	187	8	16	540	21	542	0	633
FG00990.1	SMAC_07498	27.273	132	80	6	7	128	28	153	0.001	39.3
FG00991.1	SMAC_01183	37.179	468	199	17	303	682	260	720	4.1e-56	203
FG00992.1	SMAC_07747	40	30	18	0	98	127	290	319	0.97	29.6
FG00993.1	SMAC_02280	27.143	70	45	3	90	154	11	79	0.2	32
FG00994.1	SMAC_00560	48.789	289	138	4	9	289	11	297	6.56e-93	288
FG00995.1	SMAC_02820	36.337	344	177	6	87	411	157	477	9.31e-63	211
FG00996.1	SMAC_02821	64.881	168	48	6	42	203	12	174	6.14e-42	148
FG00997.1	SMAC_02826	67.143	140	46	0	54	193	79	218	3.28e-59	189
FG00998.1	SMAC_02825	70.408	98	29	0	1	98	1	98	5.37e-48	151
FG00999.1	SMAC_02823	48.506	435	151	16	33	406	38	460	1.08e-68	226
FG01000.1	SMAC_05737	77.883	529	112	3	1	526	1	527	0	843
FG01001.1	SMAC_04357	34.234	333	171	15	2	289	65	394	1.01e-40	152
FG01002.1	SMAC_02827	39.531	554	249	15	17	495	13	555	1.42e-103	323
FG01003.1	SMAC_05736	42.948	631	297	13	1	611	7	594	9.33e-166	489
FG01004.1	SMAC_05735	65.895	994	248	25	2	934	19	982	0	1157
FG01005.1	SMAC_03063	35.897	39	21	1	43	77	45	83	2.9	28.9
FG01006.1	SMAC_05733	63.321	1066	350	13	52	1079	58	1120	0	1366
FG01007.1	SMAC_05732	82.791	215	33	2	1	212	3	216	3.56e-131	371
FG01008.1	SMAC_07431	73.077	234	59	1	1	234	1	230	1.82e-103	302
FG01009.1	SMAC_05728	59.494	395	152	3	1	387	1	395	1.46e-166	475
FG01010.1	SMAC_05729	56.086	419	124	9	5	369	14	426	1.06e-139	407
FG01011.1	SMAC_01606	45.578	294	118	5	27	300	32	303	9.28e-86	262
FG01012.1	SMAC_01607	63.289	523	166	8	495	1005	360	868	0	700
FG01013.1	SMAC_01608	80.296	203	40	0	1	203	1	203	4.66e-127	359
XP_381190.1	SMAC_01609	90.857	175	16	0	5	179	8	182	2.35e-118	336
FG01015.1	SMAC_05731	72.703	751	122	3	25	775	51	718	0	1090
FG01016.1	SMAC_04364	81.407	199	37	0	2	200	4	202	3.3e-120	342
FG01017.1	SMAC_04358	75.753	697	169	0	1	697	1	697	0	1135
FG01018.1	SMAC_04359	58.475	236	80	2	1	225	1	229	1.33e-90	269
FG01019.1	SMAC_04362	49.813	267	103	6	20	257	16	280	4.66e-81	250
FG01020.1	SMAC_04363	61.674	227	75	2	2	218	3	227	6.82e-93	274
FG01021.1	SMAC_04365	82.927	123	21	0	2	124	4	126	2.84e-70	209
FG01022.1	SMAC_04355	49.215	191	90	3	413	599	512	699	1.1e-47	177
FG01023.1	SMAC_04354	46.512	43	23	0	80	122	150	192	0.000485	36.6
FG01024.1	SMAC_04353	60.989	1133	369	21	128	1227	98	1190	0	1229
FG01025.1	SMAC_00312	33.433	335	105	15	3	228	2	327	1.24e-33	125
FG01026.1	SMAC_00311	45.217	345	154	7	1	336	1	319	2.04e-82	255
FG01027.1	SMAC_00310	66.86	516	141	7	3	488	6	521	0	708
FG01028.1	SMAC_00306	48.804	209	85	3	75	261	92	300	3.13e-59	192
FG01029.1	SMAC_00405	43.524	857	370	26	34	809	84	907	3.6e-172	529
FG01030.1	SMAC_04826	56.07	626	211	15	41	602	92	717	0	643
FG01031.1	SMAC_00620	51.596	188	81	3	1	178	1	188	7.03e-59	185
FG01032.1	SMAC_00621	58.735	332	100	6	18	330	33	346	1.34e-132	384
FG01033.1	SMAC_00352	60.784	204	67	2	2	204	4	195	1.21e-86	258
FG01034.1	SMAC_04956	46.341	123	47	4	69	179	60	175	4.65e-24	94.7
FG01035.1	SMAC_04955	49.049	1315	481	26	3	1143	5	1304	0	1127
FG01036.1	SMAC_04954	40.129	618	246	18	30	542	47	645	2.73e-82	271
FG01037.1	SMAC_04953	62.857	385	125	6	3	371	6	388	5.28e-171	486
FG01038.1	SMAC_00332	62.338	308	101	4	53	347	12	317	1.51e-119	352
FG01039.1	SMAC_00333	51.748	429	166	8	1	396	1	421	1.94e-125	372
FG01040.1	SMAC_04597	31.395	172	102	3	231	386	228	399	1.15e-17	84.3
FG01041.1	SMAC_04829	26.511	513	237	14	169	541	127	639	3.87e-42	159
FG01042.1	SMAC_04828	37.792	770	294	18	425	1035	461	1204	1.84e-137	447
FG01043.1	SMAC_02769	61.473	584	198	7	157	722	118	692	0	749
FG01044.1	SMAC_00443	51.744	172	71	3	1	165	1	167	9.59e-50	159
FG01045.1	SMAC_12713	73.958	96	20	2	27	120	188	280	1.01e-44	148
FG01046.1	SMAC_00447	48.472	458	161	10	484	866	657	1114	1.44e-123	402
FG01047.1	SMAC_00448	40.816	98	37	2	187	264	553	649	5.33e-13	70.5
FG01048.1	SMAC_05678	38.104	517	299	7	41	543	47	556	1e-121	372
FG01049.1	SMAC_04816	58	500	192	5	6973	7456	10583	11080	4.45e-169	593
FG01050.1	SMAC_04820	39.535	86	43	3	16	98	27	106	8.33e-08	54.3
FG01051.1	SMAC_04880	55	600	229	8	69	630	49	645	0	594
FG01052.1	SMAC_04881	83.846	260	41	1	1	260	1	259	7.55e-162	452
FG01053.1	SMAC_04882	65.588	340	81	4	5	308	6	345	1.23e-154	445
FG01054.1	SMAC_04884	45.619	331	159	5	6	315	35	365	4.69e-84	260
FG01055.1	SMAC_04885	68.35	297	68	6	1	278	1	290	5.54e-124	371
FG01056.1	SMAC_06100	30.189	53	29	2	5	50	223	274	1.2	28.5
FG01057.1	SMAC_02964	51.093	366	147	7	118	455	160	521	2.88e-107	332
FG01058.1	SMAC_02963	48.438	704	249	14	194	797	221	910	0	622
FG01059.1	SMAC_02962	57.654	503	160	10	4	495	5	465	1.85e-146	431
FG01060.1	SMAC_02961	45.815	227	106	7	2	223	10	224	1.57e-62	197
FG01061.1	SMAC_02960	52.759	290	118	4	1	278	367	649	2.97e-100	309
FG01062.1	SMAC_02959	69.953	213	61	1	1	210	1	213	3.17e-99	289
FG01063.1	SMAC_05698	71.388	353	73	3	1	325	1	353	3.54e-180	505
FG01064.1	SMAC_02958	64.198	486	170	2	13	497	8	490	0	637
FG01065.1	SMAC_02957	64.361	477	141	9	39	490	79	551	0	566
FG01066.1	SMAC_02956	56.909	854	319	9	2	807	3	855	0	929
FG01067.1	SMAC_00382	58.466	378	130	6	1	352	1	377	3.56e-130	387
FG01068.1	SMAC_05947	37.153	288	94	12	15	292	15	225	2.33e-23	95.5
FG01069.1	SMAC_05960	49.441	358	79	6	1	332	11	292	3.59e-105	313
FG01070.1	SMAC_05950	46.809	94	33	4	96	183	686	768	1.2	28.9
FG01071.1	SMAC_05949	49.187	1415	540	38	162	1492	63	1382	0	1048
FG01072.1	SMAC_04513	37.569	181	96	3	1	170	1	175	1.12e-36	126
FG01073.1	SMAC_00715	33.648	529	301	10	594	1096	739	1243	2.03e-80	287
FG01074.1	SMAC_07602	27.273	132	88	4	121	250	12	137	5.04e-07	50.4
FG01075.1	SMAC_04876	35.714	70	38	3	227	296	28	90	0.43	30.8
FG01076.1	SMAC_01862	24.49	98	63	4	11	105	772	861	1.7	27.7
FG01077.1	SMAC_02692	23.684	38	29	0	193	230	174	211	6.6	27.3
FG01078.1	SMAC_00088	25	56	40	2	41	96	71	124	6.5	25
FG01079.1	SMAC_05959	79.397	199	17	1	1	175	353	551	1.3e-105	315
FG01080.1	SMAC_05959	89.796	196	20	0	1	196	103	298	6.31e-128	374
FG01081.1	SMAC_05964	91.176	170	15	0	4	173	5	174	3.95e-115	327
FG01082.1	SMAC_05965	87.5	40	5	0	16	55	1	40	1.27e-19	83.6
FG01083.1	SMAC_05979	62.037	216	54	5	5	195	46	258	4.04e-84	252
FG01084.1	SMAC_05831	30.303	99	61	2	32	122	154	252	6.06e-08	53.5
FG01085.1	SMAC_05952	45.342	322	163	4	1	311	1	320	1.05e-93	283
FG01086.1	SMAC_01814	70.441	680	182	6	1	667	1	674	0	976
FG01087.1	SMAC_09302	30.435	46	31	1	133	178	536	580	3.2	26.9
FG01088.1	SMAC_05961	38.776	294	118	11	264	502	262	548	4.21e-39	149
FG01089.1	SMAC_08077	30.508	59	33	1	57	107	994	1052	2.4	26.9
FG01090.1	SMAC_02984	74.187	492	104	5	205	678	201	687	0	741
FG01091.1	SMAC_02985	52.174	115	51	3	139	250	1	114	1.17e-33	119
FG01092.1	SMAC_02986	65.82	433	137	4	10	432	18	449	0	587
FG01094.1	SMAC_04564	55.245	143	54	5	29	162	46	187	1.05e-35	124
FG01095.1	SMAC_04565	58.471	667	271	4	91	751	1	667	0	817
FG01096.1	SMAC_02828	46.61	236	120	3	1	232	1	234	4.83e-61	193
FG01097.1	SMAC_02999	74.615	130	13	2	1	110	1	130	3.41e-59	203
FG01098.1	SMAC_04845	70.053	187	56	0	1	187	1	187	8.13e-90	267
XP_381275.1	SMAC_04844	91.981	212	17	0	5	216	2	213	9.73e-138	387
FG01100.1	SMAC_02983	41.915	637	247	26	52	586	67	682	1.14e-98	317
FG01101.1	SMAC_04334	38.006	642	364	15	198	814	175	807	6.03e-133	419
FG01102.1	SMAC_04333	75.49	408	94	4	1	404	1	406	0	564
FG01103.1	SMAC_04332	35.989	364	198	10	1	343	1	350	8.26e-67	216
FG01104.1	SMAC_09396	74.319	514	127	3	3	511	5	518	0	808
FG01105.1	SMAC_05945	50	186	89	2	1	186	1	182	8.51e-50	172
FG01106.1	SMAC_00619	66.958	914	209	17	35	900	4	872	0	1037
FG01107.1	SMAC_04825	53.836	782	280	14	15	732	11	775	0	800
FG01108.1	SMAC_02830	71.605	648	165	4	1	631	33	678	0	958
FG01109.1	SMAC_02829	67.916	427	127	3	190	616	186	602	0	572
FG01110.1	SMAC_02831	78.676	136	28	1	180	315	270	404	3.83e-66	224
FG01111.1	SMAC_02832	88.187	491	58	0	40	530	2	492	0	889
FG01112.1	SMAC_02833	49.793	725	305	18	5	699	4	699	0	596
FG01113.1	SMAC_02928	52.047	342	156	4	426	765	40	375	4.54e-117	360
FG01114.1	SMAC_00427	27.481	131	84	4	1	124	1	127	5.69e-09	52.4
FG01115.1	SMAC_00428	33.231	325	156	11	3	269	25	346	1.01e-41	147
FG01116.1	SMAC_00429	39.73	370	187	13	1	360	1	344	1.48e-72	231
FG01117.1	SMAC_04586	24.771	218	144	9	4	214	5	209	3.96e-09	56.6
FG01118.1	SMAC_04587	82.895	76	13	0	1	76	1	76	6.68e-38	123
FG01119.1	SMAC_04588	86.842	266	35	0	35	300	38	303	1.83e-167	470
FG01120.1	SMAC_00464	49.407	1012	375	27	52	974	68	1031	0	823
FG01121.1	SMAC_00465	76.705	176	41	0	10	185	3	178	6.55e-85	251
FG01122.1	SMAC_00466	42.544	228	110	6	39	248	45	269	2.25e-39	144
FG01123.1	SMAC_00467	68.092	304	80	5	1	288	1	303	1.81e-124	360
FG01124.1	SMAC_00468	67.153	137	28	3	2	125	46	178	3.23e-59	182
FG01125.1	SMAC_04242	72.34	141	39	0	16	156	5	145	1.05e-69	209
FG01126.1	SMAC_02051	30	390	169	13	27	394	45	352	3.57e-40	154
FG01127.1	SMAC_06067	29.688	64	45	0	190	253	72	135	0.004	37.7
FG01128.1	SMAC_04244	61.481	675	237	6	18	681	13	675	0	810
FG01129.1	SMAC_04245	66.079	227	75	1	1	225	1	227	1.97e-91	271
FG01130.1	SMAC_04246	49.867	377	165	3	1	358	1	372	5.44e-121	358
FG01131.1	SMAC_05191	65.447	246	67	5	1	228	1	246	3.87e-105	307
FG01132.1	SMAC_05189	52.782	629	243	9	3	579	2	628	0	631
FG01133.1	SMAC_05188	74.954	539	109	3	3	536	5	522	0	816
FG01134.1	SMAC_05186	70.605	347	88	2	4	350	3	335	0	521
FG01135.1	SMAC_00258	71.591	264	66	3	1	260	1	259	2.29e-136	387
FG01136.1	SMAC_00254	48.899	227	87	3	1	206	1	219	8.99e-61	191
FG01137.1	SMAC_00255	49.383	972	324	28	1	880	1	896	0	730
FG01138.1	SMAC_05386	38.596	57	24	3	213	266	103	151	1.8	29.3
FG01139.1	SMAC_02806	47.33	412	168	16	1	390	1	385	2.39e-92	286
FG01140.1	SMAC_01322	42.857	28	15	1	8	34	35	62	3.8	25.4
FG01141.1	SMAC_02805	65.157	574	182	4	16	576	38	606	0	766
FG01142.1	SMAC_02810	59.533	813	278	9	12	775	13	823	0	939
FG01143.1	SMAC_04759	39.286	28	17	0	117	144	220	247	4.5	26.6
FG01144.1	SMAC_04896	44.519	1049	445	22	292	1216	517	1552	0	840
FG01145.1	SMAC_07608	40.816	49	28	1	15	62	55	103	1.53e-05	43.5
FG01146.1	SMAC_01169	30.594	219	133	6	386	588	241	456	5.37e-19	89.7
FG01147.1	SMAC_08912	27.01	311	192	8	5	306	5	289	1.12e-18	88.2
FG01148.1	SMAC_03179	30.189	53	36	1	8	59	10	62	0.64	28.5
FG01149.1	SMAC_00819	55.541	740	273	16	1	701	1	723	0	744
FG01150.1	SMAC_00461	51.299	616	248	9	54	647	66	651	0	618
FG01151.1	SMAC_04291	58.275	429	163	8	15	435	44	464	7.14e-169	486
FG01152.1	SMAC_04272	70.393	483	137	5	1	479	1	481	0	680
FG01153.1	SMAC_04273	42.066	271	120	9	73	339	41	278	3.37e-30	119
FG01154.1	SMAC_04274	82.902	193	33	0	58	250	1	193	3.26e-116	333
FG01155.1	SMAC_04275	97.635	296	7	0	1	296	1	296	0	598
FG01156.1	SMAC_04276	41.806	299	138	4	1	291	1	271	4.81e-75	249
FG01157.1	SMAC_04277	92.507	347	25	1	2	347	4	350	0	659
FG01158.1	SMAC_04230	51.082	231	89	7	1	213	1	225	2.63e-70	216
FG01159.1	SMAC_04231	51.913	601	223	14	59	616	80	657	0	538
FG01160.1	SMAC_04232	83.444	151	25	0	114	264	1	151	3.92e-92	271
FG01161.1	SMAC_04234	64.847	1960	652	15	1	1935	1	1948	0	2543
FG01162.1	SMAC_04235	56.678	584	200	12	1	578	1	537	0	561
FG01163.1	SMAC_04236	54.605	152	65	3	9	159	523	671	9.16e-32	127
FG01164.1	SMAC_04237	70.854	199	51	2	4	195	5	203	1e-91	269
FG01165.1	SMAC_00910	27.805	410	231	11	3	385	35	406	3.99e-30	126
FG01166.1	SMAC_04239	45.714	140	72	2	96	231	88	227	1.91e-34	133
FG01167.1	SMAC_00489	61.5	600	209	9	64	645	47	642	0	736
FG01168.1	SMAC_00488	30.545	550	304	16	15	529	23	529	1.73e-78	258
FG01169.1	SMAC_00245	41.244	434	183	12	41	407	40	468	7.34e-83	264
FG01170.1	SMAC_00251	41.219	279	134	4	1	279	1	249	2.67e-62	199
FG01171.1	SMAC_00250	47.028	387	170	7	1	354	9	393	2.33e-111	333
FG01172.1	SMAC_03479	26.974	152	90	4	246	394	314	447	1.75e-07	52.4
FG01173.1	SMAC_00493	54.049	494	170	19	30	479	17	497	6.82e-137	407
FG01174.1	SMAC_00490	60.643	653	201	15	1	634	1	616	0	716
FG01175.1	SMAC_04897	69.108	314	85	2	1	309	1	307	5.5e-161	456
FG01176.1	SMAC_04892	50.191	524	191	14	1	471	1	507	5.36e-158	462
FG01177.1	SMAC_04891	85.06	415	60	2	7	421	5	417	0	721
FG01178.1	SMAC_05684	34.884	43	27	1	445	487	151	192	0.37	32.3
FG01179.1	SMAC_04937	38.686	137	72	5	1	132	1	130	2.53e-23	92.8
FG01180.1	SMAC_00290	33.621	116	69	4	128	236	166	280	2.03e-08	55.5
FG01181.1	SMAC_02804	40.796	201	92	8	3	181	34	229	4.73e-31	118
FG01182.1	SMAC_02803	45.455	242	84	5	1	194	1	242	6.96e-53	179
FG01183.1	SMAC_02795	60.334	658	227	16	1	634	1	648	0	682
FG01184.1	SMAC_02796	80.671	983	186	3	1	981	1	981	0	1642
FG01185.1	SMAC_02797	70.074	538	146	7	4	530	3	536	0	662
FG01186.1	SMAC_08629	53.864	427	182	4	19	436	19	439	2.56e-151	440
FG01187.1	SMAC_00833	71.774	248	43	4	1	240	1	229	9.63e-124	353
FG01188.1	SMAC_00830	74.768	646	109	14	1	609	1	629	0	902
FG01189.1	SMAC_00829	53.196	438	163	7	28	451	35	444	1.21e-127	381
FG01190.1	SMAC_00828	38.926	149	53	3	1	111	1	149	1.56e-13	67
FG01191.1	SMAC_00827	57.971	345	127	7	1	333	1	339	3.72e-139	401
FG01192.1	SMAC_12703	26.667	60	33	1	19	67	105	164	0.64	28.1
FG01193.1	SMAC_00826	61.047	516	179	6	18	520	19	525	0	560
FG01194.1	SMAC_02954	66.111	1080	347	6	512	1578	497	1570	0	1506
FG01195.1	SMAC_02953	56	50	22	0	52	101	59	108	1.98e-16	69.7
FG01196.1	SMAC_08979	64.675	1155	361	7	24	1138	11	1158	0	1480
FG01197.1	SMAC_02952	69.697	198	49	4	3	191	2	197	3.47e-85	252
FG01198.1	SMAC_00315	88.689	389	22	1	3	391	2	368	0	692
FG01199.1	SMAC_00314	88.728	692	73	4	1	689	11	700	0	1246
FG01200.1	SMAC_00313	72.075	265	70	1	1	261	1	265	1.53e-144	409
FG01201.1	SMAC_04352	30.348	201	127	6	112	301	120	318	2.96e-13	68.2
FG01202.1	SMAC_04351	37.5	192	100	6	280	451	401	592	3.78e-30	122
FG01203.1	SMAC_04350	58.583	367	145	5	5	365	2	367	3.87e-152	437
FG01204.1	SMAC_04349	63.052	996	305	15	60	1007	131	1111	0	1258
FG01205.1	SMAC_04347	44.156	77	43	0	59	135	71	147	1.93e-14	67.4
FG01206.1	SMAC_04346	40.856	257	66	5	46	216	124	380	3.86e-41	147
FG01207.1	SMAC_04345	67.478	452	121	6	1	431	1	447	0	581
FG01208.1	SMAC_04344	80.938	320	55	1	1	314	68	387	0	535
FG01209.1	SMAC_04343	33.966	580	287	13	1	509	1	555	8.88e-81	264
FG01210.1	SMAC_04342	79.189	2220	427	10	1	2209	1	2196	0	3630
FG01211.1	SMAC_04341	51.83	519	212	12	79	562	103	618	4.99e-128	392
FG01212.1	SMAC_04340	44.776	737	353	13	11	701	12	740	0	611
FG01213.1	SMAC_04339	68.75	96	30	0	22	117	66	161	4.86e-46	152
FG01214.1	SMAC_07698	50	30	15	0	395	424	301	330	0.003	38.5
FG01215.1	SMAC_04338	68.932	206	57	2	1	199	1	206	8.41e-104	301
FG01216.1	SMAC_04337	72.305	603	152	4	1	590	1	601	0	937
FG01217.1	SMAC_04331	84.755	1161	156	3	10	1170	8	1147	0	2043
FG01218.1	SMAC_09574	33.333	48	25	1	81	121	220	267	0.38	29.3
FG01219.1	SMAC_04319	62.032	187	70	1	1	186	1	187	2.6e-78	234
FG01220.1	SMAC_04320	73.295	176	41	1	1	176	1	170	6.75e-92	271
FG01221.1	SMAC_02816	63.91	266	88	3	2	266	47	305	3.69e-119	347
FG01222.1	SMAC_02818	68.239	318	97	2	2	316	4	320	4.09e-147	420
FG01223.1	SMAC_01069	29.545	264	141	10	55	301	41	276	5.22e-25	101
FG01224.1	SMAC_08053	43.678	174	48	3	4	152	5	153	5.43e-31	110
FG01225.1	SMAC_08052	61.725	661	192	7	28	656	47	678	0	747
FG01226.1	SMAC_05175	80	285	53	1	2	282	3	287	7.61e-166	464
FG01227.1	SMAC_05176	78.667	375	80	0	1	375	1	375	0	629
FG01228.1	SMAC_05177	51.813	193	84	3	1	184	1	193	4e-64	198
FG01229.1	SMAC_05178	75.974	154	35	2	15	167	22	174	4.17e-77	230
FG01230.1	SMAC_05179	75.661	378	89	2	1	376	1	377	0	588
FG01231.1	SMAC_04644	57.238	753	249	16	1	704	1	729	0	793
FG01232.1	SMAC_01637	64.103	78	28	0	1	78	1	78	4.4e-31	106
FG01233.1	SMAC_05174	51.825	548	220	11	23	534	26	565	1.41e-176	513
FG01234.1	SMAC_01638	59.603	1713	614	30	32	1692	626	2312	0	1947
FG01235.1	SMAC_02134	49.162	537	262	5	9	535	7	542	0	535
FG01236.1	SMAC_04582	93.194	191	13	0	1	191	1	191	8.74e-132	370
FG01237.1	SMAC_04581	44.869	497	227	9	1	467	1	480	1.45e-122	372
XP_381414.1	SMAC_04580	86.792	106	12	1	1	106	1	104	8.79e-59	178
FG01239.1	SMAC_04579	32.609	92	59	2	28	116	39	130	2.87e-12	60.5
FG01240.1	SMAC_04578	57.229	332	130	3	15	334	39	370	3.76e-124	370
FG01241.1	SMAC_04577	93.023	215	15	0	1	215	24	238	5.91e-149	419
FG01242.1	SMAC_01285	31.148	61	35	2	11	71	494	547	3.2	26.9
FG01243.1	SMAC_04575	58.158	1379	442	28	4	1305	8	1328	0	1474
FG01244.1	SMAC_04574	68.475	590	182	3	1	587	1	589	0	868
FG01245.1	SMAC_04573	73.521	355	90	3	3	356	20	371	0	535
FG01246.1	SMAC_00384	76.701	485	113	0	601	1085	21	505	0	760
FG01247.1	SMAC_00385	50.442	113	39	2	3	101	1	110	1.09e-17	73.2
FG01248.1	SMAC_03505	56.946	727	282	3	46	743	44	768	0	870
FG01249.1	SMAC_02768	52.036	442	202	4	332	765	297	736	2.17e-149	460
FG01250.1	SMAC_08490	40.193	622	277	17	23	610	22	582	2.28e-127	390
FG01251.1	SMAC_08489	32.724	984	547	25	38	937	122	1074	7.86e-152	481
FG01252.1	SMAC_02779	55.06	583	225	18	1	568	1	561	1.78e-168	494
FG01253.1	SMAC_03140	31.429	35	24	0	69	103	312	346	1.3	27.3
FG01254.1	SMAC_12596	54.881	461	155	3	5	464	14	422	0	533
FG01255.1	SMAC_07642	27.215	158	89	4	159	290	571	728	1.18e-07	52
FG01256.1	SMAC_02778	49.39	328	150	3	11	326	9	332	2.29e-108	322
FG01257.1	SMAC_02777	67.804	879	249	8	1	847	1	877	0	1223
FG01258.1	SMAC_02915	59.281	334	107	3	56	360	1	334	3.03e-130	379
FG01259.1	SMAC_01371	32.161	199	125	7	206	396	195	391	1.47e-32	133
FG01260.1	SMAC_08049	75	68	17	0	1	68	1	68	2.3e-30	112
FG01261.1	SMAC_08049	30.935	139	71	5	220	347	312	436	4.27e-07	50.8
FG01262.1	SMAC_01641	70.526	95	27	1	77	171	1	94	3.66e-41	135
FG01263.1	SMAC_01640	58.864	440	155	5	1	424	1	430	7.57e-151	437
FG01264.1	SMAC_01639	35.448	268	150	6	303	562	248	500	2.36e-46	171
FG01265.1	SMAC_04583	81.244	997	186	1	1	997	1	996	0	1654
FG01266.1	SMAC_04846	50.588	340	159	6	104	437	123	459	5.5e-93	309
FG01267.1	SMAC_04847	55.14	107	47	1	3	108	2	108	2.43e-37	124
FG01268.1	SMAC_04848	75.524	143	35	0	1	143	1	143	1.7e-68	206
FG01269.1	SMAC_09521	24.444	90	56	3	95	183	37	115	0.56	28.9
FG01270.1	SMAC_04860	54.128	218	83	4	1	201	2	219	1.74e-70	217
FG01271.1	SMAC_04859	56.989	1023	363	12	3	976	26	1020	0	1119
FG01272.1	SMAC_02767	72.334	1247	303	19	1	1222	1	1230	0	1795
FG01273.1	SMAC_02766	63.398	724	203	17	39	719	47	751	0	834
FG01274.1	SMAC_08487	36.076	316	135	9	208	456	1	316	6.41e-49	171
FG01275.1	SMAC_04602	53.571	728	317	11	306	1023	190	906	0	767
FG01276.1	SMAC_04603	61.468	109	28	2	1	103	1	101	8.78e-39	128
FG01277.1	SMAC_04604	45	380	165	16	48	391	54	425	1.99e-69	226
FG01278.1	SMAC_04605	86.239	109	15	0	1	109	1	109	8.54e-68	201
XP_381455.1	SMAC_04606	91.453	468	40	0	30	497	18	485	0	907
FG01280.1	SMAC_04607	38.215	1031	573	15	1	1006	69	1060	0	707
FG01281.1	SMAC_04608	33.953	592	308	21	33	566	28	594	7.5e-81	269
FG01282.1	SMAC_04609	48	525	210	13	1	469	1	518	1.53e-140	416
FG01283.1	SMAC_04610	58.059	577	203	7	16	587	20	562	0	689
FG01284.1	SMAC_04611	62.313	536	198	2	1	533	1	535	0	692
FG01285.1	SMAC_04612	62.235	519	176	7	45	556	51	556	0	645
FG01286.1	SMAC_05835	38.889	36	19	2	13	48	630	662	3.3	27.3
FG01287.1	SMAC_04263	61.566	1111	372	12	1	1081	1	1086	0	1373
FG01288.1	SMAC_04262	86.784	227	30	0	1	227	1	227	2.82e-144	411
FG01289.1	SMAC_04260	55.584	394	153	6	22	397	55	444	5.56e-139	411
FG01290.1	SMAC_04259	76.562	320	75	0	51	370	66	385	0	521
FG01291.1	SMAC_04258	65.68	507	138	10	1	472	1	506	0	621
FG01292.1	SMAC_04264	70.659	334	92	2	1	328	1	334	3.28e-177	498
FG01293.1	SMAC_04265	61.626	615	153	7	36	613	37	605	0	765
FG01294.1	SMAC_01241	27.24	279	122	6	237	438	41	315	2.02e-16	79
FG01295.1	SMAC_00896	29.809	577	287	15	12	576	11	481	9.76e-66	228
FG01296.1	SMAC_04721	25	108	73	2	50	151	392	497	2.3	28.5
FG01297.1	SMAC_04303	62.754	443	133	6	2	418	24	460	0	546
FG01298.1	SMAC_04302	54.667	300	114	10	3	294	1	286	1.05e-79	246
FG01299.1	SMAC_04301	54.462	650	204	16	1	587	1	621	0	594
FG01300.1	SMAC_04300	77.105	677	145	2	1	667	1	677	0	1079
FG01301.1	SMAC_04299	47.914	695	254	22	1	651	1	631	1.16e-112	357
FG01302.1	SMAC_06720	36.27	488	285	9	9	486	47	518	3.2e-97	309
FG01303.1	SMAC_06063	26.506	83	51	2	56	129	161	242	4.3	26.2
FG01304.1	SMAC_04297	33.794	796	390	31	5	707	4	755	5.25e-85	290
FG01305.1	SMAC_04311	35.135	37	24	0	44	80	169	205	2	26.9
FG01306.1	SMAC_04295	74.074	216	53	2	158	371	1	215	7.48e-112	328
FG01307.1	SMAC_04294	54.265	551	165	17	1	521	1	494	7.69e-173	500
FG01308.1	SMAC_04293	54.839	589	239	10	128	697	1	581	0	603
FG01309.1	SMAC_04292	55.944	429	164	4	12	421	19	441	5.43e-174	497
FG01310.1	SMAC_00463	35.005	917	473	24	52	907	138	992	5.91e-143	466
FG01311.1	SMAC_00326	67.761	670	196	6	8	670	11	667	0	929
FG01312.1	SMAC_00327	64.175	1993	572	44	11	1921	11	1943	0	2241
FG01313.1	SMAC_00328	50	404	124	13	28	361	19	414	6.69e-113	338
FG01314.1	SMAC_00329	76.868	562	121	5	8	560	12	573	0	834
FG01316.1	SMAC_08461	56.506	853	270	22	1	829	1	776	0	772
FG01317.1	SMAC_08463	75	256	56	2	1	249	1	255	1.07e-136	388
FG01318.1	SMAC_08464	55.208	864	277	13	13	800	12	841	0	915
FG01319.1	SMAC_08467	42.318	716	296	17	77	760	83	713	1.76e-153	504
FG01320.1	SMAC_08468	77.644	747	112	13	35	770	100	802	0	1112
FG01321.1	SMAC_08472	64.174	321	97	6	486	793	641	956	6.29e-136	429
FG01322.1	SMAC_08473	77.419	93	21	0	4	96	6	98	2.71e-48	151
FG01323.1	SMAC_08474	45.055	910	468	16	14	907	47	940	0	703
FG01324.1	SMAC_08460	62.719	228	74	2	21	238	15	241	7.2e-97	285
FG01326.1	SMAC_08459	52.037	540	174	11	11	530	1	475	0	526
FG01327.1	SMAC_08458	35.833	240	108	9	284	488	193	421	1.68e-20	95.5
FG01328.1	SMAC_08457	62.539	323	86	3	3	299	5	318	6.65e-143	412
FG01329.1	SMAC_08456	80.097	206	41	0	1	206	203	408	5.15e-120	349
FG01330.1	SMAC_08456	56	200	87	1	76	274	9	208	2.01e-76	241
FG01331.1	SMAC_02549	34.615	26	17	0	15	40	265	290	4.5	26.2
FG01332.1	SMAC_08455	46.391	1039	469	18	9	992	5	1010	0	832
FG01333.1	SMAC_08454	50.769	520	232	8	3	503	27	541	1.16e-169	494
FG01334.1	SMAC_00487	47.403	154	52	2	1	125	1	154	9.8e-40	132
FG01335.1	SMAC_00486	23.86	285	199	9	193	468	149	424	8.29e-11	62.8
FG01336.1	SMAC_00485	60.265	755	249	10	14	719	17	769	0	887
FG01337.1	SMAC_00484	69.355	496	101	9	9	457	16	507	0	678
FG01338.1	SMAC_00483	59.072	237	81	2	4	224	3	239	8.18e-97	285
FG01339.1	SMAC_00482	40.451	932	456	23	1	863	1	902	1.28e-158	489
FG01340.1	SMAC_01296	20.354	113	75	2	135	236	483	591	1.2	28.9
FG01341.1	SMAC_08565	52.055	730	257	33	1	685	1	682	0	538
FG01342.1	SMAC_08566	65.972	288	77	1	47	334	51	317	8.29e-141	410
FG01343.1	SMAC_08567	60.687	262	90	7	190	446	1	254	1.56e-55	189
FG01344.1	SMAC_08568	69.284	573	139	7	205	742	239	809	0	782
FG01345.1	SMAC_08569	63.462	260	87	5	1	255	1	257	1.44e-109	319
XP_381522.1	SMAC_00379	87.443	438	55	0	1	438	1	438	0	796
FG01347.1	SMAC_00378	50.875	1315	417	48	1	1162	1	1239	0	1107
FG01348.1	SMAC_00377	67.935	368	111	2	62	427	84	446	0	519
FG01349.1	SMAC_04324	64.023	353	127	0	156	508	258	610	6.56e-172	501
FG01350.1	SMAC_04325	43.153	628	283	23	30	604	122	728	3.68e-110	353
FG01351.1	SMAC_04326	43.333	450	235	9	1	440	1	440	6.94e-102	313
FG01352.1	SMAC_04814	59.649	570	190	9	1	553	1	547	0	598
FG01353.1	SMAC_04812	67.54	496	136	3	3	497	4	475	0	709
FG01354.1	SMAC_04811	45.736	387	156	10	1	340	1	380	8.27e-77	253
FG01355.1	SMAC_00233	60.705	369	127	7	3	356	5	370	9.37e-152	435
FG01356.1	SMAC_04872	73.485	132	33	1	1	130	4	135	1.17e-66	201
FG01357.1	SMAC_04871	70.103	582	163	5	208	779	257	837	0	843
FG01358.1	SMAC_04876	27.338	417	248	14	22	404	5	400	2.45e-15	76.3
FG01359.1	SMAC_04878	46.71	927	366	23	41	868	9	906	0	727
FG01360.1	SMAC_04879	50.847	118	46	1	1	106	1	118	4.16e-37	124
FG01361.1	SMAC_04821	76.503	366	84	2	1	364	1	366	0	593
FG01362.1	SMAC_04824	40.361	332	111	12	1	261	160	475	4.97e-45	161
FG01363.1	SMAC_08485	36.765	136	66	5	6	125	7	138	1.15e-19	80.5
FG01364.1	SMAC_04252	60.518	2201	739	35	13	2103	18	2198	0	2539
FG01365.1	SMAC_04251	41.919	792	309	23	1	681	1	752	2.45e-158	478
FG01366.1	SMAC_04250	40.625	256	128	9	79	329	200	436	1.3e-43	163
FG01367.1	SMAC_04248	40.303	923	488	11	296	1172	2	907	0	639
FG01368.1	SMAC_12074	46.86	207	99	7	4	207	13	211	1.43e-44	151
FG01369.1	SMAC_04241	95.143	453	20	1	26	476	29	481	0	886
FG01370.1	SMAC_00469	58.263	357	111	4	46	364	60	416	1.37e-124	369
FG01371.1	SMAC_00470	60.757	1004	319	15	21	979	46	1019	0	1189
FG01372.1	SMAC_00471	56.569	1020	340	24	1	945	1	992	0	939
FG01373.1	SMAC_00472	53.079	341	144	2	1	329	1	337	4.83e-124	366
FG01374.1	SMAC_00477	56.751	437	160	5	1	408	1	437	6.3e-154	446
FG01375.1	SMAC_00478	59.202	326	113	3	21	327	1	325	7.4e-128	372
FG01376.1	SMAC_00479	46.763	139	43	3	452	561	625	761	7.77e-32	129
FG01377.1	SMAC_00480	64.655	116	41	0	1	116	1	116	9.52e-48	151
FG01378.1	SMAC_07447	45.198	708	309	14	41	718	43	701	0	563
FG01379.1	SMAC_07165	58.586	99	38	1	1	99	1	96	6.95e-36	120
FG01380.1	SMAC_00705	36.957	46	23	1	36	81	382	421	1	27.3
FG01381.1	SMAC_02352	69.767	86	23	1	1	83	1	86	2.04e-38	125
FG01382.1	SMAC_09027	51.654	635	250	10	8	593	3	629	0	582
FG01383.1	SMAC_04991	43.59	39	22	0	102	140	192	230	0.001	37
FG01385.1	SMAC_00805	25.564	133	82	6	160	292	218	333	0.16	32.3
FG01386.1	SMAC_05814	63.506	559	182	8	1	552	1	544	0	712
FG01387.1	SMAC_05815	32.075	106	66	2	4	109	198	297	1.24e-12	61.6
FG01388.1	SMAC_05816	72.838	1064	267	6	19	1062	19	1080	0	1592
FG01389.1	SMAC_05817	54.067	418	172	5	1	398	1	418	5.59e-160	459
FG01390.1	SMAC_00494	52.818	479	207	7	22	489	30	500	7.64e-167	484
FG01391.1	SMAC_00495	76.689	755	169	4	38	786	45	798	0	1198
FG01392.1	SMAC_00496	86.275	357	48	1	1	356	1	357	0	626
FG01393.1	SMAC_00497	56.338	71	22	2	1	70	1	63	2.83e-15	77.8
FG01394.1	SMAC_00498	58.065	155	61	1	4	158	3	153	5.64e-56	175
FG01395.1	SMAC_05864	66.595	464	139	6	2	462	3	453	0	617
FG01396.1	SMAC_00325	31.429	70	36	2	5	74	328	385	0.1	31.2
FG01397.1	SMAC_05865	71.615	384	90	3	8	391	19	383	0	589
FG01398.1	SMAC_05866	91.241	137	12	0	2	138	1	137	5.33e-90	260
FG01399.1	SMAC_05867	64.706	544	175	8	1	529	1	542	0	684
FG01400.1	SMAC_04985	26.697	221	139	7	152	361	241	449	6.54e-12	65.1
FG01401.1	SMAC_04983	36.111	108	47	5	50	140	281	383	5.99e-06	46.2
FG01402.1	SMAC_00029	55.034	298	120	6	3	288	1	296	4.53e-104	309
FG01403.1	SMAC_00501	72.549	204	56	0	1	204	1	204	7.49e-111	318
FG01404.1	SMAC_00503	41.131	389	142	10	137	447	148	527	1.04e-49	179
FG01405.1	SMAC_00499	48.454	485	148	14	1	421	1	447	8.18e-114	343
FG01406.1	SMAC_07389	66.558	613	186	7	36	639	34	636	0	822
FG01407.1	SMAC_07388	47.664	749	342	10	40	773	8	721	0	660
FG01408.1	SMAC_07387	56.019	216	60	4	107	287	16	231	4.9e-73	226
FG01409.1	SMAC_07386	65.079	126	33	3	1	120	1	121	3.03e-47	150
FG01410.1	SMAC_05008	75.282	1242	250	11	1	1214	1	1213	0	1836
FG01411.1	SMAC_05016	47.216	485	203	14	1	436	1	481	4.34e-142	417
FG01412.1	SMAC_05015	35.397	856	485	17	154	970	73	899	1.53e-163	506
FG01413.1	SMAC_02872	35.121	373	202	15	1	346	244	603	1.14e-45	166
FG01414.1	SMAC_08292	28.671	143	78	4	467	602	398	523	0.12	34.7
FG01415.1	SMAC_02382	50.679	221	85	5	26	224	30	248	1e-63	202
FG01416.1	SMAC_02378	45.181	166	58	9	530	681	19	165	1.68e-25	107
XP_381593.1	SMAC_02379	83.073	449	73	2	5	450	1	449	0	691
FG01418.1	SMAC_02380	36.029	136	87	0	1	136	1	136	3.52e-24	94.7
FG01419.1	SMAC_02381	60.204	686	231	2	14	699	12	655	0	884
FG01420.1	SMAC_02383	44.724	796	340	21	289	1044	414	1149	0	579
FG01421.1	SMAC_02400	82.508	303	53	0	15	317	14	316	3.97e-170	478
XP_381598.1	SMAC_02401	87.234	470	59	1	1	470	1	469	0	865
FG01423.1	SMAC_02661	44	25	14	0	83	107	280	304	1.9	26.6
FG01424.1	SMAC_02402	42.052	497	242	14	3	459	10	500	3.06e-78	264
XP_381601.1	SMAC_02399	84.615	923	119	3	1	922	1	901	0	1535
FG01426.1	SMAC_02398	34.663	401	234	8	1	377	1	397	2e-57	201
FG01427.1	SMAC_04355	34.579	107	61	4	37	137	588	691	2.18e-10	62.8
FG01428.1	SMAC_06273	34.906	106	57	3	50	154	4	98	9.03e-09	55.5
FG01429.1	SMAC_02409	58.067	1190	431	19	14	1166	2	1160	0	1302
FG01430.1	SMAC_02408	71.355	583	143	3	9	587	6	568	0	869
FG01431.1	SMAC_06244	52.433	822	310	13	4	792	3	776	0	835
FG01432.1	SMAC_02432	59.974	777	244	8	1	712	1	775	0	938
FG01433.1	SMAC_02431	86.424	2114	275	5	1	2106	1	2110	0	3846
FG01434.1	SMAC_02430	35.175	543	176	19	1	374	1	536	8.01e-39	145
FG01435.1	SMAC_02429	64.246	179	56	2	1	171	1	179	7.05e-72	217
FG01436.1	SMAC_02428	50.633	79	39	0	19	97	20	98	4.56e-07	43.9
FG01437.1	SMAC_02427	48.649	185	78	5	18	187	20	202	6.92e-52	167
FG01438.1	SMAC_02426	62.661	233	84	1	99	328	199	431	3.52e-92	286
FG01439.1	SMAC_02425	38.921	1038	533	21	1	994	1	981	0	657
FG01440.1	SMAC_02424	54.422	294	125	4	1	288	1	291	2.5e-107	316
FG01441.1	SMAC_02422	28.636	220	122	9	369	575	304	501	1.28e-06	50.4
FG01442.1	SMAC_02418	36.292	1138	558	37	326	1370	295	1358	2.08e-163	530
FG01443.1	SMAC_08988	32.039	309	128	8	15	319	3	233	1.51e-34	129
FG01444.1	SMAC_02420	56.75	400	161	5	37	427	18	414	1.61e-162	467
FG01445.1	SMAC_02421	65.944	646	167	7	341	955	59	682	0	875
FG01446.1	SMAC_02339	66.055	436	144	3	1	434	1	434	0	617
FG01447.1	SMAC_06213	60	325	96	7	1	323	1	293	1.06e-125	365
FG01448.1	SMAC_06212	63.057	314	110	2	4	313	29	340	1.75e-143	411
FG01449.1	SMAC_06211	71.8	461	117	4	36	484	174	633	0	669
FG01450.1	SMAC_06222	58.14	258	70	7	36	255	53	310	2.25e-86	262
FG01451.1	SMAC_06221	38.316	475	205	9	13	403	12	482	8.4e-100	311
FG01452.1	SMAC_06220	59.843	127	51	0	173	299	206	332	5.6e-46	161
FG01453.1	SMAC_04194	74.425	348	89	0	1	348	1	348	0	544
FG01454.1	SMAC_04193	36.534	427	175	15	153	496	76	489	2.16e-61	218
FG01455.1	SMAC_00643	23.077	78	56	1	3	76	407	484	8	25.4
FG01456.1	SMAC_03077	72.727	11	3	0	95	105	244	254	3.3	25.8
FG01457.1	SMAC_08867	36.564	681	339	22	141	752	271	927	7.79e-95	325
FG01458.1	SMAC_04558	31.937	191	111	9	86	261	110	296	2.4e-13	70.5
FG01459.1	SMAC_08297	31.373	51	30	2	151	200	111	157	1.2	28.9
FG01460.1	SMAC_06659	57.143	14	6	0	74	87	156	169	0.78	27.3
FG01461.1	SMAC_08388	27.642	123	79	3	51	171	520	634	0.29	32
FG01462.1	SMAC_07892	38.462	156	79	6	2	143	1435	1587	3.86e-19	86.7
FG01463.1	SMAC_08533	47.733	375	139	10	5	337	4	363	1.14e-80	273
FG01464.1	SMAC_08534	81.203	399	62	2	3	401	2	387	0	688
FG01465.1	SMAC_08863	47.651	447	160	9	4	377	29	474	8.95e-128	379
FG01466.1	SMAC_08864	58.794	199	75	2	5	196	7	205	3.59e-80	240
FG01467.1	SMAC_04075	34.006	347	183	7	62	366	7	349	1.29e-43	156
FG01469.1	SMAC_04100	69.055	307	89	1	1	301	1	307	1.59e-155	440
FG01470.1	SMAC_06257	66.255	243	74	2	11	252	2	237	2e-111	333
FG01471.1	SMAC_06259	75.248	101	25	0	42	142	59	159	6.69e-52	171
FG01472.1	SMAC_06260	27.556	225	151	3	269	486	304	523	5.87e-20	93.6
FG01473.1	SMAC_02434	69.423	1161	316	11	1	1134	1	1149	0	1638
FG01474.1	SMAC_06076	29.412	51	36	0	52	102	197	247	1.5	26.6
FG01475.1	SMAC_04074	56.604	742	304	8	31	757	75	813	0	803
FG01476.1	SMAC_04076	66	350	108	5	1	341	1	348	1.32e-156	446
FG01477.1	SMAC_04101	30.921	152	58	6	216	332	106	245	4.54e-10	60.1
FG01478.1	SMAC_06255	36.679	548	237	17	45	532	156	653	1.42e-79	270
FG01480.1	SMAC_06254	39.521	501	215	17	1	424	1	490	3.35e-96	302
FG01481.1	SMAC_06253	76.559	401	94	0	3	403	9	409	0	656
FG01482.1	SMAC_01334	33.676	389	182	10	168	555	117	430	8.09e-47	174
FG01483.1	SMAC_01333	21.631	883	506	35	289	1091	233	1009	2.96e-12	70.1
FG01484.1	SMAC_01499	37.702	557	303	9	4	550	5	527	5.57e-121	370
FG01485.1	SMAC_04833	54.094	342	128	4	1	313	1	342	6.08e-125	364
FG01486.1	SMAC_04834	74.187	461	110	3	9	465	12	467	0	694
FG01487.1	SMAC_04835	55.66	106	44	2	2	106	19	122	3.08e-24	90.5
FG01488.1	SMAC_04964	35.028	177	67	9	153	281	210	386	7.74e-11	65.5
FG01489.1	SMAC_12775	44.8	125	23	4	1	81	1	123	8.6e-23	85.9
FG01490.1	SMAC_01647	47.279	294	105	4	1	244	1	294	1.47e-84	261
FG01491.1	SMAC_04153	31.313	99	51	3	239	337	860	941	0.092	33.9
FG01492.1	SMAC_04267	32.609	46	28	1	19	64	204	246	0.94	27.3
FG01493.1	SMAC_12777	64.706	153	52	2	1	151	32	184	9.01e-69	209
FG01494.1	SMAC_01650	31.544	298	165	10	39	297	50	347	8.98e-31	119
FG01495.1	SMAC_01651	37.838	259	126	6	3	227	7	264	2.32e-38	137
FG01496.1	SMAC_01636	67.108	529	159	5	31	544	67	595	0	738
FG01497.1	SMAC_02847	68.321	1632	488	12	144	1757	254	1874	0	2175
FG01498.1	SMAC_01646	62.66	624	202	11	2	613	3	607	0	707
FG01499.1	SMAC_00286	53.892	334	148	2	19	352	8	335	1.53e-116	347
FG01500.1	SMAC_04334	30.263	76	50	2	31	105	486	559	2.7	25.8
FG01501.1	SMAC_01610	68.354	1106	309	8	1	1091	1	1080	0	1521
FG01502.1	SMAC_01611	46.154	247	108	3	1	222	1	247	1.79e-62	204
FG01503.1	SMAC_01612	79.494	356	68	3	12	363	8	362	0	585
FG01504.1	SMAC_01613	90.083	121	12	0	3	123	2	122	5.74e-69	205
FG01505.1	SMAC_01614	69.11	191	38	2	5	195	1	170	1.2e-87	258
FG01506.1	SMAC_01615	54.021	572	150	10	42	538	29	562	0	587
FG01507.1	SMAC_04134	48.333	120	54	2	306	425	67	178	1.46e-31	125
FG01508.1	SMAC_07393	75	308	75	1	30	335	25	332	1.49e-173	488
FG01509.1	SMAC_07419	88.973	263	23	2	1	257	1	263	1.15e-147	416
FG01510.1	SMAC_04830	39.89	1454	753	36	41	1433	41	1434	0	919
FG01511.1	SMAC_04831	48.511	470	221	4	11	459	7	476	4.23e-154	449
FG01512.1	SMAC_05412	34.375	64	30	2	78	131	311	372	0.078	32
FG01513.1	SMAC_12746	30	160	97	4	16	160	10	169	1.18e-15	70.1
FG01514.1	SMAC_04641	34.135	208	126	3	10	206	8	215	5.61e-37	131
FG01515.1	SMAC_00550	29.63	513	326	15	117	606	236	736	1.71e-57	209
FG01516.1	SMAC_04642	80.124	161	32	0	1	161	14	174	1.77e-96	279
FG01517.1	SMAC_09024	37.255	51	26	1	68	112	31	81	0.39	29.6
FG01518.1	SMAC_07659	28.814	59	37	1	25	78	23	81	1.3	30.4
FG01519.1	SMAC_04643	63.239	457	161	3	1	455	1	452	0	595
FG01520.1	SMAC_04652	63.534	266	85	2	22	276	23	287	4.04e-118	345
FG01521.1	SMAC_04651	57.143	203	83	2	1	199	104	306	3.34e-76	235
FG01522.1	SMAC_04650	73.927	303	78	1	77	378	33	335	1.05e-161	460
FG01523.1	SMAC_04649	67.702	322	102	2	4	324	2	322	6.97e-163	460
FG01524.1	SMAC_02082	24.828	435	247	14	82	497	68	441	6.76e-18	86.3
FG01525.1	SMAC_04648	39.412	170	86	6	105	260	164	330	9.76e-23	97.8
FG01526.1	SMAC_04647	84.321	810	126	1	1	809	1	810	0	1382
FG01527.1	SMAC_04646	62.85	393	113	10	121	486	10	396	1.16e-146	428
FG01528.1	SMAC_08564	32.558	43	29	0	22	64	232	274	0.21	29.3
FG01529.1	SMAC_08610	38.462	39	20	1	88	126	2	36	0.71	29.6
FG01530.1	SMAC_06693	48.701	616	285	7	68	664	229	832	0	621
FG01531.1	SMAC_00944	32.249	369	223	6	39	382	105	471	1.67e-59	202
FG01533.1	SMAC_02377	52.078	770	328	16	1	755	1	744	0	682
FG01534.1	SMAC_02376	72.727	286	44	7	2	254	3	287	1.07e-137	392
FG01535.1	SMAC_02375	74.194	744	187	3	3	741	7	750	0	1192
FG01536.1	SMAC_06745	42.125	546	237	14	33	519	98	623	9.29e-127	397
FG01537.1	SMAC_05662	45	20	11	0	43	62	271	290	3.4	24.6
FG01538.1	SMAC_06744	69.721	251	68	1	7	249	9	259	1.7e-131	375
FG01539.1	SMAC_06743	28.389	627	389	21	13	611	26	620	1.27e-49	189
FG01540.1	SMAC_06742	67.005	197	65	0	19	215	21	217	8.03e-93	274
FG01541.1	SMAC_06740	66.99	309	84	3	21	327	48	340	1.22e-132	385
FG01542.1	SMAC_06739	63.208	212	76	1	1	212	5	214	1.67e-88	263
FG01543.1	SMAC_06734	35.317	252	128	5	3	240	8	238	1.22e-34	125
FG01544.1	SMAC_06722	67.736	1091	274	15	93	1112	2	1085	0	1434
FG01545.1	SMAC_06726	69.963	536	135	4	1	515	141	671	0	784
FG01546.1	SMAC_08580	50	22	11	0	61	82	1014	1035	0.82	28.5
FG01547.1	SMAC_06727	54.275	269	90	8	37	276	497	761	6.51e-68	225
FG01548.1	SMAC_06721	63.445	238	62	10	258	471	181	417	1.05e-83	266
FG01549.1	SMAC_02516	35.867	421	201	14	384	750	474	879	3.98e-43	167
FG01550.1	SMAC_02517	70.455	132	30	2	2	133	3	125	3.34e-57	176
FG01551.1	SMAC_02518	39.664	595	261	22	1	557	1	535	4.85e-84	283
FG01552.1	SMAC_02505	75.893	224	26	2	1	197	1	223	3.81e-115	331
FG01553.1	SMAC_02396	67.26	1179	354	14	2	1164	4	1166	0	1594
FG01554.1	SMAC_06725	51.034	290	101	7	1	251	1	288	1.29e-72	255
FG01555.1	SMAC_08797	34.783	138	90	0	224	361	258	395	1.66e-12	68.2
FG01556.1	SMAC_03869	25.688	654	378	23	13	595	2	618	5.54e-36	141
FG01557.1	SMAC_02350	28.295	569	342	20	21	552	31	570	1.45e-57	205
FG01558.1	SMAC_07239	65.295	948	284	11	105	1026	141	1069	0	1253
FG01559.1	SMAC_00634	31.1	209	105	7	26	200	289	492	1.59e-16	78.2
FG01560.1	SMAC_04085	73.571	420	111	0	5	424	45	464	0	686
FG01561.1	SMAC_04084	74.058	1380	339	6	1	1368	1	1373	0	2069
FG01562.1	SMAC_04081	59.424	451	156	8	74	521	57	483	0	532
FG01563.1	SMAC_04082	36.082	388	238	5	34	419	47	426	4.51e-65	232
FG01564.1	SMAC_06786	47.964	884	331	23	8	776	15	884	0	698
FG01565.1	SMAC_00343	25	80	39	3	67	145	19	78	1.9	26.9
FG01566.1	SMAC_06233	31.034	58	37	2	61	115	6	63	0.75	28.5
FG01567.1	SMAC_11423	52.632	114	49	2	8	121	14	122	6.4e-33	120
FG01568.1	SMAC_04077	52.186	1098	463	9	544	1616	21	1081	0	1138
FG01569.1	SMAC_03222	40.199	704	368	15	26	705	36	710	9.51e-148	473
FG01570.1	SMAC_04107	29.5	200	111	4	257	426	46	245	3.03e-20	88.6
FG01571.1	SMAC_06788	60	560	150	9	1	516	85	614	0	657
FG01572.1	SMAC_12755	76.991	452	93	3	106	551	1	447	0	753
FG01573.1	SMAC_04149	78.717	343	70	1	30	372	38	377	0	576
FG01574.1	SMAC_07783	40.379	369	144	11	20	348	43	375	1.18e-75	240
FG01575.1	SMAC_07787	63.102	561	171	8	1	526	1	560	0	689
FG01576.1	SMAC_07791	30.178	338	186	14	30	338	44	360	1.76e-27	110
FG01577.1	SMAC_07790	33.226	623	311	32	3	552	5	595	4.29e-57	209
FG01578.1	SMAC_07459	35.556	45	29	0	108	152	111	155	0.74	30.4
FG01579.1	SMAC_05659	57.895	19	8	0	27	45	288	306	2.3	26.9
FG01580.1	SMAC_06852	31.985	272	147	4	6	277	2	235	3.27e-35	128
FG01581.1	SMAC_00027	65.065	541	178	8	5	534	139	679	0	718
FG01582.1	SMAC_00026	40.456	1273	655	24	1	1245	1	1198	0	836
FG01583.1	SMAC_05707	23.77	488	314	15	65	504	67	544	7.98e-18	85.1
FG01584.1	SMAC_01547	33.455	550	360	2	2	546	43	591	1.86e-115	358
FG01585.1	SMAC_01653	53.571	28	13	0	43	70	1	28	0.001	37
FG01586.1	SMAC_03592	35.795	352	169	10	8	327	11	337	1.85e-53	180
FG01587.1	SMAC_08193	30.037	536	260	16	264	700	175	694	1.41e-48	181
FG01588.1	SMAC_05358	38.776	98	29	3	455	548	22	92	3.7e-07	50.8
FG01589.1	SMAC_04689	27.072	362	231	13	150	489	222	572	1.43e-23	108
FG01590.1	SMAC_06954	29.134	254	146	12	6	227	67	318	4.38e-19	87.8
FG01591.1	SMAC_04143	82.707	266	46	0	25	290	53	318	1.24e-152	432
FG01592.1	SMAC_08190	62.416	745	251	6	1	740	1	721	0	893
FG01593.1	SMAC_07503	67.23	473	142	2	1	461	1	472	0	664
FG01594.1	SMAC_01732	34.091	44	29	0	83	126	95	138	1.4	28.1
FG01596.1	SMAC_06336	35.156	128	67	5	44	164	496	614	1.91e-13	70.9
FG01597.1	SMAC_04274	29.231	65	45	1	250	314	88	151	1.7	28.9
FG01598.1	SMAC_09830	32.99	97	63	1	1008	1102	426	522	1.51e-07	53.9
FG01599.1	SMAC_04816	18.519	162	85	4	609	750	111	245	0.002	41.6
FG01600.1	SMAC_02068	39.908	649	323	12	1	598	1	633	1.52e-151	461
FG01601.1	SMAC_05713	55.338	562	196	9	213	724	1	557	0	535
FG01602.1	SMAC_05715	33.165	395	222	10	44	402	80	468	2.16e-56	197
FG01603.1	SMAC_05717	62.366	558	199	6	37	586	22	576	0	707
FG01604.1	SMAC_09169	60.747	884	313	4	105	983	1	855	0	1107
FG01605.1	SMAC_04125	94.859	389	7	1	1	389	1	376	0	743
FG01606.1	SMAC_04124	61.5	1187	342	25	11	1118	3	1153	0	1354
FG01607.1	SMAC_01023	29.688	64	41	2	123	186	576	635	0.002	38.5
FG01608.1	SMAC_00301	23.041	217	131	6	8	224	37	217	8.1	27.3
FG01609.1	SMAC_02752	29.167	48	34	0	286	333	83	130	5.4	27.7
FG01610.1	SMAC_08396	40.841	333	174	5	55	380	54	370	3.2e-90	278
FG01611.1	SMAC_08788	37.651	332	108	12	7	239	25	356	1.45e-48	166
FG01612.1	SMAC_04158	59.671	1034	310	16	1	944	1	1017	0	1230
FG01613.1	SMAC_04138	51.961	408	123	13	79	423	35	432	1.12e-91	288
FG01614.1	SMAC_04137	40.368	924	443	18	1	819	1	921	0	577
FG01615.1	SMAC_06782	45	240	88	3	54	278	191	401	3.88e-59	196
FG01616.1	SMAC_01812	26.582	79	49	2	31	103	187	262	2.2	27.7
FG01617.1	SMAC_09752	33.721	86	48	4	23	105	10	89	2.43e-06	43.9
FG01618.1	SMAC_04097	60.944	233	79	4	1	227	1021	1247	2.84e-85	278
FG01619.1	SMAC_04097	45.873	848	347	23	91	849	129	953	1.49e-177	550
FG01620.1	SMAC_04098	57.808	365	134	10	1	356	1	354	6.62e-125	366
FG01621.1	SMAC_03628	56.105	344	140	2	1	335	1	342	9.8e-130	377
FG01622.1	SMAC_00048	70.833	72	20	1	107	178	40	110	7.41e-31	109
FG01623.1	SMAC_00049	84.848	165	23	2	28	190	75	239	3.95e-87	259
FG01624.1	SMAC_06761	79.07	215	45	0	1	215	1	215	2.42e-124	353
FG01626.1	SMAC_04115	52.174	23	11	0	20	42	117	139	0.035	34.3
FG01627.1	SMAC_04116	98.148	108	2	0	26	133	25	132	9.28e-73	217
FG01628.1	SMAC_08261	26.562	64	39	2	8	70	684	740	1.9	26.6
FG01629.1	SMAC_04113	48.062	645	272	27	18	622	21	642	6.8e-144	435
FG01630.1	SMAC_01046	57.995	369	137	7	26	385	10	369	1.41e-140	408
FG01631.1	SMAC_00259	35.017	297	140	7	74	320	133	426	2.23e-49	172
FG01632.1	SMAC_04128	41.797	1725	730	49	1	1588	99	1686	0	1137
FG01633.1	SMAC_04127	66.452	155	40	4	1	143	1	155	1.81e-66	201
FG01635.1	SMAC_03231	29.412	85	53	4	29	113	807	884	0.96	30.4
FG01636.1	SMAC_08378	32.836	134	56	6	98	209	310	431	0.003	38.9
FG01637.1	SMAC_04151	56.903	536	193	9	157	670	40	559	0	573
FG01638.1	SMAC_04150	45.005	971	415	24	13	884	7	957	0	699
FG01639.1	SMAC_07782	52.33	279	120	6	3	274	9	281	2.38e-86	261
FG01640.1	SMAC_07237	60.698	430	161	4	4	425	5	434	4.7e-180	524
FG01641.1	SMAC_07255	73.373	169	41	2	219	384	38	205	1.37e-69	239
FG01642.1	SMAC_04157	49.754	406	160	10	18	390	34	428	1.15e-124	370
FG01643.1	SMAC_04156	70.223	403	110	3	1	393	1	403	0	571
FG01644.1	SMAC_04102	54.478	1083	386	27	14	1028	26	1069	0	1004
FG01645.1	SMAC_07785	39.702	806	334	19	1088	1766	1264	2044	8.7e-145	496
FG01646.1	SMAC_07784	35.26	173	99	4	13	174	7	177	1.55e-20	96.7
FG01647.1	SMAC_07786	50.162	616	235	16	863	1424	628	1225	2.55e-163	528
FG01648.1	SMAC_00713	30.754	517	287	16	35	507	4	493	1.44e-66	224
FG01649.1	SMAC_06239	28.934	197	104	7	116	295	5	182	8.4e-16	73.6
FG01650.1	SMAC_01332	51.935	310	144	3	579	886	46	352	3.92e-103	329
FG01651.1	SMAC_07007	23.656	93	49	1	268	360	391	461	0.2	32.3
FG01652.1	SMAC_04089	37.102	283	155	7	10	270	50	331	1.26e-46	160
FG01653.1	SMAC_04090	43.983	241	121	6	1	230	1	238	4.32e-57	184
FG01654.1	SMAC_04091	48.12	399	204	2	30	425	224	622	9.03e-131	400
FG01655.1	SMAC_04093	54.795	73	28	1	1	68	1	73	7.8e-20	78.2
FG01656.1	SMAC_04070	72.095	1050	250	9	54	1094	64	1079	0	1517
FG01657.1	SMAC_04087	42.56	336	120	7	12	275	33	367	4.94e-75	235
FG01658.1	SMAC_04088	28.636	220	139	1	128	329	1	220	7.46e-27	114
FG01659.1	SMAC_05061	51.974	304	124	7	1	289	1	297	5.21e-96	288
FG01660.1	SMAC_04630	22.086	163	107	6	79	238	26	171	0.31	30.4
FG01661.1	SMAC_08590	73.158	380	102	0	1	380	1	380	0	596
FG01662.1	SMAC_05088	69.884	518	154	2	28	545	51	566	0	776
FG01663.1	SMAC_01243	28.448	116	60	4	495	609	1919	2012	0.72	32
FG01664.1	SMAC_07707	22.222	180	116	4	17	191	146	306	3e-06	48.5
FG01665.1	SMAC_08794	62.411	846	268	18	11	823	13	841	0	931
FG01666.1	SMAC_08795	55.012	409	122	10	1	348	1	408	1.01e-135	396
FG01667.1	SMAC_08796	80	80	16	0	5	84	112	191	4.51e-43	140
FG01669.1	SMAC_06786	26.389	72	52	1	33	103	172	243	7.33e-06	44.7
FG01670.1	SMAC_04099	49.296	142	65	4	1	140	1	137	8.99e-38	127
FG01671.1	SMAC_12110	41.033	329	142	9	3	295	39	351	7.86e-72	228
XP_381848.1	SMAC_07852	84.226	336	53	0	1	336	1	336	0	601
FG01673.1	SMAC_09006	28.23	209	139	4	53	257	65	266	1.31e-22	94
FG01674.1	SMAC_03493	31.707	41	28	0	9	49	66	106	0.58	28.9
FG01675.1	SMAC_09323	41.102	236	128	2	1	236	316	540	1.3e-50	175
FG01676.1	SMAC_00095	26	100	69	4	51	148	176	272	1.4	28.5
FG01677.1	SMAC_07615	38.028	426	222	11	1	404	94	499	3.5e-79	259
FG01678.1	SMAC_04781	21.978	91	64	1	98	181	281	371	1.6	28.9
FG01679.1	SMAC_05308	26.846	149	89	8	17	152	673	814	0.62	31.6
FG01680.1	SMAC_09348	32.249	738	407	26	195	878	226	924	8.44e-79	288
FG01681.1	SMAC_05491	32.715	593	339	17	101	653	132	704	8.66e-78	265
FG01682.1	SMAC_00007	42.424	99	54	2	59	155	23	120	6.79e-16	76.6
FG01683.1	SMAC_01803	40.28	571	252	8	6	515	353	895	2.64e-133	428
FG01684.1	SMAC_02009	41.504	1277	698	13	9	1256	61	1317	0	953
FG01685.1	SMAC_02293	29.652	489	272	15	161	607	2	460	6.76e-53	189
FG01686.1	SMAC_08153	59.722	360	138	5	2	356	4	361	9.62e-146	420
FG01687.1	SMAC_00641	47.5	40	21	0	27	66	41	80	0.000109	42
FG01688.1	SMAC_12709	30.303	66	39	1	109	167	61	126	0.001	36.6
FG01689.1	SMAC_09726	27.869	61	43	1	18	77	324	384	2.2	26.6
FG01690.1	SMAC_04212	57.516	1570	566	26	1	1511	36	1563	0	1628
FG01691.1	SMAC_04213	37.906	554	284	16	142	658	242	772	4.32e-76	261
FG01692.1	SMAC_08191	46.209	277	117	7	26	272	1	275	2.89e-68	215
FG01693.1	SMAC_01815	57.949	585	204	4	802	1367	398	959	0	627
FG01694.1	SMAC_01816	44.66	103	43	5	83	172	345	446	4.14e-13	67.4
FG01695.1	SMAC_01818	74.194	31	8	0	100	130	216	246	1.14e-09	53.5
FG01696.1	SMAC_01817	49.708	171	84	2	1	170	43	212	1.77e-52	173
FG01697.1	SMAC_06773	39.589	389	169	9	373	699	16	400	9.92e-76	252
FG01698.1	SMAC_04139	56.352	488	137	8	3	414	2	489	7.37e-180	513
FG01699.1	SMAC_00050	60.791	607	207	7	41	638	1	585	0	758
FG01700.1	SMAC_02273	25.439	114	77	3	174	282	139	249	0.042	34.7
FG01701.1	SMAC_09446	33.913	115	68	3	16	129	3	110	6.9e-12	62
FG01702.1	SMAC_08560	51.567	351	134	6	201	526	80	419	2.2e-104	333
FG01703.1	SMAC_07501	63.07	899	268	10	2	868	3	869	0	1105
FG01704.1	SMAC_06379	44.444	396	143	11	288	606	19	414	3.7e-91	290
FG01705.1	SMAC_07504	63.509	570	155	7	2	524	3	566	0	660
FG01706.1	SMAC_03801	52.941	17	8	0	79	95	175	191	3	26.6
FG01707.1	SMAC_05973	24.719	89	55	1	11	87	458	546	0.009	36.2
FG01708.1	SMAC_04112	48.205	390	163	8	1	353	1	388	2.41e-117	348
FG01709.1	SMAC_07249	59.649	114	41	2	259	367	1251	1364	5.15e-31	130
FG01710.1	SMAC_12604	54.749	537	223	5	51	570	64	597	0	576
FG01711.1	SMAC_02515	37.014	489	219	15	43	504	284	710	2.7e-80	270
FG01712.1	SMAC_04311	32.044	543	337	8	3	514	10	551	5.79e-85	275
FG01713.1	SMAC_01410	53.358	551	239	7	2	535	5	554	0	588
FG01714.1	SMAC_01339	26.733	101	67	3	152	245	1531	1631	1.8	28.9
FG01715.1	SMAC_08912	32.258	93	56	2	11	102	4	90	8.79e-07	50.4
FG01716.1	SMAC_12126	22.523	333	189	11	17	304	40	348	2.08e-11	62.8
FG01717.1	SMAC_08298	45.719	584	274	9	6	551	32	610	2.7e-176	515
FG01718.1	SMAC_09259	28.889	90	62	2	12	99	3	92	9.79e-05	42
FG01719.1	SMAC_04673	33.962	53	34	1	99	151	1310	1361	0.012	35
FG01720.1	SMAC_02614	24.044	183	112	7	330	486	171	352	0.82	32
FG01721.1	SMAC_00281	24.528	106	69	2	99	200	219	317	0.001	40
FG01722.1	SMAC_05894	27.091	550	318	21	24	510	10	539	3.09e-40	152
FG01723.1	SMAC_04128	26.316	95	51	3	2	92	1176	1255	3	26.9
FG01724.1	SMAC_03654	25.389	386	235	8	222	570	508	877	3.2e-21	97.4
FG01725.1	SMAC_12771	34.012	344	190	10	282	607	125	449	4.92e-41	162
FG01726.1	SMAC_01873	28.07	57	37	1	360	412	422	478	0.25	33.1
FG01727.1	SMAC_01400	26.866	67	47	1	23	87	571	637	0.84	30.8
FG01728.1	SMAC_00821	44.118	306	132	11	6	304	3	276	3.1e-68	217
FG01729.1	SMAC_01989	36.17	47	30	0	256	302	1076	1122	0.069	33.9
FG01730.1	SMAC_04682	56.18	356	147	6	3	354	2	352	1.49e-134	391
FG01731.1	SMAC_07049	23.636	275	179	7	198	454	278	539	4.36e-14	74.7
FG01732.1	SMAC_08960	36.643	423	254	4	20	438	32	444	1.08e-85	287
FG01733.1	SMAC_01476	48.036	331	162	5	6	329	11	338	6.51e-87	301
FG01734.1	SMAC_03597	60.071	561	186	6	3	553	4	536	0	664
FG01735.1	SMAC_07921	51.22	41	14	1	209	243	3	43	4.79e-07	51.6
FG01736.1	SMAC_02051	26.994	163	100	5	10	163	47	199	1.64e-06	49.3
FG01737.1	SMAC_04550	31.373	357	203	11	7	331	21	367	1.18e-45	164
FG01738.1	SMAC_09384	31.201	766	468	15	14	756	17	746	5.36e-103	335
FG01739.1	SMAC_00037	40.42	381	201	7	172	534	64	436	1.02e-90	287
FG01740.1	SMAC_06042	36.779	503	290	13	15	508	6	489	9.96e-111	340
FG01741.1	SMAC_02068	47.097	620	290	15	1	590	1	612	0	549
FG01742.1	SMAC_01143	38.39	323	174	8	6	310	3	318	1.64e-62	204
FG01743.1	SMAC_04207	70.853	645	178	3	21	660	24	663	0	960
FG01744.1	SMAC_08396	52.698	315	147	2	62	375	58	371	2.42e-121	358
FG01745.1	SMAC_00669	68.014	569	147	8	5	541	2	567	0	785
FG01746.1	SMAC_07518	34.146	41	26	1	120	159	191	231	0.14	31.6
FG01747.1	SMAC_00216	42.105	76	36	3	260	331	935	1006	1.39e-09	58.2
FG01748.1	SMAC_01690	45.161	31	17	0	333	363	111	141	2.6	29.3
FG01749.1	SMAC_01033	25.556	90	60	3	215	303	22	105	0.51	30.4
FG01750.1	SMAC_00356	30.909	55	35	2	475	526	38	92	0.52	31.6
FG01751.1	SMAC_07583	33.947	380	225	9	107	462	78	455	4.08e-51	182
FG01752.1	SMAC_02849	36.842	38	24	0	196	233	81	118	0.69	29.6
FG01753.1	SMAC_02522	23.788	433	293	10	181	591	261	678	1.1e-32	135
FG01754.1	SMAC_04388	24.39	82	51	2	75	156	568	638	0.59	30
FG01755.1	SMAC_04641	35.749	207	128	4	7	208	11	217	3.03e-35	126
FG01756.1	SMAC_04114	35.484	31	19	1	91	121	152	181	1.7	27.3
FG01757.1	SMAC_08658	36.538	208	110	3	24	212	20	224	3.25e-34	124
FG01758.1	SMAC_05552	48.148	54	27	1	42	94	65	118	9.14e-08	53.1
FG01759.1	SMAC_06449	46.247	493	255	8	5	489	3	493	1.63e-140	416
FG01760.1	SMAC_09353	25.373	268	145	9	33	276	155	391	8.6e-15	75.9
FG01761.1	SMAC_00731	56.545	191	63	3	52	222	317	507	4.1e-68	223
FG01762.1	SMAC_09024	26.247	381	265	4	32	397	85	464	6.07e-36	139
FG01763.1	SMAC_05044	25.287	87	50	3	16	98	459	534	0.84	27.7
FG01764.1	SMAC_07454	37.5	32	18	1	32	61	153	184	2.4	26.2
FG01765.1	SMAC_04550	41.925	322	164	9	5	305	8	327	1.16e-80	257
FG01766.1	SMAC_02801	26.667	120	67	5	123	226	114	228	0.13	32.7
FG01767.1	SMAC_09297	39.679	499	299	2	6	503	6	503	2.62e-123	373
FG01768.1	SMAC_04641	29.319	191	120	5	34	214	17	202	6.2e-15	70.9
FG01769.1	SMAC_01557	28.626	262	168	6	6	260	8	257	6.25e-32	119
FG01770.1	SMAC_01568	28.571	161	94	5	48	191	41	197	3.82e-08	51.6
FG01772.1	SMAC_05297	40.741	27	16	0	13	39	65	91	2.4	28.1
FG01773.1	SMAC_07262	35.398	113	63	4	29	136	16	123	2.95e-09	53.9
FG01774.1	SMAC_08125	48.718	39	16	1	596	630	427	465	0.065	35
FG01775.1	SMAC_05561	29.139	151	74	6	235	378	638	762	1.01e-06	51.2
FG01776.1	SMAC_08288	19.78	91	67	3	80	167	144	231	0.47	30
FG01777.1	SMAC_08139	32.051	78	36	2	64	141	22	82	0.42	30.8
FG01778.1	SMAC_02053	30	70	44	2	188	253	758	826	0.032	34.7
FG01779.1	SMAC_07074	23.871	155	99	6	102	254	278	415	1.4	29.3
FG01780.1	SMAC_07887	60	20	8	0	341	360	379	398	0.33	31.6
FG01781.1	SMAC_09243	29.441	608	309	23	24	553	32	597	2.66e-46	171
FG01782.1	SMAC_09244	40	35	19	1	112	144	516	550	5.4	26.2
FG01783.1	SMAC_09384	44.444	225	104	3	54	258	125	348	2.23e-61	207
FG01784.1	SMAC_03012	30.272	294	191	5	52	332	55	347	8.35e-50	172
FG01785.1	SMAC_08018	36.019	422	246	8	5	420	150	553	8.23e-82	264
FG01786.1	SMAC_08601	29.614	233	133	7	128	331	251	481	7.94e-21	92.4
FG01787.1	SMAC_03126	26.733	101	65	4	153	253	54	145	0.01	35.8
FG01788.1	SMAC_02079	30	60	42	0	295	354	411	470	0.29	32.7
FG01789.1	SMAC_00113	24.596	557	312	20	216	724	110	606	1.86e-31	129
FG01790.1	SMAC_09261	32.249	2614	1516	72	49	2461	6	2565	0	1134
FG01791.1	SMAC_01359	23.65	389	248	17	35	389	115	488	9.35e-06	46.6
FG01792.1	SMAC_04311	27.922	462	325	4	59	514	91	550	4.36e-58	203
FG01793.1	SMAC_09624	32.794	247	144	6	18	251	3	240	1.2e-40	142
FG01794.1	SMAC_08481	32.031	256	157	9	9	259	53	296	2.4e-31	119
FG01795.1	SMAC_00922	25.568	528	303	24	27	515	46	522	8.36e-26	110
FG01796.1	SMAC_06509	60.938	192	70	2	1	187	43	234	6.21e-81	243
FG01797.1	SMAC_00654	28.205	195	112	6	184	367	189	366	2.05e-13	69.7
FG01798.1	SMAC_08357	51.031	194	94	1	19	211	229	422	1.31e-65	211
FG01799.1	SMAC_08383	36.429	140	72	5	1941	2075	247	374	1.31e-13	75.1
FG01800.1	SMAC_07448	23.784	185	113	5	334	504	89	259	2.95e-09	58.9
FG01801.1	SMAC_01054	21.429	112	80	3	187	292	198	307	2.9	29.3
FG01802.1	SMAC_00983	49.21	443	193	5	37	467	55	477	3.99e-145	427
FG01803.1	SMAC_09800	24.599	187	109	9	557	723	101	275	0.18	33.5
FG01804.1	SMAC_07000	32.692	52	35	0	168	219	326	377	0.23	32.3
FG01805.1	SMAC_04478	30.915	579	356	19	30	599	23	566	1.16e-74	250
FG01806.1	SMAC_01380	23.926	326	206	9	23	324	18	325	3.02e-14	72.4
FG01807.1	SMAC_03432	36.364	44	28	0	183	226	42	85	0.22	32.7
FG01808.1	SMAC_04990	21.978	182	128	4	170	338	197	377	0.054	34.3
FG01809.1	SMAC_07934	50.578	346	158	5	3	339	16	357	5.42e-106	318
FG01810.1	SMAC_00725	47.826	23	12	0	299	321	649	671	2.3	29.3
FG01811.1	SMAC_09186	44.023	343	162	9	1	314	1	342	3.73e-87	268
FG01812.1	SMAC_00944	40.764	471	257	7	14	480	11	463	1.51e-120	365
FG01813.1	SMAC_07903	36.164	318	178	7	6	309	52	358	7.9e-59	195
FG01814.1	SMAC_05050	31.906	467	307	5	90	555	41	497	3.5e-87	280
FG01815.1	SMAC_00912	29.167	96	47	4	4	78	572	667	1.2	28.5
FG01816.1	SMAC_09020	32.45	151	47	5	2	98	6	155	1.45e-14	66.6
FG01817.1	SMAC_01633	24.537	432	297	11	101	525	72	481	3.22e-19	89.4
FG01818.1	SMAC_01126	50.565	354	167	4	21	366	37	390	1.42e-120	357
FG01819.1	SMAC_05041	32.086	374	223	12	9	358	10	376	7.79e-37	143
FG01820.1	SMAC_06246	29.655	145	73	6	115	237	268	405	0.22	32.7
FG01821.1	SMAC_02539	32.203	59	40	0	23	81	85	143	3.8	29.6
FG01822.1	SMAC_02732	36.066	61	32	2	124	184	673	726	0.78	30
FG01823.1	SMAC_04742	24.268	239	133	9	87	311	1	205	1.25e-08	53.5
FG01824.1	SMAC_06906	25.726	241	143	11	2	213	47	280	2.48e-09	56.6
FG01825.1	SMAC_07305	31.429	70	23	3	119	182	143	193	2.3	27.3
FG01826.1	SMAC_04851	63.261	509	187	0	12	520	78	586	0	680
FG01827.1	SMAC_08738	28.893	1021	538	31	7	936	8	931	6e-99	333
FG01828.1	SMAC_07269	34.859	284	163	7	23	290	22	299	6.73e-47	162
FG01829.1	SMAC_06243	61.408	412	126	8	10	395	44	448	1.11e-174	498
FG01830.1	SMAC_08598	29.592	98	62	3	108	199	562	658	0.067	33.1
FG01831.1	SMAC_08025	53.061	98	44	1	1	96	1	98	7.31e-31	106
FG01832.1	SMAC_01247	27.5	280	141	11	14	240	35	305	4.26e-13	67.4
FG01833.1	SMAC_09479	33.48	227	138	5	85	299	3	228	7.11e-25	102
FG01834.1	SMAC_07071	46.667	30	16	0	8	37	155	184	0.23	32
FG01835.1	SMAC_12771	33.673	294	169	8	5	279	123	409	3.23e-35	143
FG01836.1	SMAC_06693	41.905	630	327	12	78	678	281	900	9.68e-163	510
FG01837.1	SMAC_06436	31.737	167	76	6	22	151	260	425	1.16e-18	80.9
FG01838.1	SMAC_02566	69.492	59	17	1	32	90	33	90	1.42e-23	87.4
FG01839.1	SMAC_08356	74.342	456	104	6	1	445	1	454	0	699
FG01840.1	SMAC_08707	37.288	59	29	2	366	424	991	1041	0.25	33.9
FG01841.1	SMAC_04931	43.2	125	70	1	38	161	20	144	2.38e-24	105
FG01842.1	SMAC_04444	54.793	699	246	18	91	736	101	782	0	647
FG01843.1	SMAC_04931	33.803	142	84	3	491	622	3	144	2.89e-17	85.1
FG01844.1	SMAC_02202	29.091	55	39	0	86	140	295	349	4.6	27.7
FG01845.1	SMAC_12594	70.213	47	11	1	1	47	1	44	1.24e-14	71.2
FG01846.1	SMAC_04475	62.23	556	190	8	1	542	1	550	0	696
FG01847.1	SMAC_02548	41.584	1212	516	25	983	2111	905	2007	0	782
FG01848.1	SMAC_02547	35.769	260	143	6	11	251	13	267	7.59e-19	82.8
FG01849.1	SMAC_02546	51.957	281	133	2	17	295	8	288	6.35e-100	297
FG01850.1	SMAC_02545	31.579	475	229	23	178	615	117	532	9.82e-23	101
FG01851.1	SMAC_02544	49.81	263	94	6	1	243	1	245	6.47e-64	214
FG01852.1	SMAC_02543	67.063	504	148	5	1	492	1	498	0	666
FG01853.1	SMAC_02549	68.586	573	154	9	1	559	1	561	0	805
FG01854.1	SMAC_02551	66.032	945	315	3	3	943	2	944	0	1275
FG01855.1	SMAC_02552	60	130	52	0	6	135	5	134	5.39e-54	169
FG01856.1	SMAC_02553	63.739	353	120	5	71	418	1	350	2.99e-161	461
FG01857.1	SMAC_02554	79.443	287	59	0	1	287	1	287	1.95e-171	479
FG01859.1	SMAC_12725	26.027	73	47	2	145	217	18	83	1.7	28.1
FG01860.1	SMAC_05217	29.06	117	76	4	3	117	120	231	0.012	34.3
FG01861.1	SMAC_07528	42.14	458	199	13	11	420	20	459	8.05e-94	293
FG01862.1	SMAC_03912	32.802	439	241	11	174	583	302	715	5.08e-59	210
FG01863.1	SMAC_02561	67.702	322	89	4	1	308	1	321	2.09e-154	439
FG01864.1	SMAC_02556	49.533	107	48	2	12	112	5	111	3.4e-21	93.6
FG01865.1	SMAC_02557	66.26	492	134	9	58	533	55	530	0	619
FG01866.1	SMAC_02558	59.512	205	82	1	2	205	62	266	6.01e-88	262
FG01867.1	SMAC_02559	64.238	604	195	5	28	616	23	620	0	798
FG01868.1	SMAC_04129	29.909	438	287	9	62	492	73	497	1.61e-58	203
FG01869.1	SMAC_08101	40.404	396	208	10	47	438	21	392	6.2e-71	249
FG01870.1	SMAC_02563	72.803	239	63	1	81	319	85	321	8.95e-122	356
XP_382047.1	SMAC_02562	84.946	186	27	1	1	185	1	186	5.74e-116	330
FG01872.1	SMAC_04464	47.778	270	118	5	1	255	1	262	8.88e-75	231
FG01873.1	SMAC_04463	68.98	706	195	7	27	711	26	728	0	969
FG01874.1	SMAC_04462	55.945	1228	462	25	23	1190	15	1223	0	1234
FG01875.1	SMAC_02565	51.411	319	127	4	1	297	1	313	5.27e-104	309
FG01876.1	SMAC_04747	29.665	418	272	5	49	457	50	454	5.09e-51	181
FG01877.1	SMAC_02564	61.02	608	184	20	33	622	13	585	0	656
FG01878.1	SMAC_07931	24.528	53	40	0	5	57	256	308	5.9	23.5
FG01879.1	SMAC_08092	44.828	29	16	0	34	62	6	34	6.3	25
FG01880.1	SMAC_04228	41.379	29	17	0	39	67	327	355	0.11	28.9
FG01881.1	SMAC_07521	58.012	493	184	8	1	483	1	480	0	575
FG01882.1	SMAC_06637	51.236	728	264	18	7	702	5	673	0	662
FG01883.1	SMAC_06636	63.556	450	128	5	30	448	56	500	0	567
FG01884.1	SMAC_06635	51.827	301	132	5	54	341	1	301	1.06e-104	313
FG01885.1	SMAC_04469	82.84	169	29	0	1	169	585	753	4.4e-91	285
FG01886.1	SMAC_04470	47.42	407	182	9	1	392	1	390	7.53e-115	343
FG01887.1	SMAC_04471	81.884	138	24	1	32	169	107	243	1.08e-62	196
FG01888.1	SMAC_04472	65.672	67	23	0	3	69	9	75	5.58e-28	97.4
FG01889.1	SMAC_04473	27.494	411	247	8	253	619	6	409	4.66e-35	141
FG01890.1	SMAC_04467	67.403	362	97	6	1	343	1	360	3.34e-155	443
XP_382067.1	SMAC_04466	100	149	0	0	1	149	1	149	5.45e-105	299
FG01892.1	SMAC_02735	45.185	540	278	6	73	608	10	535	6.34e-159	469
FG01893.1	SMAC_04465	79.762	840	147	8	1	824	1	833	0	1335
FG01894.1	SMAC_04045	42.434	304	142	7	5	275	3	306	4.15e-78	241
FG01895.1	SMAC_04003	39.592	490	203	17	1	402	1	485	3.64e-68	225
FG01896.1	SMAC_04011	52.265	618	248	10	6	594	5	604	0	607
FG01897.1	SMAC_04010	53.741	147	68	0	1	147	1	147	4.8e-50	159
FG01898.1	SMAC_07026	61.92	323	114	3	208	529	1	315	9.07e-151	439
FG01899.1	SMAC_07025	46.838	585	215	20	2	521	11	564	4.43e-103	339
FG01900.1	SMAC_07024	45.414	665	317	13	1	631	1	653	3.5e-169	502
FG01901.1	SMAC_07027	35.455	110	64	5	111	213	3	112	3.05e-10	60.1
FG01902.1	SMAC_04002	37.237	427	203	8	39	404	11	433	6.5e-81	257
FG01903.1	SMAC_04012	53.401	294	131	4	1	290	1	292	1.9e-111	332
FG01904.1	SMAC_04425	72.941	170	44	2	1	169	1	169	1.79e-77	243
FG01905.1	SMAC_05650	29.961	257	161	6	3	245	27	278	1.27e-23	96.3
FG01906.1	SMAC_03972	72.626	179	42	1	1	179	1	172	1.37e-97	283
FG01907.1	SMAC_03973	56.763	414	120	11	1	372	2	398	2.15e-122	362
FG01908.1	SMAC_03965	75.763	590	115	10	2	577	13	588	0	894
FG01909.1	SMAC_04014	64.875	558	153	9	19	558	25	557	0	717
FG01910.1	SMAC_04013	65.58	1258	418	4	1	1243	1	1258	0	1724
FG01911.1	SMAC_04042	45.385	910	410	20	7	858	5	885	0	719
FG01912.1	SMAC_04043	61.765	102	38	1	1	101	1	102	7.54e-44	140
FG01913.1	SMAC_04044	43.644	236	103	5	1	216	1	226	5.83e-51	181
FG01914.1	SMAC_04004	38.525	122	73	2	86	205	261	382	1.97e-18	87
FG01915.1	SMAC_04005	58.12	117	49	0	3	119	2	118	1.98e-40	144
FG01916.1	SMAC_04006	56.077	1448	472	29	274	1596	106	1514	0	1507
FG01917.1	SMAC_04008	90.323	775	71	3	1	771	1	775	0	1459
FG01918.1	SMAC_01794	39.833	1318	616	34	12	1193	26	1302	0	830
FG01919.1	SMAC_01850	65.817	667	190	6	1	630	1	666	0	908
FG01920.1	SMAC_01848	84.375	160	11	1	1	146	234	393	8.14e-85	270
FG01921.1	SMAC_01846	61.926	457	131	8	67	480	8	464	0	532
FG01922.1	SMAC_05230	34.483	58	38	0	208	265	412	469	0.26	31.6
FG01923.1	SMAC_01847	54.935	537	220	9	1	529	1	523	0	524
FG01924.1	SMAC_01845	81.302	599	108	2	3	600	14	609	0	984
FG01925.1	SMAC_01844	69.408	693	179	8	4	671	5	689	0	933
FG01926.1	SMAC_01843	87.671	73	9	0	1	73	277	349	5.37e-40	135
FG01927.1	SMAC_01842	57.996	519	198	9	16	521	17	528	0	595
FG01928.1	SMAC_01841	34.776	670	334	21	7	589	7	660	7.7e-90	293
FG01929.1	SMAC_01858	60.699	458	153	5	2	433	5	461	0	572
FG01930.1	SMAC_01822	54.766	535	167	14	4	501	10	506	1.27e-175	510
FG01931.1	SMAC_01823	76.875	480	102	5	1	473	1	478	0	721
FG01932.1	SMAC_01824	85.61	410	58	1	12	421	24	432	0	723
FG01933.1	SMAC_01825	65.306	392	129	3	1	386	1	391	0	524
FG01934.1	SMAC_01821	46.29	283	125	6	208	463	352	634	1.32e-67	229
FG01935.1	SMAC_01837	71.967	956	241	4	1	953	1	932	0	1424
XP_382112.1	SMAC_01836	71.713	654	155	6	13	662	87	714	0	932
FG01937.1	SMAC_00873	45.724	573	236	18	1	553	3	520	3.02e-141	434
FG01938.1	SMAC_00871	64.918	305	107	0	1	305	1	305	6.55e-149	423
FG01939.1	SMAC_00870	48.718	624	271	13	73	659	76	687	0	534
FG01940.1	SMAC_12585	78.231	294	55	2	20	313	4	288	1.12e-163	461
FG01941.1	SMAC_01691	58.571	70	29	0	165	234	75	144	1.19e-21	87.8
FG01942.1	SMAC_01689	33.065	124	55	2	275	370	369	492	4.94e-14	72.4
FG01943.1	SMAC_00965	66.368	223	75	0	1	223	3	225	2.96e-103	331
FG01944.1	SMAC_00982	74.265	272	63	2	35	299	35	306	1.33e-138	397
FG01945.1	SMAC_00984	71.673	1112	295	8	509	1603	41	1149	0	1696
FG01946.1	SMAC_00983	60.422	427	154	5	35	449	55	478	6.53e-173	497
XP_382123.1	SMAC_01692	61.021	862	312	14	44	884	112	970	0	1073
FG01948.1	SMAC_01723	71.566	1143	271	10	1	1116	1	1116	0	1625
FG01949.1	SMAC_01722	63.939	721	162	7	5	639	9	717	0	918
FG01950.1	SMAC_01721	76.834	518	118	2	1	516	1	518	0	852
FG01951.1	SMAC_01718	72.785	1106	235	12	1	1048	1	1098	0	1274
FG01952.1	SMAC_01717	33.284	1355	785	40	2	1325	3	1269	0	649
FG01953.1	SMAC_01716	52.941	357	133	5	41	378	26	366	1.06e-113	340
FG01954.1	SMAC_01715	63.516	677	225	12	1	663	1	669	0	831
FG01955.1	SMAC_01714	68.293	164	49	3	1	163	1	162	1.21e-71	215
FG01956.1	SMAC_12590	96.694	121	4	0	1	121	24	144	1.69e-83	243
FG01957.1	SMAC_01712	78.445	283	46	3	1	268	1	283	6.72e-152	430
FG01958.1	SMAC_01709	51.19	168	77	4	11	176	64	228	5.58e-48	158
FG01959.1	SMAC_01710	77.401	531	120	0	6	536	3	533	0	875
FG01960.1	SMAC_01802	60.563	71	28	0	1	71	1	71	4.85e-24	93.6
FG01961.1	SMAC_05203	23.077	143	102	5	7	144	195	334	4.8	26.2
FG01962.1	SMAC_05724	64.303	409	124	5	5	392	7	414	0	542
FG01963.1	SMAC_01802	69.762	420	113	5	7	417	158	572	0	581
FG01964.1	SMAC_01800	73.053	1900	449	25	1	1864	1	1873	0	2825
FG01965.1	SMAC_01014	36.652	221	101	8	157	362	17	213	1.77e-23	102
FG01966.1	SMAC_00997	44.978	458	208	6	106	521	142	597	3.45e-123	385
FG01967.1	SMAC_00999	64.803	304	97	5	1	295	1	303	1.1e-144	412
FG01968.1	SMAC_00921	47.721	373	163	4	13	384	25	366	3.67e-94	291
FG01969.1	SMAC_00918	61.699	718	267	5	109	821	131	845	0	926
FG01970.1	SMAC_00917	50.226	442	158	6	1	383	1	439	1.46e-141	413
FG01971.1	SMAC_08801	46.377	138	64	5	426	553	334	471	1.1e-29	122
XP_382148.1	SMAC_07143	56.977	774	293	11	333	1069	2	772	0	896
FG01973.1	SMAC_01204	64.412	902	250	8	3	836	17	915	0	1188
FG01974.1	SMAC_01205	59.5	200	81	0	1	200	1	200	4.5e-84	250
FG01975.1	SMAC_03898	38.012	342	187	7	26	352	42	373	1.37e-63	209
FG01976.1	SMAC_03897	50.864	810	346	16	271	1033	109	913	0	798
FG01978.1	SMAC_05254	23.744	438	234	15	32	409	294	691	9.27e-15	75.5
FG01979.1	SMAC_09585	25.794	252	145	12	117	346	31	262	1.31e-05	45.1
FG01980.1	SMAC_04822	35.714	168	80	4	157	296	260	427	5.98e-25	102
FG01981.1	SMAC_05149	40.26	154	91	1	30	183	28	180	5.98e-34	120
FG01982.1	SMAC_00655	28.148	135	60	6	123	231	110	233	0.000705	39.7
FG01983.1	SMAC_06784	32.979	94	52	4	352	435	54	146	0.15	33.1
FG01984.1	SMAC_05932	29.474	95	56	4	132	218	1054	1145	1	29.3
FG01985.1	SMAC_12102	36.058	208	109	4	5	194	75	276	6.52e-38	133
FG01986.1	SMAC_05050	43.96	505	265	5	18	517	7	498	9.24e-141	418
FG01987.1	SMAC_04966	36.131	274	161	4	639	900	12	283	1.14e-41	161
FG01988.1	SMAC_09195	46.437	407	141	10	1	398	1	339	4.86e-116	344
FG01989.1	SMAC_01380	28.235	340	193	12	25	333	27	346	6.01e-26	106
FG01990.1	SMAC_09024	27.273	517	359	10	170	676	85	594	1.34e-61	217
FG01991.1	SMAC_00672	36.461	373	150	9	7	310	2	356	1.28e-67	218
FG01992.1	SMAC_04740	30.64	297	193	6	164	449	139	433	4.09e-26	110
FG01993.1	SMAC_01410	23.732	611	370	21	25	598	5	556	6.48e-23	102
FG01994.1	SMAC_01380	25.26	289	164	14	9	258	22	297	2.31e-08	53.9
FG01995.1	SMAC_08393	29.151	542	255	16	3	507	8	457	2.19e-47	172
FG01996.1	SMAC_09686	64.066	487	135	6	5	452	3	488	0	617
FG01997.1	SMAC_09685	59.475	533	135	8	31	482	27	559	0	588
FG01998.1	SMAC_07347	45.833	48	26	0	1	48	111	158	3.43e-08	47.4
FG01999.1	SMAC_05198	25.091	275	148	8	84	307	877	1144	9.44e-07	49.7
FG02000.1	SMAC_04477	66	250	82	3	7	253	6	255	1.93e-119	344
FG02001.1	SMAC_08720	62.391	460	159	4	1	446	1	460	0	611
FG02002.1	SMAC_02538	37.124	466	204	18	131	545	132	559	3.85e-55	196
FG02003.1	SMAC_04441	46.057	317	103	9	6	254	12	328	5.89e-71	229
FG02004.1	SMAC_04442	33.12	625	286	30	2	561	3	560	1.01e-36	142
FG02005.1	SMAC_12733	36.207	58	35	2	123	180	211	266	0.000207	43.1
FG02006.1	SMAC_00117	23	100	68	2	114	212	4	95	0.068	33.1
FG02007.1	SMAC_03911	50	92	42	1	1	88	1	92	7.19e-22	84.7
FG02008.1	SMAC_05134	62.061	456	161	3	26	469	46	501	0	607
FG02009.1	SMAC_04451	33.005	203	82	5	72	221	20	221	1.67e-21	89.4
FG02010.1	SMAC_04450	61.664	733	231	6	49	733	59	789	0	924
FG02011.1	SMAC_04449	75.385	585	111	9	5	558	2	584	0	815
FG02012.1	SMAC_04448	61.321	106	41	0	8	113	14	119	1.3e-39	135
FG02013.1	SMAC_04447	42.328	189	66	5	121	267	2	189	4.38e-39	137
FG02014.1	SMAC_04445	85.484	310	44	1	12	320	390	699	1.42e-161	470
FG02015.1	SMAC_04696	38.855	489	246	17	5	444	55	539	7.96e-94	298
FG02016.1	SMAC_04443	67.55	604	161	7	7	606	4	576	0	843
[truncated: 9,500 more rows]

## Sheet: Stop-loss editing
Table S4. Comparison of genes with A-to-I RNA editing sites in S. macrospora and F. graminearum
Sheet 5: F. graminearum gene IDs for genes undergoing A-to-I editing leading to stop loss, data from Liu et al. 2016.
FG indicates proteins without editing, FGRRES indicates proteins after editing.
Gene ID	Protein ID
FG00193.1	FGRRES_00696
FG00280.1	FGRRES_02608
FG00297.1	FGRRES_05304
FG00301.1	FGRRES_09000
FG00322.1	FGRRES_08617
FG00337.1	FGRRES_04220
FG00339.1	FGRRES_00477
FG00358.1	FGRRES_00385
FG00367.1	FGRRES_01915
FG00380.1	FGRRES_06291
FG00385.1	FGRRES_05503
FG00394.1	FGRRES_00543
FG00431.1	FGRRES_08635
FG00441.1	FGRRES_08468
FG00460.1	FGRRES_04484
FG00477.1	FGRRES_05734
FG00521.1	FGRRES_00337
FG00543.1	FGRRES_01506_M
FG00553.1	FGRRES_01364
FG00565.1	FGRRES_02572
FG00570.1	FGRRES_10742
FG00592.1	FGRRES_16674
FG00612.1	FGRRES_17240
FG00614.1	FGRRES_11153
FG00696.1	FGRRES_15372_06616_M
FG00703.1	FGRRES_20358
FG00719.1	FGRRES_16495
FG00741.1	FGRRES_00301
FG00746.1	FGRRES_11698
FG00748.1	FGRRES_16808
FG00752.1	FGRRES_08782_M
FG00780.1	FGRRES_09895
FG00787.1	FGRRES_20386
FG00822.1	FGRRES_10324
FG00831.1	FGRRES_01146
FG00857.1	FGRRES_02618
FG00864.1	FGRRES_03748
FG00900.1	FGRRES_01261
FG00946.1	FGRRES_00441
FG00999.1	FGRRES_08547_M
FG01050.1	FGRRES_00322_M
FG01122.1	FGRRES_12842
FG01133.1	FGRRES_00394
FG01142.1	FGRRES_06781
FG01146.1	FGRRES_00831
FG01211.1	FGRRES_12906
FG01220.1	FGRRES_00431_M
FG01261.1	FGRRES_12542
FG01280.1	FGRRES_17603_M
FG01364.1	FGRRES_17053
FG01444.1	FGRRES_05115
FG01506.1	FGRRES_07376
FG01559.1	FGRRES_00193
FG01633.1	FGRRES_06285
FG01657.1	FGRRES_04417
FG01778.1	FGRRES_07256
FG01854.1	FGRRES_02812
FG01875.1	FGRRES_01657
FG01915.1	FGRRES_16585
FG01954.1	FGRRES_03297
FG01975.1	FGRRES_08818
FG02009.1	FGRRES_09704
FG02010.1	FGRRES_01142
FG02011.1	FGRRES_05749
FG02027.1	FGRRES_17171
FG02043.1	FGRRES_05236
FG02082.1	FGRRES_02027
FG02090.1	FGRRES_16669
FG02193.1	FGRRES_00612
FG02472.1	FGRRES_06601_M
FG02507.1	FGRRES_00614_M
FG02519.1	FGRRES_07944_M
FG02532.1	FGRRES_20242
FG02572.1	FGRRES_13504
FG02575.1	FGRRES_13718
FG02585.1	FGRRES_01559
FG02602.1	FGRRES_16968
FG02608.1	FGRRES_01778
FG02618.1	FGRRES_06822
FG02646.1	FGRRES_02602
FG02730.1	FGRRES_07446
FG02738.1	FGRRES_02193
FG02771.1	FGRRES_04462
FG02812.1	FGRRES_10343
FG03297.1	FGRRES_15942_12076_M
FG03748.1	FGRRES_05199
FG03996.1	FGRRES_05730
FG04032.1	FGRRES_15291
FG04043.1	FGRRES_07555
FG04070.1	FGRRES_04086
FG04086.1	FGRRES_16723
FG04110.1	FGRRES_16156
FG04135.1	FGRRES_05758
FG04147.1	FGRRES_09408
FG04168.1	FGRRES_02009
FG04178.1	FGRRES_06006
FG04184.1	FGRRES_00565
FG04189.1	FGRRES_10087
FG04220.1	FGRRES_16948
FG04230.1	FGRRES_05910
FG04259.1	FGRRES_15839
FG04321.1	FGRRES_15904
FG04349.1	FGRRES_01633
FG04417.1	FGRRES_05580
FG04462.1	FGRRES_02010
FG04481.1	FGRRES_06368
FG04484.1	FGRRES_01133
FG04487.1	FGRRES_11810
FG05001.1	FGRRES_04032
FG05026.1	FGRRES_10271
FG05082.1	FGRRES_09579
FG05102.1	FGRRES_05600
FG05115.1	FGRRES_04230
FG05199.1	FGRRES_17708_M
FG05236.1	FGRRES_15915
FG05244.1	FGRRES_00864
FG05273.1	FGRRES_05884
FG05304.1	FGRRES_06573
FG05306.1	FGRRES_01050
FG05307.1	FGRRES_02585
FG05358.1	FGRRES_17046
FG05414.1	FGRRES_06605
FG05417.1	FGRRES_05244
FG05430.1	FGRRES_02043
FG05432.1	FGRRES_08726
FG05433.1	FGRRES_09996
FG05500.1	FGRRES_08392
FG05503.1	FGRRES_06886
FG05515.1	FGRRES_00748
FG05567.1	FGRRES_05567
FG05580.1	FGRRES_05500_M
FG05600.1	FGRRES_05723
FG05608.1	FGRRES_05082
FG05619.1	FGRRES_16628
FG05642.1	FGRRES_06402
FG05699.1	FGRRES_05608
FG05723.1	FGRRES_04189
FG05730.1	FGRRES_00339
FG05734.1	FGRRES_16614
FG05749.1	FGRRES_05699
FG05758.1	FGRRES_10795
FG05884.1	FGRRES_16015
FG05910.1	FGRRES_10104
FG06006.1	FGRRES_01122
FG06016.1	FGRRES_10361
FG06114.1	FGRRES_00460
FG06263.1	FGRRES_09216
FG06285.1	FGRRES_00521
FG06291.1	FGRRES_02507_M
FG06302.1	FGRRES_16751
FG06351.1	FGRRES_07431_M
FG06368.1	FGRRES_10905
FG06375.1	FGRRES_02472
FG06402.1	FGRRES_09673
FG06404.1	FGRRES_16719
FG06493.1	FGRRES_08708
FG06507.1	FGRRES_09545_M
FG06573.1	FGRRES_12866
FG06601.1	FGRRES_12840
FG06605.1	FGRRES_00780
FG06690.1	FGRRES_10373
FG06737.1	FGRRES_16828
FG06767.1	FGRRES_16717
FG06781.1	FGRRES_04147
FG06799.1	FGRRES_09976
FG06814.1	FGRRES_04043
FG06822.1	FGRRES_06737
FG06886.1	FGRRES_08591_M
FG06912.1	FGRRES_06351
FG06935.1	FGRRES_06690
FG07100.1	FGRRES_12255
FG07120.1	FGRRES_09391
FG07256.1	FGRRES_10528
FG07284.1	FGRRES_02771
FG07376.1	FGRRES_09011
FG07395.1	FGRRES_16157
FG07431.1	FGRRES_06799_M
FG07433.1	FGRRES_00752
FG07446.1	FGRRES_00999
FG07555.1	FGRRES_00946
FG07944.1	FGRRES_08881_M
FG08307.1	FGRRES_09894
FG08338.1	FGRRES_00358
FG08372.1	FGRRES_12033
FG08392.1	FGRRES_00280_M
FG08431.1	FGRRES_04259
FG08468.1	FGRRES_05417
FG08487.1	FGRRES_05307
FG08501.1	FGRRES_10230
FG08547.1	FGRRES_16977
FG08591.1	FGRRES_06302_M
FG08617.1	FGRRES_06493
FG08619.1	FGRRES_03996
FG08627.1	FGRRES_02090
FG08635.1	FGRRES_17525
FG08659.1	FGRRES_08627
FG08682.1	FGRRES_05432
FG08708.1	FGRRES_04135
FG08726.1	FGRRES_11978
FG08728.1	FGRRES_09632
FG08782.1	FGRRES_16842_M
FG08818.1	FGRRES_15999_M
FG08881.1	FGRRES_06114
FG09000.1	FGRRES_11590
FG09011.1	FGRRES_00719
FG09017.1	FGRRES_04184
FG09034.1	FGRRES_17518
FG09216.1	FGRRES_01220
FG09254.1	FGRRES_16720
FG09391.1	FGRRES_04321
FG09406.1	FGRRES_17517
FG09408.1	FGRRES_00553
FG09545.1	FGRRES_16945_M
FG09579.1	FGRRES_02011
FG09632.1	FGRRES_01444
FG09672.1	FGRRES_02082
FG09673.1	FGRRES_07120
FG09704.1	FGRRES_00297
FG09885.1	FGRRES_17202
FG09889.1	FGRRES_16155
FG09892.1	FGRRES_09034
FG09893.1	FGRRES_04481
FG09894.1	FGRRES_09017
FG09895.1	FGRRES_05619
FG09904.1	FGRRES_02730
FG09957.1	FGRRES_15903
FG09965.1	FGRRES_08487_M
FG09976.1	FGRRES_01211
FG09996.1	FGRRES_00380
FG10007.1	FGRRES_04110
FG10041.1	FGRRES_04487
FG10087.1	FGRRES_00570
FG10104.1	FGRRES_00741
FG10142.1	FGRRES_08372
FG10226.1	FGRRES_05026
FG10230.1	FGRRES_15757
FG10244.1	FGRRES_17235_M
FG10271.1	FGRRES_17266_M
FG10304.1	FGRRES_09254
FG10324.1	FGRRES_01854
FG10343.1	FGRRES_10041
FG10360.1	FGRRES_09885
FG10361.1	FGRRES_07433_M
FG10373.1	FGRRES_16609
FG10528.1	FGRRES_09889
FG10742.1	FGRRES_09406
FG10750.1	FGRRES_16540
FG10781.1	FGRRES_00900
FG10795.1	FGRRES_08307
FG10796.1	FGRRES_10750
FG10835.1	FGRRES_00592
FG10905.1	FGRRES_02575
FG10940.1	FGRRES_07284
FG11153.1	FGRRES_06375
FG11590.1	FGRRES_06912_M
FG11698.1	FGRRES_07100
FG11810.1	FGRRES_04349
FG11978.1	FGRRES_08659
FG12033.1	FGRRES_10142
FG12183.1	FGRRES_09892
FG12255.1	FGRRES_17001
FG12542.1	FGRRES_02519
FG12840.1	FGRRES_12183
FG12842.1	FGRRES_09957
FG12866.1	FGRRES_10360
FG12906.1	FGRRES_00857
FG13014.1	FGRRES_20036
FG13254.1	FGRRES_08501
FG13504.1	FGRRES_09904
FG13718.1	FGRRES_08619
FG15291.1	FGRRES_05102
FG15372.1	FGRRES_13254_M
FG15757.1	FGRRES_08338
FG15839.1	FGRRES_04178
FG15903.1	FGRRES_10244
FG15904.1	FGRRES_13014
FG15915.1	FGRRES_16479
FG15942.1	FGRRES_05001_M
FG15999.1	FGRRES_02738
FG16015.1	FGRRES_01280
FG16155.1	FGRRES_10781
FG16156.1	FGRRES_00746
FG16157.1	FGRRES_05273
FG16479.1	FGRRES_10304
FG16495.1	FGRRES_08728
FG16540.1	FGRRES_00822
FG16585.1	FGRRES_01875
FG16609.1	FGRRES_04168
FG16614.1	FGRRES_06767
FG16628.1	FGRRES_05515
FG16669.1	FGRRES_06404_M
FG16674.1	FGRRES_08682
FG16700.1	FGRRES_09965
FG16717.1	FGRRES_06814
FG16719.1	FGRRES_07395
FG16720.1	FGRRES_08431
FG16723.1	FGRRES_05306
FG16751.1	FGRRES_00703
FG16808.1	FGRRES_02646
FG16828.1	FGRRES_05358_M
FG16842.1	FGRRES_16700_M
FG16945.1	FGRRES_04070
FG16948.1	FGRRES_05414
FG16968.1	FGRRES_10835
FG16977.1	FGRRES_16987
FG16987.1	FGRRES_09893
FG17001.1	FGRRES_01954
FG17046.1	FGRRES_05642_M
FG17053.1	FGRRES_10796
FG17171.1	FGRRES_10007
FG17202.1	FGRRES_05433
FG17235.1	FGRRES_10940
FG17240.1	FGRRES_00787
FG17266.1	FGRRES_06507
FG17517.1	FGRRES_02532
FG17518.1	FGRRES_05430
FG17525.1	FGRRES_06263
FG17603.1	FGRRES_00367
FG17708.1	FGRRES_06016
FG20036.1	FGRRES_09672
FG20242.1	FGRRES_10226
FG20358.1	FGRRES_06935
FG20386.1	FGRRES_01975

## Sheet: PUK1-like editing
Table S4. Comparison of genes with A-to-I RNA editing sites in S. macrospora and F. graminearum
Sheet 6: F. graminearum gene IDs for genes undergoing PUK1-like A-to-I editing, data from Liu et al. 2016.
FG indicates proteins without editing, FGRRES indicates proteins after editing.
Gene ID	Protein ID
FG01058.1	FGRRES_01058
FG00151.1	FGRRES_00151
FG00354.1	FGRRES_00354
FG00521.1	FGRRES_00521
FG00619.1	FGRRES_00619
FG00889.1	FGRRES_00889
FG01165.1	FGRRES_01165_M
FG01559.1	FGRRES_01559
FG01563.1	FGRRES_01563
FG01649.1	FGRRES_01649*
FG01859.1	FGRRES_01859
FG01968.1	FGRRES_01968
FG02091.1	FGRRES_02091
FG02582.1	FGRRES_02582
FG02745.1	FGRRES_02745
FG02749.1	FGRRES_02749_M
FG03996.1	FGRRES_03996
FG04321.1	FGRRES_04321
FG05228.1	FGRRES_05228
FG05345.1	FGRRES_05345
FG05536.1	FGRRES_05536
FG05577.1	FGRRES_05577
FG05742.1	FGRRES_05742
FG05785.1	FGRRES_05785
FG05816.1	FGRRES_05816
FG06217.1	FGRRES_06217
FG06610.1	FGRRES_06610
FG07081.1	FGRRES_07081
FG07111.1	FGRRES_07111
FG07731.1	FGRRES_07731_M
FG08389.1	FGRRES_08389*
FG08648.1	FGRRES_08648
FG08782.1	FGRRES_08782_M
FG08833.1	FGRRES_08833
FG08999.1	FGRRES_08999
FG09199.1	FGRRES_09199
FG09306.1	FGRRES_09306
FG10094.1	FGRRES_10094*
FG10314.1	FGRRES_10314
FG10393.1	FGRRES_10393
FG10489.1	FGRRES_10489
FG10728.1	FGRRES_10728
FG10824.1	FGRRES_10824
FG11312.1	FGRRES_11312_M
FG11696.1	FGRRES_11696_M
FG11870.1	FGRRES_11870
FG11957.1	FGRRES_11957
FG12057.1	FGRRES_12057
FG12623.1	FGRRES_12623_M*
FG12736.1	FGRRES_12736
FG13500.1	FGRRES_13500_1_M
FG13546.1	FGRRES_13546
FG14031.1	FGRRES_14031_M*
FG15567.1	FGRRES_15567
FG15798.1	FGRRES_15798
FG15920.1	FGRRES_15920
FG16163.1	FGRRES_16163
FG16447.1	FGRRES_16447
FG16449.1	FGRRES_16449
FG16497.1	FGRRES_16497
FG16500.1	FGRRES_16500
FG16502.1	FGRRES_16502_M
FG16541.1	FGRRES_16541
FG17012.1	FGRRES_17012
FG17026.1	FGRRES_17026
FG17135.1	FGRRES_17135
FG17198.1	FGRRES_17198
FG17272.1	FGRRES_17272
FG17470.1	FGRRES_17470
FG17513.1	FGRRES_17513
