# Supplementary material for: RNA Editing During Sexual Development Occurs in Distantly Related Filamentous Ascomycetes
Source: Genome Biol Evol. 2017 Apr 1;9(4):855–68. doi: 10.1093/gbe/evx052 (PMC5381528; doi:10.1093/gbe/evx052)
Supplement: Supplementary Data [file evx052_Supp.zip › evx052_Supp/Table_S5.xlsx]

## Sheet: Pc_Sm_editing_orthologs
Table S5. Comparison of genes with A-to-I RNA editing sites in S. macrospora and P. confluens
Shown are orthologous genes that undergo A-to-I editing in sexual mycelium (P. confluens) or wild type protoperithecia (S. macrospora) that lead to an amino acid change and have a variant coverage of >=10 %.
Orthologs were determined by bidirectional BLASTP (Traeger et al. 2013).
Sordaria															Pyronema
contig	position	sum of coverage samples1+2	sum of coverage reference	sum of coverage variant	percent coverage variant	scaffold	position on scaffold	codon or context for introns and UTRs	base in codon	amino acid	alternative codon or context for introns and UTRS	alternative amino acid	best hit blastp vs. swissprot (not self), e-value<e-05	HMMER3 analysis: Pfam domain model name for all domains found in the protein (sorted by e-value)	contig	position	sum of coverage samples1+2	sum of coverage reference	sum of coverage variant	percent coverage variant	scaffold	position on scaffold	codon or context for introns and UTRs	base in codon	amino acid	alternative codon or context for introns and UTRS	alternative amino acid	product	Pfam domain model name for all domains found in the protein (sorted by e-value)
SMAC_00891	3404	82	73	9	10.9756	2	1005297	AAG	1	K	GAG	E	>sp|Q09778.1|TSC1_SCHPO RecName: Full=Tuberous sclerosis 1 protein homolog	Hamartin	PCON_02284	4561	283	212	71	25.0883	122	62237	TAG	2	*	TGG	W	Similar to Tuberous sclerosis 1 protein homolog; acc. no. Q09778	Hamartin
SMAC_00938	1362	371	324	47	12.6685	2	1199797	AAT	1	N	GAT	D	>sp|P56286.1|IF2A_SCHPO RecName: Full=Eukaryotic translation initiation factor 2 subunit	EIF_2_alpha,S1	PCON_13348	220	593	512	81	13.6594	845	68463	AAC	1	N	GAC	D	Similar to Eukaryotic translation initiation factor 2 subunit alpha; acc. no. P56286	EIF_2_alpha,S1
SMAC_00989	969	14	10	4	28.5714	2	1315241	ATT	1	I	GTT	V	>sp|P53694.1|RTN1_SCHPO RecName: Full=Reticulon-like protein 1; AltName: Full=Cell lysis	Reticulon	PCON_05053	742	250	196	54	21.6	191	11639	AGT	1	S	GGT	G	Similar to Reticulon-like protein 1; acc. no. P53694	Reticulon
SMAC_01274	2627	66	46	20	30.303	4	260274	TAG	2	*	TGG	W	>sp|Q7SI68.1|CRYD_NEUCR RecName: Full=Putative cryptochrome DASH, mitochondrial; Flags:	FAD_binding_7	PCON_04123	1194	67	43	24	35.8209	1543	28900	AGG	1	R	GGG	G	Similar to Putative cryptochrome DASH, mitochondrial; acc. no. Q7SI68	FAD_binding_7,DNA_photolyase
SMAC_02295	1781	52	44	8	15.3846	23	456215	AAT	1	N	GAT	D	>sp|Q7RWW0.1|POB3_NEUCR RecName: Full=FACT complex subunit pob-3; AltName: Full=Facilitates	SSrecog,Rtt106	PCON_13778	1411	230	199	31	13.4783	889	4270	AGT	1	S	GGT	G	Similar to FACT complex subunit pob3; acc. no. Q4WGK6	SSrecog,Rtt106
SMAC_02783	1421	91	75	16	17.5824	12	94366	TAT	2	Y	TGT	C	>sp|P50108.1|MNN10_YEAST RecName: Full=Probable alpha-1,6-mannosyltransferase MNN10; AltName:	Glyco_transf_34	PCON_14035	1011	114	82	32	28.0702	931	184209	AAC	1	N	GAC	D	Similar to Probable alpha-1,6-mannosyltransferase MNN10; acc. no. P50108	Glyco_transf_34
SMAC_03450	2848	101	90	11	10.8911	10	767747	TAG	2	*	TGG	W	>sp|Q12296.1|MAM3_YEAST RecName: Full=Protein MAM3	DUF21,CBS	PCON_07333	2154	211	189	22	10.4265	315	45024	AAT	1	N	GAT	D	Similar to Protein MAM3; acc. no. Q12296	DUF21,CBS
SMAC_04482	3208	132	116	16	12.1212	14	116367	TAG	2	*	TGG	W	>sp|P33307.2|CSE1_YEAST RecName: Full=Importin alpha re-exporter; AltName: Full=Chromosome	CAS_CSE1,Cse1,IBN_N	PCON_07249	1543	116	104	12	10.3448	306	50074	ACG	1	T	GCG	A	Similar to Importin alpha re-exporter; acc. no. P33307	Cse1,CAS_CSE1,IBN_N
SMAC_04927	2295	583	404	179	30.7033	1	3042052	AGC	1	S	GGC	G	>sp|Q7RVA8.1|KPYK_NEUCR RecName: Full=Pyruvate kinase; Short=PK	PK,PK_C	PCON_04428	1714	677	586	91	13.4417	1604	127863	AGT	1	S	GGT	G	Similar to Pyruvate kinase; acc. no. P22360	PK,PK_C
SMAC_04971	2454	76	65	11	14.4737	8	162019	AAG	1	K	GAG	E	>sp|Q7SEY9.1|ERO1_NEUCR RecName: Full=Endoplasmic oxidoreductin-1; Flags: Precursor	ERO1	PCON_13707	1258	163	124	39	23.9264	862	438657	ATG	1	M	GTG	V	Similar to Endoplasmic oxidoreductin-1; acc. no. Q7SEY9	ERO1
SMAC_04971	2518	226	198	28	12.3894	8	161955	TAT	2	Y	TGT	C	>sp|Q7SEY9.1|ERO1_NEUCR RecName: Full=Endoplasmic oxidoreductin-1; Flags: Precursor	ERO1	PCON_13707	1364	249	198	51	20.4819	862	438763	TAT	2	Y	TGT	C	Similar to Endoplasmic oxidoreductin-1; acc. no. Q7SEY9	ERO1
SMAC_05033	2757	301	211	90	29.9003	8	471006	TAG	2	*	TGG	W	>sp|Q9Y7U7.1|SND1_SCHPO RecName: Full=Staphylococcal nuclease domain-containing protein	SNase,TUDOR	PCON_05188	1385	135	116	19	14.0741	199	155653	AGA	1	R	GGA	G	Similar to Staphylococcal nuclease domain-containing protein 1; acc. no. Q9Y7U7	SNase,TUDOR
SMAC_05791	2600	104	88	16	15.3846	6	279785	ATG	1	M	GTG	V	>sp|Q9UBV2.3|SE1L1_HUMAN RecName: Full=Protein sel-1 homolog 1; AltName: Full=Suppressor	Sel1	PCON_12224	2664	72	60	12	16.6667	676	8977	AAG	1	K	GAG	E	Similar to Protein sel-1 homolog 2; acc. no. Q3V172	Sel1
SMAC_05791	2723	224	197	27	12.0536	6	279908	AGA	1	R	GGA	G	>sp|Q9UBV2.3|SE1L1_HUMAN RecName: Full=Protein sel-1 homolog 1; AltName: Full=Suppressor	Sel1	PCON_12224	3067	206	183	23	11.165	676	8574	TAG	2	*	TGG	W	Similar to Protein sel-1 homolog 2; acc. no. Q3V172	Sel1
SMAC_05974	2277	38	26	12	31.5789	6	527007	ATA	3	I	ATG	M	>sp|P30303.2|MPIP_EMENI RecName: Full=M-phase inducer phosphatase	Rhodanese	PCON_01436	1410	62	50	12	19.3548	1094	12285	AAC	1	N	GAC	D	Similar to M-phase inducer phosphatase; acc. no. P06652	Rhodanese
SMAC_05974	2317	33	19	14	42.4242	6	527047	AGG	1	R	GGG	G	>sp|P30303.2|MPIP_EMENI RecName: Full=M-phase inducer phosphatase	Rhodanese	PCON_01436	1689	99	86	13	13.1313	1094	12006	AAG	1	K	GAG	E	Similar to M-phase inducer phosphatase; acc. no. P06652	Rhodanese
SMAC_06319	3479	180	161	19	10.5556	34	181692	TAG	2	*	TGG	W	>sp|Q9P7W8.1|RSC9_SCHPO RecName: Full=Chromatin structure-remodeling complex subunit	ARID	PCON_07273	2862	42	37	5	11.9048	308	23440	AAG	1	K	GAG	E	Similar to Chromatin structure-remodeling complex subunit rsc9; acc. no. Q9P7W8	ARID
SMAC_06372	3710	18	14	4	22.2222	35	47061	AGG	1	R	GGG	G	>sp|O14343.1|KLP5_SCHPO RecName: Full=Kinesin-like protein 5	Kinesin	PCON_10812	3070	150	109	41	27.3333	554	11063	AGT	1	S	GGT	G	Similar to Kinesin-like protein 6; acc. no. O59751	Kinesin
SMAC_07033	2609	42	34	8	19.0476	36	140696	TAG	2	*	TGG	W	>sp|P25037.2|UBP1_YEAST RecName: Full=Ubiquitin carboxyl-terminal hydrolase 1; AltName:	UCH	PCON_05364	2419	261	222	39	14.9425	212	25951	TAG	2	*	TGG	W	Similar to Ubiquitin carboxyl-terminal hydrolase 1; acc. no. P25037	UCH,UCH_1
SMAC_07282	1591	19	10	9	47.3684	44	59978	ACT	1	T	GCT	A	>sp|Q61503.2|5NTD_MOUSE RecName: Full=5'-nucleotidase; Short=5'-NT; AltName: Full=Ecto-5'-nucleotidase;	5_nucleotid_C,Metallophos	PCON_07699	1545	141	106	35	24.8227	342	67256	AAC	1	N	GAC	D	Similar to 5&apos; acc. no. Q61503	5_nucleotid_C,Metallophos
SMAC_07313	1209	73	54	19	26.0274	44	196325	AGA	1	R	GGA	G	>sp|P32804.1|ZRT1_YEAST RecName: Full=Zinc-regulated transporter 1; AltName: Full=High-affinity	Zip	PCON_09704	694	410	194	216	52.6829	464	35065	AGC	1	S	GGC	G	Similar to Zinc-regulated transporter 2; acc. no. Q12436	Zip
SMAC_08097	3030	142	112	30	21.1268	52	95244	TAG	2	*	TGG	W	>sp|P31540.2|HSP98_NEUCR RecName: Full=Heat shock protein hsp98; AltName: Full=Protein	AAA_2,AAA,ClpB_D2-small,AAA_5,Sigma54_activat,Clp_N,IstB,Mg_chelatase	PCON_01316	1150	207	171	36	17.3913	1083	82828	AGT	1	S	GGT	G	Similar to Heat shock protein hsp98; acc. no. P31540	AAA_2,AAA,ClpB_D2-small,AAA_5,AAA_16,AAA_22,Sigma54_activat,Clp_N,IstB_IS21,AAA_19,AAA_17
SMAC_08936	1065	123	101	22	17.8862	70	45295	ATC	1	I	GTC	V	>sp|A2QH21.2|EGLC_ASPNC RecName: Full=Probable glucan endo-1,3-beta-glucosidase eglC;	Glyco_hydro_17	PCON_14053	1036	1008	848	160	15.873	952	18447	AAC	1	N	GAC	D	Similar to Glucan 1,3-beta-glucosidase; acc. no. P15703	Glyco_hydro_17
SMAC_09592	1436	70	35	35	50	105	11360	AGG	1	R	GGG	G	>sp|Q1MTR2.2|RNPS1_SCHPO RecName: Full=RNA-binding protein with serine-rich domain 1 homolog	RRM_1	PCON_02054	905	125	108	17	13.6	1205	26278	AGC	1	S	GGC	G	Similar to RNA-binding protein with serine-rich domain 1; acc. no. A6QR16	RRM_1,RRM_6
