# Supplementary material for: RNA Editing During Sexual Development Occurs in Distantly Related Filamentous Ascomycetes
Source: Genome Biol Evol. 2017 Apr 1;9(4):855–68. doi: 10.1093/gbe/evx052 (PMC5381528; doi:10.1093/gbe/evx052)
Supplement: Supplementary Data [file evx052_Supp.zip › evx052_Supp/Table_S6.xlsx]

## Sheet: Spombe_veg
Table S6. Analysis of putative RNA editing sites in S. pombe.
Sheet 1: Putative editing sites identified in two independent samples from vegetative growth.
locus tag	position	reference	variant base	sum of coverage samples1+2	sum of coverage reference	sum of coverage variant	percent coverage variant	coverage sample1	coverage reference base sample1	percent coverage reference base sample1	variant base sample1	coverage variant base sample1	percent coverage variant base sample1	contig sample2	position sample2	reference sample2	coverage sample2	coverage reference base sample2	percent coverage reference base sample2	variant base sample2	coverage variant base sample2	percent coverage variant base sample2
15S_rRNA	972	C	G	13	0	13	100	8	0	0	G	8	100	15S_rRNA	972	C	5	0	0	G	5	100
15S_rRNA	1333	C	A	26	0	26	100	10	0	0	A	10	100	15S_rRNA	1333	C	16	0	0	A	16	100
21S_rRNA	1788	C	T	16	0	16	100	11	0	0	T	11	100	21S_rRNA	1788	C	5	0	0	T	5	100
21S_rRNA	2091	A	G	10	0	10	100	5	0	0	G	5	100	21S_rRNA	2091	A	5	0	0	G	5	100
SPAC13C5.05c	1850	G	T	53	47	6	11.3208	32	30	93.8	T	2	6.2	SPAC13C5.05c	1850	G	21	17	81	T	4	19
SPAC17G8.08c	1151	G	T	69	65	4	5.7971	38	36	94.7	T	2	5.3	SPAC17G8.08c	1151	G	31	29	93.5	T	2	6.5
SPAC1805.10	1893	G	T	103	99	4	3.8835	58	56	96.6	T	2	3.4	SPAC1805.10	1893	G	45	43	95.6	T	2	4.4
SPAC458.02c	1710	G	T	67	62	5	7.46269	32	29	90.6	T	3	9.4	SPAC458.02c	1710	G	35	33	94.3	T	2	5.7
SPBC577.03c	1354	G	T	54	46	8	14.8148	33	29	87.9	T	4	12.1	SPBC577.03c	1354	G	21	17	81	T	4	19
SPBP23A10.11c	2582	G	T	92	87	5	5.43478	52	50	96.2	T	2	3.8	SPBP23A10.11c	2582	G	40	37	92.5	T	3	7.5
SPCC1322.10	1277	G	T	79	75	4	5.06329	44	42	95.5	T	2	4.5	SPCC1322.10	1277	G	35	33	94.3	T	2	5.7
SPCC553.10	416	G	T	18	0	18	100	10	0	0	T	10	100	SPCC553.10	416	G	8	0	0	T	8	100
SPCC663.09c	1647	C	A	24	19	5	20.8333	10	8	80	A	2	20	SPCC663.09c	1647	C	14	11	78.6	A	3	21.4
SPNCRNA.1065	934	C	G	6	1	5	83.3333	3	1	33.3	G	2	66.7	SPNCRNA.1065	934	C	3	0	0	G	3	100
SPNCRNA.1095	66	G	A	38	34	4	10.5263	19	17	89.5	A	2	10.5	SPNCRNA.1095	66	G	19	17	89.5	A	2	10.5
SPNCRNA.1095	214	G	A	92	40	52	56.5217	49	21	42.9	A	28	57.1	SPNCRNA.1095	214	G	43	19	44.2	A	24	55.8
SPNCRNA.1299	572	T	C	13	7	6	46.1538	8	4	50	C	4	50	SPNCRNA.1299	572	T	5	3	60	C	2	40
SPRRNA.43	1679	G	A	88	82	6	6.81818	45	42	93.3	A	3	6.7	SPRRNA.43	1679	G	43	40	93	A	3	7
SPRRNA.44	1345	G	A	400	382	18	4.5	219	208	95	A	11	5	SPRRNA.44	1345	G	181	174	96.1	A	7	3.9
SPRRNA.44	1679	G	A	81	75	6	7.40741	43	39	90.7	A	4	9.3	SPRRNA.44	1679	G	38	36	94.7	A	2	5.3
SPRRNA.47	2306	G	A	137	131	6	4.37956	65	63	96.9	A	2	3.1	SPRRNA.47	2306	G	72	68	94.4	A	4	5.6
SPRRNA.47	3360	G	T	581	538	43	7.40103	319	295	92.5	T	24	7.5	SPRRNA.47	3360	G	262	243	92.7	T	19	7.3
SPRRNA.48	749	G	A	133	124	9	6.76692	77	71	92.2	A	6	7.8	SPRRNA.48	749	G	56	53	94.6	A	3	5.4
SPRRNA.48	2698	G	A	87	83	4	4.5977	51	49	96.1	A	2	3.9	SPRRNA.48	2698	G	36	34	94.4	A	2	5.6
SPRRNA.49	7	C	T	52	44	8	15.3846	34	29	85.3	T	5	14.7	SPRRNA.49	7	C	18	15	83.3	T	3	16.7
SPRRNA.50	17	A	T	18	13	5	27.7778	9	7	77.8	T	2	22.2	SPRRNA.50	17	A	9	6	66.7	T	3	33.3
acb1	663	C	A	53	49	4	7.54717	30	28	93.3	A	2	6.7	acb1	663	C	23	21	91.3	A	2	8.7
act1	1801	C	A	85	81	4	4.70588	44	42	95.5	A	2	4.5	act1	1801	C	41	39	95.1	A	2	4.9
atp14	1055	T	A	13	8	5	38.4615	6	4	66.7	A	2	33.3	atp14	1055	T	7	4	57.1	A	3	42.9
atp6	445	G	T	10	0	10	100	5	0	0	T	5	100	atp6	445	G	5	0	0	T	5	100
btf3-antisense-1	849	T	A	8	4	4	50	4	2	50	A	2	50	btf3-antisense-1	849	T	4	2	50	A	2	50
cct6	657	C	A	8	0	8	100	4	0	0	A	4	100	cct6	657	C	4	0	0	A	4	100
cob1	3579	C	T	18	0	18	100	13	0	0	T	13	100	cob1	3579	C	5	0	0	T	5	100
cox13	512	G	C	10	4	6	60	3	1	33.3	C	2	66.7	cox13	512	G	7	3	42.9	C	4	57.1
cox13	514	A	T	9	3	6	66.6667	4	1	25	T	3	75	cox13	514	A	5	2	40	T	3	60
cpc2-antisense-1	491	G	T	146	140	6	4.10959	68	65	95.6	T	3	4.4	cpc2-antisense-1	491	G	78	75	96.2	T	3	3.8
cpc2-antisense-1	683	C	A	148	138	10	6.75676	81	76	93.8	A	5	6.2	cpc2-antisense-1	683	C	67	62	92.5	A	5	7.5
cue1	1270	G	T	25	21	4	16	16	14	87.5	T	2	12.5	cue1	1270	G	9	7	77.8	T	2	22.2
cyc1	532	C	A	67	63	4	5.97015	35	33	94.3	A	2	5.7	cyc1	532	C	32	30	93.8	A	2	6.2
eft202	2576	G	T	67	63	4	5.97015	39	37	94.9	T	2	5.1	eft202	2576	G	28	26	92.9	T	2	7.1
egd2	73	G	T	55	47	8	14.5455	23	20	87	T	3	13	egd2	73	G	32	27	84.4	T	5	15.6
erg25	1292	G	T	66	62	4	6.06061	34	32	94.1	T	2	5.9	erg25	1292	G	32	30	93.8	T	2	6.2
gcd10	1414	A	C	11	0	11	100	6	0	0	C	6	100	gcd10	1414	A	5	0	0	C	5	100
gcd10	1476	T	A	15	0	15	100	8	0	0	A	8	100	gcd10	1476	T	7	0	0	A	7	100
ght8	2817	T	A	20	0	20	100	13	0	0	A	13	100	ght8	2817	T	7	0	0	A	7	100
gst3	1088	G	T	12	0	12	100	7	0	0	T	7	100	gst3	1088	G	5	0	0	T	5	100
gus1	1656	G	A	16	0	16	100	10	0	0	A	10	100	gus1	1656	G	6	0	0	A	6	100
mfs3	2584	C	A	41	34	7	17.0732	18	13	72.2	A	5	27.8	mfs3	2584	C	23	21	91.3	A	2	8.7
nda2	1805	T	A	17	12	5	29.4118	12	9	75	A	3	25	nda2	1805	T	5	3	60	A	2	40
nop10	261	A	G	12	3	9	75	8	2	25	G	6	75	nop10	261	A	4	1	25	G	3	75
nop10	262	G	C	14	3	11	78.5714	9	2	22.2	C	7	77.8	nop10	262	G	5	1	20	C	4	80
nse1	1421	T	A	63	59	4	6.34921	31	29	93.5	A	2	6.5	nse1	1421	T	32	30	93.8	A	2	6.2
pdc101	1845	C	A	103	98	5	4.85437	60	58	96.7	A	2	3.3	pdc101	1845	C	43	40	93	A	3	7
pma1	3693	G	T	85	81	4	4.70588	45	43	95.6	T	2	4.4	pma1	3693	G	40	38	95	T	2	5
pma1	4003	G	T	129	125	4	3.10078	66	64	97	T	2	3	pma1	4003	G	63	61	96.8	T	2	3.2
pmp3	865	G	T	309	295	14	4.53074	173	164	94.8	T	9	5.2	pmp3	865	G	136	131	96.3	T	5	3.7
pmp3	1030	G	T	223	216	7	3.13901	128	124	96.9	T	4	3.1	pmp3	1030	G	95	92	96.8	T	3	3.2
ppi1	198	G	T	146	141	5	3.42466	83	80	96.4	T	3	3.6	ppi1	198	G	63	61	96.8	T	2	3.2
psf3-antisense-1	53	G	T	6	0	6	100	3	0	0	T	3	100	psf3-antisense-1	53	G	3	0	0	T	3	100
pyk1	1815	G	T	149	143	6	4.02685	83	80	96.4	T	3	3.6	pyk1	1815	G	66	63	95.5	T	3	4.5
rpl1201	67	T	C	180	133	47	26.1111	91	68	74.7	C	23	25.3	rpl1201	67	T	89	65	73	C	24	27
rpl1202	906	G	T	113	109	4	3.53982	57	55	96.5	T	2	3.5	rpl1202	906	G	56	54	96.4	T	2	3.6
rpl14	100	C	A	147	136	11	7.48299	79	73	92.4	A	6	7.6	rpl14	100	C	68	63	92.6	A	5	7.4
rpl1901	358	G	T	670	640	30	4.47761	368	353	95.9	T	15	4.1	rpl1901	358	G	302	287	95	T	15	5
rpl22	389	G	C	31	15	16	51.6129	16	7	43.8	C	9	56.2	rpl22	389	G	15	8	53.3	C	7	46.7
rpl22	443	A	C	28	21	7	25	18	13	72.2	C	5	27.8	rpl22	443	A	10	8	80	C	2	20
rpl2301	323	A	T	12	4	8	66.6667	6	2	33.3	T	4	66.7	rpl2301	323	A	6	2	33.3	T	4	66.7
rpl2302	247	G	A	7	3	4	57.1429	4	2	50	A	2	50	rpl2302	247	G	3	1	33.3	A	2	66.7
rpl2501	134	C	A	157	150	7	4.4586	81	77	95.1	A	4	4.9	rpl2501	134	C	76	73	96.1	A	3	3.9
rpl26	505	T	A	209	195	14	6.69856	113	108	95.6	A	5	4.4	rpl26	505	T	96	87	90.6	A	9	9.4
rpl26	509	T	A	47	31	16	34.0426	22	16	72.7	A	6	27.3	rpl26	509	T	25	15	60	A	10	40
rpl29	353	T	A	104	93	11	10.5769	46	41	89.1	A	5	10.9	rpl29	353	T	58	52	89.7	A	6	10.3
rpl3001	333	T	C	11	4	7	63.6364	7	4	57.1	C	3	42.9	rpl3001	333	T	4	0	0	C	4	100
rpl3001	336	G	A	47	3	44	93.617	23	3	13	A	20	87	rpl3001	336	G	24	0	0	A	24	100
rpl301	1313	T	A	20	0	20	100	7	0	0	A	7	100	rpl301	1313	T	13	0	0	A	13	100
rpl31	245	T	A	10	2	8	80	6	2	33.3	A	4	66.7	rpl31	245	T	4	0	0	A	4	100
rpl31	593	T	A	133	110	23	17.2932	83	68	81.9	A	15	18.1	rpl31	593	T	50	42	84	A	8	16
rpl3401	85	A	C	231	224	7	3.0303	98	95	96.9	C	3	3.1	rpl3401	85	A	133	129	97	C	4	3
rpl3602	284	G	C	12	5	7	58.3333	6	2	33.3	C	4	66.7	rpl3602	284	G	6	3	50	C	3	50
rpl3801	643	C	A	77	71	6	7.79221	44	41	93.2	A	3	6.8	rpl3801	643	C	33	30	90.9	A	3	9.1
rpl3802	377	G	C	9	2	7	77.7778	4	0	0	C	4	100	rpl3802	377	G	5	2	40	C	3	60
rpl39	571	T	A	156	149	7	4.48718	88	85	96.6	A	3	3.4	rpl39	571	T	68	64	94.1	A	4	5.9
rpl701	1327	T	A	24	18	6	25	11	7	63.6	A	4	36.4	rpl701	1327	T	13	11	84.6	A	2	15.4
rpl702	1197	C	A	79	74	5	6.32911	29	26	89.7	A	3	10.3	rpl702	1197	C	50	48	96	A	2	4
rpp101	504	T	C	290	251	39	13.4483	161	140	87	C	21	13	rpp101	504	T	129	111	86	C	18	14
rpp101	517	T	C	229	219	10	4.36681	120	115	95.8	C	5	4.2	rpp101	517	T	109	104	95.4	C	5	4.6
rpp101	519	G	T	237	224	13	5.48523	122	115	94.3	T	7	5.7	rpp101	519	G	115	109	94.8	T	6	5.2
rps101	1671	G	T	108	103	5	4.62963	54	52	96.3	T	2	3.7	rps101	1671	G	54	51	94.4	T	3	5.6
rps1201	675	G	A	27	17	10	37.037	15	10	66.7	A	5	33.3	rps1201	675	G	12	7	58.3	A	5	41.7
rps1802	104	G	T	8	4	4	50	4	2	50	T	2	50	rps1802	104	G	4	2	50	T	2	50
rps1802	162	G	T	11	2	9	81.8182	7	2	28.6	T	5	71.4	rps1802	162	G	4	0	0	T	4	100
rps21	118	G	C	18	7	11	61.1111	8	2	25	C	6	75	rps21	118	G	10	5	50	C	5	50
rps2501	489	C	A	52	46	6	11.5385	21	19	90.5	A	2	9.5	rps2501	489	C	31	27	87.1	A	4	12.9
rps801	686	C	A	359	344	15	4.17827	184	176	95.7	A	8	4.3	rps801	686	C	175	168	96	A	7	4
sbp1	666	G	T	17	1	16	94.1176	5	1	20	T	4	80	sbp1	666	G	12	0	0	T	12	100
spi1	885	G	T	165	155	10	6.06061	78	73	93.6	T	5	6.4	spi1	885	G	87	82	94.3	T	5	5.7
tif38	1588	G	T	70	57	13	18.5714	25	19	76	T	6	24	tif38	1588	G	45	38	84.4	T	7	15.6
tsf1	76	T	G	14	0	14	100	6	0	0	G	6	100	tsf1	76	T	8	0	0	G	8	100
uge1	1565	G	T	32	28	4	12.5	10	8	80	T	2	20	uge1	1565	G	22	20	90.9	T	2	9.1
wtf1	2897	C	T	10	6	4	40	5	3	60	T	2	40	wtf1	2897	C	5	3	60	T	2	40

## Sheet: Spombe_meiosis0
Table S6. Analysis of putative RNA editing sites in S. pombe.
Sheet 2: Putative editing sites identified in two independent samples from meiosis (0 h).
contig sample1	position sample1	reference	variant base	sum of coverage samples1+2	sum of coverage reference	sum of coverage variant	percent coverage variant	coverage sample1	coverage reference base sample1	percent coverage reference base sample1	variant base sample1	coverage variant base sample1	percent coverage variant base sample1	contig sample2	position sample2	reference sample2	coverage sample2	coverage reference base sample2	percent coverage reference base sample2	variant base sample2	coverage variant base sample2	percent coverage variant base sample2
SPAC1039.04	1861	G	T	6	2	4	66.6667	3	1	33.3	T	2	66.7	SPAC1039.04	1861	G	3	1	33.3	T	2	66.7
SPAC11E3.12	1289	T	A	25	21	4	16	13	11	84.6	A	2	15.4	SPAC11E3.12	1289	T	12	10	83.3	A	2	16.7
SPAC11E3.14	2860	C	T	16	9	7	43.75	9	5	55.6	T	4	44.4	SPAC11E3.14	2860	C	7	4	57.1	T	3	42.9
SPAC14C4.10c	390	C	T	14	10	4	28.5714	5	3	60	T	2	40	SPAC14C4.10c	390	C	9	7	77.8	T	2	22.2
SPAC1639.01c	2972	C	T	36	27	9	25	21	14	66.7	T	7	33.3	SPAC1639.01c	2972	C	15	13	86.7	T	2	13.3
SPAC19G12.09	128	C	T	115	106	9	7.82609	56	53	94.6	T	3	5.4	SPAC19G12.09	128	C	59	53	89.8	T	6	10.2
SPAC1B2.03c	1329	C	T	13	9	4	30.7692	7	5	71.4	T	2	28.6	SPAC1B2.03c	1329	C	6	4	66.7	T	2	33.3
SPAC1B2.03c	1765	C	T	71	64	7	9.85915	41	37	90.2	T	4	9.8	SPAC1B2.03c	1765	C	30	27	90	T	3	10
SPAC1B3.01c	1144	C	T	11	6	5	45.4545	5	3	60	T	2	40	SPAC1B3.01c	1144	C	6	3	50	T	3	50
SPAC1B3.01c	1150	G	T	21	16	5	23.8095	9	6	66.7	T	3	33.3	SPAC1B3.01c	1150	G	12	10	83.3	T	2	16.7
SPAC23C4.09c	1376	G	A	19	13	6	31.5789	10	6	60	A	4	40	SPAC23C4.09c	1376	G	9	7	77.8	A	2	22.2
SPAC26H5.09c	1545	C	T	20	16	4	20	5	3	60	T	2	40	SPAC26H5.09c	1545	C	15	13	86.7	T	2	13.3
SPAC26H5.09c	1548	C	T	18	14	4	22.2222	4	2	50	T	2	50	SPAC26H5.09c	1548	C	14	12	85.7	T	2	14.3
SPAC2F3.05c	296	A	T	14	6	8	57.1429	7	5	71.4	T	2	28.6	SPAC2F3.05c	296	A	7	1	14.3	T	6	85.7
SPAC31G5.05c	1072	C	T	27	23	4	14.8148	12	10	83.3	T	2	16.7	SPAC31G5.05c	1072	C	15	13	86.7	T	2	13.3
SPAC3F10.09	658	G	A	66	44	22	33.3333	33	25	75.8	A	8	24.2	SPAC3F10.09	658	G	33	19	57.6	A	14	42.4
SPAC3H8.04	507	C	T	20	12	8	40	9	5	55.6	T	4	44.4	SPAC3H8.04	507	C	11	7	63.6	T	4	36.4
SPAC521.03	149	A	T	8	2	6	75	4	1	25	T	3	75	SPAC521.03	149	A	4	1	25	T	3	75
SPAC589.06c	168	A	T	25	19	6	24	13	10	76.9	T	3	23.1	SPAC589.06c	168	A	12	9	75	T	3	25
SPAC6B12.04c	1963	A	C	14	8	6	42.8571	6	4	66.7	C	2	33.3	SPAC6B12.04c	1963	A	8	4	50	C	4	50
SPAC869.03c	1699	A	T	12	6	6	50	7	3	42.9	T	4	57.1	SPAC869.03c	1699	A	5	3	60	T	2	40
SPAC922.04	437	T	C	127	123	4	3.14961	64	62	96.9	C	2	3.1	SPAC922.04	437	T	63	61	96.8	C	2	3.2
SPACUNK4.15	167	A	T	31	25	6	19.3548	13	10	76.9	T	3	23.1	SPACUNK4.15	167	A	18	15	83.3	T	3	16.7
SPAPB17E12.10c	2367	G	A	10	4	6	60	7	3	42.9	A	4	57.1	SPAPB17E12.10c	2367	G	3	1	33.3	A	2	66.7
SPAPB1A10.07c	727	C	T	23	11	12	52.1739	12	3	25	T	9	75	SPAPB1A10.07c	727	C	11	8	72.7	T	3	27.3
SPBC1271.05c	2051	A	T	17	12	5	29.4118	11	8	72.7	T	3	27.3	SPBC1271.05c	2051	A	6	4	66.7	T	2	33.3
SPBC1683.05	2565	G	T	55	51	4	7.27273	29	27	93.1	T	2	6.9	SPBC1683.05	2565	G	26	24	92.3	T	2	7.7
SPBC16A3.02c	392	A	T	77	71	6	7.79221	41	38	92.7	T	3	7.3	SPBC16A3.02c	392	A	36	33	91.7	T	3	8.3
SPBC16E9.15	904	C	T	28	12	16	57.1429	15	7	46.7	T	8	53.3	SPBC16E9.15	904	C	13	5	38.5	T	8	61.5
SPBC1709.03	378	C	T	54	17	37	68.5185	17	5	29.4	T	12	70.6	SPBC1709.03	378	C	37	12	32.4	T	25	67.6
SPBC21C3.19	155	A	T	38	27	11	28.9474	23	17	73.9	T	6	26.1	SPBC21C3.19	155	A	15	10	66.7	T	5	33.3
SPBC23G7.14	1496	A	T	21	7	14	66.6667	11	3	27.3	T	8	72.7	SPBC23G7.14	1496	A	10	4	40	T	6	60
SPBC26H8.11c	791	A	T	63	59	4	6.34921	36	34	94.4	T	2	5.6	SPBC26H8.11c	791	A	27	25	92.6	T	2	7.4
SPBC29A10.17	673	A	C	10	6	4	40	4	2	50	C	2	50	SPBC29A10.17	673	A	6	4	66.7	C	2	33.3
SPBC2D10.04	3385	A	T	10	6	4	40	5	3	60	T	2	40	SPBC2D10.04	3385	A	5	3	60	T	2	40
SPBC3H7.05c	582	C	T	22	16	6	27.2727	11	9	81.8	T	2	18.2	SPBC3H7.05c	582	C	11	7	63.6	T	4	36.4
SPBC405.03c	970	A	T	9	2	7	77.7778	4	1	25	T	3	75	SPBC405.03c	970	A	5	1	20	T	4	80
SPBC577.11	1537	A	T	8	1	7	87.5	4	1	25	T	3	75	SPBC577.11	1537	A	4	0	0	T	4	100
SPBC646.08c	2021	C	T	338	323	15	4.43787	175	167	95.4	T	8	4.6	SPBC646.08c	2021	C	163	156	95.7	T	7	4.3
SPBC83.13	1157	C	T	31	24	7	22.5806	12	10	83.3	T	2	16.7	SPBC83.13	1157	C	19	14	73.7	T	5	26.3
SPBC887.17	65	C	T	19	12	7	36.8421	5	3	60	T	2	40	SPBC887.17	65	C	14	9	64.3	T	5	35.7
SPCC1393.12	77	T	A	52	38	14	26.9231	25	15	60	A	10	40	SPCC1393.12	77	T	27	23	85.2	A	4	14.8
SPCC1393.13	2456	C	T	14	8	6	42.8571	8	6	75	T	2	25	SPCC1393.13	2456	C	6	2	33.3	T	4	66.7
SPCC1450.12	3250	G	A	27	13	14	51.8519	12	8	66.7	A	4	33.3	SPCC1450.12	3250	G	15	5	33.3	A	10	66.7
SPCC16C4.02c	2092	C	T	17	3	14	82.3529	11	2	18.2	T	9	81.8	SPCC16C4.02c	2092	C	6	1	16.7	T	5	83.3
SPCC1739.01	820	C	T	15	8	7	46.6667	5	1	20	T	4	80	SPCC1739.01	820	C	10	7	70	T	3	30
SPCC1739.01	3038	A	T	33	27	6	18.1818	11	9	81.8	T	2	18.2	SPCC1739.01	3038	A	22	18	81.8	T	4	18.2
SPCC1739.08c	1275	C	T	70	64	6	8.57143	27	24	88.9	T	3	11.1	SPCC1739.08c	1275	C	43	40	93	T	3	7
SPCC1739.08c	1390	C	T	116	108	8	6.89655	61	56	91.8	T	5	8.2	SPCC1739.08c	1390	C	55	52	94.5	T	3	5.5
SPCC24B10.06	1313	A	T	80	76	4	5	45	43	95.6	T	2	4.4	SPCC24B10.06	1313	A	35	33	94.3	T	2	5.7
SPCC417.03-antisense-1	1909	A	G	6	2	4	66.6667	3	1	33.3	G	2	66.7	SPCC417.03-antisense-1	1909	A	3	1	33.3	G	2	66.7
SPCC4G3.03	2014	G	T	48	37	11	22.9167	21	15	71.4	T	6	28.6	SPCC4G3.03	2014	G	27	22	81.5	T	5	18.5
SPCC553.10	307	A	T	46	41	5	10.8696	19	17	89.5	T	2	10.5	SPCC553.10	307	A	27	24	88.9	T	3	11.1
SPCC553.10	312	A	T	55	36	19	34.5455	22	15	68.2	T	7	31.8	SPCC553.10	312	A	33	21	63.6	T	12	36.4
SPCC553.10	416	G	T	25	0	25	100	9	0	0	T	9	100	SPCC553.10	416	G	16	0	0	T	16	100
SPCC553.10	1736	A	T	104	100	4	3.84615	51	49	96.1	T	2	3.9	SPCC553.10	1736	A	53	51	96.2	T	2	3.8
SPCC61.04c	1360	C	T	40	26	14	35	15	10	66.7	T	5	33.3	SPCC61.04c	1360	C	25	16	64	T	9	36
SPCC663.09c	1513	A	T	9	4	5	55.5556	6	3	50	T	3	50	SPCC663.09c	1513	A	3	1	33.3	T	2	66.7
SPCC736.13	630	G	A	10	0	10	100	7	0	0	A	7	100	SPCC736.13	630	G	3	0	0	A	3	100
SPNCRNA.1068	2011	C	T	12	7	5	41.6667	9	6	66.7	T	3	33.3	SPNCRNA.1068	2011	C	3	1	33.3	T	2	66.7
SPNCRNA.1069	439	G	A	11	7	4	36.3636	6	4	66.7	A	2	33.3	SPNCRNA.1069	439	G	5	3	60	A	2	40
SPNCRNA.1095	214	G	A	21	13	8	38.0952	9	6	66.7	A	3	33.3	SPNCRNA.1095	214	G	12	7	58.3	A	5	41.7
SPNCRNA.1095	282	G	T	32	28	4	12.5	24	22	91.7	T	2	8.3	SPNCRNA.1095	282	G	8	6	75	T	2	25
SPNCRNA.1366	2064	T	A	17	12	5	29.4118	6	4	66.7	A	2	33.3	SPNCRNA.1366	2064	T	11	8	72.7	A	3	27.3
SPNCRNA.1443	1093	C	A	30	9	21	70	11	3	27.3	A	8	72.7	SPNCRNA.1443	1093	C	19	6	31.6	A	13	68.4
SPNCRNA.1462	1007	G	A	14	6	8	57.1429	6	2	33.3	A	4	66.7	SPNCRNA.1462	1007	G	8	4	50	A	4	50
SPNCRNA.1483	868	A	T	9	0	9	100	6	0	0	T	6	100	SPNCRNA.1483	868	A	3	0	0	T	3	100
SPNCRNA.338	6	C	G	11	1	10	90.9091	4	1	25	G	3	75	SPNCRNA.338	6	C	7	0	0	G	7	100
SPNCRNA.777	1463	A	T	8	0	8	100	3	0	0	T	3	100	SPNCRNA.777	1463	A	5	0	0	T	5	100
SPNCRNA.993	635	C	T	19	10	9	47.3684	9	7	77.8	T	2	22.2	SPNCRNA.993	635	C	10	3	30	T	7	70
ade4	2434	T	A	8	4	4	50	4	2	50	A	2	50	ade4	2434	T	4	2	50	A	2	50
adh1	3346	G	T	36	29	7	19.4444	22	20	90.9	T	2	9.1	adh1	3346	G	14	9	64.3	T	5	35.7
arp2	1448	C	T	90	65	25	27.7778	44	33	75	T	11	25	arp2	1448	C	46	32	69.6	T	14	30.4
arp6	1697	C	A	10	6	4	40	5	3	60	A	2	40	arp6	1697	C	5	3	60	A	2	40
asn1	2167	C	T	13	8	5	38.4615	5	2	40	T	3	60	asn1	2167	C	8	6	75	T	2	25
atg20	1934	C	T	10	4	6	60	7	3	42.9	T	4	57.1	atg20	1934	C	3	1	33.3	T	2	66.7
atg24	1846	G	A	67	63	4	5.97015	36	34	94.4	A	2	5.6	atg24	1846	G	31	29	93.5	A	2	6.5
atp14	1055	T	A	47	37	10	21.2766	19	16	84.2	A	3	15.8	atp14	1055	T	28	21	75	A	7	25
atp4	1489	A	T	41	37	4	9.7561	14	12	85.7	T	2	14.3	atp4	1489	A	27	25	92.6	T	2	7.4
atp4	1495	A	T	61	55	6	9.83607	24	20	83.3	T	4	16.7	atp4	1495	A	37	35	94.6	T	2	5.4
atp4	1512	A	C	164	157	7	4.26829	75	71	94.7	C	4	5.3	atp4	1512	A	89	86	96.6	C	3	3.4
atp7	170	A	T	58	53	5	8.62069	20	18	90	T	2	10	atp7	170	A	38	35	92.1	T	3	7.9
but2	2819	C	T	15	11	4	26.6667	10	8	80	T	2	20	but2	2819	C	5	3	60	T	2	40
cbs2	1389	C	T	30	14	16	53.3333	11	4	36.4	T	7	63.6	cbs2	1389	C	19	10	52.6	T	9	47.4
cki3	1840	A	T	12	5	7	58.3333	5	1	20	T	4	80	cki3	1840	A	7	4	57.1	T	3	42.9
cnt6	3819	C	T	10	5	5	50	4	2	50	T	2	50	cnt6	3819	C	6	3	50	T	3	50
cox12	635	C	T	44	39	5	11.3636	23	21	91.3	T	2	8.7	cox12	635	C	21	18	85.7	T	3	14.3
cpy1	2930	G	A	27	19	8	29.6296	13	8	61.5	A	5	38.5	cpy1	2930	G	14	11	78.6	A	3	21.4
cpy1	3001	G	A	19	12	7	36.8421	8	6	75	A	2	25	cpy1	3001	G	11	6	54.5	A	5	45.5
cwf16	122	A	T	11	3	8	72.7273	4	2	50	T	2	50	cwf16	122	A	7	1	14.3	T	6	85.7
dfg10	1164	A	T	21	15	6	28.5714	9	7	77.8	T	2	22.2	dfg10	1164	A	12	8	66.7	T	4	33.3
dma1	1657	A	T	25	5	20	80	16	2	12.5	T	14	87.5	dma1	1657	A	9	3	33.3	T	6	66.7
eno101	1445	A	T	113	109	4	3.53982	53	51	96.2	T	2	3.8	eno101	1445	A	60	58	96.7	T	2	3.3
erf2	1802	G	T	45	40	5	11.1111	22	19	86.4	T	3	13.6	erf2	1802	G	23	21	91.3	T	2	8.7
erf2	1805	C	T	47	41	6	12.766	21	18	85.7	T	3	14.3	erf2	1805	C	26	23	88.5	T	3	11.5
erg2	110	A	T	15	3	12	80	7	1	14.3	T	6	85.7	erg2	110	A	8	2	25	T	6	75
fba1	1075	T	A	25	19	6	24	8	6	75	A	2	25	fba1	1075	T	17	13	76.5	A	4	23.5
fex1	184	T	A	33	29	4	12.1212	17	15	88.2	A	2	11.8	fex1	184	T	16	14	87.5	A	2	12.5
fhn1	1520	G	T	108	104	4	3.7037	50	48	96	T	2	4	fhn1	1520	G	58	56	96.6	T	2	3.4
gcv3	976	C	T	31	26	5	16.129	16	14	87.5	T	2	12.5	gcv3	976	C	15	12	80	T	3	20
gem7	504	A	T	31	22	9	29.0323	13	10	76.9	T	3	23.1	gem7	504	A	18	12	66.7	T	6	33.3
ght3	1446	C	T	29	21	8	27.5862	13	11	84.6	T	2	15.4	ght3	1446	C	16	10	62.5	T	6	37.5
gon7	148	T	G	22	14	8	36.3636	12	7	58.3	G	5	41.7	gon7	148	T	10	7	70	G	3	30
gpd1	38	T	A	33	29	4	12.1212	22	20	90.9	A	2	9.1	gpd1	38	T	11	9	81.8	A	2	18.2
gua2	1939	T	C	16	11	5	31.25	12	9	75	C	3	25	gua2	1939	T	4	2	50	C	2	50
hhf2	118	G	T	115	103	12	10.4348	55	50	90.9	T	5	9.1	hhf2	118	G	60	53	88.3	T	7	11.7
hhf2	574	C	T	136	130	6	4.41176	66	64	97	T	2	3	hhf2	574	C	70	66	94.3	T	4	5.7
hht3	388	C	G	38	33	5	13.1579	16	14	87.5	G	2	12.5	hht3	388	C	22	19	86.4	G	3	13.6
hht3	700	G	T	150	136	14	9.33333	72	66	91.7	T	6	8.3	hht3	700	G	78	70	89.7	T	8	10.3
hht3	734	G	T	230	189	41	17.8261	114	92	80.7	T	22	19.3	hht3	734	G	116	97	83.6	T	19	16.4
hrf1	1092	C	T	9	5	4	44.4444	5	3	60	T	2	40	hrf1	1092	C	4	2	50	T	2	50
hsp9	51	T	A	78	55	23	29.4872	33	20	60.6	A	13	39.4	hsp9	51	T	45	35	77.8	A	10	22.2
hta1	1009	C	T	207	191	16	7.72947	96	87	90.6	T	9	9.4	hta1	1009	C	111	104	93.7	T	7	6.3
hta1-antisense-1	462	G	A	176	163	13	7.38636	98	90	91.8	A	8	8.2	hta1-antisense-1	462	G	78	73	93.6	A	5	6.4
hta1-antisense-1	611	G	A	50	46	4	8	31	29	93.5	A	2	6.5	hta1-antisense-1	611	G	19	17	89.5	A	2	10.5
img1	674	C	T	10	3	7	70	5	2	40	T	3	60	img1	674	C	5	1	20	T	4	80
isp3	994	C	G	506	485	21	4.1502	244	231	94.7	G	13	5.3	isp3	994	C	262	254	96.9	G	8	3.1
isp4	2890	C	T	95	89	6	6.31579	40	37	92.5	T	3	7.5	isp4	2890	C	55	52	94.5	T	3	5.5
isp6	1925	G	A	65	61	4	6.15385	27	25	92.6	A	2	7.4	isp6	1925	G	38	36	94.7	A	2	5.3
lys4	138	C	T	10	4	6	60	6	2	33.3	T	4	66.7	lys4	138	C	4	2	50	T	2	50
mae1	1521	C	T	25	18	7	28	10	7	70	T	3	30	mae1	1521	C	15	11	73.3	T	4	26.7
mal1	3114	A	C	6	1	5	83.3333	3	1	33.3	C	2	66.7	mal1	3114	A	3	0	0	C	3	100
map2	2973	C	T	1828	1732	96	5.25164	916	872	95.2	T	44	4.8	map2	2973	C	912	860	94.3	T	52	5.7
map3	2803	C	T	71	43	28	39.4366	35	19	54.3	T	16	45.7	map3	2803	C	36	24	66.7	T	12	33.3
mce1	1226	C	T	20	14	6	30	8	6	75	T	2	25	mce1	1226	C	12	8	66.7	T	4	33.3
mdm34	1589	C	T	9	4	5	55.5556	3	1	33.3	T	2	66.7	mdm34	1589	C	6	3	50	T	3	50
mei2	3609	A	T	42	33	9	21.4286	19	15	78.9	T	4	21.1	mei2	3609	A	23	18	78.3	T	5	21.7
meu10	3520	A	T	64	53	11	17.1875	37	28	75.7	T	9	24.3	meu10	3520	A	27	25	92.6	T	2	7.4
meu3	519	C	T	90	85	5	5.55556	47	44	93.6	T	3	6.4	meu3	519	C	43	41	95.3	T	2	4.7
mfm2	491	G	T	342	325	17	4.97076	191	184	96.3	T	7	3.7	mfm2	491	G	151	141	93.4	T	10	6.6
mfm2	497	G	T	123	115	8	6.50407	71	67	94.4	T	4	5.6	mfm2	497	G	52	48	92.3	T	4	7.7
mnl1	3060	C	T	12	4	8	66.6667	4	0	0	T	4	100	mnl1	3060	C	8	4	50	T	4	50
mpc1	1181	C	T	23	6	17	73.913	12	4	33.3	T	8	66.7	mpc1	1181	C	11	2	18.2	T	9	81.8
mpc1	1188	C	T	45	18	27	60	24	9	37.5	T	15	62.5	mpc1	1188	C	21	9	42.9	T	12	57.1
mpr1	353	C	T	21	13	8	38.0952	9	5	55.6	T	4	44.4	mpr1	353	C	12	8	66.7	T	4	33.3
mrps16	2218	A	T	24	8	16	66.6667	13	6	46.2	T	7	53.8	mrps16	2218	A	11	2	18.2	T	9	81.8
mug108	877	A	G	28	24	4	14.2857	11	9	81.8	G	2	18.2	mug108	877	A	17	15	88.2	G	2	11.8
mug110	155	A	T	52	48	4	7.69231	25	23	92	T	2	8	mug110	155	A	27	25	92.6	T	2	7.4
not3	2413	G	A	291	264	27	9.27835	142	129	90.8	A	13	9.2	not3	2413	G	149	135	90.6	A	14	9.4
nrk1	1879	C	T	22	15	7	31.8182	11	8	72.7	T	3	27.3	nrk1	1879	C	11	7	63.6	T	4	36.4
omt3	370	A	T	312	280	32	10.2564	156	144	92.3	T	12	7.7	omt3	370	A	156	136	87.2	T	20	12.8
pat1	3699	C	T	18	12	6	33.3333	6	4	66.7	T	2	33.3	pat1	3699	C	12	8	66.7	T	4	33.3
pcr1	1401	A	T	11	7	4	36.3636	4	2	50	T	2	50	pcr1	1401	A	7	5	71.4	T	2	28.6
pdc201	103	C	T	8	3	5	62.5	5	2	40	T	3	60	pdc201	103	C	3	1	33.3	T	2	66.7
per1	119	C	T	39	12	27	69.2308	21	8	38.1	T	13	61.9	per1	119	C	18	4	22.2	T	14	77.8
pgc1	1260	C	T	23	17	6	26.087	9	7	77.8	T	2	22.2	pgc1	1260	C	14	10	71.4	T	4	28.6
pil1	1811	T	A	73	69	4	5.47945	38	36	94.7	A	2	5.3	pil1	1811	T	35	33	94.3	A	2	5.7
pmc1	5452	A	T	13	7	6	46.1538	7	5	71.4	T	2	28.6	pmc1	5452	A	6	2	33.3	T	4	66.7
pmp3	938	C	T	223	213	10	4.4843	103	99	96.1	T	4	3.9	pmp3	938	C	120	114	95	T	6	5
pof15	1204	C	T	29	23	6	20.6897	14	10	71.4	T	4	28.6	pof15	1204	C	15	13	86.7	T	2	13.3
prl53	869	C	T	448	429	19	4.24107	211	201	95.3	T	10	4.7	prl53	869	C	237	228	96.2	T	9	3.8
prl53	1479	C	T	184	177	7	3.80435	81	78	96.3	T	3	3.7	prl53	1479	C	103	99	96.1	T	4	3.9
prl53	1752	T	A	75	61	14	18.6667	37	32	86.5	A	5	13.5	prl53	1752	T	38	29	76.3	A	9	23.7
psf3-antisense-1	516	C	A	10	0	10	100	6	0	0	A	6	100	psf3-antisense-1	516	C	4	0	0	A	4	100
pso2	339	G	T	198	191	7	3.53535	102	98	96.1	T	4	3.9	pso2	339	G	96	93	96.9	T	3	3.1
psu1	1925	A	T	62	51	11	17.7419	20	16	80	T	4	20	psu1	1925	A	42	35	83.3	T	7	16.7
ptc1	1438	C	T	29	21	8	27.5862	12	7	58.3	T	5	41.7	ptc1	1438	C	17	14	82.4	T	3	17.6
ptc1	1505	C	T	11	7	4	36.3636	7	5	71.4	T	2	28.6	ptc1	1505	C	4	2	50	T	2	50
ptc3	1890	C	T	35	30	5	14.2857	15	12	80	T	3	20	ptc3	1890	C	20	18	90	T	2	10
qcr8	567	G	T	6	1	5	83.3333	3	1	33.3	T	2	66.7	qcr8	567	G	3	0	0	T	3	100
rgs1	2646	A	T	65	60	5	7.69231	30	27	90	T	3	10	rgs1	2646	A	35	33	94.3	T	2	5.7
rho3	1452	C	T	23	18	5	21.7391	12	9	75	T	3	25	rho3	1452	C	11	9	81.8	T	2	18.2
rho4	1530	A	T	42	38	4	9.52381	18	16	88.9	T	2	11.1	rho4	1530	A	24	22	91.7	T	2	8.3
rng10	3307	C	T	12	0	12	100	8	0	0	T	8	100	rng10	3307	C	4	0	0	T	4	100
rng8	1206	A	T	7	1	6	85.7143	3	1	33.3	T	2	66.7	rng8	1206	A	4	0	0	T	4	100
rpl26	509	T	A	24	17	7	29.1667	12	8	66.7	A	4	33.3	rpl26	509	T	12	9	75	A	3	25
rpl31	595	T	A	20	16	4	20	10	8	80	A	2	20	rpl31	595	T	10	8	80	A	2	20
rpp202	528	T	A	13	2	11	84.6154	3	0	0	A	3	100	rpp202	528	T	10	2	20	A	8	80
rps2302	265	C	T	34	30	4	11.7647	11	9	81.8	T	2	18.2	rps2302	265	C	23	21	91.3	T	2	8.7
rps2801	329	A	T	46	42	4	8.69565	25	23	92	T	2	8	rps2801	329	A	21	19	90.5	T	2	9.5
rps801	684	T	A	80	75	5	6.25	35	33	94.3	A	2	5.7	rps801	684	T	45	42	93.3	A	3	6.7
scs7	1619	C	T	52	35	17	32.6923	26	16	61.5	T	10	38.5	scs7	1619	C	26	19	73.1	T	7	26.9
scs7	1962	A	T	134	129	5	3.73134	55	53	96.4	T	2	3.6	scs7	1962	A	79	76	96.2	T	3	3.8
sdj1	1112	T	A	88	83	5	5.68182	43	40	93	A	3	7	sdj1	1112	T	45	43	95.6	A	2	4.4
sec17	1316	A	T	28	19	9	32.1429	13	9	69.2	T	4	30.8	sec17	1316	A	15	10	66.7	T	5	33.3
sec66	863	C	T	20	13	7	35	9	5	55.6	T	4	44.4	sec66	863	C	11	8	72.7	T	3	27.3
shg1	914	T	A	22	4	18	81.8182	10	3	30	A	7	70	shg1	914	T	12	1	8.3	A	11	91.7
sno20	48	C	T	15	8	7	46.6667	8	5	62.5	T	3	37.5	sno20	48	C	7	3	42.9	T	4	57.1
sno20	54	C	T	42	11	31	73.8095	17	6	35.3	T	11	64.7	sno20	54	C	25	5	20	T	20	80
spd1	1300	A	T	175	157	18	10.2857	91	82	90.1	T	9	9.9	spd1	1300	A	84	75	89.3	T	9	10.7
spd2	1162	C	T	36	25	11	30.5556	17	13	76.5	T	4	23.5	spd2	1162	C	19	12	63.2	T	7	36.8
sro1	211	C	T	76	71	5	6.57895	41	38	92.7	T	3	7.3	sro1	211	C	35	33	94.3	T	2	5.7
sro1	300	C	T	60	45	15	25	39	31	79.5	T	8	20.5	sro1	300	C	21	14	66.7	T	7	33.3
suc1	870	A	T	37	32	5	13.5135	18	15	83.3	T	3	16.7	suc1	870	A	19	17	89.5	T	2	10.5
sui1	70	A	T	50	41	9	18	21	16	76.2	T	5	23.8	sui1	70	A	29	25	86.2	T	4	13.8
sum1	1058	G	A	12	5	7	58.3333	3	1	33.3	A	2	66.7	sum1	1058	G	9	4	44.4	A	5	55.6
swc2	1462	C	T	17	10	7	41.1765	6	3	50	T	3	50	swc2	1462	C	11	7	63.6	T	4	36.4
sxa1	2105	A	G	28	21	7	25	11	8	72.7	G	3	27.3	sxa1	2105	A	17	13	76.5	G	4	23.5
syb1	1522	C	T	126	107	19	15.0794	49	44	89.8	T	5	10.2	syb1	1522	C	77	63	81.8	T	14	18.2
tdh1	1388	G	T	545	504	41	7.52294	259	238	91.9	T	21	8.1	tdh1	1388	G	286	266	93	T	20	7
tfs1	1338	C	T	8	3	5	62.5	4	1	25	T	3	75	tfs1	1338	C	4	2	50	T	2	50
tpi1	913	G	T	177	171	6	3.38983	90	87	96.7	T	3	3.3	tpi1	913	G	87	84	96.6	T	3	3.4
ucp6	2648	T	A	20	14	6	30	12	8	66.7	A	4	33.3	ucp6	2648	T	8	6	75	A	2	25
uge1	1734	C	T	37	31	6	16.2162	19	15	78.9	T	4	21.1	uge1	1734	C	18	16	88.9	T	2	11.1
vma11	164	C	T	16	4	12	75	11	2	18.2	T	9	81.8	vma11	164	C	5	2	40	T	3	60
vma3	771	C	T	44	35	9	20.4545	21	17	81	T	4	19	vma3	771	C	23	18	78.3	T	5	21.7
vma3	774	A	T	108	35	73	67.5926	58	17	29.3	T	41	70.7	vma3	774	A	50	18	36	T	32	64
vma9	42	T	C	7	3	4	57.1429	4	2	50	C	2	50	vma9	42	T	3	1	33.3	C	2	66.7
wtf13	2241	T	A	43	32	11	25.5814	24	18	75	A	6	25	wtf13	2241	T	19	14	73.7	A	5	26.3
wtf13	2287	G	A	109	101	8	7.33945	54	48	88.9	A	6	11.1	wtf13	2287	G	55	53	96.4	A	2	3.6
wtf13	2298	T	C	60	45	15	25	33	23	69.7	C	10	30.3	wtf13	2298	T	27	22	81.5	C	5	18.5
wtf13	2319	T	C	8	3	5	62.5	4	2	50	C	2	50	wtf13	2319	T	4	1	25	C	3	75
wtf19	1616	G	A	32	22	10	31.25	15	10	66.7	A	5	33.3	wtf19	1616	G	17	12	70.6	A	5	29.4
wtf23	2224	A	T	373	322	51	13.6729	173	142	82.1	T	31	17.9	wtf23	2224	A	200	180	90	T	20	10
wtf23	2247	T	C	68	64	4	5.88235	32	30	93.8	C	2	6.2	wtf23	2247	T	36	34	94.4	C	2	5.6
wtf9	1770	A	T	13	4	9	69.2308	8	4	50	T	4	50	wtf9	1770	A	5	0	0	T	5	100
yar1	686	C	T	20	15	5	25	8	6	75	T	2	25	yar1	686	C	12	9	75	T	3	25
yop1	1045	G	T	30	22	8	26.6667	10	8	80	T	2	20	yop1	1045	G	20	14	70	T	6	30
zwf2	686	C	T	53	44	9	16.9811	26	20	76.9	T	6	23.1	zwf2	686	C	27	24	88.9	T	3	11.1

## Sheet: Spombe_meiosis_1+2
Table S6. Analysis of putative RNA editing sites in S. pombe.
Sheet 3: Putative editing sites identified in two independent samples from meiosis (1+2 h).
contig sample1	position sample1	reference	variant base	sum of coverage samples1+2	sum of coverage reference	sum of coverage variant	percent coverage variant	coverage sample1	coverage reference base sample1	percent coverage reference base sample1	variant base sample1	coverage variant base sample1	percent coverage variant base sample1	contig sample2	position sample2	reference sample2	coverage sample2	coverage reference base sample2	percent coverage reference base sample2	variant base sample2	coverage variant base sample2	percent coverage variant base sample2
SPAC1006.07	1278	C	T	84	78	6	7.14286	48	45	93.8	T	3	6.2	SPAC1006.07	1278	C	36	33	91.7	T	3	8.3
SPAC1071.09c	2056	C	A	22	12	10	45.4545	12	6	50	A	6	50	SPAC1071.09c	2056	C	10	6	60	A	4	40
SPAC1639.01c	2972	C	T	37	31	6	16.2162	20	17	85	T	3	15	SPAC1639.01c	2972	C	17	14	82.4	T	3	17.6
SPAC23C4.09c	1376	G	A	23	14	9	39.1304	14	10	71.4	A	4	28.6	SPAC23C4.09c	1376	G	9	4	44.4	A	5	55.6
SPAC3H8.04	507	C	T	8	2	6	75	5	2	40	T	3	60	SPAC3H8.04	507	C	3	0	0	T	3	100
SPAC4G9.22	778	C	T	72	61	11	15.2778	34	30	88.2	T	4	11.8	SPAC4G9.22	778	C	38	31	81.6	T	7	18.4
SPAC589.06c	168	A	T	55	44	11	20	35	30	85.7	T	5	14.3	SPAC589.06c	168	A	20	14	70	T	6	30
SPAC6F6.11c	1357	C	T	6	1	5	83.3333	3	0	0	T	3	100	SPAC6F6.11c	1357	C	3	1	33.3	T	2	66.7
SPAC6G10.10c	1169	G	T	8	2	6	75	4	1	25	T	3	75	SPAC6G10.10c	1169	G	4	1	25	T	3	75
SPAC806.11	556	G	T	21	17	4	19.0476	7	5	71.4	T	2	28.6	SPAC806.11	556	G	14	12	85.7	T	2	14.3
SPACUNK4.16c	2971	A	T	8	4	4	50	5	3	60	T	2	40	SPACUNK4.16c	2971	A	3	1	33.3	T	2	66.7
SPAP8A3.07c	1808	C	A	30	22	8	26.6667	13	9	69.2	A	4	30.8	SPAP8A3.07c	1808	C	17	13	76.5	A	4	23.5
SPAPB1A10.07c	727	C	T	7	3	4	57.1429	3	1	33.3	T	2	66.7	SPAPB1A10.07c	727	C	4	2	50	T	2	50
SPBC12C2.01c	635	A	G	17	13	4	23.5294	10	8	80	G	2	20	SPBC12C2.01c	635	A	7	5	71.4	G	2	28.6
SPBC1348.07	1177	T	C	10	2	8	80	5	2	40	C	3	60	SPBC1348.07	1177	T	5	0	0	C	5	100
SPBC1709.03	378	C	T	30	10	20	66.6667	16	4	25	T	12	75	SPBC1709.03	378	C	14	6	42.9	T	8	57.1
SPBC18H10.17c	1176	C	A	78	74	4	5.12821	39	37	94.9	A	2	5.1	SPBC18H10.17c	1176	C	39	37	94.9	A	2	5.1
SPBC1921.04c	216	G	A	9	4	5	55.5556	6	4	66.7	A	2	33.3	SPBC1921.04c	216	G	3	0	0	A	3	100
SPBC19F5.04	2090	C	T	37	29	8	21.6216	19	15	78.9	T	4	21.1	SPBC19F5.04	2090	C	18	14	77.8	T	4	22.2
SPBC1A4.04	2102	A	T	15	10	5	33.3333	6	4	66.7	T	2	33.3	SPBC1A4.04	2102	A	9	6	66.7	T	3	33.3
SPBC23G7.14	1496	A	T	27	8	19	70.3704	11	0	0	T	11	100	SPBC23G7.14	1496	A	16	8	50	T	8	50
SPBC27B12.07	1214	C	T	24	7	17	70.8333	8	1	12.5	T	7	87.5	SPBC27B12.07	1214	C	16	6	37.5	T	10	62.5
SPBC2G5.01	1230	G	A	9	4	5	55.5556	4	2	50	A	2	50	SPBC2G5.01	1230	G	5	2	40	A	3	60
SPBC36.02c	242	C	T	28	24	4	14.2857	12	10	83.3	T	2	16.7	SPBC36.02c	242	C	16	14	87.5	T	2	12.5
SPBC3H7.02	3642	A	T	25	13	12	48	11	6	54.5	T	5	45.5	SPBC3H7.02	3642	A	14	7	50	T	7	50
SPBC3H7.02	3646	A	T	69	21	48	69.5652	35	10	28.6	T	25	71.4	SPBC3H7.02	3646	A	34	11	32.4	T	23	67.6
SPBC4.03c	3219	C	T	14	9	5	35.7143	10	7	70	T	3	30	SPBC4.03c	3219	C	4	2	50	T	2	50
SPBC4.03c	3223	C	T	17	11	6	35.2941	10	8	80	T	2	20	SPBC4.03c	3223	C	7	3	42.9	T	4	57.1
SPBC409.19c	1693	T	A	31	25	6	19.3548	16	12	75	A	4	25	SPBC409.19c	1693	T	15	13	86.7	A	2	13.3
SPBC4B4.11	627	C	T	6	2	4	66.6667	3	1	33.3	T	2	66.7	SPBC4B4.11	627	C	3	1	33.3	T	2	66.7
SPBP23A10.11c	2573	A	T	51	44	7	13.7255	27	23	85.2	T	4	14.8	SPBP23A10.11c	2573	A	24	21	87.5	T	3	12.5
SPBPB7E8.01	2628	C	T	9	0	9	100	5	0	0	T	5	100	SPBPB7E8.01	2628	C	4	0	0	T	4	100
SPCC1393.13	2456	C	T	12	5	7	58.3333	6	4	66.7	T	2	33.3	SPCC1393.13	2456	C	6	1	16.7	T	5	83.3
SPCC1739.08c	1280	C	T	38	33	5	13.1579	18	15	83.3	T	3	16.7	SPCC1739.08c	1280	C	20	18	90	T	2	10
SPCC1739.08c	1395	C	T	132	118	14	10.6061	74	64	86.5	T	10	13.5	SPCC1739.08c	1395	C	58	54	93.1	T	4	6.9
SPCC18B5.05c	834	G	T	10	5	5	50	5	2	40	T	3	60	SPCC18B5.05c	834	G	5	3	60	T	2	40
SPCC18B5.05c	1966	C	T	9	5	4	44.4444	5	3	60	T	2	40	SPCC18B5.05c	1966	C	4	2	50	T	2	50
SPCC24B10.02c	1808	G	A	8	3	5	62.5	4	1	25	A	3	75	SPCC24B10.02c	1808	G	4	2	50	A	2	50
SPCC24B10.06	1443	C	T	27	10	17	62.963	12	2	16.7	T	10	83.3	SPCC24B10.06	1443	C	15	8	53.3	T	7	46.7
SPCC553.10	312	A	T	13	5	8	61.5385	8	3	37.5	T	5	62.5	SPCC553.10	312	A	5	2	40	T	3	60
SPCC663.09c	1513	A	T	8	4	4	50	4	2	50	T	2	50	SPCC663.09c	1513	A	4	2	50	T	2	50
SPNCRNA.1095	214	G	A	48	38	10	20.8333	23	16	69.6	A	7	30.4	SPNCRNA.1095	214	G	25	22	88	A	3	12
SPNCRNA.1462	1007	G	A	16	8	8	50	10	5	50	A	5	50	SPNCRNA.1462	1007	G	6	3	50	A	3	50
SPNCRNA.1650	782	T	A	26	20	6	23.0769	10	7	70	A	3	30	SPNCRNA.1650	782	T	16	13	81.2	A	3	18.8
SPNCRNA.338	7	T	G	21	10	11	52.381	7	2	28.6	G	5	71.4	SPNCRNA.338	7	T	14	8	57.1	G	6	42.9
SPNCRNA.338	8	T	G	27	23	4	14.8148	13	11	84.6	G	2	15.4	SPNCRNA.338	8	T	14	12	85.7	G	2	14.3
SPNCRNA.993	635	C	T	20	12	8	40	13	7	53.8	T	6	46.2	SPNCRNA.993	635	C	7	5	71.4	T	2	28.6
SPRRNA.47	64	G	A	28	23	5	17.8571	16	13	81.2	A	3	18.8	SPRRNA.47	64	G	12	10	83.3	A	2	16.7
SPRRNA.47	2407	T	G	6	2	4	66.6667	3	1	33.3	G	2	66.7	SPRRNA.47	2407	T	3	1	33.3	G	2	66.7
Tf2-2	4305	C	T	8	4	4	50	5	3	60	T	2	40	Tf2-2	4305	C	3	1	33.3	T	2	66.7
adh1	3346	G	T	15	9	6	40	10	7	70	T	3	30	adh1	3346	G	5	2	40	T	3	60
adh1-antisense-2	1212	C	A	17	13	4	23.5294	6	4	66.7	A	2	33.3	adh1-antisense-2	1212	C	11	9	81.8	A	2	18.2
anc1	1778	C	T	88	82	6	6.81818	49	47	95.9	T	2	4.1	anc1	1778	C	39	35	89.7	T	4	10.3
apl2	2568	C	T	56	52	4	7.14286	28	26	92.9	T	2	7.1	apl2	2568	C	28	26	92.9	T	2	7.1
apl2	2571	C	T	62	56	6	9.67742	30	27	90	T	3	10	apl2	2571	C	32	29	90.6	T	3	9.4
aps1	978	T	A	95	91	4	4.21053	53	51	96.2	A	2	3.8	aps1	978	T	42	40	95.2	A	2	4.8
arf1	7	C	A	21	17	4	19.0476	9	7	77.8	A	2	22.2	arf1	7	C	12	10	83.3	A	2	16.7
arp2	1448	C	T	40	24	16	40	19	14	73.7	T	5	26.3	arp2	1448	C	21	10	47.6	T	11	52.4
ask1	1241	A	T	19	10	9	47.3684	8	4	50	T	4	50	ask1	1241	A	11	6	54.5	T	5	45.5
asl1	1955	T	A	277	251	26	9.38628	142	131	92.3	A	11	7.7	asl1	1955	T	135	120	88.9	A	15	11.1
asn1	2167	C	T	27	10	17	62.963	18	6	33.3	T	12	66.7	asn1	2167	C	9	4	44.4	T	5	55.6
atf1	1210	C	T	9	2	7	77.7778	6	1	16.7	T	5	83.3	atf1	1210	C	3	1	33.3	T	2	66.7
atg20	1934	C	T	9	4	5	55.5556	6	3	50	T	3	50	atg20	1934	C	3	1	33.3	T	2	66.7
atp14	1055	T	A	36	28	8	22.2222	13	10	76.9	A	3	23.1	atp14	1055	T	23	18	78.3	A	5	21.7
atp15	97	G	T	10	4	6	60	6	4	66.7	T	2	33.3	atp15	97	G	4	0	0	T	4	100
atp4	1495	A	T	47	40	7	14.8936	26	21	80.8	T	5	19.2	atp4	1495	A	21	19	90.5	T	2	9.5
atp7	166	C	T	33	26	7	21.2121	21	16	76.2	T	5	23.8	atp7	166	C	12	10	83.3	T	2	16.7
bgs3	6503	C	T	11	2	9	81.8182	7	2	28.6	T	5	71.4	bgs3	6503	C	4	0	0	T	4	100
but2	2980	C	A	52	48	4	7.69231	23	21	91.3	A	2	8.7	but2	2980	C	29	27	93.1	A	2	6.9
bxi1	1219	A	T	26	20	6	23.0769	16	12	75	T	4	25	bxi1	1219	A	10	8	80	T	2	20
cdc13	2902	C	T	22	15	7	31.8182	16	12	75	T	4	25	cdc13	2902	C	6	3	50	T	3	50
cdc18	1914	C	T	17	13	4	23.5294	7	5	71.4	T	2	28.6	cdc18	1914	C	10	8	80	T	2	20
cdc22	2842	C	T	33	25	8	24.2424	14	11	78.6	T	3	21.4	cdc22	2842	C	19	14	73.7	T	5	26.3
cdc8	705	C	T	85	79	6	7.05882	46	42	91.3	T	4	8.7	cdc8	705	C	39	37	94.9	T	2	5.1
cgs1	2013	A	T	8	2	6	75	5	1	20	T	4	80	cgs1	2013	A	3	1	33.3	T	2	66.7
cgs1	2017	C	T	19	7	12	63.1579	11	5	45.5	T	6	54.5	cgs1	2017	C	8	2	25	T	6	75
cig2	3263	T	A	17	10	7	41.1765	8	6	75	A	2	25	cig2	3263	T	9	4	44.4	A	5	55.6
cox19	1082	A	C	28	23	5	17.8571	15	13	86.7	C	2	13.3	cox19	1082	A	13	10	76.9	C	3	23.1
dfg10	1164	A	T	48	39	9	18.75	22	20	90.9	T	2	9.1	dfg10	1164	A	26	19	73.1	T	7	26.9
dis2	1863	C	T	16	10	6	37.5	8	6	75	T	2	25	dis2	1863	C	8	4	50	T	4	50
dis2	1867	C	T	22	10	12	54.5455	11	6	54.5	T	5	45.5	dis2	1867	C	11	4	36.4	T	7	63.6
drs1	1878	A	T	120	105	15	12.5	65	55	84.6	T	10	15.4	drs1	1878	A	55	50	90.9	T	5	9.1
elp5	1276	G	A	89	84	5	5.61798	45	43	95.6	A	2	4.4	elp5	1276	G	44	41	93.2	A	3	6.8
erg26	1143	A	T	62	54	8	12.9032	34	31	91.2	T	3	8.8	erg26	1143	A	28	23	82.1	T	5	17.9
erg31	1015	A	T	8	1	7	87.5	4	0	0	T	4	100	erg31	1015	A	4	1	25	T	3	75
erg31	1016	C	T	10	2	8	80	4	0	0	T	4	100	erg31	1016	C	6	2	33.3	T	4	66.7
ero11	1690	A	T	15	8	7	46.6667	11	6	54.5	T	5	45.5	ero11	1690	A	4	2	50	T	2	50
fcf1	1581	G	A	11	4	7	63.6364	4	1	25	A	3	75	fcf1	1581	G	7	3	42.9	A	4	57.1
fhn1	1395	C	T	115	109	6	5.21739	58	56	96.6	T	2	3.4	fhn1	1395	C	57	53	93	T	4	7
fhn1	2176	T	C	72	67	5	6.94444	33	31	93.9	C	2	6.1	fhn1	2176	T	39	36	92.3	C	3	7.7
gar1	778	C	T	48	41	7	14.5833	26	22	84.6	T	4	15.4	gar1	778	C	22	19	86.4	T	3	13.6
gcv3	976	C	T	57	41	16	28.0702	30	20	66.7	T	10	33.3	gcv3	976	C	27	21	77.8	T	6	22.2
gem7	504	A	T	20	15	5	25	10	7	70	T	3	30	gem7	504	A	10	8	80	T	2	20
ght3	1446	C	T	22	15	7	31.8182	10	7	70	T	3	30	ght3	1446	C	12	8	66.7	T	4	33.3
gmh4	2064	G	A	51	39	12	23.5294	27	23	85.2	A	4	14.8	gmh4	2064	G	24	16	66.7	A	8	33.3
gyp10	1669	C	T	23	13	10	43.4783	15	8	53.3	T	7	46.7	gyp10	1669	C	8	5	62.5	T	3	37.5
hac1	2135	A	T	14	8	6	42.8571	9	5	55.6	T	4	44.4	hac1	2135	A	5	3	60	T	2	40
has1	1977	C	A	26	21	5	19.2308	11	9	81.8	A	2	18.2	has1	1977	C	15	12	80	A	3	20
hhf2	118	G	T	335	303	32	9.55224	169	152	89.9	T	17	10.1	hhf2	118	G	166	151	91	T	15	9
hhf3	667	T	A	101	97	4	3.9604	56	54	96.4	A	2	3.6	hhf3	667	T	45	43	95.6	A	2	4.4
hmt2	196	C	T	16	9	7	43.75	9	6	66.7	T	3	33.3	hmt2	196	C	7	3	42.9	T	4	57.1
hrf1	921	C	T	7	3	4	57.1429	4	2	50	T	2	50	hrf1	921	C	3	1	33.3	T	2	66.7
hsp10	652	A	T	33	26	7	21.2121	20	15	75	T	5	25	hsp10	652	A	13	11	84.6	T	2	15.4
hsp16	790	A	G	65	61	4	6.15385	32	30	93.8	G	2	6.2	hsp16	790	A	33	31	93.9	G	2	6.1
hsp9	51	T	A	50	28	22	44	18	10	55.6	A	8	44.4	hsp9	51	T	32	18	56.2	A	14	43.8
hsp90	235	C	T	47	39	8	17.0213	24	19	79.2	T	5	20.8	hsp90	235	C	23	20	87	T	3	13
hsr1	1228	A	T	26	22	4	15.3846	17	15	88.2	T	2	11.8	hsr1	1228	A	9	7	77.8	T	2	22.2
imt3	120	C	T	8	4	4	50	3	1	33.3	T	2	66.7	imt3	120	C	5	3	60	T	2	40
isn1	41	C	T	11	6	5	45.4545	7	4	57.1	T	3	42.9	isn1	41	C	4	2	50	T	2	50
isu1	558	C	T	13	8	5	38.4615	8	6	75	T	2	25	isu1	558	C	5	2	40	T	3	60
ivn1	1658	C	T	15	10	5	33.3333	8	5	62.5	T	3	37.5	ivn1	1658	C	7	5	71.4	T	2	28.6
ivn1	1660	C	T	19	14	5	26.3158	9	6	66.7	T	3	33.3	ivn1	1660	C	10	8	80	T	2	20
lcb2	2229	C	T	12	6	6	50	7	3	42.9	T	4	57.1	lcb2	2229	C	5	3	60	T	2	40
lcb2	2361	A	T	21	16	5	23.8095	9	7	77.8	T	2	22.2	lcb2	2361	A	12	9	75	T	3	25
lys3	101	G	A	29	23	6	20.6897	12	9	75	A	3	25	lys3	101	G	17	14	82.4	A	3	17.6
lys4	138	C	T	22	5	17	77.2727	13	3	23.1	T	10	76.9	lys4	138	C	9	2	22.2	T	7	77.8
lys4	139	C	T	27	5	22	81.4815	16	3	18.8	T	13	81.2	lys4	139	C	11	2	18.2	T	9	81.8
map2	2910	C	T	73	66	7	9.58904	43	39	90.7	T	4	9.3	map2	2910	C	30	27	90	T	3	10
map3	2803	C	T	19	10	9	47.3684	13	7	53.8	T	6	46.2	map3	2803	C	6	3	50	T	3	50
mas5	745	A	C	50	45	5	10	22	20	90.9	C	2	9.1	mas5	745	A	28	25	89.3	C	3	10.7
mep33	1117	A	T	26	9	17	65.3846	11	5	45.5	T	6	54.5	mep33	1117	A	15	4	26.7	T	11	73.3
met26	67	A	G	14	7	7	50	9	4	44.4	G	5	55.6	met26	67	A	5	3	60	G	2	40
met26	72	G	C	14	5	9	64.2857	11	4	36.4	C	7	63.6	met26	72	G	3	1	33.3	C	2	66.7
meu3	609	G	T	116	110	6	5.17241	53	51	96.2	T	2	3.8	meu3	609	G	63	59	93.7	T	4	6.3
mfm2	485	G	T	129	123	6	4.65116	74	71	95.9	T	3	4.1	mfm2	485	G	55	52	94.5	T	3	5.5
mpc1	1181	C	T	24	5	19	79.1667	8	0	0	T	8	100	mpc1	1181	C	16	5	31.2	T	11	68.8
mpc1	1188	C	T	43	20	23	53.4884	18	8	44.4	T	10	55.6	mpc1	1188	C	25	12	48	T	13	52
mrp7	812	C	T	14	7	7	50	7	4	57.1	T	3	42.9	mrp7	812	C	7	3	42.9	T	4	57.1
mrt4	1298	C	T	18	14	4	22.2222	8	6	75	T	2	25	mrt4	1298	C	10	8	80	T	2	20
mug10	1175	A	T	212	202	10	4.71698	119	114	95.8	T	5	4.2	mug10	1175	A	93	88	94.6	T	5	5.4
mug14	411	T	C	112	104	8	7.14286	51	47	92.2	C	4	7.8	mug14	411	T	61	57	93.4	C	4	6.6
mug14	412	G	T	125	113	12	9.6	62	55	88.7	T	7	11.3	mug14	412	G	63	58	92.1	T	5	7.9
mug14	449	C	A	178	170	8	4.49438	87	82	94.3	A	5	5.7	mug14	449	C	91	88	96.7	A	3	3.3
mug14	450	C	G	176	167	9	5.11364	91	86	94.5	G	5	5.5	mug14	450	C	85	81	95.3	G	4	4.7
mug14	628	C	A	93	88	5	5.37634	51	49	96.1	A	2	3.9	mug14	628	C	42	39	92.9	A	3	7.1
nog2	2242	G	T	70	64	6	8.57143	27	24	88.9	T	3	11.1	nog2	2242	G	43	40	93	T	3	7
nop16	639	G	T	61	57	4	6.55738	34	32	94.1	T	2	5.9	nop16	639	G	27	25	92.6	T	2	7.4
nrk1	1879	C	T	22	13	9	40.9091	12	7	58.3	T	5	41.7	nrk1	1879	C	10	6	60	T	4	40
ole1	440	A	T	36	23	13	36.1111	18	10	55.6	T	8	44.4	ole1	440	A	18	13	72.2	T	5	27.8
ole1	640	C	T	68	62	6	8.82353	29	27	93.1	T	2	6.9	ole1	640	C	39	35	89.7	T	4	10.3
ole1	643	C	T	73	63	10	13.6986	31	27	87.1	T	4	12.9	ole1	643	C	42	36	85.7	T	6	14.3
omt3	358	A	T	99	95	4	4.0404	48	46	95.8	T	2	4.2	omt3	358	A	51	49	96.1	T	2	3.9
omt3	365	G	T	95	85	10	10.5263	50	45	90	T	5	10	omt3	365	G	45	40	88.9	T	5	11.1
pdx1	1791	C	T	17	12	5	29.4118	8	5	62.5	T	3	37.5	pdx1	1791	C	9	7	77.8	T	2	22.2
pet1	1639	A	T	21	13	8	38.0952	11	8	72.7	T	3	27.3	pet1	1639	A	10	5	50	T	5	50
pgt1	2646	C	T	9	3	6	66.6667	5	1	20	T	4	80	pgt1	2646	C	4	2	50	T	2	50
pho84	1996	C	T	79	74	5	6.32911	48	46	95.8	T	2	4.2	pho84	1996	C	31	28	90.3	T	3	9.7
pil1	49	G	T	53	48	5	9.43396	23	20	87	T	3	13	pil1	49	G	30	28	93.3	T	2	6.7
pil1	1803	T	A	51	44	7	13.7255	28	24	85.7	A	4	14.3	pil1	1803	T	23	20	87	A	3	13
pil1	1811	T	A	63	59	4	6.34921	32	30	93.8	A	2	6.2	pil1	1811	T	31	29	93.5	A	2	6.5
pma1	4450	C	T	36	28	8	22.2222	20	14	70	T	6	30	pma1	4450	C	16	14	87.5	T	2	12.5
pmp3	938	C	T	76	66	10	13.1579	38	34	89.5	T	4	10.5	pmp3	938	C	38	32	84.2	T	6	15.8
ppi1	561	A	T	49	44	5	10.2041	25	22	88	T	3	12	ppi1	561	A	24	22	91.7	T	2	8.3
prl53	869	C	T	319	301	18	5.64263	175	163	93.1	T	12	6.9	prl53	869	C	144	138	95.8	T	6	4.2
prl53	1479	C	T	109	104	5	4.58716	64	61	95.3	T	3	4.7	prl53	1479	C	45	43	95.6	T	2	4.4
prl53	1752	T	A	126	118	8	6.34921	60	56	93.3	A	4	6.7	prl53	1752	T	66	62	93.9	A	4	6.1
psf3-antisense-1	265	G	T	9	5	4	44.4444	4	2	50	T	2	50	psf3-antisense-1	265	G	5	3	60	T	2	40
psu1	1921	C	T	152	138	14	9.21053	87	78	89.7	T	9	10.3	psu1	1921	C	65	60	92.3	T	5	7.7
psu1	2002	G	A	304	275	29	9.53947	160	144	90	A	16	10	psu1	2002	G	144	131	91	A	13	9
pub1	2983	C	T	37	29	8	21.6216	16	13	81.2	T	3	18.8	pub1	2983	C	21	16	76.2	T	5	23.8
pun1	1423	C	T	14	7	7	50	9	6	66.7	T	3	33.3	pun1	1423	C	5	1	20	T	4	80
pxd1	67	A	T	9	3	6	66.6667	4	0	0	T	4	100	pxd1	67	A	5	3	60	T	2	40
qcr2	1466	A	T	38	27	11	28.9474	23	15	65.2	T	8	34.8	qcr2	1466	A	15	12	80	T	3	20
rad24	1374	T	C	23	12	11	47.8261	10	6	60	C	4	40	rad24	1374	T	13	6	46.2	C	7	53.8
rad51	109	C	T	14	10	4	28.5714	7	5	71.4	T	2	28.6	rad51	109	C	7	5	71.4	T	2	28.6
rad51	114	C	T	21	15	6	28.5714	10	7	70	T	3	30	rad51	114	C	11	8	72.7	T	3	27.3
rbp28	1064	A	T	49	45	4	8.16327	32	30	93.8	T	2	6.2	rbp28	1064	A	17	15	88.2	T	2	11.8
rer1	585	C	T	29	19	10	34.4828	16	12	75	T	4	25	rer1	585	C	13	7	53.8	T	6	46.2
rho3	1452	C	T	17	8	9	52.9412	6	2	33.3	T	4	66.7	rho3	1452	C	11	6	54.5	T	5	45.5
rki1	2430	A	T	74	65	9	12.1622	37	32	86.5	T	5	13.5	rki1	2430	A	37	33	89.2	T	4	10.8
rng10	3307	C	T	21	0	21	100	11	0	0	T	11	100	rng10	3307	C	10	0	0	T	10	100
rpl1202	882	A	C	226	217	9	3.9823	112	108	96.4	C	4	3.6	rpl1202	882	A	114	109	95.6	C	5	4.4
rpl13	675	T	C	44	38	6	13.6364	20	16	80	C	4	20	rpl13	675	T	24	22	91.7	C	2	8.3
rpl2001	77	T	A	14	9	5	35.7143	6	4	66.7	A	2	33.3	rpl2001	77	T	8	5	62.5	A	3	37.5
rpl22	523	G	C	198	188	10	5.05051	95	92	96.8	C	3	3.2	rpl22	523	G	103	96	93.2	C	7	6.8
rpl2301	597	G	T	149	143	6	4.02685	76	73	96.1	T	3	3.9	rpl2301	597	G	73	70	95.9	T	3	4.1
rpl2302	67	A	T	107	103	4	3.73832	56	54	96.4	T	2	3.6	rpl2302	67	A	51	49	96.1	T	2	3.9
rpl2701	568	T	A	156	148	8	5.12821	76	71	93.4	A	5	6.6	rpl2701	568	T	80	77	96.2	A	3	3.8
rpl2702-antisense-1	492	C	T	87	82	5	5.74713	49	46	93.9	T	3	6.1	rpl2702-antisense-1	492	C	38	36	94.7	T	2	5.3
rpl31	395	T	A	67	63	4	5.97015	36	34	94.4	A	2	5.6	rpl31	395	T	31	29	93.5	A	2	6.5
rpl31	593	T	A	101	90	11	10.8911	48	42	87.5	A	6	12.5	rpl31	593	T	53	48	90.6	A	5	9.4
rpl3402	657	A	T	20	13	7	35	11	8	72.7	T	3	27.3	rpl3402	657	A	9	5	55.6	T	4	44.4
rpl3801	637	C	T	144	128	16	11.1111	71	62	87.3	T	9	12.7	rpl3801	637	C	73	66	90.4	T	7	9.6
rpl3802	257	G	T	200	183	17	8.5	100	91	91	T	9	9	rpl3802	257	G	100	92	92	T	8	8
rpl39	318	A	T	91	83	8	8.79121	43	39	90.7	T	4	9.3	rpl39	318	A	48	44	91.7	T	4	8.3
rpl501	726	T	A	213	205	8	3.75587	120	116	96.7	A	4	3.3	rpl501	726	T	93	89	95.7	A	4	4.3
rpl803	936	T	A	26	22	4	15.3846	9	7	77.8	A	2	22.2	rpl803	936	T	17	15	88.2	A	2	11.8
rpp201	384	G	C	12	2	10	83.3333	8	0	0	C	8	100	rpp201	384	G	4	2	50	C	2	50
rpp202	528	T	A	26	2	24	92.3077	11	1	9.1	A	10	90.9	rpp202	528	T	15	1	6.7	A	14	93.3
rps1402	196	G	T	101	36	65	64.3564	49	18	36.7	T	31	63.3	rps1402	196	G	52	18	34.6	T	34	65.4
rps1602	220	G	A	31	0	31	100	17	0	0	A	17	100	rps1602	220	G	14	0	0	A	14	100
rps1701	472	T	A	17	13	4	23.5294	8	6	75	A	2	25	rps1701	472	T	9	7	77.8	A	2	22.2
rps1802	296	C	T	102	95	7	6.86275	56	51	91.1	T	5	8.9	rps1802	296	C	46	44	95.7	T	2	4.3
rps2302	265	C	T	108	85	23	21.2963	52	39	75	T	13	25	rps2302	265	C	56	46	82.1	T	10	17.9
rps2501	235	T	C	104	100	4	3.84615	56	54	96.4	C	2	3.6	rps2501	235	T	48	46	95.8	C	2	4.2
rps2502	291	A	T	108	86	22	20.3704	56	45	80.4	T	11	19.6	rps2502	291	A	52	41	78.8	T	11	21.2
rps27	421	G	C	118	113	5	4.23729	60	58	96.7	C	2	3.3	rps27	421	G	58	55	94.8	C	3	5.2
rps2801	329	A	T	140	132	8	5.71429	75	71	94.7	T	4	5.3	rps2801	329	A	65	61	93.8	T	4	6.2
rps29	299	T	A	7	2	5	71.4286	3	1	33.3	A	2	66.7	rps29	299	T	4	1	25	A	3	75
rps3001	236	T	G	16	8	8	50	11	6	54.5	G	5	45.5	rps3001	236	T	5	2	40	G	3	60
rps401	813	G	T	51	47	4	7.84314	24	22	91.7	T	2	8.3	rps401	813	G	27	25	92.6	T	2	7.4
rps403	837	G	T	38	34	4	10.5263	22	20	90.9	T	2	9.1	rps403	837	G	16	14	87.5	T	2	12.5
rps801	684	T	A	77	71	6	7.79221	41	39	95.1	A	2	4.9	rps801	684	T	36	32	88.9	A	4	11.1
rvb2	1092	C	T	11	7	4	36.3636	6	4	66.7	T	2	33.3	rvb2	1092	C	5	3	60	T	2	40
sck2	3090	A	T	10	6	4	40	4	2	50	T	2	50	sck2	3090	A	6	4	66.7	T	2	33.3
sec66	863	C	T	43	34	9	20.9302	23	19	82.6	T	4	17.4	sec66	863	C	20	15	75	T	5	25
sfk1	593	C	T	10	6	4	40	5	3	60	T	2	40	sfk1	593	C	5	3	60	T	2	40
shg1	914	T	A	10	1	9	90	3	0	0	A	3	100	shg1	914	T	7	1	14.3	A	6	85.7
sme2	326	C	T	39	32	7	17.9487	18	16	88.9	T	2	11.1	sme2	326	C	21	16	76.2	T	5	23.8
spd2	1162	C	T	27	22	5	18.5185	14	12	85.7	T	2	14.3	spd2	1162	C	13	10	76.9	T	3	23.1
srm1	976	A	T	21	8	13	61.9048	10	2	20	T	8	80	srm1	976	A	11	6	54.5	T	5	45.5
sro1	215	C	T	262	218	44	16.7939	123	103	83.7	T	20	16.3	sro1	215	C	139	115	82.7	T	24	17.3
ssa1	148	A	T	11	7	4	36.3636	4	2	50	T	2	50	ssa1	148	A	7	5	71.4	T	2	28.6
ste11	2016	C	T	57	51	6	10.5263	34	30	88.2	T	4	11.8	ste11	2016	C	23	21	91.3	T	2	8.7
ste13	1842	C	T	21	12	9	42.8571	15	10	66.7	T	5	33.3	ste13	1842	C	6	2	33.3	T	4	66.7
sum1	1058	G	A	22	11	11	50	11	5	45.5	A	6	54.5	sum1	1058	G	11	6	54.5	A	5	45.5
sxa1	2105	A	G	33	27	6	18.1818	14	12	85.7	G	2	14.3	sxa1	2105	A	19	15	78.9	G	4	21.1
sym1	323	C	T	40	34	6	15	21	18	85.7	T	3	14.3	sym1	323	C	19	16	84.2	T	3	15.8
tdh1	1388	G	T	227	211	16	7.04846	111	107	96.4	T	4	3.6	tdh1	1388	G	116	104	89.7	T	12	10.3
thi9	3304	C	T	166	154	12	7.22892	109	99	90.8	T	10	9.2	thi9	3304	C	57	55	96.5	T	2	3.5
tif211	418	C	A	438	4	434	99.0868	250	4	1.6	A	246	98.4	tif211	418	C	188	0	0	A	188	100
tif211	1236	A	T	37	30	7	18.9189	17	14	82.4	T	3	17.6	tif211	1236	A	20	16	80	T	4	20
tif221	1511	T	A	64	59	5	7.8125	35	32	91.4	A	3	8.6	tif221	1511	T	29	27	93.1	A	2	6.9
tif35	979	C	T	35	27	8	22.8571	22	17	77.3	T	5	22.7	tif35	979	C	13	10	76.9	T	3	23.1
tif35	986	C	T	60	50	10	16.6667	34	26	76.5	T	8	23.5	tif35	986	C	26	24	92.3	T	2	7.7
tim13	362	A	G	33	26	7	21.2121	19	14	73.7	G	5	26.3	tim13	362	A	14	12	85.7	G	2	14.3
tim14	1041	C	T	77	71	6	7.79221	43	39	90.7	T	4	9.3	tim14	1041	C	34	32	94.1	T	2	5.9
ubp6	2357	T	A	24	9	15	62.5	15	5	33.3	A	10	66.7	ubp6	2357	T	9	4	44.4	A	5	55.6
vht1	2247	C	T	13	8	5	38.4615	8	5	62.5	T	3	37.5	vht1	2247	C	5	3	60	T	2	40
vma3	771	C	T	66	48	18	27.2727	33	24	72.7	T	9	27.3	vma3	771	C	33	24	72.7	T	9	27.3
vma3	774	A	T	102	48	54	52.9412	54	25	46.3	T	29	53.7	vma3	774	A	48	23	47.9	T	25	52.1
vma6	1576	C	T	16	10	6	37.5	8	6	75	T	2	25	vma6	1576	C	8	4	50	T	4	50
vps68	2151	A	T	23	14	9	39.1304	13	6	46.2	T	7	53.8	vps68	2151	A	10	8	80	T	2	20
vps74	1794	A	C	23	7	16	69.5652	8	2	25	C	6	75	vps74	1794	A	15	5	33.3	C	10	66.7
vrg4	1342	G	T	40	35	5	12.5	18	16	88.9	T	2	11.1	vrg4	1342	G	22	19	86.4	T	3	13.6
wis2-antisense-1	1466	C	A	60	47	13	21.6667	36	27	75	A	9	25	wis2-antisense-1	1466	C	24	20	83.3	A	4	16.7
wos2	1150	A	T	123	118	5	4.06504	59	56	94.9	T	3	5.1	wos2	1150	A	64	62	96.9	T	2	3.1
wtf13	2287	G	A	59	53	6	10.1695	29	26	89.7	A	3	10.3	wtf13	2287	G	30	27	90	A	3	10
wtf13	2298	T	C	33	25	8	24.2424	17	12	70.6	C	5	29.4	wtf13	2298	T	16	13	81.2	C	3	18.8
wtf19	1616	G	A	12	6	6	50	6	3	50	A	3	50	wtf19	1616	G	6	3	50	A	3	50
wtf23	2224	A	T	314	299	15	4.77707	171	161	94.2	T	10	5.8	wtf23	2224	A	143	138	96.5	T	5	3.5
wtf9	1770	A	T	13	3	10	76.9231	6	1	16.7	T	5	83.3	wtf9	1770	A	7	2	28.6	T	5	71.4
yaf9	94	A	T	17	11	6	35.2941	8	5	62.5	T	3	37.5	yaf9	94	A	9	6	66.7	T	3	33.3
ypt5	325	C	G	9	0	9	100	5	0	0	G	5	100	ypt5	325	C	4	0	0	G	4	100

## Sheet: Spombe_meiosis_3+4
Table S6. Analysis of putative RNA editing sites in S. pombe.
Sheet 4: Putative editing sites identified in two independent samples from meiosis (3+4 h).
contig sample1	position sample1	reference	variant base	sum of coverage samples1+2	sum of coverage reference	sum of coverage variant	percent coverage variant	coverage sample1	coverage reference base sample1	percent coverage reference base sample1	variant base sample1	coverage variant base sample1	percent coverage variant base sample1	contig sample2	position sample2	reference sample2	coverage sample2	coverage reference base sample2	percent coverage reference base sample2	variant base sample2	coverage variant base sample2	percent coverage variant base sample2
SPAC105.02c	186	T	C	12	5	7	58.3333	9	4	44.4	C	5	55.6	SPAC105.02c	186	T	3	1	33.3	C	2	66.7
SPAC105.02c	1340	G	T	22	16	6	27.2727	7	5	71.4	T	2	28.6	SPAC105.02c	1340	G	15	11	73.3	T	4	26.7
SPAC105.02c	1341	T	A	21	16	5	23.8095	8	6	75	A	2	25	SPAC105.02c	1341	T	13	10	76.9	A	3	23.1
SPAC105.02c	1607	G	T	187	179	8	4.27807	97	92	94.8	T	5	5.2	SPAC105.02c	1607	G	90	87	96.7	T	3	3.3
SPAC12G12.11c	1583	A	T	20	11	9	45	11	6	54.5	T	5	45.5	SPAC12G12.11c	1583	A	9	5	55.6	T	4	44.4
SPAC22E12.02	844	A	T	136	131	5	3.67647	61	59	96.7	T	2	3.3	SPAC22E12.02	844	A	75	72	96	T	3	4
SPAC23A1.14c	253	G	T	86	82	4	4.65116	42	40	95.2	T	2	4.8	SPAC23A1.14c	253	G	44	42	95.5	T	2	4.5
SPAC23C4.09c	1376	G	A	28	23	5	17.8571	17	15	88.2	A	2	11.8	SPAC23C4.09c	1376	G	11	8	72.7	A	3	27.3
SPAC26H5.09c	1548	C	T	19	11	8	42.1053	11	8	72.7	T	3	27.3	SPAC26H5.09c	1548	C	8	3	37.5	T	5	62.5
SPAC29B12.11c	741	T	C	86	82	4	4.65116	43	41	95.3	C	2	4.7	SPAC29B12.11c	741	T	43	41	95.3	C	2	4.7
SPAPB18E9.05c	191	C	T	11	7	4	36.3636	7	5	71.4	T	2	28.6	SPAPB18E9.05c	191	C	4	2	50	T	2	50
SPAPB1A10.07c	727	C	T	9	5	4	44.4444	3	1	33.3	T	2	66.7	SPAPB1A10.07c	727	C	6	4	66.7	T	2	33.3
SPBC12C2.01c	635	A	G	19	13	6	31.5789	9	6	66.7	G	3	33.3	SPBC12C2.01c	635	A	10	7	70	G	3	30
SPBC16E9.15	904	C	T	23	10	13	56.5217	13	6	46.2	T	7	53.8	SPBC16E9.15	904	C	10	4	40	T	6	60
SPBC1709.03	378	C	T	29	12	17	58.6207	18	7	38.9	T	11	61.1	SPBC1709.03	378	C	11	5	45.5	T	6	54.5
SPBC23G7.14	1496	A	T	11	1	10	90.9091	3	0	0	T	3	100	SPBC23G7.14	1496	A	8	1	12.5	T	7	87.5
SPBC27B12.07	1214	C	T	7	2	5	71.4286	4	1	25	T	3	75	SPBC27B12.07	1214	C	3	1	33.3	T	2	66.7
SPBC409.08	762	C	T	55	49	6	10.9091	33	30	90.9	T	3	9.1	SPBC409.08	762	C	22	19	86.4	T	3	13.6
SPBC660.06	163	C	T	32	14	18	56.25	14	4	28.6	T	10	71.4	SPBC660.06	163	C	18	10	55.6	T	8	44.4
SPBC725.10	105	A	T	18	5	13	72.2222	8	2	25	T	6	75	SPBC725.10	105	A	10	3	30	T	7	70
SPCC16C4.10	240	T	G	6	0	6	100	3	0	0	G	3	100	SPCC16C4.10	240	T	3	0	0	G	3	100
SPCC1739.01	836	C	A	111	105	6	5.40541	54	50	92.6	A	4	7.4	SPCC1739.01	836	C	57	55	96.5	A	2	3.5
SPCC1739.01	837	C	A	104	93	11	10.5769	51	47	92.2	A	4	7.8	SPCC1739.01	837	C	53	46	86.8	A	7	13.2
SPCC1739.08c	1390	C	T	548	528	20	3.64964	275	266	96.7	T	9	3.3	SPCC1739.08c	1390	C	273	262	96	T	11	4
SPCC553.10	312	A	T	11	7	4	36.3636	6	4	66.7	T	2	33.3	SPCC553.10	312	A	5	3	60	T	2	40
SPCC553.10	416	G	T	17	0	17	100	10	0	0	T	10	100	SPCC553.10	416	G	7	0	0	T	7	100
SPCC61.04c	1360	C	T	74	67	7	9.45946	37	33	89.2	T	4	10.8	SPCC61.04c	1360	C	37	34	91.9	T	3	8.1
SPCPB16A4.06c	324	C	T	16	6	10	62.5	8	2	25	T	6	75	SPCPB16A4.06c	324	C	8	4	50	T	4	50
SPNCRNA.1065	889	C	A	28	24	4	14.2857	10	8	80	A	2	20	SPNCRNA.1065	889	C	18	16	88.9	A	2	11.1
SPNCRNA.1068	2011	C	T	32	15	17	53.125	19	8	42.1	T	11	57.9	SPNCRNA.1068	2011	C	13	7	53.8	T	6	46.2
SPNCRNA.1069	439	G	A	19	10	9	47.3684	8	5	62.5	A	3	37.5	SPNCRNA.1069	439	G	11	5	45.5	A	6	54.5
SPNCRNA.1095	214	G	A	13	7	6	46.1538	7	5	71.4	A	2	28.6	SPNCRNA.1095	214	G	6	2	33.3	A	4	66.7
SPNCRNA.1355	217	A	T	15	4	11	73.3333	9	3	33.3	T	6	66.7	SPNCRNA.1355	217	A	6	1	16.7	T	5	83.3
SPNCRNA.338	8	T	G	79	72	7	8.86076	46	44	95.7	G	2	4.3	SPNCRNA.338	8	T	33	28	84.8	G	5	15.2
SPRRNA.49	2319	C	G	7	3	4	57.1429	4	2	50	G	2	50	SPRRNA.49	2319	C	3	1	33.3	G	2	66.7
Tf2-2	4305	C	T	10	4	6	60	3	1	33.3	T	2	66.7	Tf2-2	4305	C	7	3	42.9	T	4	57.1
adh1	3346	G	T	38	33	5	13.1579	15	13	86.7	T	2	13.3	adh1	3346	G	23	20	87	T	3	13
apl2	2568	C	T	75	70	5	6.66667	33	30	90.9	T	3	9.1	apl2	2568	C	42	40	95.2	T	2	4.8
apl2	2571	C	T	89	83	6	6.74157	43	39	90.7	T	4	9.3	apl2	2571	C	46	44	95.7	T	2	4.3
aps2	491	G	T	11	6	5	45.4545	5	3	60	T	2	40	aps2	491	G	6	3	50	T	3	50
arp2	1448	C	T	24	18	6	25	10	6	60	T	4	40	arp2	1448	C	14	12	85.7	T	2	14.3
ask1	1241	A	T	17	12	5	29.4118	6	3	50	T	3	50	ask1	1241	A	11	9	81.8	T	2	18.2
atd1	42	G	T	74	70	4	5.40541	34	32	94.1	T	2	5.9	atd1	42	G	40	38	95	T	2	5
atp14	1055	T	A	54	46	8	14.8148	24	19	79.2	A	5	20.8	atp14	1055	T	30	27	90	A	3	10
atp4	1495	A	T	75	65	10	13.3333	33	29	87.9	T	4	12.1	atp4	1495	A	42	36	85.7	T	6	14.3
atp4	1500	C	T	141	129	12	8.51064	59	55	93.2	T	4	6.8	atp4	1500	C	82	74	90.2	T	8	9.8
atp7	170	A	T	37	33	4	10.8108	18	16	88.9	T	2	11.1	atp7	170	A	19	17	89.5	T	2	10.5
bgs2	5719	A	C	45	41	4	8.88889	22	20	90.9	C	2	9.1	bgs2	5719	A	23	21	91.3	C	2	8.7
bsu1	1953	A	T	16	12	4	25	11	9	81.8	T	2	18.2	bsu1	1953	A	5	3	60	T	2	40
cbs2	1389	C	T	13	6	7	53.8462	5	1	20	T	4	80	cbs2	1389	C	8	5	62.5	T	3	37.5
cgs1	2017	C	T	9	4	5	55.5556	5	3	60	T	2	40	cgs1	2017	C	4	1	25	T	3	75
cig2	3270	G	A	8	3	5	62.5	5	2	40	A	3	60	cig2	3270	G	3	1	33.3	A	2	66.7
coq5	15	T	G	6	0	6	100	3	0	0	G	3	100	coq5	15	T	3	0	0	G	3	100
cox13	930	G	T	136	130	6	4.41176	75	72	96	T	3	4	cox13	930	G	61	58	95.1	T	3	4.9
cti1	1624	G	A	25	21	4	16	11	9	81.8	A	2	18.2	cti1	1624	G	14	12	85.7	A	2	14.3
dis2	1867	C	T	15	10	5	33.3333	7	5	71.4	T	2	28.6	dis2	1867	C	8	5	62.5	T	3	37.5
dpm3	604	A	T	22	17	5	22.7273	16	13	81.2	T	3	18.8	dpm3	604	A	6	4	66.7	T	2	33.3
erg26	1143	A	T	44	38	6	13.6364	24	20	83.3	T	4	16.7	erg26	1143	A	20	18	90	T	2	10
fhn1	1449	C	T	50	46	4	8	25	23	92	T	2	8	fhn1	1449	C	25	23	92	T	2	8
fhn1	2007	C	T	28	23	5	17.8571	20	17	85	T	3	15	fhn1	2007	C	8	6	75	T	2	25
gcv3	976	C	T	28	18	10	35.7143	15	10	66.7	T	5	33.3	gcv3	976	C	13	8	61.5	T	5	38.5
gem7	504	A	T	24	19	5	20.8333	12	9	75	T	3	25	gem7	504	A	12	10	83.3	T	2	16.7
ght3	1537	C	T	78	69	9	11.5385	37	31	83.8	T	6	16.2	ght3	1537	C	41	38	92.7	T	3	7.3
ght3	1623	A	T	101	96	5	4.9505	57	54	94.7	T	3	5.3	ght3	1623	A	44	42	95.5	T	2	4.5
gmh4	1864	G	T	15	9	6	40	9	6	66.7	T	3	33.3	gmh4	1864	G	6	3	50	T	3	50
gmh4	2064	G	A	60	52	8	13.3333	36	31	86.1	A	5	13.9	gmh4	2064	G	24	21	87.5	A	3	12.5
gpx1	194	A	T	27	22	5	18.5185	16	13	81.2	T	3	18.8	gpx1	194	A	11	9	81.8	T	2	18.2
grx1	834	C	A	63	58	5	7.93651	32	29	90.6	A	3	9.4	grx1	834	C	31	29	93.5	A	2	6.5
gyp10	1669	C	T	13	7	6	46.1538	4	1	25	T	3	75	gyp10	1669	C	9	6	66.7	T	3	33.3
hhf2	118	G	T	131	122	9	6.87023	63	59	93.7	T	4	6.3	hhf2	118	G	68	63	92.6	T	5	7.4
hht3	734	G	T	118	105	13	11.0169	59	52	88.1	T	7	11.9	hht3	734	G	59	53	89.8	T	6	10.2
hmt2	196	C	T	31	24	7	22.5806	18	16	88.9	T	2	11.1	hmt2	196	C	13	8	61.5	T	5	38.5
hrf1	1092	C	T	13	5	8	61.5385	10	4	40	T	6	60	hrf1	1092	C	3	1	33.3	T	2	66.7
hsp9	51	T	A	100	82	18	18	53	42	79.2	A	11	20.8	hsp9	51	T	47	40	85.1	A	7	14.9
hta1	1043	G	T	116	110	6	5.17241	60	57	95	T	3	5	hta1	1043	G	56	53	94.6	T	3	5.4
hxk1	2189	C	T	90	43	47	52.2222	39	12	30.8	T	27	69.2	hxk1	2189	C	51	31	60.8	T	20	39.2
isp6	308	C	T	72	68	4	5.55556	40	38	95	T	2	5	isp6	308	C	32	30	93.8	T	2	6.2
lac1	1132	G	T	37	32	5	13.5135	18	15	83.3	T	3	16.7	lac1	1132	G	19	17	89.5	T	2	10.5
lcb2	2229	C	T	10	4	6	60	6	2	33.3	T	4	66.7	lcb2	2229	C	4	2	50	T	2	50
lcf1	2482	C	T	19	8	11	57.8947	11	5	45.5	T	6	54.5	lcf1	2482	C	8	3	37.5	T	5	62.5
meu10-antisense-1	20	G	A	256	247	9	3.51562	140	135	96.4	A	5	3.6	meu10-antisense-1	20	G	116	112	96.6	A	4	3.4
meu19	340	G	T	329	307	22	6.68693	166	156	94	T	10	6	meu19	340	G	163	151	92.6	T	12	7.4
meu3	739	T	A	85	67	18	21.1765	40	31	77.5	A	9	22.5	meu3	739	T	45	36	80	A	9	20
mpc1	1188	C	T	11	7	4	36.3636	5	3	60	T	2	40	mpc1	1188	C	6	4	66.7	T	2	33.3
mrps16	2218	A	T	12	5	7	58.3333	8	3	37.5	T	5	62.5	mrps16	2218	A	4	2	50	T	2	50
mug108	719	A	T	25	19	6	24	11	9	81.8	T	2	18.2	mug108	719	A	14	10	71.4	T	4	28.6
mug14	914	C	G	192	184	8	4.16667	84	81	96.4	G	3	3.6	mug14	914	C	108	103	95.4	G	5	4.6
ncs1	1237	C	T	23	18	5	21.7391	11	8	72.7	T	3	27.3	ncs1	1237	C	12	10	83.3	T	2	16.7
nda2	1805	T	A	13	8	5	38.4615	8	6	75	A	2	25	nda2	1805	T	5	2	40	A	3	60
nse1	1184	T	A	19	14	5	26.3158	12	10	83.3	A	2	16.7	nse1	1184	T	7	4	57.1	A	3	42.9
ole1	640	C	T	78	72	6	7.69231	34	31	91.2	T	3	8.8	ole1	640	C	44	41	93.2	T	3	6.8
omt3	365	G	T	81	76	5	6.17284	44	42	95.5	T	2	4.5	omt3	365	G	37	34	91.9	T	3	8.1
pgc1	1260	C	T	8	4	4	50	4	2	50	T	2	50	pgc1	1260	C	4	2	50	T	2	50
pgc1	1263	A	T	13	4	9	69.2308	6	2	33.3	T	4	66.7	pgc1	1263	A	7	2	28.6	T	5	71.4
pgk1	1442	T	A	174	166	8	4.5977	92	88	95.7	A	4	4.3	pgk1	1442	T	82	78	95.1	A	4	4.9
pgk1	1443	T	A	170	161	9	5.29412	92	88	95.7	A	4	4.3	pgk1	1443	T	78	73	93.6	A	5	6.4
phx1	4187	G	T	36	28	8	22.2222	17	14	82.4	T	3	17.6	phx1	4187	G	19	14	73.7	T	5	26.3
pil1	2207	A	T	268	249	19	7.08955	135	125	92.6	T	10	7.4	pil1	2207	A	133	124	93.2	T	9	6.8
pmp3	938	C	T	120	115	5	4.16667	54	51	94.4	T	3	5.6	pmp3	938	C	66	64	97	T	2	3
ppa2	2329	T	A	18	13	5	27.7778	12	10	83.3	A	2	16.7	ppa2	2329	T	6	3	50	A	3	50
prl53	1752	T	A	68	62	6	8.82353	35	32	91.4	A	3	8.6	prl53	1752	T	33	30	90.9	A	3	9.1
pxd1	67	A	T	9	4	5	55.5556	6	3	50	T	3	50	pxd1	67	A	3	1	33.3	T	2	66.7
rad24	1374	T	C	24	14	10	41.6667	15	8	53.3	C	7	46.7	rad24	1374	T	9	6	66.7	C	3	33.3
rcd1	1056	G	T	91	84	7	7.69231	49	45	91.8	T	4	8.2	rcd1	1056	G	42	39	92.9	T	3	7.1
rcf2	1348	C	T	21	12	9	42.8571	10	5	50	T	5	50	rcf2	1348	C	11	7	63.6	T	4	36.4
rem1-antisense-2	261	C	T	13	8	5	38.4615	6	3	50	T	3	50	rem1-antisense-2	261	C	7	5	71.4	T	2	28.6
rga3	3858	T	A	30	24	6	20	13	11	84.6	A	2	15.4	rga3	3858	T	17	13	76.5	A	4	23.5
rho5	281	C	T	15	11	4	26.6667	8	6	75	T	2	25	rho5	281	C	7	5	71.4	T	2	28.6
rki1	1207	C	T	34	23	11	32.3529	22	16	72.7	T	6	27.3	rki1	1207	C	12	7	58.3	T	5	41.7
rki1	1677	G	T	63	59	4	6.34921	31	29	93.5	T	2	6.5	rki1	1677	G	32	30	93.8	T	2	6.2
rng10	3307	C	T	10	0	10	100	7	0	0	T	7	100	rng10	3307	C	3	0	0	T	3	100
rpl26	509	T	A	43	34	9	20.9302	23	17	73.9	A	6	26.1	rpl26	509	T	20	17	85	A	3	15
rpl2701	568	T	A	74	68	6	8.10811	32	28	87.5	A	4	12.5	rpl2701	568	T	42	40	95.2	A	2	4.8
rpl29	353	T	A	30	23	7	23.3333	16	12	75	A	4	25	rpl29	353	T	14	11	78.6	A	3	21.4
rpl3802	257	G	T	85	79	6	7.05882	44	41	93.2	T	3	6.8	rpl3802	257	G	41	38	92.7	T	3	7.3
rpp101	504	T	C	80	74	6	7.5	31	29	93.5	C	2	6.5	rpp101	504	T	49	45	91.8	C	4	8.2
rpp202	528	T	A	12	2	10	83.3333	6	0	0	A	6	100	rpp202	528	T	6	2	33.3	A	4	66.7
rps1402	196	G	T	30	11	19	63.3333	17	9	52.9	T	8	47.1	rps1402	196	G	13	2	15.4	T	11	84.6
rps1602	220	G	A	18	0	18	100	6	0	0	A	6	100	rps1602	220	G	12	0	0	A	12	100
rps1802	296	C	T	45	38	7	15.5556	27	22	81.5	T	5	18.5	rps1802	296	C	18	16	88.9	T	2	11.1
rps2302	265	C	T	65	50	15	23.0769	34	25	73.5	T	9	26.5	rps2302	265	C	31	25	80.6	T	6	19.4
rps2502	291	A	T	41	32	9	21.9512	19	14	73.7	T	5	26.3	rps2502	291	A	22	18	81.8	T	4	18.2
sbp1	1089	G	T	30	26	4	13.3333	14	12	85.7	T	2	14.3	sbp1	1089	G	16	14	87.5	T	2	12.5
scs7	1865	C	T	202	191	11	5.44554	90	86	95.6	T	4	4.4	scs7	1865	C	112	105	93.8	T	7	6.2
sec20	853	A	G	20	16	4	20	9	7	77.8	G	2	22.2	sec20	853	A	11	9	81.8	G	2	18.2
sec66	863	C	T	36	28	8	22.2222	22	17	77.3	T	5	22.7	sec66	863	C	14	11	78.6	T	3	21.4
shg1	914	T	A	32	8	24	75	16	5	31.2	A	11	68.8	shg1	914	T	16	3	18.8	A	13	81.2
spo2	169	G	T	96	92	4	4.16667	51	49	96.1	T	2	3.9	spo2	169	G	45	43	95.6	T	2	4.4
ssr1	1437	T	A	30	25	5	16.6667	14	12	85.7	A	2	14.3	ssr1	1437	T	16	13	81.2	A	3	18.8
sum1	1058	G	A	12	3	9	75	5	0	0	A	5	100	sum1	1058	G	7	3	42.9	A	4	57.1
tdh1	1388	G	T	533	489	44	8.25516	262	235	89.7	T	27	10.3	tdh1	1388	G	271	254	93.7	T	17	6.3
thi9	3304	C	T	119	114	5	4.20168	56	53	94.6	T	3	5.4	thi9	3304	C	63	61	96.8	T	2	3.2
tif211-antisense-1	167	G	T	269	2	267	99.2565	145	0	0	T	145	100	tif211-antisense-1	167	G	124	2	1.6	T	122	98.4
tif221	1471	A	G	29	22	7	24.1379	13	10	76.9	G	3	23.1	tif221	1471	A	16	12	75	G	4	25
tim13	362	A	G	17	12	5	29.4118	9	6	66.7	G	3	33.3	tim13	362	A	8	6	75	G	2	25
trx1	89	C	T	115	97	18	15.6522	59	50	84.7	T	9	15.3	trx1	89	C	56	47	83.9	T	9	16.1
uge1	1734	C	T	41	28	13	31.7073	14	9	64.3	T	5	35.7	uge1	1734	C	27	19	70.4	T	8	29.6
vma3	771	C	T	33	26	7	21.2121	16	13	81.2	T	3	18.8	vma3	771	C	17	13	76.5	T	4	23.5
vma6	1576	C	T	21	10	11	52.381	13	6	46.2	T	7	53.8	vma6	1576	C	8	4	50	T	4	50
vps74	1794	A	C	16	9	7	43.75	9	4	44.4	C	5	55.6	vps74	1794	A	7	5	71.4	C	2	28.6
wtf13	2224	T	C	58	47	11	18.9655	27	22	81.5	C	5	18.5	wtf13	2224	T	31	25	80.6	C	6	19.4
wtf13	2231	C	T	68	54	14	20.5882	34	28	82.4	T	6	17.6	wtf13	2231	C	34	26	76.5	T	8	23.5
wtf13	2241	T	A	70	50	20	28.5714	35	23	65.7	A	12	34.3	wtf13	2241	T	35	27	77.1	A	8	22.9
wtf13	2287	G	A	196	187	9	4.59184	104	99	95.2	A	5	4.8	wtf13	2287	G	92	88	95.7	A	4	4.3
wtf13	2298	T	C	128	89	39	30.4688	68	48	70.6	C	20	29.4	wtf13	2298	T	60	41	68.3	C	19	31.7
wtf13	2319	T	C	25	16	9	36	11	6	54.5	C	5	45.5	wtf13	2319	T	14	10	71.4	C	4	28.6
wtf18	132	C	T	16	12	4	25	5	3	60	T	2	40	wtf18	132	C	11	9	81.8	T	2	18.2
wtf23	2247	T	C	134	126	8	5.97015	76	73	96.1	C	3	3.9	wtf23	2247	T	58	53	91.4	C	5	8.6
wtf25	120	C	T	20	16	4	20	10	8	80	T	2	20	wtf25	120	C	10	8	80	T	2	20
wtf9	66	G	A	14	8	6	42.8571	7	4	57.1	A	3	42.9	wtf9	66	G	7	4	57.1	A	3	42.9
wtf9	1770	A	T	21	11	10	47.619	6	3	50	T	3	50	wtf9	1770	A	15	8	53.3	T	7	46.7
wtf9	1921	G	A	11	3	8	72.7273	5	2	40	A	3	60	wtf9	1921	G	6	1	16.7	A	5	83.3
wtf9	1926	A	G	11	3	8	72.7273	5	2	40	G	3	60	wtf9	1926	A	6	1	16.7	G	5	83.3
yop1	1045	G	T	16	8	8	50	7	2	28.6	T	5	71.4	yop1	1045	G	9	6	66.7	T	3	33.3
zwf2	686	C	T	89	76	13	14.6067	45	38	84.4	T	7	15.6	zwf2	686	C	44	38	86.4	T	6	13.6
zwf2	769	C	T	47	40	7	14.8936	23	20	87	T	3	13	zwf2	769	C	24	20	83.3	T	4	16.7

## Sheet: Spombe_meiosis_5+6
Table S6. Analysis of putative RNA editing sites in S. pombe.
Sheet 5: Putative editing sites identified in two independent samples from meiosis (5+6 h).
contig sample1	position sample1	reference	variant base	sum of coverage samples1+2	sum of coverage reference	sum of coverage variant	percent coverage variant	coverage sample1	coverage reference base sample1	percent coverage reference base sample1	variant base sample1	coverage variant base sample1	percent coverage variant base sample1	contig sample2	position sample2	reference sample2	coverage sample2	coverage reference base sample2	percent coverage reference base sample2	variant base sample2	coverage variant base sample2	percent coverage variant base sample2
SPAC105.02c	186	T	C	30	20	10	33.3333	19	13	68.4	C	6	31.6	SPAC105.02c	186	T	11	7	63.6	C	4	36.4
SPAC1639.01c	2972	C	T	83	76	7	8.43373	40	37	92.5	T	3	7.5	SPAC1639.01c	2972	C	43	39	90.7	T	4	9.3
SPAC1B2.03c	1329	C	T	52	39	13	25	32	25	78.1	T	7	21.9	SPAC1B2.03c	1329	C	20	14	70	T	6	30
SPAC212.04c	1431	C	T	14	4	10	71.4286	8	3	37.5	T	5	62.5	SPAC212.04c	1431	C	6	1	16.7	T	5	83.3
SPAC212.04c	1435	G	A	11	5	6	54.5455	8	4	50	A	4	50	SPAC212.04c	1435	G	3	1	33.3	A	2	66.7
SPAC23A1.14c	243	C	T	53	43	10	18.8679	32	24	75	T	8	25	SPAC23A1.14c	243	C	21	19	90.5	T	2	9.5
SPAC4F10.16c	5831	C	A	39	34	5	12.8205	24	22	91.7	A	2	8.3	SPAC4F10.16c	5831	C	15	12	80	A	3	20
SPAC4F10.16c	5832	A	T	37	32	5	13.5135	24	22	91.7	T	2	8.3	SPAC4F10.16c	5832	A	13	10	76.9	T	3	23.1
SPAC589.06c	168	A	T	76	65	11	14.4737	38	35	92.1	T	3	7.9	SPAC589.06c	168	A	38	30	78.9	T	8	21.1
SPBC1348.07	1177	T	C	104	39	65	62.5	61	22	36.1	C	39	63.9	SPBC1348.07	1177	T	43	17	39.5	C	26	60.5
SPBC17G9.06c	147	T	A	18	10	8	44.4444	9	6	66.7	A	3	33.3	SPBC17G9.06c	147	T	9	4	44.4	A	5	55.6
SPBC28E12.02-antisense-1	718	C	T	52	48	4	7.69231	29	27	93.1	T	2	6.9	SPBC28E12.02-antisense-1	718	C	23	21	91.3	T	2	8.7
SPBC56F2.03-antisense-1	1432	T	C	7	0	7	100	3	0	0	C	3	100	SPBC56F2.03-antisense-1	1432	T	4	0	0	C	4	100
SPBC56F2.03-antisense-1	1842	T	A	53	19	34	64.1509	27	11	40.7	A	16	59.3	SPBC56F2.03-antisense-1	1842	T	26	8	30.8	A	18	69.2
SPCC1393.12	77	T	A	9	5	4	44.4444	4	2	50	A	2	50	SPCC1393.12	77	T	5	3	60	A	2	40
SPNCRNA.1024	628	C	T	10	4	6	60	4	2	50	T	2	50	SPNCRNA.1024	628	C	6	2	33.3	T	4	66.7
SPNCRNA.1068	2011	C	T	25	20	5	20	17	14	82.4	T	3	17.6	SPNCRNA.1068	2011	C	8	6	75	T	2	25
SPNCRNA.1318	2040	T	G	11	0	11	100	7	0	0	G	7	100	SPNCRNA.1318	2040	T	4	0	0	G	4	100
SPNCRNA.1576	70	T	A	87	81	6	6.89655	56	53	94.6	A	3	5.4	SPNCRNA.1576	70	T	31	28	90.3	A	3	9.7
SPNCRNA.338	4	A	G	13	8	5	38.4615	8	5	62.5	G	3	37.5	SPNCRNA.338	4	A	5	3	60	G	2	40
SPRRNA.47	64	G	A	18	12	6	33.3333	15	11	73.3	A	4	26.7	SPRRNA.47	64	G	3	1	33.3	A	2	66.7
act1	1365	C	T	49	42	7	14.2857	34	32	94.1	T	2	5.9	act1	1365	C	15	10	66.7	T	5	33.3
adh1	3039	C	T	17	13	4	23.5294	10	8	80	T	2	20	adh1	3039	C	7	5	71.4	T	2	28.6
agn2	110	A	T	78	70	8	10.2564	49	44	89.8	T	5	10.2	agn2	110	A	29	26	89.7	T	3	10.3
atg24	49	T	C	9	4	5	55.5556	6	3	50	C	3	50	atg24	49	T	3	1	33.3	C	2	66.7
atp14	1055	T	A	33	24	9	27.2727	14	10	71.4	A	4	28.6	atp14	1055	T	19	14	73.7	A	5	26.3
atp15	97	G	T	11	0	11	100	5	0	0	T	5	100	atp15	97	G	6	0	0	T	6	100
bgs2	5719	A	C	123	110	13	10.5691	73	62	84.9	C	11	15.1	bgs2	5719	A	50	48	96	C	2	4
bip1	1133	G	C	56	51	5	8.92857	38	35	92.1	C	3	7.9	bip1	1133	G	18	16	88.9	C	2	11.1
cdc13	2902	C	T	21	15	6	28.5714	13	9	69.2	T	4	30.8	cdc13	2902	C	8	6	75	T	2	25
cld1	2008	A	T	56	50	6	10.7143	31	28	90.3	T	3	9.7	cld1	2008	A	25	22	88	T	3	12
cyp3	151	G	C	58	6	52	89.6552	13	3	23.1	C	10	76.9	cyp3	151	G	45	3	6.7	C	42	93.3
erf2	1543	G	T	126	116	10	7.93651	82	75	91.5	T	7	8.5	erf2	1543	G	44	41	93.2	T	3	6.8
ght6-antisense-1	420	A	T	71	58	13	18.3099	45	34	75.6	T	11	24.4	ght6-antisense-1	420	A	26	24	92.3	T	2	7.7
gto1-antisense-1	2084	G	A	10	5	5	50	7	5	71.4	A	2	28.6	gto1-antisense-1	2084	G	3	0	0	A	3	100
hsp16	28	T	A	56	52	4	7.14286	29	27	93.1	A	2	6.9	hsp16	28	T	27	25	92.6	A	2	7.4
hsp16	790	A	G	116	108	8	6.89655	61	55	90.2	G	6	9.8	hsp16	790	A	55	53	96.4	G	2	3.6
hxk2	1038	C	T	34	23	11	32.3529	19	14	73.7	T	5	26.3	hxk2	1038	C	15	9	60	T	6	40
its8	2221	A	T	26	20	6	23.0769	17	15	88.2	T	2	11.8	its8	2221	A	9	5	55.6	T	4	44.4
its8	3203	C	T	76	71	5	6.57895	52	49	94.2	T	3	5.8	its8	3203	C	24	22	91.7	T	2	8.3
kms2	1472	C	T	16	11	5	31.25	6	4	66.7	T	2	33.3	kms2	1472	C	10	7	70	T	3	30
mal1	2358	C	T	9	0	9	100	5	0	0	T	5	100	mal1	2358	C	4	0	0	T	4	100
mal1	2360	A	G	8	0	8	100	5	0	0	G	5	100	mal1	2360	A	3	0	0	G	3	100
mal1	3114	A	C	11	0	11	100	7	0	0	C	7	100	mal1	3114	A	4	0	0	C	4	100
mal1	3872	T	A	25	18	7	28	16	11	68.8	A	5	31.2	mal1	3872	T	9	7	77.8	A	2	22.2
meu10	3265	A	T	165	156	9	5.45455	89	84	94.4	T	5	5.6	meu10	3265	A	76	72	94.7	T	4	5.3
meu14-antisense-1	1500	T	A	62	57	5	8.06452	36	33	91.7	A	3	8.3	meu14-antisense-1	1500	T	26	24	92.3	A	2	7.7
meu29	58	A	G	31	23	8	25.8065	18	15	83.3	G	3	16.7	meu29	58	A	13	8	61.5	G	5	38.5
meu3	739	T	A	35	30	5	14.2857	16	14	87.5	A	2	12.5	meu3	739	T	19	16	84.2	A	3	15.8
meu7-antisense-1	210	A	T	44	40	4	9.09091	14	12	85.7	T	2	14.3	meu7-antisense-1	210	A	30	28	93.3	T	2	6.7
mok14	2584	C	A	64	60	4	6.25	38	36	94.7	A	2	5.3	mok14	2584	C	26	24	92.3	A	2	7.7
mug33	1716	G	T	19	14	5	26.3158	8	5	62.5	T	3	37.5	mug33	1716	G	11	9	81.8	T	2	18.2
mug86	2799	G	A	12	0	12	100	6	0	0	A	6	100	mug86	2799	G	6	0	0	A	6	100
mug89	1491	C	T	15	11	4	26.6667	9	7	77.8	T	2	22.2	mug89	1491	C	6	4	66.7	T	2	33.3
pdx1	1791	C	T	7	3	4	57.1429	4	2	50	T	2	50	pdx1	1791	C	3	1	33.3	T	2	66.7
pet2	1971	C	T	57	53	4	7.01754	34	32	94.1	T	2	5.9	pet2	1971	C	23	21	91.3	T	2	8.7
plo1	2372	A	T	14	6	8	57.1429	8	4	50	T	4	50	plo1	2372	A	6	2	33.3	T	4	66.7
rad24	1374	T	C	14	9	5	35.7143	9	7	77.8	C	2	22.2	rad24	1374	T	5	2	40	C	3	60
rng10	3307	C	T	7	0	7	100	3	0	0	T	3	100	rng10	3307	C	4	0	0	T	4	100
rpl13	764	G	T	55	51	4	7.27273	30	28	93.3	T	2	6.7	rpl13	764	G	25	23	92	T	2	8
rps1402	196	G	T	7	2	5	71.4286	4	1	25	T	3	75	rps1402	196	G	3	1	33.3	T	2	66.7
rps403	93	G	A	18	12	6	33.3333	9	5	55.6	A	4	44.4	rps403	93	G	9	7	77.8	A	2	22.2
ryh1	1018	A	T	13	7	6	46.1538	3	1	33.3	T	2	66.7	ryh1	1018	A	10	6	60	T	4	40
spo13	188	C	A	56	52	4	7.14286	26	24	92.3	A	2	7.7	spo13	188	C	30	28	93.3	A	2	6.7
spo7	4961	A	T	16	9	7	43.75	7	4	57.1	T	3	42.9	spo7	4961	A	9	5	55.6	T	4	44.4
tif11	619	T	C	97	93	4	4.12371	61	59	96.7	C	2	3.3	tif11	619	T	36	34	94.4	C	2	5.6
tom13	643	C	T	44	40	4	9.09091	21	19	90.5	T	2	9.5	tom13	643	C	23	21	91.3	T	2	8.7
vma3	774	A	T	44	22	22	50	22	8	36.4	T	14	63.6	vma3	774	A	22	14	63.6	T	8	36.4
wtf1	2879	G	A	21	16	5	23.8095	10	7	70	A	3	30	wtf1	2879	G	11	9	81.8	A	2	18.2
wtf13	2048	T	G	109	95	14	12.844	73	64	87.7	G	9	12.3	wtf13	2048	T	36	31	86.1	G	5	13.9
wtf13	2231	C	T	267	250	17	6.36704	173	161	93.1	T	12	6.9	wtf13	2231	C	94	89	94.7	T	5	5.3
wtf13	2298	T	C	437	337	100	22.8833	228	183	80.3	C	45	19.7	wtf13	2298	T	209	154	73.7	C	55	26.3
wtf13	2319	T	C	43	30	13	30.2326	28	17	60.7	C	11	39.3	wtf13	2319	T	15	13	86.7	C	2	13.3
wtf19	1616	G	A	144	125	19	13.1944	104	89	85.6	A	15	14.4	wtf19	1616	G	40	36	90	A	4	10
wtf19	1619	C	A	152	141	11	7.23684	105	98	93.3	A	7	6.7	wtf19	1619	C	47	43	91.5	A	4	8.5
wtf19	1875	T	G	103	84	19	18.4466	63	50	79.4	G	13	20.6	wtf19	1875	T	40	34	85	G	6	15
wtf19	1971	C	T	70	62	8	11.4286	34	31	91.2	T	3	8.8	wtf19	1971	C	36	31	86.1	T	5	13.9
wtf20	112	G	A	20	11	9	45	11	8	72.7	A	3	27.3	wtf20	112	G	9	3	33.3	A	6	66.7
wtf20	138	C	T	29	22	7	24.1379	14	9	64.3	T	5	35.7	wtf20	138	C	15	13	86.7	T	2	13.3
wtf25	94	G	A	24	14	10	41.6667	15	9	60	A	6	40	wtf25	94	G	9	5	55.6	A	4	44.4
wtf25	120	C	T	32	22	10	31.25	21	14	66.7	T	7	33.3	wtf25	120	C	11	8	72.7	T	3	27.3
wtf4	1100	A	C	53	49	4	7.54717	26	24	92.3	C	2	7.7	wtf4	1100	A	27	25	92.6	C	2	7.4
wtf9	1540	T	G	21	15	6	28.5714	11	7	63.6	G	4	36.4	wtf9	1540	T	10	8	80	G	2	20
wtf9	1582	C	G	18	12	6	33.3333	10	7	70	G	3	30	wtf9	1582	C	8	5	62.5	G	3	37.5
wtf9	1770	A	T	56	8	48	85.7143	36	7	19.4	T	29	80.6	wtf9	1770	A	20	1	5	T	19	95
wtf9	1806	G	A	132	108	24	18.1818	82	70	85.4	A	12	14.6	wtf9	1806	G	50	38	76	A	12	24
wtf9	1921	G	A	15	9	6	40	11	7	63.6	A	4	36.4	wtf9	1921	G	4	2	50	A	2	50
wtf9	1926	A	G	23	16	7	30.4348	12	8	66.7	G	4	33.3	wtf9	1926	A	11	8	72.7	G	3	27.3
yop1	1045	G	T	35	27	8	22.8571	19	13	68.4	T	6	31.6	yop1	1045	G	16	14	87.5	T	2	12.5

## Sheet: Spombe_meiosis_7+8
Table S6. Analysis of putative RNA editing sites in S. pombe.
Sheet 6: Putative editing sites identified in two independent samples from meiosis (7+8 h).
contig sample1	position sample1	reference	variant base	sum of coverage samples1+2	sum of coverage reference	sum of coverage variant	percent coverage variant	coverage sample1	coverage reference base sample1	percent coverage reference base sample1	variant base sample1	coverage variant base sample1	percent coverage variant base sample1	contig sample2	position sample2	reference sample2	coverage sample2	coverage reference base sample2	percent coverage reference base sample2	variant base sample2	coverage variant base sample2	percent coverage variant base sample2
SPAC1B2.03c	1329	C	T	40	25	15	37.5	25	16	64	T	9	36	SPAC1B2.03c	1329	C	15	9	60	T	6	40
SPAC1B2.03c	1765	C	T	113	104	9	7.9646	61	55	90.2	T	6	9.8	SPAC1B2.03c	1765	C	52	49	94.2	T	3	5.8
SPAC25B8.12c	376	C	T	9	3	6	66.6667	6	3	50	T	3	50	SPAC25B8.12c	376	C	3	0	0	T	3	100
SPAC4A8.02c	911	T	G	222	212	10	4.5045	109	103	94.5	G	6	5.5	SPAC4A8.02c	911	T	113	109	96.5	G	4	3.5
SPAC4F10.16c	5831	C	A	47	41	6	12.766	26	22	84.6	A	4	15.4	SPAC4F10.16c	5831	C	21	19	90.5	A	2	9.5
SPAC4F10.16c	5832	A	T	47	41	6	12.766	27	23	85.2	T	4	14.8	SPAC4F10.16c	5832	A	20	18	90	T	2	10
SPAC4F8.04	1193	A	T	25	21	4	16	10	8	80	T	2	20	SPAC4F8.04	1193	A	15	13	86.7	T	2	13.3
SPAC56F8.13	871	C	A	11	6	5	45.4545	4	2	50	A	2	50	SPAC56F8.13	871	C	7	4	57.1	A	3	42.9
SPAC57A7.05	318	T	C	22	5	17	77.2727	13	2	15.4	C	11	84.6	SPAC57A7.05	318	T	9	3	33.3	C	6	66.7
SPAC5D6.04	2314	C	T	25	19	6	24	11	7	63.6	T	4	36.4	SPAC5D6.04	2314	C	14	12	85.7	T	2	14.3
SPAPB1A10.07c	727	C	T	11	6	5	45.4545	7	5	71.4	T	2	28.6	SPAPB1A10.07c	727	C	4	1	25	T	3	75
SPBC1348.07	714	G	T	8	4	4	50	4	2	50	T	2	50	SPBC1348.07	714	G	4	2	50	T	2	50
SPBC1348.07	1177	T	C	39	6	33	84.6154	16	4	25	C	12	75	SPBC1348.07	1177	T	23	2	8.7	C	21	91.3
SPBC1709.03	381	C	T	12	5	7	58.3333	4	2	50	T	2	50	SPBC1709.03	381	C	8	3	37.5	T	5	62.5
SPBC17D1.01	2531	C	T	18	12	6	33.3333	11	8	72.7	T	3	27.3	SPBC17D1.01	2531	C	7	4	57.1	T	3	42.9
SPBC28E12.02	2277	A	T	28	23	5	17.8571	14	12	85.7	T	2	14.3	SPBC28E12.02	2277	A	14	11	78.6	T	3	21.4
SPBC28E12.02-antisense-1	716	A	T	54	49	5	9.25926	28	25	89.3	T	3	10.7	SPBC28E12.02-antisense-1	716	A	26	24	92.3	T	2	7.7
SPBC28E12.02-antisense-1	718	C	T	60	54	6	10	32	28	87.5	T	4	12.5	SPBC28E12.02-antisense-1	718	C	28	26	92.9	T	2	7.1
SPBC30B4.09	847	C	T	45	40	5	11.1111	23	20	87	T	3	13	SPBC30B4.09	847	C	22	20	90.9	T	2	9.1
SPBC32F12.10	1334	G	T	41	37	4	9.7561	16	14	87.5	T	2	12.5	SPBC32F12.10	1334	G	25	23	92	T	2	8
SPBC577.04	468	T	C	41	13	28	68.2927	22	7	31.8	C	15	68.2	SPBC577.04	468	T	19	6	31.6	C	13	68.4
SPBC713.13-antisense-1	610	G	T	19	14	5	26.3158	9	6	66.7	T	3	33.3	SPBC713.13-antisense-1	610	G	10	8	80	T	2	20
SPCC1393.12	77	T	A	29	22	7	24.1379	15	13	86.7	A	2	13.3	SPCC1393.12	77	T	14	9	64.3	A	5	35.7
SPCC13B11.03c	1271	A	T	10	1	9	90	3	0	0	T	3	100	SPCC13B11.03c	1271	A	7	1	14.3	T	6	85.7
SPCC1450.12	3250	G	A	19	8	11	57.8947	12	6	50	A	6	50	SPCC1450.12	3250	G	7	2	28.6	A	5	71.4
SPCC16C4.10	240	T	G	9	0	9	100	6	0	0	G	6	100	SPCC16C4.10	240	T	3	0	0	G	3	100
SPCC1739.08c	1395	C	T	135	127	8	5.92593	65	62	95.4	T	3	4.6	SPCC1739.08c	1395	C	70	65	92.9	T	5	7.1
SPCC320.06	4305	G	A	10	4	6	60	5	3	60	A	2	40	SPCC320.06	4305	G	5	1	20	A	4	80
SPCC417.15	249	C	T	142	102	40	28.169	77	57	74	T	20	26	SPCC417.15	249	C	65	45	69.2	T	20	30.8
SPCC4G3.03	2014	G	T	82	69	13	15.8537	45	35	77.8	T	10	22.2	SPCC4G3.03	2014	G	37	34	91.9	T	3	8.1
SPCC5E4.10c	1624	A	T	8	3	5	62.5	5	2	40	T	3	60	SPCC5E4.10c	1624	A	3	1	33.3	T	2	66.7
SPCPB16A4.06c	324	C	T	29	20	9	31.0345	9	7	77.8	T	2	22.2	SPCPB16A4.06c	324	C	20	13	65	T	7	35
SPNCRNA.133	688	C	T	34	28	6	17.6471	20	18	90	T	2	10	SPNCRNA.133	688	C	14	10	71.4	T	4	28.6
SPNCRNA.134	254	T	C	21	15	6	28.5714	11	7	63.6	C	4	36.4	SPNCRNA.134	254	T	10	8	80	C	2	20
SPNCRNA.134	575	G	A	33	25	8	24.2424	19	16	84.2	A	3	15.8	SPNCRNA.134	575	G	14	9	64.3	A	5	35.7
SPNCRNA.1370	593	C	A	40	26	14	35	17	11	64.7	A	6	35.3	SPNCRNA.1370	593	C	23	15	65.2	A	8	34.8
SPNCRNA.1399	31	T	A	42	5	37	88.0952	22	3	13.6	A	19	86.4	SPNCRNA.1399	31	T	20	2	10	A	18	90
SPNCRNA.1423	86	T	C	23	9	14	60.8696	12	5	41.7	C	7	58.3	SPNCRNA.1423	86	T	11	4	36.4	C	7	63.6
SPNCRNA.1423	87	T	C	19	9	10	52.6316	7	3	42.9	C	4	57.1	SPNCRNA.1423	87	T	12	6	50	C	6	50
SPNCRNA.1462	1007	G	A	6	1	5	83.3333	3	0	0	A	3	100	SPNCRNA.1462	1007	G	3	1	33.3	A	2	66.7
SPNCRNA.228	224	G	A	14	7	7	50	7	3	42.9	A	4	57.1	SPNCRNA.228	224	G	7	4	57.1	A	3	42.9
SPNCRNA.30	97	C	T	47	33	14	29.7872	22	13	59.1	T	9	40.9	SPNCRNA.30	97	C	25	20	80	T	5	20
SPNCRNA.338	8	T	G	128	121	7	5.46875	67	64	95.5	G	3	4.5	SPNCRNA.338	8	T	61	57	93.4	G	4	6.6
SPNCRNA.338	53	C	A	39	31	8	20.5128	21	18	85.7	A	3	14.3	SPNCRNA.338	53	C	18	13	72.2	A	5	27.8
SPNCRNA.421	98	C	T	60	51	9	15	31	26	83.9	T	5	16.1	SPNCRNA.421	98	C	29	25	86.2	T	4	13.8
SPNCRNA.570	708	C	T	39	35	4	10.2564	23	21	91.3	T	2	8.7	SPNCRNA.570	708	C	16	14	87.5	T	2	12.5
SPNCRNA.745	49	T	A	11	3	8	72.7273	4	0	0	A	4	100	SPNCRNA.745	49	T	7	3	42.9	A	4	57.1
SPNCRNA.900	545	G	A	30	4	26	86.6667	17	2	11.8	A	15	88.2	SPNCRNA.900	545	G	13	2	15.4	A	11	84.6
SPNCRNA.921	356	G	A	12	3	9	75	8	1	12.5	A	7	87.5	SPNCRNA.921	356	G	4	2	50	A	2	50
SPRRNA.47	64	G	A	30	24	6	20	20	16	80	A	4	20	SPRRNA.47	64	G	10	8	80	A	2	20
SPRRNA.48	64	G	A	27	21	6	22.2222	17	15	88.2	A	2	11.8	SPRRNA.48	64	G	10	6	60	A	4	40
SPRRNA.49	2407	T	G	8	3	5	62.5	5	2	40	G	3	60	SPRRNA.49	2407	T	3	1	33.3	G	2	66.7
adn1	1415	C	T	11	4	7	63.6364	7	2	28.6	T	5	71.4	adn1	1415	C	4	2	50	T	2	50
agn2	949	A	T	109	102	7	6.42202	57	54	94.7	T	3	5.3	agn2	949	A	52	48	92.3	T	4	7.7
agn2	1656	C	A	8	4	4	50	4	2	50	A	2	50	agn2	1656	C	4	2	50	A	2	50
atf21-antisense-1	390	G	A	18	10	8	44.4444	8	6	75	A	2	25	atf21-antisense-1	390	G	10	4	40	A	6	60
bdf1	2770	C	T	26	22	4	15.3846	11	9	81.8	T	2	18.2	bdf1	2770	C	15	13	86.7	T	2	13.3
bgs1	6361	A	T	10	6	4	40	5	3	60	T	2	40	bgs1	6361	A	5	3	60	T	2	40
cip2	2612	A	T	21	16	5	23.8095	8	5	62.5	T	3	37.5	cip2	2612	A	13	11	84.6	T	2	15.4
ckb2	697	A	T	27	21	6	22.2222	12	9	75	T	3	25	ckb2	697	A	15	12	80	T	3	20
cld1	2008	A	T	38	28	10	26.3158	14	10	71.4	T	4	28.6	cld1	2008	A	24	18	75	T	6	25
cyp3	104	G	T	37	33	4	10.8108	17	15	88.2	T	2	11.8	cyp3	104	G	20	18	90	T	2	10
eng2	2692	T	A	64	55	9	14.0625	30	25	83.3	A	5	16.7	eng2	2692	T	34	30	88.2	A	4	11.8
eng2	2694	G	A	69	61	8	11.5942	34	30	88.2	A	4	11.8	eng2	2694	G	35	31	88.6	A	4	11.4
erf2	970	A	T	37	28	9	24.3243	24	17	70.8	T	7	29.2	erf2	970	A	13	11	84.6	T	2	15.4
fhn1	2222	C	T	35	30	5	14.2857	21	18	85.7	T	3	14.3	fhn1	2222	C	14	12	85.7	T	2	14.3
fhn1	2859	A	T	28	18	10	35.7143	16	11	68.8	T	5	31.2	fhn1	2859	A	12	7	58.3	T	5	41.7
gcv3	976	C	T	33	14	19	57.5758	14	7	50	T	7	50	gcv3	976	C	19	7	36.8	T	12	63.2
hhf2	658	A	G	88	82	6	6.81818	47	43	91.5	G	4	8.5	hhf2	658	A	41	39	95.1	G	2	4.9
hsp16	790	A	G	98	89	9	9.18367	55	50	90.9	G	5	9.1	hsp16	790	A	43	39	90.7	G	4	9.3
hsp9	51	T	A	24	19	5	20.8333	14	11	78.6	A	3	21.4	hsp9	51	T	10	8	80	A	2	20
hxk1	2184	A	T	68	63	5	7.35294	32	29	90.6	T	3	9.4	hxk1	2184	A	36	34	94.4	T	2	5.6
img1	674	C	T	6	0	6	100	3	0	0	T	3	100	img1	674	C	3	0	0	T	3	100
isa1	842	G	C	43	39	4	9.30233	26	24	92.3	C	2	7.7	isa1	842	G	17	15	88.2	C	2	11.8
its8	2724	C	T	21	17	4	19.0476	9	7	77.8	T	2	22.2	its8	2724	C	12	10	83.3	T	2	16.7
lac1	1233	C	T	18	14	4	22.2222	7	5	71.4	T	2	28.6	lac1	1233	C	11	9	81.8	T	2	18.2
lcf1	2482	C	T	9	4	5	55.5556	4	2	50	T	2	50	lcf1	2482	C	5	2	40	T	3	60
lcf2	371	A	T	191	179	12	6.28272	104	99	95.2	T	5	4.8	lcf2	371	A	87	80	92	T	7	8
mdm34	1591	C	T	11	5	6	54.5455	5	3	60	T	2	40	mdm34	1591	C	6	2	33.3	T	4	66.7
meu17	1203	T	G	46	41	5	10.8696	20	17	85	G	3	15	meu17	1203	T	26	24	92.3	G	2	7.7
meu17-antisense-1	601	G	C	40	36	4	10	20	18	90	C	2	10	meu17-antisense-1	601	G	20	18	90	C	2	10
meu7	2011	A	T	143	127	16	11.1888	59	54	91.5	T	5	8.5	meu7	2011	A	84	73	86.9	T	11	13.1
meu7-antisense-1	210	A	T	78	69	9	11.5385	41	39	95.1	T	2	4.9	meu7-antisense-1	210	A	37	30	81.1	T	7	18.9
meu7-antisense-1	453	C	A	73	68	5	6.84932	35	33	94.3	A	2	5.7	meu7-antisense-1	453	C	38	35	92.1	A	3	7.9
meu7-antisense-1	572	T	A	125	119	6	4.8	64	60	93.8	A	4	6.2	meu7-antisense-1	572	T	61	59	96.7	A	2	3.3
mfc1	1511	G	T	14	0	14	100	7	0	0	T	7	100	mfc1	1511	G	7	0	0	T	7	100
mug108	877	A	G	44	38	6	13.6364	25	23	92	G	2	8	mug108	877	A	19	15	78.9	G	4	21.1
mug108	881	A	G	54	48	6	11.1111	30	26	86.7	G	4	13.3	mug108	881	A	24	22	91.7	G	2	8.3
mug146	1067	C	T	60	50	10	16.6667	34	29	85.3	T	5	14.7	mug146	1067	C	26	21	80.8	T	5	19.2
mug180	1235	A	T	11	2	9	81.8182	5	1	20	T	4	80	mug180	1235	A	6	1	16.7	T	5	83.3
mug63	1391	C	T	30	20	10	33.3333	18	14	77.8	T	4	22.2	mug63	1391	C	12	6	50	T	6	50
mug63	1393	C	T	34	22	12	35.2941	19	14	73.7	T	5	26.3	mug63	1393	C	15	8	53.3	T	7	46.7
mug69	236	A	G	22	16	6	27.2727	12	9	75	G	3	25	mug69	236	A	10	7	70	G	3	30
mug86	642	C	T	9	4	5	55.5556	4	1	25	T	3	75	mug86	642	C	5	3	60	T	2	40
mug86	2799	G	A	9	0	9	100	5	0	0	A	5	100	mug86	2799	G	4	0	0	A	4	100
mug89	1532	A	T	49	45	4	8.16327	25	23	92	T	2	8	mug89	1532	A	24	22	91.7	T	2	8.3
not3	2413	G	A	30	25	5	16.6667	13	10	76.9	A	3	23.1	not3	2413	G	17	15	88.2	A	2	11.8
ole1	643	C	T	18	14	4	22.2222	12	10	83.3	T	2	16.7	ole1	643	C	6	4	66.7	T	2	33.3
pet2	2222	A	T	54	49	5	9.25926	29	27	93.1	T	2	6.9	pet2	2222	A	25	22	88	T	3	12
pof2	1583	C	G	8	3	5	62.5	5	2	40	G	3	60	pof2	1583	C	3	1	33.3	G	2	66.7
pof2	1589	T	G	1899	1775	124	6.52975	994	927	93.3	G	67	6.7	pof2	1589	T	905	848	93.7	G	57	6.3
pps1	418	A	T	40	36	4	10	20	18	90	T	2	10	pps1	418	A	20	18	90	T	2	10
pps1	1988	G	A	13	9	4	30.7692	9	7	77.8	A	2	22.2	pps1	1988	G	4	2	50	A	2	50
prl39	242	G	A	35	20	15	42.8571	19	13	68.4	A	6	31.6	prl39	242	G	16	7	43.8	A	9	56.2
prl53	1185	A	T	121	83	38	31.405	56	42	75	T	14	25	prl53	1185	A	65	41	63.1	T	24	36.9
ptc3	1890	C	T	22	18	4	18.1818	13	11	84.6	T	2	15.4	ptc3	1890	C	9	7	77.8	T	2	22.2
pub1	2903	A	T	14	5	9	64.2857	7	2	28.6	T	5	71.4	pub1	2903	A	7	3	42.9	T	4	57.1
rad24	1374	T	C	10	5	5	50	3	1	33.3	C	2	66.7	rad24	1374	T	7	4	57.1	C	3	42.9
rcd1	1046	C	T	45	40	5	11.1111	23	20	87	T	3	13	rcd1	1046	C	22	20	90.9	T	2	9.1
rga3	3583	G	A	60	37	23	38.3333	29	19	65.5	A	10	34.5	rga3	3583	G	31	18	58.1	A	13	41.9
rga3	3858	T	A	68	52	16	23.5294	36	26	72.2	A	10	27.8	rga3	3858	T	32	26	81.2	A	6	18.8
scs7	1619	C	T	13	5	8	61.5385	8	4	50	T	4	50	scs7	1619	C	5	1	20	T	4	80
spg1	1060	C	T	8	3	5	62.5	3	1	33.3	T	2	66.7	spg1	1060	C	5	2	40	T	3	60
stc1	725	G	A	8	2	6	75	5	1	20	A	4	80	stc1	725	G	3	1	33.3	A	2	66.7
sui1	70	A	T	72	65	7	9.72222	34	29	85.3	T	5	14.7	sui1	70	A	38	36	94.7	T	2	5.3
thi9	1269	T	A	8	4	4	50	4	2	50	A	2	50	thi9	1269	T	4	2	50	A	2	50
thp1	1196	C	T	19	14	5	26.3158	8	6	75	T	2	25	thp1	1196	C	11	8	72.7	T	3	27.3
tom5	348	C	T	56	17	39	69.6429	29	8	27.6	T	21	72.4	tom5	348	C	27	9	33.3	T	18	66.7
vma3	774	A	T	13	6	7	53.8462	6	3	50	T	3	50	vma3	774	A	7	3	42.9	T	4	57.1
vma6	1576	C	T	11	5	6	54.5455	7	4	57.1	T	3	42.9	vma6	1576	C	4	1	25	T	3	75
wtf1	2817	T	A	10	4	6	60	5	1	20	A	4	80	wtf1	2817	T	5	3	60	A	2	40
wtf13	1958	C	T	168	160	8	4.7619	88	83	94.3	T	5	5.7	wtf13	1958	C	80	77	96.2	T	3	3.8
wtf13	2063	G	A	70	65	5	7.14286	44	41	93.2	A	3	6.8	wtf13	2063	G	26	24	92.3	A	2	7.7
wtf13	2241	T	A	283	244	39	13.7809	124	112	90.3	A	12	9.7	wtf13	2241	T	159	132	83	A	27	17
wtf13	2245	G	T	457	423	34	7.43982	218	207	95	T	11	5	wtf13	2245	G	239	216	90.4	T	23	9.6
wtf13	2298	T	C	478	431	47	9.83264	259	235	90.7	C	24	9.3	wtf13	2298	T	219	196	89.5	C	23	10.5
wtf19	1616	G	A	32	25	7	21.875	11	9	81.8	A	2	18.2	wtf19	1616	G	21	16	76.2	A	5	23.8
wtf19	1875	T	G	47	43	4	8.51064	25	23	92	G	2	8	wtf19	1875	T	22	20	90.9	G	2	9.1
wtf19	1971	C	T	30	26	4	13.3333	9	7	77.8	T	2	22.2	wtf19	1971	C	21	19	90.5	T	2	9.5
wtf20	112	G	A	28	19	9	32.1429	13	11	84.6	A	2	15.4	wtf20	112	G	15	8	53.3	A	7	46.7
wtf23	1761	C	T	15	10	5	33.3333	6	4	66.7	T	2	33.3	wtf23	1761	C	9	6	66.7	T	3	33.3
wtf23	2224	A	T	855	808	47	5.49708	452	425	94	T	27	6	wtf23	2224	A	403	383	95	T	20	5
wtf9	66	G	A	26	18	8	30.7692	17	14	82.4	A	3	17.6	wtf9	66	G	9	4	44.4	A	5	55.6
wtf9	1770	A	T	37	21	16	43.2432	20	11	55	T	9	45	wtf9	1770	A	17	10	58.8	T	7	41.2
wtf9	2012	A	T	25	11	14	56	13	8	61.5	T	5	38.5	wtf9	2012	A	12	3	25	T	9	75
wtf9	2015	T	C	29	15	14	48.2759	14	9	64.3	C	5	35.7	wtf9	2015	T	15	6	40	C	9	60
